# Supplementary material for: RNA-sequencing of the sturgeon Acipenser baeri provides insights into expression dynamics of morphogenic differentiation and developmental regulatory genes in early versus late developmental stages
Source: BMC Genomics. 2016 Aug 8;17:564. doi: 10.1186/s12864-016-2839-3 (PMC4977659; doi:10.1186/s12864-016-2839-3)
Supplement: Additional file 1: — Result file of the de novo assembly of sequenced reads into unigenes. (XLSX 41231 kb) [file 12864_2016_2839_MOESM1_ESM.xlsx]

## Sheet: Additional file 1
>comp94591_c0_seq1
GAATAATCCCATACAATAGAAGCACGTAATATGTATAGTCAACAATGAAGTTCAAAGCTGTGGAGAGAGCTCTGCTGGACGTTGATCTTCCATTAACGTCACAGGTTTTACTCGAAAGGGTTTACAGCTAACAAACTCATTCTAGAACTCTTACCTGTCATGCATCCTTTGTATTTCCCTGTTGAAGATGCTATGTGTTGCTATCCTGTTTGGGTGAAAGCATGTCACGGATTTGAAAGCGTGGCGCTCATGAGAGAAAGCTGCTGACTGGCCAGTGACAAGGTGTTCAAGGGGTACACACTAGCAGAATAAACTAGAAGGGATACAAACTACTGGAAGAGCCAGCTAGCATTGTTTAAAATGAACAAGCTTGTTTTCTAAACACTTGGTTATACACAG…
>comp267208_c0_seq1
ATCGCTAATACAAATATCTTACAGCCGTCTCACCGTCAGCAAATCATAACGTCTGGTGGAGGGGCGGAGCTGGTCAGTGTGCGGAACAGTACAGTTTAGTTCGGGCTGTGTTATGAAGACATCCATAGTCGGGAGTTTGTCAATACACAGCAGCGAGTAATCGCTTCAAGGTTCAGAACTGAAGTATTTGCATTTGCTTGGTGTATGATTACAAGGCAACAGATATAGCAACA
>comp10555_c0_seq1
ATATTTTGACGGATAGCTGGGAGAGTGGGTTAATGAGCTACACTTTCCCATTTGGACACCCTTGTCTTGAATTCAAATAATTGTGTAAACAAATTAAATGAGTTTGGAGGTTCAGCTTTTTCAGTTTTCAATTTGACATTACAAAACCAATGAGCATTTGAAGCAGTTGTTAATCTGGTGTTAAAATCCCACAATTTGAACATAAGGGTTGGTATGTTGGAATTGGATTGAGAATTGCTAGAACACTGTAAATCTTCTA
>comp264706_c0_seq1
AATACACACCTGGAATGGTTTGTATTCCAATTACTCAAACACTGCGTTTACTTTTTTGTGTGTTCAGGTGCTGTCACCTGTGGTTACACATGTCTACGAGAGGCAACTAGAACTGAACAGCAGCTCTTGAACTCACATAAGACTTACAAAAAATAAAAAAAACACAATATTTCAGTCACAGCAATAAGAACCAATTTGAAA
>comp250034_c0_seq1
GAAACTGCGGGGAGAGTGGAAGCCATCCCATAATAGGAAATATAGTCCATATATTTGCATAATTAATATTAAAGTTACACGTAAGACGTTGCAACCTACGTTCAAACACATTGTCATGAAAAAATACACATTGAAACTTCTCATAACAACACAGTTTCCCTATTTATTTATTGTTTAACGATAATTAACTTGGTTTATTCTCGTTGCGGACGTGAATTTCAATCAGTAAAGTTACACGCCGAGAGACAGCGTATTTGACTCCGCGTAGCAGCACGCTGGCCGTTACACGGTTTTTGTTTGATAACTCGGGGTAATAAAACGCGTTAACTTTCA
>comp141238_c0_seq1
GCTTCTTGTCATTTCCATATCATCTTGTTCGTCTCTAAAGACAACGGTTTTATAACCAGGAATAGAACATAAGCCAGACACGCTTTTTCTAGATGTTCTTGTGCTCTCCATTTGTTGATTAATTGCCTCAATATCCTTGTAGTCAATTGCAACTGTCTGGCTTTTTGTCATTTCCATATCATCTTGCTCATCAGGTTGGGAGTAGTGAGTAGTGATGCTCTTTGACAGATTCAGACCAAGTTCAGACCTTTCTGTACGATTCTCTACAGTACTGCTTGTCTTTAGAGATTTTCCAGATTCACAGCGGATTTCCCTACCAGTCCCAAACACTCTTTGTCCAGTCATGTTATGTTGTAGACTCTGACTATCTATTGCAACTGTGTGACTTCTAGTCATATC…
>comp134344_c0_seq1
CAAGTTACTTATAAAATGTTATGGGTAACTTGATCTCTGTAACTGCTTGGGAGCTGAAAACAATTAAAAAGGTGGTCAAACCCATGTTACATTAAATTGACCAGTTTAGATATAATTTTACAACTATTCAAAACTCACACACAGGATCTAGAATGAACAAGACCAATTAGAAACCATTACAGGTCATACTTAAAACCAGTGCTGGTCTTTGCTGGGATTTTTAACAGGGTTGGTGCACCTAGAGAGAAACCTGATTTATTCATATGACTGGTTACTTTGCTCCCAATGTAATTATTATTGTCTGCTATGCCACTATGAAATATGATAATCACGCTTTCTGGGTCCTGTGATCTATGGTACTATCTCGTTAGTGCTTTGCTAGGGAGCTGTATTTCAAAA…
>comp165019_c0_seq1
AGCCGCGATCCTCACACACCAGGAAGGGAAGCGCAATACTTCCTGGAGCCGGTGCAGATTCTGACCCCCTCGCGATCTGGTGCTAGGAATGCCCATGCCAGCGTTCAGCACCGCTGGATGAGCTGTTCTCGAGATAGAGCAGAAATGAAGAGCTTGCTATTGCTCTTAAAGATGGTCCCATTGGTATCTCCACTTCATCTCCACAGATAGGTGTTTTGAGAGGCATTGCGTTGCACTGCGTGTCTTCTCGAATTTCTGAACTCATCATTAACAACCATTTAGTTACAGGCTATGAAGGGAAGCATACGGAGACTGAAATCAGAGGGGGGGGGGGGGGG
>comp148096_c0_seq1
AAACAACCAACCAAAAAAAAAAAATATTCTCCATGGAGGTTCAGGGCTTCAGGCTTAGGAAAGCAGCAAGTGTCATTCATTCTGTCTTGAAGGCATTCGGCTTTTCCTTTTCTTAGGATTTACTGAAAGGGTTTCACAATTTTCATTGAGATGTAGTTCGGTAATGAATAGAAGAGTATTCCTAGGAAAAGCAGCACGAGTATTAGAATGATGATGCCAATGAACACCCATTTAAATCTGCGCCACACAATGAACTTCATCGTCTTGCATGGATTAGTGAACCAGAAAAAGGAGGTTTCTGGTCGGTTTGGAGGATCCAGCTTTGGATTCATGTTGGGTTCATCTCTCCCCTTCCCAGCAGGCCTTTCCTCAGCCTCTTTCTCAGTGACAATCTCCAGT…
>comp58830_c0_seq1
ATTGGATCAAACTGCTCTGCAATGTGCTACAGGTAATAGGACCCCACCTTGGCATTACATGTTGGGGTTAGATTGGCACTTATTTCCTGTGACACAGTCTGGCTGGGGAGAGCCAAGTACAGTAGAGTCTCAAAGTTACGACTCCCACGCTTAAAAACTGACCACTCAACCAAACCCCCCACTTGAAAGTGGAAATTGGAGGTTGCTGGCTACTGTAAAAGACATGAAGATCCAACGCTGTGAATTAACTGTTGAAGCACGGTTCTAGTTTGTTTTTTGTTTTGTTATTAGTATTCCTAGGTCTCTAGATGTAGCAATGGTATTAATACGTTACATATGCATTAAATCGTCTGGCATGAAGATCATGCCAGACATTTCAGACTTATGAACTCCCTCCAT…
>comp89614_c0_seq1
ATAAATAAATAAATAAACAAACACAAGCAAATCTAAGACGAACCTTTTACACAAAACATGTTTTAAATAGTTTTTTAGTAGGTTTCCAGCCTCCTCTTCTCCGCGCGCTGCTCCTTTAACAGTTGCAACATGAAATGCTTAACTAACAGAGTTGTGTTCTACTACCTGTGTATAAGACCTTCACTAGTTGTAAAATTTCAGTTCCCTTGGGCGCTTTCCGGGACGAGTCTGAGATCACTATTGGAATGAGATCACTGAAAGAGGCTGAACGACGCTCTTGGGTGCTCCGGGGCTACCACAATGGGAGGAGTACGGTAATAAACCACAGCCCAGCCCCTTGAAGTACAAAGATATATAAAGGAGAGTAAAGGCTTTGTACAGGGCATTACTAAAT
>comp170378_c0_seq1
ATGTGTTTTCATTTATTTATTTATTTCTTACCACAGAATGAAAATACATGCAAAAAAATATTTCACACAACAGGGTCGTTAATTTACCCAACGTAGAAGTGACCTCAATTTTTATTCATATACTGCATATATATTATTAATGTGTGTTTGTATTAAATGCATTTGCATATAGAGTATTTAAACAGTACTTGCACAAATAATAATTCCATTCTAAAATACAGTATTGAAACCATACGTTTTTCTTCTTCGTGTCTGCACACTTGCTGTGCTGCTTTATATATAGAA
>comp129795_c2_seq1
ACAGAGAGGTCTGATAAAGCATATTAAAAAACACGACAAACCAGGGTAAACTTTGGTGAATGCACAGCATAAGCATGGGAAAAGCGTGGGAAGGACTGCCGAATGACCAGGGAAACTTTCACAAGGGCTAGCACAGGGTGTTGGGGGCTGTAGTGGGGTGAATGATCACAAGCCTGTCGATACTATTAATACTGCCGACACAAACACAGGTTTGACACGTAACCATGTGCCCGCGTGTGGCGGGAGCCGCAGAACAGCGCCCCACGCTGGTCCCAGCACAGCCCTCACTCAGACAGCACTGTCAGTATTATGCTGTAGTCCGGGACTGTCCTTACATTACAGCCACAGTTCTGGTTTGATTAATGCTAAGAGAGCCTTGTGAAATTCACACACAGTCAT…
>comp59260_c0_seq1
GGATGTGGTGGACTCCTCCAGCTGATCCACAGAGTCAAACTGACCCATATCTTCATCCTGAGAGCTGATAGTTGTGTAGTTCCTCTCAGTCGGAGTTATTGGTATGGTTTCCAAGGCTTTCTCAAGAAAGTCCAGAAGGCATGGACTGATGACCATCTCCTCTGGCAGAGTCTGCAGTGCCACCCATGCATACAACTTAGCTGCTTTCACACTTCCGCTTCCTTTCCCTTTGGCTGATGGAATAGGTGGGGGTGGGGGAGGAAGAAG
>comp104287_c0_seq2
GAAAAAACACACAGAGTCTACTATGCCATAAAGAAAACACTTTACAAATATAACCCCCCAATGAAGATCTGGCTAAAAATCTGTGACAGTGTTATCCAACCAATCCTTCTGTATGGCAGCGAGATACGGGGCCCGCTTTCAAAATGCAATTACAAAACATGGGATAAAAGACAAATTGAAACTTAACAGTTAGAATTTTATAAAAACGTTTTAC
>comp13868_c0_seq1
GATATTGAACCGTAAAAGAAGCAGGGAGTGATAAATAATCACTTTAATGACACATAATATCTGAGTTCATGTGTAGCTCAATCATACCCCATTATCAAACTGTATCTAAAGTATAGTATGAAGTGCTAAAATCAGACCACCTGATTACTGCTGACTAGAACTCTATATTTAATTAGAAAACAGCCTATTCTGTCCCTTTTTATTCAACTTCAGACTCTAAGGACCAAG
>comp132188_c0_seq1
AAAAAAAAAAAAAAAAGATTTCATTAAAGACTGGAGATTCGCTTTGAAAATACGGCCCTTTATTTGTAACCTTAACTAAACGTAATAAAAAAAAACTTTGCGTTTTCACAAAAGCTCAGTATGGTAACTGGTTGTGGTCCAGTTTCATTCCCTGTGTACCTGTAGGTGTCGCAAACACCAGAGACAGACAAACAGACAAAGCACTG
>comp35813_c0_seq1
AACTTTGCTTCTGATCCAATGAGTTTGTGTCGGGTGTAGTTTAATCCATAAGCTGTGTGCTATAGAAATGTAAAACAATGACTTTAACTATTTGTGTAGCCTATTATCACTTTATATTCCAAGGTGTTATGGTATTTGTTTCTTAGTAAATTTTACTTCAGCAAAGGAAAACCGTATCTATTGTGAAACAGCTTAAAGACCTTTATAACAGTTCACAGAGTGAAAATAAATCTTTTAAATTAAATTAGGATCATTGGTATTAAAACCTCTACTATACAT
>comp130656_c0_seq1
GGGGGGGGGGGGGGGGGGAGTTTGAATTAAAACACAGACTATATTCCCAACCATAAGTCATTCAAATAAATAGAATTATCTTATTTTAAATACTACTGGCTACATTTTTAAAACCCAATAATAAAAACAACAACAAGCTTTCTGAAATTGATTTTCTTTTCTGAAAGTTTAAAGGCTATACCTTTCCTGTTGTGAGGGAAAGGCATTAACATACCAGCTTCTTCCTGAATGAACTGCT
>comp145662_c1_seq1
TTTTTTTTTTTGTTTTTTTTTAATGAATCAATCCAGAGGACTGCATTTTGATTGAGGGCCCTAAAAATGACCCTAAATATTTCAAGATCTTGTTAAAGTTTTGGAAAAAGGCAGTATCTATGTCAAACCAAAACTAATTAATATCTATATCAGCAAGATCTTTATTTAGCCACAAATAATAGTTTTACAATTAAGGCATGTCCAATAGTAACCTTTATGATCCACCATTTCAGACTATTTCCCAATATTACCCCAAGTGTAACACTAATATCAGGAAGTACAGTATAGAATATTTAAGATATTCCTTCATCTGACTCAACCAAAGCAGCTCTAGTAGAAAACACATCAGCTAGCATGTGTTTCGGGATCTCGGAGCCCCTCACTTTCAAAGCATAGCAG…
>comp136705_c1_seq2
CCATGGGCCACGGGATATGCAGAGGTTATCAATGCAGGAAAAAGTTCACTGAACGAAGACCAGGCCTGCTGTGAAGTAGTCGTTGTGAAGAAGACCTCGGGGGTCCCGTCCACACCGAATAAGAATTCCACAGCAAAGCGAAGGTCTTCATTGCCGAATGGAGAAGGCTTGCAGCTGAAGGAAGACGCAGATTTGGAAGGTCTTGCTTTGCATTACTGGGCCCTCTTCGACGGGCACGCTGGATCAGGGGCGGCAGTGGTCGCCTCCAAAGTCTTACTACAGAAGATAACGGAGCAGCTGCAGGACGTTCTGGATGTCATTAAAAACACGGCCGTGCGTCCTCCCGCCTGCCACGGGGAGGACCCTGACACCACCACCCCGAACGCAAGGACTCTGACG…
>comp38519_c0_seq1
TATTACAAAGCATTCTGTGTGAAGCGAGCACATGAGATGTTTTTTATTATTTTATTGTATTGTTATGTAGTGGGAGGTGCCGCGCCTTCTTGAGAACGATATAAAGAGGCTATTTGTTTACACGACGATCGTGGGTTTTGCTGGGACGGTAGCGGTGCCTCTTCATCGCCAGCACCGGCAGGATGAAGGCAGCCTCACCCGGGGTGGGGGAAAGGTGCATAAAACGCGCAGCTTTCATTTTGAACCCCTCGCCGGTGTCACAATCCCTTCTCCCGTGGCTCCACGGCGCTTTTAAA
>comp247408_c0_seq1
AGATATTTAGCTAAATAAATAAAAGGTGTCTTCTAAGTAGCAAGATATTTTTTTTTCTACACTGCCCTTTTTTTAGTAGATATTTGAAATTTAAACAGGAATGACCTAGAAATGGTGCGGTTAAACCATATCAAATATTAGTTAAATTGGATCCACACTATGCACCACTGAAGAAAAATGCAATATATAAATAGTGTTGGCATTTGATTCCCTGGGAGTTTTTGTTTGAAGTCACGAGTTGTTCTGGACTGCTCACTACATAAGCAATCCCCTACTGTTGTTATCTA
>comp55585_c0_seq1
GAAAAGAAAGACTGGAGGGAGTTTACAAAGGACTGGAGCTGTGCAGGAGAGGGGCCAGGTCTAATAGAAAGGGCTTGTTTCTTTATTGTATTTCCAGCGACTAGACCCACTGCATCACTGTTATTACAGAGGGTTACAGTGTACACAGCGATTGTCAATGCTTGTGTTTCTGTGAAGGTCATTTTTGGGTTGGGGTGCGGACGATATGGCTTCACCTCTATATGTATTATTATTATTTGATTATTTA
>comp90074_c0_seq1
GTAGAAATCTTGAAACTAAAGAGGTACAGTATCACTAACTACAAGACAACCGCTCGGCGTTGCAGACACACAGAGTGGTTTAATATCTACATATCCATTTCATTTTGCCAACCCTTGCACAAATATAATGCTTGAAAAGCAATTTGCGTTCTGCTGTCCTGTAAATCTAATATCTTGAGTGTCACTATACAATATATTTTGTTTAATTAAGTTGCTAATCTGTAGTTGTACTGTGTGCCAATGAAGCCTTCTCATTCCAATCCTGCTAGCTGTATAATTCTTTCGGAAGAGGAAACTAGAAAGCATTTTGGTTGTGCTATAGACAGCTGGGTACCTAGAGATGTAGATGGAGAGGGAGGTGCGAGACCAAATTAGGGAACTGATTTCCTTTTCAGGCTA…
>comp167125_c0_seq1
GCACGCACACCCAGACACGCATTTAAAAAAAAAATGTCACACGTTGACGGAAACGGCGCATCCTATTTCGACTGCGACCACCGTGTCTCAAACAGCGGCGGAGGCGGCGGCTGTTACCCCGCTATAATGCGGGGCTCGCCGGACGAAACCGAGTGCTCGGCCGATCTCAGCGCTTTCCTCGACCCGATACCCTCTCCGCAATCCGGCAACCCGCTCCCCCAAATCACCGACGACGTCCTCGACTACCCGGCTATGAAACACACCTTTCACTATCGGCCGGTCCCGCAAACGCACACCCAGCCCCAGCTGCTCGGATACAACTACCCTGGGGCAAGTTTCCAGGCTCTGTTGCCCCGCGTGGGGGTGATAGTGAAGGAGGAGGGGCGAGGCGGGGGCTCA…
>comp153337_c0_seq1
TTTCCGAGATATATATATATAATCGTAGCTAGGGTGGCGGTTTTAGGGGTTTCAACGTTGGACAATAAAACAATGAAAAGAAATGTGCAAAAATCTCGACCCATAAAAGTAGCGCCACTATAAAATACAGTTGCTGGTGGTGGGTAGTAAACCTATTTTACTCAGATTTTTTTTTATTTACACCTACCTAAATATATTTACTCAAGCCAGTCTGAACATTGAGCTATGTTATTTTAAATAAAGTTATCCGCCTG
>comp146519_c0_seq7
TTGGAATTGATTAAAAGGGAATTGATTTTACAAAGGAATAATGAAATAGAATTGGAATTGAAAAACAGGAATCGACCCCAGCCCTGGTTAAACCAAATCAAATGCAGGTGCAAAAAAAGACAGCAACATTAATAAACGACGCAGTTAAAATTTAAATTCCTTGAACCGGTTTCCATGAGCACTGCAGAGCTGAAACTTATGAAAGTATCCTAAAAATATATATTTTTAATGTACAATATTACACATTTTTTCACCCTCTTTAACAAGGGTGGCGTAGTCGGACTGTTAACTGTCCCACTCCTGTCAAAAGAAGGTTTTACAACCTGGGCAGAACTGCTGCTCATGCGTGTTACATGACACAGCACAGCACGAGAGAGTGCAAATGTGCAACAAGGGATT…
>comp170519_c0_seq1
ATAAACTCCACGTTATTCCCTGCCGCCTCTTTTTTATTTATTTAATTGTAAAAAGGGTGTCATTATCTATCTTTTAAATACCAGCATTAGCATGAGAAAGCCAGGGCTGTGGACCGGCTTGTCTGTCGGGTCTCGCCCACAGGGGGCTGATGATGAGGGGGGGGTTGAGGATATGAGCCTGCTGTCAGTGGCTCTGTTAAAGCTACAGTGTCACTGCCTCACGTAGCTTATTGGAATTATTACCCCCAGCAACAGGGATATCACTTCAGAGTTTACATACATCTACTAAGGAACAGATTAGCCAATTATGATGGGTCAGGACATTCTGTAGCCCGAGTTAGTGAATCTGCGAACAAAAGGAGATGTCTTTACCTATGAGCCTATAAATGTGCAATCAAA…
>comp191591_c0_seq1
TTTTTTTTTTGTTGTTGTTGTTTCACACAATCATATTTCATGCAATTCCTGCTCACAATTATTCATAATGAAACATGATACAGATACTACAGATGGAAATCATTCTGTTCCGTTGTATTTGCTTTCTGTAAACAGCAGCGGACCCATTGACAGTGAGACGTGTGTCACTGCACTGAGGTGGGGAATGAGGATCATTTAATGATACGTTTAGTTAAAGAGCAGACAAGTGCTGAGAATTCAGAAATGTTTTTGACAGACAAATAGGCTGGACATACAGCTTTCTCTGCTAAAGTAAGCTATTGTGTCTGGTATGATGTGTGTGTGTGTGTGTG
>comp150403_c0_seq1
GTTTGCACACAGCAGTGATTATTTGATTTATTTTATCAGTGGTTTCCTAAAAATAAAGAAATATAAATCACAGTCAATTCAGCCACACACATGGCTTTAAAATCATGTTTGTACAGGAATCCAGGATGGAGTCTTTTGTTGGATCAAATCTCAGCTCCCCGCAAGGGACTACATCATTGTAATGACCAGTCCCAATGGAGGAAATAGAATTTTTTTTGATACACTGTCTAAAAAACTGTTTTTTCAAACGGGTGAAAATTCCAATCAAAACCATATTCGTACCCCTCTTTAAGGTACAGAGTATTTAACTGTTCTTTAGCCCCCACGTCATTTTTTGAAATGCAACATTACTTAATTTGTTATGGATTTAATGGGGGAAAAAGTTGGAATGACGTTTCA…
>comp151511_c0_seq1
GCCCATAGAAATGCTAGCCGCCAGTTAAAGAAGTCAGACGGCCCAAACAGGCAACAGCACACAGCTCGGAGACACGGCAAAATTACAGTGCTCTCGACAGGTACACCCAATATCAACGTGTCTCCCATCTAACAGAACAGCCAGGTCTGCACTTCTTTGGAAACTCGGGGGACCAAAACCAAAACCGTGGCAGACGCTGGCTCGTTGGTCTAGGGGTATGATTCTCGCTTCGGGTGCGAGAGGTCCCGGGTTCAAATCCCGGACGAGCCCGTAG
>comp97431_c0_seq1
TTGAATTTGTGATACGCTTATGTAGTTAGCTAAATCTGGACTTTTTGTGGTTAAGAAAAAAATACATGATTTACATGGGGTGGGTGGGGCGTGCAACAAAATGCATGCTAAAAAAGGGGGGTGGCATTTAAAAACTTTGCGCAACACTGCTCTAGAGTTGAGATTCATTACTAGGCAATATACATAAAGAAAAGAGAACCATTTGGGGGTACTTGAGTATGTGGTTGCCCTATAAAACCACATTGTATAATCAGTCCTTTTTTACTGGGTGTTTATTCACACTGGGAACACGCCCCTCCCAAATGTAGTACTAATGTGAGTTTCATCCCAGTTCCTCTACGTCTTCTGGAAGCTTTGCACAGAAGTCCTTGCTCTGCACACTGTTTACAATTACCAATA…
>comp210718_c0_seq1
GATGCCGTGCTGGTAATCCTGGCAGCACCAGCACAAGCCAGACAGGACAGCATCCTGACAGCTCGCAGACGGGATTCAAATTCAGTTAGGGACGGTCGATCTACTCTGCGGTTCAGGGAAAAAAAAATGCTGTGGCTGCAAGACCAAAAGGTCTCAGGGGGGAGATGAGGAAAGAGACACTGCAGCACTGCCTGTCTGTCTCACTGTGTTCACGCTTTACTGTCGCATCAGGGCAGAGCACATTGATAGAGAGAGAGAGAGAGAG
>comp25396_c0_seq1
ATAGACTTCTTGTTGGTTATGAACGAAATAGCTAATAGCTCTGTTCTAATTCTCTTGTCTTAATAACCAAACAACTAAAATAAAGGCTTGCCGTGATTACACACGGATGTTGAGACACAAATTAAATGCAAGGTTCCACGCATATTTCAAGTTACAGTCAACCCTTTTGGTCGCAGCCAGTTTGAGACTCGTATAGACACGTATATTCAGCGAGTATATTTTGGATCACATTTGCATTTTGCTCCTTTTGAAAATAAGTAATTAATTCCCAAATAGAACTAATTCCAGACTTTAATTACTTAACAAGCTGTAATGTGACTGCATTTTCAAAACACAAAGGTGTTGTGCGACCTGTTTATTCCTGTGCCCCTTTTGAAAATCGG
>comp140102_c1_seq1
AGTGACGCTCCACACTGGTGTCCTGTATGTGGGGGAGGAGCCACCCATCTCCTTCTGCACCATCTCACCCAGCAGAAGGCATGATCCAGCAGCCATATGGGCTCACCTGGACCCCATCCTGGACATGATAAAACACCAGTACCCTGCCGTGCAACACCTTCACTTCTTCAGTGATGGCCCTGCCACACAATATAAACAGAAGGGCAACTTTTACATGGTTTGCACGGAACCTTACAAGAAGGGCTTCCAGGGGACTACGTGGAACTT
>comp3228_c0_seq1
TTATTATTATTATTTTGTTTTTGTTACCAGTGTCAGAAAAATGCTTTTGACTTCCTACTAGTACAGAAAACTTACGGCGGAACACGAAACACGGAAAAAAATGGTTTGCAAAAGGAACAAAGCCTATAAAGGCTAGAATACCCTTAAATACGTGCTCGTGTTTGAAAGACACAATTATACAAAAAGTAGTAGGGGGAGGAAAAATAGACAAACTTACTCCTCTATCCTCTTCAGAGAGGA
>comp201768_c0_seq1
TAACAACACACACTGAATATTTGAAAATGTATTTAATGAAATAAATGAACGAAGAGATATGGCAAGAGGCATTTTATTCCATTGAAAATACGTCATTTAATACATCCACTGCATACAGCATTCTTTATTCAATGTTACTACAACTGTATTGAATTGCAATTGTTTAAGAAATGCATGCTACTGTGTGTAACAAAAATACCGCTTTTGTTAAATAATTACATGCGTGAGGGCAGTGTACAATAATTAAAAACGTGTGTTGTTGTCTTCATAACTAGGGCAGATCATTTAACACCAGACTCTGCTATAATAAAAGCCTTATTTGTGCAAATATAAATACGACGGAAATATTTGCTTTTTCATTACCGAATGACTATAATTCGCGAAACGAAAAATAGACAT…
>comp112458_c0_seq1
TTTTTTTTTTTTTTTTTCAAAGTAGTGGTGACAGCCCTTGGGGTTGGTTAGGGAGGGTGTCATGTGACAGGAAGGCTAAACTGGCTTGAGAGGTCGTCAGTATTCATAGTCTTGGATGGTGTGCCTTATAATAACGATTGTATTGCAGTTTTCTGAAGAAAACTATTTATGGCAAAGTTACTTTTACTGGGCACACTGCTACATATCTGGTAGTATAGAGACAAAATCCTTCTCATTTAATAACTTAACGTTTTTGTTTTTTCAATCGTGAGCCAAGTTTGATCATAATGCGTAGCACACAATAGCATCATTCAATGATTGAGGCACAACATTGATAGAATTAGTATAACATTTATTATAGAATATAGTATAACATTTATTATAAACTTATTAGACAGT…
>comp175445_c0_seq1
GCAACAGGAGTCTTATTTTCATCTCTGGAATACCAGCTGCAGTACCTTGCTTTGTAAAATGCTTGGAGATTTTCATCACTGCTCTATACAAAATGCATACACATGAACTACCATAGGTGACAGTGCTGGGAAGTCACACCCTAACTATAGCTGGCCACACAAGATTGCAGTGGGGTTACATGGCTTTCAGTTTGTGGTGCGGCTGGGTCAGTACCTGAGAGGCGGGTTCTTGTTCATG
>comp79497_c0_seq1
CGGCACAGTCACAGGAGCACCTGCCCTCCCTGCCGAGCTGTGAAAGCACTGCTCCCATGCCAGCTAGCAAACTGCTCTGGAAGGAATCAGGGCTTTCACAAGGGCTGGTGCTGCACTGTGTGTTTCATAAGCAATGTCAATGAAGGTAGTTGACACACTAGGTACACGTGCATGCATTTGAAGTCCAAATCTTGTTCTGAAATCATCAGCCAGCAGCCTAAATTCCATGCCCACTTTTAGTGTCTCAAACGTAAGAAATAATCTGAATCTGCTGTGTTAAAAGCAGGTTGAGCTATACCGCTAGAGTATGAGTGGCAATTACAGCTTCCTACTTAACACACTTTTCAATGAAAGGGGTTTTATCCTTTGAGTTTAATGAGCACCAAGCTACCAAAGATG…
>comp133480_c2_seq2
AGGGCGTCTGCCAAGAAATAAATTAACAGGAATCCATTGAATTTTTAAAAGTAGAAATCTGGGTCAAAAACTATCAGAAGCCCTCTGTCCTATGCAGCCTTTGCAATTGTCAGGACTCAGAGGAGATGGCCAAGTAGCAGTTTTTGGACAGGATTATGTAAGGGGAATAATTAACTCATTTACTTTTTTTTTCAATTTTATTTGTTTAAAACAAGTTCAAAATTCTGGCAGATAAAGGTACAAAATGAATTTTAATTGACAGACTAGTTAAAAGTACAACTTACACACTTAAATGGATAACAAAAAAATAATAAATCGTGGTCCGTGGTGTACGTGGAGTTTAGTAAGGTCTGTCTCTTCTGTCCTGTCTGTGTTCACCTCTGCCATCCATTTTCCCTT…
>comp78599_c1_seq1
AAAAAAATAAAAAATAATAAAATACAGCTCAGTACACCAAGTTCCCACATGAACAGAAGTTGGACTGACTGGTATTGTACACAAAGCATTACTGTTTCATTGATTAAGATTTTACTGTTTTGAATCCACCATCTTGTGGTCATTTAAATGTTGAAACAGTGCATAAGTGATACTGGTGTGTTATGTATTATAATCCTGAAATACATTTTGTTGTGGTTTAAACACAGCAATCGTGGGGTACCTGATTTGTGATAAGCACAGTTATAGCTTTGACTTTCTTATAATGCTATGTCATTCTCAGGGTCCTCATTTTAAGATGGTTCCTGTCATCTGGAGGGAAGGGTTTGTATGTCTTGTATGTAGTGGCATTGTGAAGGGCAGGTGGGGGCAGGTGGATCA…
>comp80306_c1_seq1
TGCTCCCGCCGTTTCATGCAAATATTTGGTCAGTTGAGCATTCTGCAGATCCCCACAGTTTTGTAAAAGCAGGGCTTGATGCAGTAAGAGTGGGATCTTGGATCCTGGCAGCTCTGTGCTCAGAGGCAGACAGCAGGGCTCTGTACATTCAGCTGTACAATACTGCATTGATTTCAGCTTTCTGGGTTGCTCGGCTCAGGTCTGTGGAATGCGCTGAATACTGAAACAAGTGCTCTATCTGGACAG
>comp180177_c0_seq1
GCCAGGAGTACTGAGCGACAGTCAGGCCGATGAACACATTGGAGAAAAAGTACAACCATGCATTTCATAAACATTTCTATTTAACCCAGTTAATTAAGTTCTGCCACTAAATTGCGAATCACATTTGTTGTGCCACATAACCTACCAGGGCAAAATAGAATCAATTTTAGCTGAAATACAAAAAGGAAAGCAGATTTATACT
>comp197614_c0_seq1
AGTCTCTAAGTCACCTTGGATAAATAGATATATTATTCCTCAATCCTAATCTAGGTGATGCAAAAGGTTTGCCCATAGCTGTACATTCACAGTATGCATAAAAATGTGACAGACAAGTATCTACAATACATTTCCACTACTTAGTGGTAAAGAATTTCCTAAAGTTTAAATCACAATTGTGGTAGTTCTGAAGATGCAAACGTGACAAAGGAAACTCGCGTAGATTTATTTTCAGGTACGTGCTAAAAAGTGGTACGCAGAGCACTGTGCTTGCTTGTGCATGCCTAAACAATTTCTGCTAAGAAAACGGAATCACCCATTCAAATCTGG
>comp136495_c0_seq11
GCCAAGAGCAGACGGTGCAGCAAGCTGTCTAACAGAACCACAGCCTGGGTGATGACGACAAACTAGGTCGAAACGTCACAAGCTGTGCTTTTTTATTTTTTGCACAGCTGAGATTGCGCACTATACAGGTACCAGGCACGGCAAAACGGCTACACAGTTATATTAAAATCGCCCCATTTCTTCGCAGTTTCTATAGTGTAGAGACCCACTCAGCTTGTTGCAGACAGCATACACACACACATATATCGCGGGGTGGTACAGTGGCTGAATTGATCTGACTCACATTGTATGTAGCATTTTTTTTTTTCCTTTTTATTTGTAGAAATATTGTGCGCACTAGATAAAAACACAGAGAACAGCCGGCGACGTTTGGCGTTTGATGCGGCTTTGACTGGTTCC…
>comp281607_c0_seq1
TGCCTGCTTTCTTAAAAGCTCAACGAGTCAACTTTACACTAAATTATAGTGTAACAAACGCCAGTACAGCAACGATGCATATACAATTCTGCCGTGACAATTATAGAAAAGTGGCCCACCACAAGAACCAGAAAAATCGCGCTAGAAGCGACTGTCGAGGTTATAAAGAGGCAGCCACAACAAACACGACAGGTACAGGTGAATA
>comp86396_c0_seq2
CCCTTGTTTCACTCTGAATGGTAAAGTGGCCTGATCAACGGCAGTGACTCTCACCTGTGAAGAGCTTGATGTGAATAATCACATCGTGCAGCACTACAGTGTTGAAAGTCTTCTACCTGCCAAGCCTACCCAGTGTGCTCTTTATGCCTAGGTGCTTGGAAATGTCCTTGGCTTGTGTTGTGGCAGGTCTAACCACGAGTCTTGTGTCCCACCCTTCCTTTCCCCTCAGACACGTGATGCAGGCAGATCTCAA
>comp140607_c1_seq1
AGAGACTGAGGACCAGGTGCAGCCAGCCAGGATGAGATCCTTCAACCCTGGCAGTCTGTTGATCAGCCAGGTGAGCTGTTTCTTGGAGATGTGGGTCCAGCTCAGGTCCAGGGTGACCGGCTGCCTCTTGATAATGCCGCTCAGAGCCTGGGGGCTGATCGCCCGACAGCGACTCAGATCAATCTTCATCCACAGCTTCTTATCACAGCCCCACCTGTGCCAGGCCTTGCACACCAGCATGCAATCACACAGCTCCTTGTGACTCAGCAGCCTGAACACAGACATCCACACCTCCTTCTGCATGCCCGGGTCCCTCTCCGCAGCGCCCCCTGCTGTCCTGGAGGGCTCCCCGTTGCACTGGGGCTGCAGCCTGACCCTGGGAGGCTGGGCGATGGCCTG…
>comp132174_c0_seq1
GCTTACGACGGAGTGGGGTCCTTTTGATGGTGTGTCTGCTCTGTTCAATGGCTTTGGAACACGGTTTGACAGTGTAATGCAGTGAGCTTTACATAAACACAGTAGAGCGCACCGGGACTCGTTTCTGCACAGAAGATGGACGTCGCTTACGTCTGCGAGTGGGAAAAGAGACCGAAAAGCAACCACTGCCCCTCCATCCCACTCGTGTGTGCCTGGTCCTGCAGGAACCTCGTTGCCTTCACCACCGACCTCAAAAACGAGGAGGAGAAAGACCTGACTCATATGATCCACATCATTGATACCGAGCACCCCTGGGACATCTACTCCATCAATTCAGGACACAATGAGGTCATCACGTGCCTGGAATGGGACCAGTCCGGCTCGCGGCTGCTCTCTGCT…
>comp124727_c0_seq2
TAGATAGATAGATAGATAGATAGGTAGGCAGGTAGTGGGATTGATAAGATACAAACAGAGATGGGGCATGTCCAGTGTTATATAACAAAGTGAGTGGGATGTGGGGAGGACAATCTGCTGTAAACCTGCTATAGATATTATAGAGATAGGGATGATATATAGAGATAGGTATAATAATCTAACAAGAATAATGTACTGTATTGTGATAGTAATTTACCCAAATCGACCCTCACTCTCACACGGTGACGAGAGCACAACATGATTGTTACTAGATAGTATTTTCTGCATGCGACGGGTTGCCAGGGTAATGTTCTTGTGTGTATGTAGTCTGTGGGTGAGGATTATTATTTTATTATTTTCTCTGTGGTGTGCGGTGATTCCCAGCTCCAGACCTGTCTT…
>comp69961_c0_seq1
GGTTGGGGCAGTGGAGATTTTTGATCAATTTTGTTGTTTTAATTACAATTCATTTGGTAATAAGTGCAAGTTCCAATAACATTTGCATTGCATTCTTTCTATTTCTATATGTATATTTTTCTAGGACTCCAAAGCTGTGAGGTTACTGTAGGACATTTGGCACAGATCACGGCTATTCAAGTTTCACATTTCAGCTCTTCTTATGTTCTGGTTACTTGTCTACTTGAGTTTTGTTTTTATTTTTGAATGGTTTCCTGTCCTGTTTGTACGGTCACTTAGATCTGTGTCTTTGAATTCCCTCAGTGTTTGAGTGGATTGAACGGT
>comp138766_c2_seq3
TCATCTCTTCCTCTCTCTTTTGTTTTTCTTCTTTCTCTCTTTTTTCCAGTGCCTCTCTCTCTCTCTTCAACTGTTCCTCCATTCTTTTCCTGTCTTCCTCTTGTTTCTGTATCTTTTCCTGCAGCTCATTTTCTCTTCGTTTCAACTCTTCCTCTTGTTTCTGTTGTTTCTCTCGTGCCACCTTTTCTGTGGCCTCTCTCTCTCTCTTTAGCTCTTCCGCCTGTTTTTTCCTTTCTTCCTCCTGCTCTTTCTTCAGCTTTTCCTGCAGCTCCCTCTCCTTCTTTTCTCTCTCTATCCTCTCCACCTCATTTCTCTTTTGATATTCCTCTTCCATCTTCCTCTTCTGCTCTTCCAGTTCTTTCTGTAGCTTTGATTTTGATTCCTCTTGCTCCCTGCGTA…
>comp146334_c0_seq2
CACACACACACACACACACACTGTTGAAACAGTTTTAGAGCTTGCTGAGGTTCACAGTGTGAGCATTGTTACTGTTACATGATAGCCTGGCTGCAATTTTACATACATAGGCCGGTGGGGTATTGGTTGATCAAATCAACACTTTAGTTTCTTAACATTTTCTACCCTGGTTGTAAATATCACAAATTTGCTTCAGAACAAAACATACAAATGCCACCCTTCTTGTTTCTGAAAGGTTAGGGAGTCTTGTGATTTGGTTCAGAGTTTAGCGCCCCCTCTCTTCTTCATGTCTTGCAGCTGACAGCCTATTTGCCGATGATGATGTTCTTGTAACCCTTGACATCACGCAGCTTGTTGCTGTTGAAATCCACAACCAGCTTCCTGAGCCCTGACTGCTTT…
>comp207270_c0_seq1
ACTAGCACATGCATAATTATGGGTCTATAACTGACAAGAGTGTCACTCAGGAGGAATGAATGGAGTCACAATTTTATGAACGTCGTATCTTCTAAATCTCTGCGGAATCAATTATTTTCTTATTAATATGCAAAACCTGACCATATTTTTTTCTTATCAATCTCTATCTGTTTACCAGTAATCTGGTTTCTATACAACCTGCAAATTATGTTATTTACATTTACAATAAGATGGCATTTTCTTAGTAATTAATTATTTTTGTTCCTCCAGGTTACACATCTTTTTGATA
>comp97838_c0_seq1
AAAACTTTTGTCCATAGCTGTATATACTTATATAGTGAAGAGTGTGCCTTGAATGGGCATTAATTGAAGATTAGAGCATTGTAAAGCAACCAGTACACAAAATGAGTTCAACAGGAAAATGGAAGACACACAAATCTTTATCCAGTGTAGAGCACTGTATAAGAAAAAAAACACATTTAAGTGATGCCACATGTTGTTAATACCACGAATCATGAACCAGAGTCTTGGTTTCTTAGTAACACTAGCTCACTTCATTTAGGTGACAGGGAAAAAAAGTTAAATTGATTTCATATGTTTTTTTTACAAGCCTGATTCTAAATCTGAAGATCGTTACCTAGGGGGTCGCACGAATCAACAGCGTAATTTCCGGCAGTAAACTCTTCCTCTCATCTCCTCAGG…
>comp101550_c0_seq1
GTGTGTGTGTGTGTGTAAAATAGCATGGGTAGGACGAATCTGGCTTTGAGCAACTCTGCAGTAGTGACAAGACTAAAAATGAACCCGTAACAGGATTAACACACTACGAGACCTTACACCACTGCCAATTAAGTCAGTGAAGCCTATTTATAGACAGCCAAGAATAAATCGAGATTATAACCTTGTTACTCTTTCCACACAATCACACATTTCCCTTCCCCAAAAAGTATGACAATAAAATTTGTAAACTCTACTGAATGAATTCCATAATCCTTTTTAAACAATGAAACTTCTTACATCTGAGATTAAGAACTGAAGGTCACTATGAAAGTTTCTTAGCCTGTACATTAAACCTCATGAAATATCCATTCATAAAATTATTTTACTATGTACTTACAT…
>comp132763_c1_seq1
ATATATTTCTGTGTACCATGGGATATTAAAATGTACAATACATCTGCCGGTATTATCAGCAGCCTTTGAAAGTATTACAAGTCAAAAGTACAGCAAATACCATTTTCTATACACCTGTATTGAAAGAGCAGAAGCTGCTTTTTAAATGAGTGACTGTAAAAGATTAAGCACAGACACAGGTGGCCTCATACAGTGTGTGTGTGTGTCCTAAAGCGAAGGTCTAGTAAACACAAACTAGTGGAAAGGGGAAAGATGCACACCGAACGATTCTAGATGCAAACGTGATTCTAGATCTCTCCCTACAGCTAGTGTGGTATCAAATAAGACTTTCGAGTCAAACCTTTGCCTAAGTGATATGTTAGTAGTGTGCACAACAACTAAGCATTACGAGCAACACAT…
>comp142413_c0_seq1
AAGAGGAAGCCACTGAACTGGTCGATGTCCACATTAAAGAGGAAGCAGGCCGCATTGCCGAGGACGTCGGTGACCTGGGACGCATCCACGTCATCGAGGACAGTCCCACGCTGGAATGGGAGCACATTAAAGAGGAGCGCACCAGTCCCTCAGACATTCACAATGCAGCTGATTTGGGGCTCAGTGTGGAAAAGCCTCACATCCCTGGACCGGAGCAGGTGCACATGCAGGGAGGCGGGTTCGAGAGCGCTCACACGAGGGAGAATCACAGCAACCCTAACCAGGGCTTCAAAAGTCACATGACTTACACTGGGAGCAGATCAGTGGATCAGGCTCATGATGAGGAGCCCCCTCCTTCCTGTCGGATCTCCAGCACCGGGGCTCAGTACCTTCAGAGGC…
>comp94651_c0_seq1
AAAAAAAAAAAAAAATGTCCAACATGTTCTGTTATATTTTTTGTGAAAGTATTGAGTCACTTTTTGCATAAAAAGGAAATGAAAATATACATGAGCTTAATAGGCGACTTTAAAACGTGTACTATGCATTTTAATAGGCATTATACTAGATTATAATTCCAATAAGTATATTTAAAATGTGACTTTACTTCAAACCACGTGACTACCTCAAAACCTGAACACATATATGCTATACTAAGGAAATATGTTAAGAGGTACTTACAAAAAAAATTACAAAATTTAAATTAGGCTTTAATAAACAGTTAACCACTAACTTCTGGGTCAAAATTACCAAAGCAACCCCTTTGCTTTCTTTAGCTTTTATTTGAGTGTAAAAATGCTTTACAGACTTATAGCACC…
>comp12444_c0_seq1
TGAAAAGCCTACTTCTACTAGAATACTAGAATACACTGTTTCTAAGTATCTTCCGTGGGTGTACGTGCTCTCTGTGTCCAGTATTAATCCAAACCATTTCTCTTCCATGCTTCTCCCCCTGCAAGGAGCGGAAGGTACTGATCTTCTGCTATCTTTGCTTCTTAGCCGTGATTTTTTTATTTCATTTTTATTTTAGCTGTGTGGCGGATTGTGAGTTTGTTTTTGTGGCATGCATCCTTTTTCTTTTTGAATTGTTCTTTCCTGATTTGTAGCATTCTTTGCTAGAGCATTAAAGAGAGTTTGTTTGCATATTGTGTTGTCTGTTTTAGTCTTTATGTTCTGTTATGATTCTGTTTTTATTTTTGCTTGATTTATTATTGAAATCTGGAA
>comp255831_c0_seq1
AATGGAATTACTGTTGTGTTTTGTCAGTCAGCACTTTCAATTGTCGCCGCTCGTCGCACCCCAGCTTGGACTCCCGCTGTACAGCACTATAGCAATGACGTGGTGCGTGCTGCTGATAAATAGTCTATTAATTCAGATATTACAGGAAATGATGTGGCTTAATGTACATGGAATAGTGTTCGTTTTTGAGGTTAATAACCACTTCAAACAGTGTTCACTCATACCTGCAGTTATGTAGCATACACGAGTAGCAGGGTGTTTAGCTGTAGCAAGG
>comp138572_c1_seq1
AGGCATGTCAAAGTTTGTAGATGGTGCTGTGTATCTGACTCGTGCCTTTTAAGTTTTTTTTTGGATGAAGTCCGCTGCCATCTGGTAATGTGTGTTGTTTATCGGCTTACTATGTAGTAAGCGTTGGTCACAATCGGTAAACTGTTCAAAACGAAGACACAACGAAACAAGAACTGTTACCGAAAGCATTGCAGTTTTGAAGCCAAACAATGATAGAAACTGTCCACTTGCGGCTTTTAGGAATGCTGACACGTAAGAGCAGGAAAAAAAAAAAAAAGAATTGACACAACTTCATATGTGATGCTTTTACGGTACAGAACTTCCCTAATCCAGTTTAGTGTGTGACTGACCACTTAGAGCAATTGCGCTGTTTGTACCCTAACTAAACAAGGCCGCTGC…
>comp133464_c0_seq1
ACCTTCCATGTTTCTTAAAAAAAAAAAAACCCCAACAACTGTACACTCATTATTATTACCCCATAATGGTAAAAGAAAAACAGGACACCACAAAAGAGGTATTTAAATTAAGGTTTAGTTTAGTGTGTTAGTGCACCTTTTGTATGACTTTTGTTCACCAAAGTGCTGGAATTTATTGTGATTAATTCATCTTGAAAACCATGATGGGAACAACTAGTCGACCCACATACAGGGCCTTCATAATCTTGGACTACATTATTCTGTAAGGTAAAATCTTCAACCGTTTATTATACCTGCATGCAATCCCAAAGCTCTTTGCAGATTCCATTGGGAATCCTCGATTTGAATCTGGCTCGGGTTGAAATAAGTGAATGTTTGGTGAAGTTTTGGTCAAGTTAT…
>comp264820_c0_seq1
ATCCGGATCACGCTTTAGCACAGGAAATAAACAGCAGACATTATTACAGAGTGTGTGTTTGCTTTCTCGGTTTGTTTGTCCAATAACTGCACTGTCATCACCCAGCCCTTCCGCAGGCTCCACTGTAGAAACTGTATCTGATGGATGAGATGATGTCACACCATAGGCCAGCCTGGTTTCAGTGGGTGGGCTACTGGTCCAAAACTGGTCCAAAAAAAGGTCAAACAGGCTCTGCATTCCCCATTCCATAACTACTTTAAATATATTAA
>comp118757_c0_seq1
GTCATATAAAGAAGTGATGATTATGCTTTTTCTTATCATGTGCAAAGACCACTGTTGTTCCTTGTTCAGAGTTCATGGAGTTAAATGAGATAAGGACGAGACGAAGGTTAAATGCTTAAATAAACCTTCACTGACAAATATGTAGGTGCTTAAAAAGGGCTCTTCATCTAAACAGGAATTTTTCAATAAAAAAAGAAAATAAAGATGGGTAACAAACAACCTAGAGGTGAAGTTCCATTTAGATTTGACAGTCAACTTTTTGATGAAATTCCATGTAGAGTTGAACACAGAGAAGTTCATATTACTAAAGACATTTATCATTGCTGCAATTGTGGATGTGAAACCGATGGTCATTTCAGACACGGACAGGCAGTTTATTGCCAACCGTGTTACATTGCT…
>comp159_c0_seq2
CCACCCTGGGGATTCAAAAGCAAACCTCCAAACACTTCATCACTGTGAAAGACTTCACTATTTTTAAAAGGTTCGTAGCCTCTTTTCACCGACCCAGACACAAGATTTGAAGTTTTCAAGCACTTTCGTACGATTTTATTAAATTACAGAAATAAAAAGACAAACCAAAACAAAAGCCTAACTCCATTTCGGAGCACTAACTCAAACTTTTTTCTCCGTCCCTCACTAAACCTGGACGGCTAAGCCGTTTACCAG
>comp99560_c0_seq1
CAGGGCGCCCCTACCCCTGCCCTCGCTGCCCGCGCCGCTTCCGGAGACGCTTCGACGTGCTGCGGCACGGGCGCGTGCACTCGGGAGAGAAGCCCTTCTCCTGCGCGGTGTGCCAGCGCCGCTTCAGCCAGGCCGGCACGCTCCGCACACACAGCCTGGTGCACTCCCAGGACAAGCCCCACCGTTGCCCCCTGTGCCCGGCCGGCTTCCGCAGGAGCGCTGACCTGCGCCTGCACCAGAGGAGGCACAGCGGGGATAAGAGGTACCCCTGCAGCCTGTGTGACAAGGCCTTTGTACAGTCCAACGCACTGCTAGCACACCAGCAAACACACTACAGGCAGGAGAGGAGGAGGCAACGCAGAGAGCAGGAGACTGAGAGACACTGAGACACACACAAAG…
>comp226545_c0_seq1
GTGTTTGCAGAGCTGTCATGCAGCTCAGATTAATATGCTATTGGAATAATTTTTTTATTTGTCTAGACCCTCCTTTCTGACTAATTCTCTATTATCTTATTCAATCGCTCAATACAACTGGCTGCCCGCCTTGCACGCACGCCTCAATTCATTCCCAAGTTGTTTTTGATTCTTTCTTCCAGAAATCCATGTTATAGACTATGAGTCAACTGTGAAAAAATAAACAGGTAATGCATTTGTG
>comp250503_c0_seq1
ATCTTTCACTCGAGACTGTACCTAGCACAAAGCACAAACACATGACCAATGCTTAAACCACTCTGTAGTTACATATCTATTCCAGTTATGTTATGCATCTATTGCACACATCCAGATTCTAGTAACAAATGTAAACTATTACTGTCTGCCTGTGATTATTAATTGGTTGTGTTGTTTGAAGCACCATCAAAGACTCAAGGGGATTTTATTGCTGGAGAATCAGGATAAAAAAAACTAATTTTCCAGAAATATTCTCAAGACCATTTTTAAATACAAGCTAATACAAACTGCATTAACTCGTCATGAAGAAAATTCCAAACCACAGCTTAATGAAGGTGAAAGTGTAATGTGTGTGAAACGGGTAACAGAACTACTGTAGTTGGTAACAATCACCTTAAA…
>comp180363_c0_seq1
GGTCCTTTTGTTACATTTTTTTTATTATTAACCAATTAATCAATTGAAACTACATTTGTGTACTCGAATTAAGACACTGCTCTGCTTGAGCTACATGGATTGTTTGATCCCAACAATACACAGCTCCCTTTTCATGGCAGATTAACAGACTTGCTGCAGCAATAAGCCTGAGTAACCCTTTCAGTGCTGTATCATGCGTGTTCCTTCTTGTTTTATGGTCCACATTGGAGATGTACAACTTTTTTTAATATGATTGTCTGAGTAGTGGAAACTGGTTCCTCTTATAGGTCAGTACAGAAAATTACAAAACAACTCATAACATAGGTTCCTGGAAAATAGCATTCTGTTACTAGAGAGGTATTGTCAATCTAGCTGACCATTCTAATTTTAAATATTACA…
>comp179708_c0_seq1
TGAGAGATACAGATCCCCTTGAAACACAGAGGAGACTCAAATGACTCGTGTACAACAGAGGCAAGAGACTAACAACCACCAACCTATAATACCTTGCAAACAACGGAAAATGACTGGCAGATTAAATGAAAGAAAAACAGATTGATAAACTGAGTATTTTGTCTCTGTAGATTTGAAAGACTGCATTTGAACTTTGGGAACAATTATCATACTGCCCTTTTCTATGGGCTCTCA
>comp143269_c0_seq1
AAAAAGGATTTAAAAAAAAAAAAGCACATTCCAGATACTGGAAGCATTTAAATGCGTTTGTTTGTAGGTTAGTTAGTGAGCGAGAGGTTTGCCAACTCTCCTTAAAAGAAAAAGATTGAGGAGTCAGTCAGTGTTTTTATTTATCGTTCGCCTTGGTAAAAACTTCACTGTTTCGACTGTAAAATCACAAAAAAAGTAAAATAAAGAAAAAAATGTCATGAAAATAAAATGTTCTTCGGCTGTAGCAATAGTTCACATAGACCCATCAGTGTGTGGTATTTTAATATAAACCTATTTTATTATTTCTGTTAAATGTAGCAAACGTTATGTAAATAATACAAAAAAAATATATAAAATTATATGTATAGAAAGTATTTATATATGTTGTGAAAATACAAA…
>comp95527_c0_seq1
GCACTCAGAGTCTACATGACAAGGTGCTGGGGACAGGGGCATATACATGGAGATTGAGATCAGGGAAATGGTCAGAGGTCTGGGACCTGTAGAGACTTGTCTGAATCATGTACAGGCTAGAGATTTGGGAGAGGGAGGGGTTATGCACATAAATACTGGGTCTGGTAAAGAGAGAGGGACAGGAGTGAAATTAGGATGTGGGGCCTGCATAGAAAGCAATGTCCTCTAACCCCCTGCCCTGTTGCTGTGCTGCAGGGAGAGTTGGAGTTGCCCCTG
>comp133910_c0_seq1
ATGGAGACATGAGGGGGGGACAGAAAAGCAAATGAGCAGAGCAAGTGCAGAGGCTGCATTCCATCTAGAGATTCTTAAGATTAGGAGGACTGGCATCTAACGTGTGTTATCAAGAAAACAGAAACGTGAGAAAACGCCTGCAAAACTTTTTCAGTTTTCTTATGAAAAGGTGGCAAATTGTTACAAAAGATAAAAAGATTGCAGCAGATGAGTAACTAGAGATGCAGGTGACCATGCAGGAATGCTGAGACAACTCTCTCAAAATGGTTTCCAGAACACCCCAGTTTCCTTTCTTAATAAGCACTCTGAGTCTCTGTGCAGTCCTTGTACCCCTCGCTGCAGCTAAACCCCACAACAGCACCCTCATCTACCACAACAACAACAACAACAACAGCGTCC…
>comp140939_c0_seq2
CGTTTTCTGAAGTGTTATTTACTACAGTTACCATAATGCTCTGGGGTAAATTGAACTAATACTTCCCGTGAATCACATCCACCAGGAAGTGCAGAAGAACAGCGATAGCTCGAGAAAACAGGAGTGTGTTAACCTCCAGCTCATCCAAACCCACAGAGTTTAACCGAGAAATGTAATTCTGTATTAAAATCGGGATGTGAGGACTACCTGTAGCACAATGATACCGATTAGCTTTTGTTGTATTTCGTGTTGTGTTCATTTTTATTATTATTTTTTGTCTTGAACGTACACCCTCCATATAATTTTGTTTTAACCGTTTAGTTCCGCATTGGGACAAGAAGAAGATATATGCATGTTTAATTGAGGTGTACGCTCTCAGAAAACAAACGGCATGTTTCA…
>comp127888_c0_seq1
ATATATATATATATATATTTAAATATGTTAGATTATACATTTCCCTGCCACCCCAGATAGCCAAACGTTACAATCTAAAATCTAAAACATACCCCATAGCTGCTATAAATACAAAATGAGCAGTCGGTATTAAGCCCGTCTCTAGATATGCGTAAAGATAAAATGAAATCTTCACATGTCTGATTAAGACAACCTGTTCTTTACATAATCGATGGCTTTCTCCTGTGATACGTTGCTGTGCAGGACCCATAATGGAATTGTTTTTATTATCAATGCCAGAATTTCATGAGCAAAGCATCCATGGATGTGGTCCCCAACCAAAACGCGGTCCAATGATTCATTTACAAAGTCCTCTGCGGTTTTATTTACCATATTAGCCTTCTGGTTTAGTGTCATAGG…
>comp140178_c0_seq2
ATATATATATATATATACATATACGGTATATACACAATTAATATGCTGCCTTAATATAGATTTTGTTTGTTACGAACATTGTTGGTTACTTATCTTCTAAATATTGGTTGACGAGAATGATATTTTACAGTTTGTTTTTGTTTTGTGTAGGAACTGCATTCAAGGCACACTCTCCTTTTCTAGCACGATAAAGAAAATTAAAAATGTAATTAACGTATATTTGCTTCCTGCTTGCTTTTATTCAACAGGGTGGTTTATATTGCCAGATACATTAGTCAAAAATAGAGAAGTGACTCTTAAATGGCCATGCTTGGCAGCCATCTTGAAGGGGAGATGCCATTGGGTTGTGTAGAGTAAATTGACTAGTAATATATTAAAACTTTTTTTTTTTTAATTTGG…
>comp88804_c0_seq1
GGGTGGGCTTGGGGGAGAAGAGCTAATAAAACCAGGCCCTTTTAGCACACCAGCACTACTGCACTGCTTTCCCATTAAAAGCAGAAGCTACGACAATACTGCACCATTTAGAAAGGTGCAGGCAATTCACAATACAATTTCACCTAATTGCACTACACAAACTTCCCCCTATAATGCATGCATTAATGGCACACCCATACACCAAGTGACATTTATAGTATCTTACCAATACGTTTAATTGGTACTCCTACTGTGCAAGTCAGTCTTGCTACTTTTCCCTTTTAAATTATAATTTTACCATCAAGCCTGCAATCATGGTTTACATATTACAGCAAGTTAGACACATCCACTGAATTGATTGTAGGTCAAGCTTGCATTGTAATACTGAACATTCCAGGT…
>comp147175_c0_seq2
GTAATTTTAAATATGCAGTATAATATTGTCAAGGTTCTTTGCAAATCAGAAACAAGAGTTTATAATTGAAGTAAGGCATACTACTAGTAGTTTTTCATTTTTTGTAGGGATCTAGTATACTGTACATGATTTAATGGGATTATAGATAGAAAATAATGGAAGGTGATGACAAGTGATCTTCACTAAGATGTTGAAAATTGGATTCAATCTTATCCTCAGATTACTGTGCAACAGTATATTGTCATGACAAAATCAAACTTGTGTCCCTCTGCAATCTGTGCTCGAGCAAACCCCTTGATAAAGAAACAGCACTGCTAAATGTTGCATAACAATACTCCAGGTTTTTCAGACATTTGCTTTTCCTAGGAAAGCACAGAGTAAGCAAGATTGAATTTGATT…
>comp45447_c0_seq1
GGGGAAGACCGAAGCAAGTGGTGGTGTGTTTACCAAACGAAAGGAACAAAGGAACCAAAAAGATGACTTTAAAAACCAGTTGTACTGTCAGCGAAGAGGGAGGAGACTGAACCCCTGAACACTGCTCCCACCTACAATACTTACCTATTGCCAGCAGGGGGGGACCGAACCCTGGGATCCTGCTCACGCCTGCAATACTTACCTGTCACCGGCGGGGGGAGACAAACTCCTGGACCAACAAACTGTGCTCTATATTTGCTTCCTGGTGCCACTGGGTGGAGCAGCCAGGAACTACACTTACCTGGGTGAGGAATAGAGAAAAAAAACACGTGTTAGTGGGGAGTCAAAAGGACATTAAAGAAATTAAAGACAAACTGGGTGACTTACACTCAGGACATT…
>comp258474_c0_seq1
ATTTTTTACCACCAGAACATCCGTAGAGAGCGGACAGACCTATCGGCAACCTATTACAGGAGGGCTTGTGGCTACTGCCGGAGACGCAGGCGGTGTGATGCTTTTCTTTGGTACCGGAAGTTTTTCTTTTGAAAGTGACCCAAAGGACGAAGCAATTCAATCGCTTTACGGTGTAAATGACACCGTCAGAGGTGCGCCGCTGACCACGGCAACGCGGGCGAATTTGCGAGGAAG
>comp130659_c2_seq1
CTCCTCCTCCTCCTCCTCTCTCCATCAGCTCGCCGGTTCTGAAGAGCCGGGTTGGTGACATCACGATCTCCGTGAAGCTCGCCATCTTGGACCGGAGTGACTGGAAGAGGGGACCAATCACCCAGCCCTTCAGCAGGGCAGGGGGTGGGGCCTGGGGGTCACAGCCACCAATCACAGCCAAGCTTCTCCCCGATTGGCTCTCTGACTCCTGCCCCTCCTCTCTGCTACTTTCCGATTCGCTGTTGAGTGTTTTAGAGACGTCCAGCCCCGCCCCCTTGTTCAACCTGCCCCCCGATTGGTCGCCTGGCTCTTGTGTATTCTCAGGTTGTGAATTCTTCTGAATCTTACACTTTACAGGGTCGCTGGATTGCCCCACAGAATGTATTTTCCCCTCCAGTG…
>comp85042_c0_seq1
AATACCTCTGTTAAGAAAGGGGAGCAAGGCTAAAGGGCTAAAATATGCACAAGAACACTGAAATTGGACTATGGAACAAAAGGTGCTTTGGAATGTTGATGGATGGACAACGACACCCGTGCCCTCCGCCAGCTCTGCCGTCAACCCAACACCCGTCCTCCCTCCATTCCCCAAGTATACCATCTTACAGCTTTTGGGTCTTCCAGTCCTAGGTTTGTCAATTACAGATGATGT
>comp141815_c0_seq1
CGAGAGTGAAAGAGAGAAGTGACAAAACCTGATATATAAAAGGAGCCTGTCTGTCCTGTGTCAACCACACAAACACAGAAGAACAGCTTCTATATTCAACCAAAGGAGAATTGCTTCTACATGTATTCAAAATGTATTTATTGTAATGCCATTATCTGCATTTCTAGTTACTTTGAACCAGTATATACATAAGACTTAAGACAGCATTTTTACAAGTAAAAAGAGTGGAGAGACAAGAGAGTTTGGAAGATGATGGCTACTACCAGCATGAAAAGTGGACTGGAGTTATTCTTATCTGAGGATGAGAGATTCCAGATTGGGGAATGTTTTCAAGCCAGCCTGGCAGGGGTGATGGAACTAGACGTGCTGAAATCTAGGCACCGGAAGATGGTGGAAGCA…
>comp157053_c0_seq1
GATGACTTGTATACAAGGCTGACAAATTACCAGGAATACAGAGAGATCAATGACCAGCAGTGTGTTTTCCGGCTATATTGTAAACGACAAGCTGTGGGTGATGATTCATATTATATCATTTAATTAGTTTTCCTTGAGGGCCATTGTCATAACCCTTTTCTGGCAGCCTAGTGGCTTAGTTTTCACAGATATGTACCATACAAGCAAATGTGTCAAAATAGATTTCAGGAGAATTTTAGAAAGATCTGTGTTTGGATTATGCATCACAGCTCAGTTGGATCATTGAGACGCGTCTCAGAGTTACACTAATGAAAGAACAGGGCATGGACTAGAACCCAGTGTAATCAGGTTAAGCAACAAGGTTACATTGCCCCATGTATAATTTTATAAAACAGTACT…
>comp129631_c1_seq1
TTTTATATATATATATATAATTTCATTCATCAAATATAATTTTTACCTGGCGTCTTAGTAAATTGACAAATTGATGACTTCAAAGCATGTTTGATTGCTTAGTCTTCAGCAAATGTTAGGAATTTTATGGAATAAAAATGATCGGATTGTATTCATAAAGCATGTTTATCAGGTGTTTAACTTCAGACATTGCTACATTGTTACACATCTGACTAATAGGGCTCTCAAGGCAATTTCAACTGGTATGCCCTGCACTGTTTTAACAAATTCTGTTATATTATGGTTAGTCATGTCGAAGACGTATAGAAAGTTAAACATGCTTTATAAAGATAGGATAACAAAAAATAACCAGAGGTTTTAAAAGTGGCTTTAAAAAATATTCATAAGCCTCATAGATAA…
>comp116861_c0_seq1
GAAGAATGCTTGACAAGAGTTCAGGTAAGAACTGGACACACTGTAGGATAAGTGTAAGTAGCTTCAGATGCTACTGTATTGTTATTTATGTAACGAAACCACTTGGAATAGGTGTAAACATTGGAAAAAGATACGGAAAAGGTCAAAACAATGCATTTGAAGCTAGAAAGTGTCAAAACAATGAAATCTAGAAAGGTTTATTTTAAGGCAGACGAGAAGTCTTTTGGTTAGAGTTTGCTTAATAATTCTTTAAAATGCCACTTGAAGGTATTTCCTTGAGACGTATTTTTGCTTAAACCTTTTTCTAAGACGTTGACACAGTTCTCAACCTCTGTTCTACAATGGAAATCCCCGTAGTCTAAGCTTCAGATGTGGGACATATTCCAGGGGTAGTTTCCT…
>comp59938_c0_seq1
GAACTATTTACCGCTGTTCACTGTCTGCCCATGTGTATCTTTGTTCCTTGTCTACGCATACATGACAATGATTTGTGTGGTAAAGAAAACAAAGCAAAACATCACTTGCCTTCAAAAAGTGTTACTCCAAAGGTGTTTGTTGCTTTGTTGTAACATTGGTCCACGATGTTGCTATGATAAGTGCGAGTTAACAAGCTTGGGTGTATTTGTGAATACACGAGGATTGCATTATGAGATGTTTTCTAATTACCACTAACCACGTTCTATTATAAAAGTTTCCAGCACTAGATCATTCCTTGTCTTTCAGTCTTTTAAGATTACTTTAGAATCTGTACCCCACAGCATATGGTTAAGATACTGTTGTAGTTGTGTAAAGAATTACAATGTTATAGTGGCAGT…
>comp223681_c0_seq1
CTGGGAACGAGCTAGACTCATTGGCTGTGAAAAGGCCCGTCTGCGCTGGGTTGTGTAGTTGCTGTAGTCGGGGTAGAATATGAGGCCTTTCCCAGTAAGAAGCCTTCCTAGCAGCCTGAAGCATGAGCTGGCGCTCTGTATAGCGGAGAAGATTAAAAATAAGTGTTTGTGGTTTGTCGGTCATCCTAGACTTCTGTATATATGCAG
>comp56688_c0_seq1
GAAAGGATGTCCTCTGTACCCCTGGAAAGAGAAAGAACACCCCCACCCCAAAAAACACACAGTTACCAGCAGCACAGGAGCACAACTCCTGGCTGATTGCAATAAACATTCCAGGATTACATTTTTGTTTTATCAGGTACTGCGTGTTGGATAAGGTACTTACAGTCTCTTGAGGTTTAACATGGCTGGAAATAAGACACACACTGCGTAGCACTTTGATCCATTCCTGGTT
>comp183113_c0_seq1
GGCACATCAGCACACACAACGGCATTGGTGCTGGCTCCAAGGATCTACCAAAGTGAGGCCTCCCTAGCGACTCAGCATGGCGACTGTCTGCAATGGGCTGAGTGGGGCGCTTCACAGGGGTCATCAAGTGGGCACCCCCTGTCTTCGGTGTTTCATCGACTAGTTCAAGACACCCCAGGAAGGCTCCACAGTGATACTGGCATCCCAACACCACAAAGGAACCAACAGGGCCAGAGCAGGACTTTAAATTACAAACCTTAAATTCATGAA
>comp151677_c0_seq1
TAAAAGAGAGAAATATTATAATCCTCGGTTTTAACGTTGGTTGTTGGTAATTTAGATTGTGTTTTTTCTGTATAAAATGTGTGTGAGTGGATTAAATACGGTAGGAGAAAACGGTGCCTTTCTGTAGGCTTCCATTCTCGTAGGCTTTGCCTGCCCCAGTCTTGAGAAAGGGTTCGTCTCTATCAACCGTGCCACAGACAGGATGGGCTGTGGCTGTGGCTGTTTATTAGTTAAAATGTGTTTTATTTTACCCTTGTTTGGTTATATTTGAGATTCTAAGATTTTACTCGCTGAGTTGTGTGCGTATCTTGCTACGCTTGAACAGATATGTTCGTGATATGAGAACAAAAAAAGGACCTGATGCAATGCAATATAACAAGGTCGAGATCGACT
>comp225203_c0_seq1
GGCCTGCTCTGCTGGAGGGTTCTCCATAAATTCAGTCCATCAATAAGAGACTCCGTTCTGCAAAAGCATCGGTCCAAACTTCTGCTCTGCAATCTCTGTATCTCTATAGGGCTCCACGTTCTACAGTCCCTCCACACAATTCAAACACAAGGAAATCATTTATTGCTGAGTAAAACTCCAGTACCGAGTGCACTGATGCTAGATAATCATTTCTGTTTATTTGACCACAAAACACACACCCCTCCGTGCTCAGAAAACACCA
>comp34432_c0_seq2
CACACAACGATAGCAGCCGTTTCTCTGTAAGCACAAAATAGAATAAATGACACACATATTCAGATTTTAAATGAACACCCATCAAGGTGCTTAAAGGAAGCCTGCCTTCTGTTTCTTGTGAAATGCATGCAGAAAACATGGCCAAGCCCTAAGTATAATTCTTGACATCAGTACCGCCAATCAATATCTTACAGTATTTTAGAGCTGTGCTACAATGGGACACAAAACACAGCAGCATACAACAGCTCCCACGCTGCATGCTACACGAATAATCATAATAATATGAATAATGCTACTACTACTACGCATACTACTACTACTACTAAGAACACTTTTAACAGTTACACCTTTATATTGCATCCCATTCTACGACATGTTCGTTAAATTGAACATGCAGAA…
>comp130453_c5_seq2
AAAAATATATATATTCTTTTTTTTTACTCCAAATATTACAAATAGTTCCATGTTATAAAAAAATATATATATTCATGTTAGTTCAACTCTGAGTTAGTCTTCGTCATCCAGATGGCTATTGTAAAATAGAGCTGCAGCATTCTCCAGCCAGATTGCCGTGAGACGGTGGCGTTGAGCACGTAAAAGAATCCAAGTTTGCTGCGGTTTACCTTTCGTTTAATTTAATTTATGTTTAGCGCTTCCCATTATACAATCGTCTGCCTATGAGTGTAATCTACAGACTTGCTGCATGAAGTACAAAACCGCACATTACCGTCGA
>comp111217_c0_seq1
ATAAAACAATGTCACAGTGTTTTATTTTAAATTACATTATTCTGCAATTATATTTCATCTGCAGGGCACTTTACTGATGTCTAGATCACAACCGTGGAGGGCAGAACACATACAAAACAAATAAGTGGCTGGACTAACACTCATTATTTTTCCTTTCAATACACACAAGTGTCATACAATTCAAGAAAAGAGCGATAGATAAGGACTGACTTCACAGACCCTGATTAGCACTA
>comp283867_c0_seq1
AAATAATGATATAAGATGCATCTGCCTGATTACCATAGCCACGGAAGATTGCAGAACCGTGTACGTCATCTTTTTGTTTTCCTTTTGACTTTAATTTTGCTTGGGAGGGTATCGAGTCAAGCCACTGAGAAGTGTACCACAAAAGTACACTTGTGCAGTAACGGCGCTTTATGTGAACTTTGTCGCACTTCCCCTGAGCTCACACAGTCACATGACCAATGTTGTTTTCGAGGTACCGTCCAATCTGCTACAGTATTAATT
>comp104532_c1_seq1
AACCAGACTGACCAATTCATACAGATGATACACTTCATGCTTTACATTTCGTACAATAACAAAATCAGTAGAAATATGAAAAATAAAGTTTGAATTTATTGGGTTGTTTTTACCATGGCACATTTTTTCACTGTTTATGTAACATAAAATTAAATTATGCTGACAGACTTTTTTTCCCCCATAGTACAACTGACAATGACATATACAACATGGAGTGTGATTGTATGTGGTACAAAATGTCCACTAGGGATCCATATGTGTTTTCTTTGCCTATGCGTACACCCATTGACTCCACCAAGACCCCTCATAACACATAAAAGTATGATTTTAGCATAGAAAATTAAAAAGCATTCAAAACAAACAAGAGAAAATGTTCATAAGCTTA
>comp50853_c0_seq1
TGGCTTTTAAATCGCTGACCATCAGAAAAAATCCCCGCTTCATCGGCCAAAACCAATGAGTCATTTTCAACACTGCTTTTGCTACAAGCAGGTGAGAACGAGATTACAACATTAGTTGTATTCCTTCAGCAAGTTTACTGTTAGAGTTACAGTTTATACTTTACATGATTTTATAACATGTAAAGGTCTAGTGGTTAAAGAAAAGGG
>comp264692_c0_seq1
GCCCTGCATGTTCTCCTATCCAAGAGACAGAGGCTCTCTACAAACAGCCATAGCTGTGAAAAATGTACTTTAACATGACAGGAGAGAAAGTTACTTTCTCAAATTCACTAGCAATGTATAGCGACCTCTTGTGGTTATTTCAGTAGTGGATGCATTATTAAAAAACACCACAAAATTCTGGTTTTCTTACACAATAACAAAATACAACTAAACTATAATATACATTGATA
>comp22478_c0_seq2
TAGGTAATTGAGTGCTAATTAGGGTATGGCCACATGTATAAAAAGAGAGGGAAAAACGTTTGTTTGATGGTGGTGTTGGCCTGATTGCTGTGTTTACAATGTATCCATGTTGTTTTTTTGTTTTTGTTTAACTCTTTATTTTGGCCCTTGTGTCCTATGTGTTTGTTCATTGTTGTTTTGTCCCCCTGTGGGATTAATTAAAATGTGTTCTAGCGCTTAAACTGCAGCTTTGCAGCCCCTGAG
>comp94785_c0_seq2
AAGAGCCCCCAGATTACAGTGGTAAACTTTTAGCTGTATTGCAAATGTATTCAATAATATTTCACTCACTTGTGTAACTATGAAGTAAACACCTTGAAGGGGGAGGACATTTACCCTTTAATTATGCATTCAAAACCCAGTCACCTCAAATAGAATGTTTGTACCACCTACATACGGCATGTCACATAAATATTTTCCCAATTAAATTGTAATGGAAGTAGGTTAAAGAGTTGTTTTGTTTGTTTCAATGCAGTAAAGAAAAACATTTTCCTGTAACGTCATAGAAACAGAAG
>comp6195_c0_seq1
AGGCTGAGAGTGAACGAGGGCATTTTCTGTGTGTGATGAGTGGTTATTTTTAAACCCAGATGATACTTTGGAGAGAGGACTATATTCAAGTATTTTTGTTTTCAAGTACATTGGCTTATAACATTCTTACGATAGAAGGTGAGAGCACCAAACTCACAACAATACAATTCAATGCAGTTCTCAAGTGTTTTTCTTTTCTAATGATAGCCAAGGCTGTTCTTTTAGCATGCCCCAGTGCTCCTCCCCAGTTTAGAATGCCCAGCAATGTTAAGTGACCAAAGTAATCCACACAACAGTTCAGGAGAACCGAAGGTCAGCGAGTGCCCTCTGATCCTACAACTAAGCCAATTCCCTCTTCACACTACCCAGGAGCCCCAGGGTGAATGCTGCCATGCTCCT…
>comp136631_c2_seq1
AAAAAAAAAAAAAAAAGGGGAAAATAAAAATGTAGCCTTCCGAGATCAGCAGCCATGCAAAGAAAGTACTGTCAGTTTAAGATCACCAGTGTCTTGTAAACAGGAAACAGGAAAAGAGGAATTCCATCTCTGTACAGCCACAGATTATAGTTTTACATGCTTGGGAAAACATGGCTTGGAAAGTTAAGTCCAGGTTTTACTATGAGTTTGATTAGCCACAGTGTATAGGTA
>comp203865_c0_seq1
GATTACCAAGCTGCACGACTGTGTCCCGCAGCGAGAGCGCTCCCCTTTGAGGTGGTCCCCAGACGATTTGTTTCATGAGGTTCTCTGCTAAGACCAGTCTCAACAAGAAGCGCATCGCGTTTTGTTTAATGTTTCTCAAGACTAGCTGTTATGTAAAAGGTGGACAACCAAACCCCATTATTCGATATTGGGTCGCGGTCTGCCGCTCTGGAAATAATGACACTGTTCCCACACACTGATCGACGGGACGGTTTGCATACTCTAGCTGAGAACACAGATCGCATTGACAAAGCT
>comp105817_c0_seq1
CTGTTTGTTCATAGTTTATATACTCTGTATGCATCAACTATAAAGAGTTTATTACTGGACCTTATTATAAAGTCCTACCAATATGGGATGTAAATTCTACTTATGTACATTTTCCTTTGCGTTTGGTTCAAAATTAAAATGGAGATTATTTGAAGTCTAGAGCTCATGTAATGGTACACAGTTCCGCAGTCTATAACACTTGTACACTTTCAGTCAGTGCTCCTTCTAACTCAGAAAACAGTCCATTCAAAGGAGAACAGTGCTCTCTGTTGCCCAGTGGACGGAAGTACACAAGATGTTGAAAAGAGCTCCAGAGATCTAACTCGGAAAACACTTCAAATTAAGTGTCCAAAATAAGCAATTCACAATATAAATGGAGCTGCATTACCATTAACTAAC…
>comp213308_c0_seq1
ACATTACTAAACATATGCATTACTAAAGATATATTGCTAAGCATACACATGACTGCTAATCTGATTGAATGTGAATGTCACCCTGAGTGCCGTCTTACTGTTCACTGTTAATGAGAATCCTCTGTCTATCTGAATATTACAATCAACACACATCTGCAGCATTCCTATCACTTTAGAAGCACTAGGAGTATTTCTAGTTCCAGATGAAATCACATTTCTTACACAGAGTGTCAAGAACACAGTAAACACCATCACCACATGCAGCTCCAGCTGTTTAAACAGCATCTCTGCAATTGTAACCTTCATTGTGAACATTCTCACAAG
>comp198194_c0_seq1
TACACTCCAGCCAGAGTGCGTTTACCGGATGCGCCACTCGAGAGCCCGTAAATACCCTTTTTTAAATACAAAATGTGTCCATGTAGTGATTTATTTTCAAACGTTCACTGTTTTCATTATGGCATTAGCACCTGTATCAACTAGCGTATGTGTGACTATTTATTTCTGCATGGCAGTGCCTTAGTCAATAAGAAGTATAGCTATGCCAATGCCATAGACTTTGATACATTTTTTGCAAGAGTTGGAATAAAGGAG
>comp238529_c0_seq1
GCTTTTAATGCTGCATGTACATGTCGTGAGTAGTTGTGTACAGGATGTTCAAGGATGTGACGTCAGGCAATTTGATCGTTCTGAGGTTTGTGCTACGTGTCTTGCCTTTACTTCGTGAGATGGAACATGTACACTACAGAATGTGAAAACAACATTCAATTCAGTTTTATAGGCTACTGAGCATTGGTTTATATAGTTATTCCAAACATTAAAGCAGTCAA
>comp209411_c0_seq1
TGGGGGCCACATACCATACTGAAGTGGAACAGTATGTTAGGAAAGGCATAGGAACAACTGGGACCCCATTAATTAGCATGCAATGTCAGATATTCATCTATTACCATCATATGAAATCCATTTTGCATTAAAATATATTACAATGCAGTATTTGGGGTATTTATAATGCTTAATAATCAAATCTCTGAACCAATAGATACCTATAAAGCCGAAAGAACACAAAGTGACTTTTTCAGGAACAGTGGCTTG
>comp273402_c0_seq1
ACAAGCTATTCCTAGGAAGAAACACCTTTGTAATCTGGTAATTGACCCACATGTGACAATAATGGGTTGAGAGTAGCTGCTTATCCTCAGACCCATTTACAGGTGAAGGCTGTGAATTCACAATAAGCAGAAACAGCCGTCCCTTTAATTGGTACCTGTTCCTTCTGACTGGGATAATTTGTGCCATATGCGCTGCTGTACTAATCTGCCCCCTTTCCCTCCTTCCCTCTTCCCAGCCGCTGCTGCG
>comp148557_c0_seq1
GGTGCTGCGTGCAGTACGGATAGCCGTGGATACAGACAGGATGCGCAATCCAACACAAGACCACACCAATCGAGCGGACATTGGATTTAAATCGCAGGAAAACAAAAGGCTCGAGCGGAGAGCTGAGACTCCGTAACAGACGAAGAAATGTCGGGAGCTCCTAAACTGCCCATCACGGTCAAAGCTGAGATCGACCTTGTTCTGGTGACCGTCACCGCAATGGGGCTGGCAACCAGGTTATGGGGGATAACCTACCCTGCAGCTGTCGTGTTTGATGAAGTTTATTATGGACAGTTTACATCGCTTTATATGAAAAATATATTCTTCATTGATGACAGCGGTCCACCATTGGGGCATATGATTCTGGCGTTCGGAGCGTTTCTCGGAGGGTTTGATGGA…
>comp79902_c0_seq1
GGCATAGCTTGTCAAACTTTTCTTGGGTGAGCTTGTTAGCTTTATTCTTAATATAGCATTCTGAATGTAAATCTAATAACATTTCAGTAAACCTTACAGTTGGCACTTGTGTTCACTGGTGCAACTTAAACCACAGGTTTTTATAATGAATGCAAAAACTGTTCCGATTTGGTCGAGCAATAAAAAAAGAATTCTGTGAACTACTGCATTTTTCTGAAATAACTATTATAGTGCATTGTTGAACTTTTGGGAATTTCTCCTGAAAGAATGTTTGCCCTGGATCTTATTTTTTTCTTTTGTGTTCTAGTCTTTAATGGATCAGTACTTT
>comp95448_c0_seq2
TAATGGTTACATTTCATACTTGATCGGGAACCACAATTAAAAAGGTAATACACGGTAATACACGGTAATAATGGAACTCCTTAAGTCAATAAAGCCAGAGATCAGAGGGAGTTTCCTTATTACCAAGGAACACGCCAGAAAAATGTCATAACTATTATACTACCACTTTTAAAAAAGTAATTCTGTATTTATTTATATACCTCTGGTGGTCTGAAATAATGATTGTGGTCCAGGGTAAGAGTTAACTAAGAGCAGGGCTTGAGTGCTCCAGTGAAGTGTTTCGACAGCAAGCTGTGGTTTTAGAACAAGTGTCGTGAAGTACGGTCATCTTTTCCATGACTGAACTATAACTACATTGGGAGAGCAGTGTCCGGTTATTGTATAATATGGTATATTGTG…
>comp126262_c1_seq1
AATTCACACGGGAGAGAAACCATACCAGTGCATTGAATGTGGCAACAGTTTTACGTACTCGCATCAACTGAAAACTCATACAGTCAACTTTCATTAAAACCAAGCTTGTAAAAGTTTCTGCATTTTAAATTGTGAACAGCATTGTATAAAAGTAATTGGACGCAGTGTTTGTAAACCCATGTACAGTTTCACGTTAAAAAGCACATTTTTTATTGAAGTTTAAACAGTAAACAGCAGATTACACAAAAGGTTTAAACTTCAATCTATTGTAAGCTCTCTAAAAAACCTACATTATTATCATACTTCTAATTACTGTTTCCTTTGAGTTTAAAGCCATTTTGAAAACGTATTTTTTTGTAACACAATCTATTTAAAATCTAGCTAGCGTATGGTCTGATT…
>comp131229_c0_seq1
AGATCAGCAGCAGATCATGAGATGCAAGTATCCCAAACCAGCCTTTGACAGGATTCTTTAAAAGCAGTACAGCGTTGTGTGCGAGGGTGGAGATTTAAAGTGAACCTTGTCTTTAAAAATGCCCTTTGGTCAAGTACACTGCCTGGCCTATCTTCCCTTTTTTATTTCAATACTGCACAGTGACTATTAAACATTGGGCAACATTATGGATTTCAAATTGTCCCTCTACACTAGTTTAGAACTTCAGTTTTTATACCATGAAGGTTCTGATTGTCAACATTGGAATTGTGGATTGATTTTACTATATGATTTGGTAACCAACTAAATTGATTATTCAGAGTTTAGACTGATTTGCAGAAGGGCCCTTCACTGATTTCAGTTTAGTTTTTATGCAAGTTG…
>comp130024_c0_seq1
AAATGAAGAAGAGGAAGAAGAAGACGAAGACCCAGTTTGCCTTAACCTGCTGGTGGAGGAAGGTCGGAATTGACTGCTGGCGTCTCCCCCCTGCCTCCAGTTTTCTGGCACTTGCCCGAATCCGAAAGGGTGTCTTGTCTGTCCCCTGATGGTCTCAGATGTCCCTCGGGAAGGTGTTGATGGGGCCTGCCTGCGTGTGTTTCCCTGGGTCCTCCGCGAACTACGGGATGTATCTCCGACCAACACCTGAGGGTTCCTGTGGCTGCGGTCCTGACCGGCTGGGAGGTACTCTGATCCACTGTTCAGCAGGCTATAAACCCGGCCGTTGTTCTCCCACTGGATCATCTGCCTCCAGGGGTTACTGTCTGGGGGTTCCCCCTGTCCCTGAGCAGCTAGGAT…
>comp135425_c0_seq1
AACATGATTCAGCAGGTTTCCATTGACTTTATGAAGCAAAGTTACTTAATTCTATAAGGTGAGGCAACATTTTTGGCCATAGCTGCTGAATGAAACAAATATCGCAGAACAGTGTTTTCCTCATCTTTCTAAAGACAAGCTTCAAAATATCCTTAACCAAAAGTATGCTAAAATCACATGTATCATCGTCTTTCAGCAAGCAAAAAAAAAGAGAAACTAAACAAGCAAAATCTGAACAAGGCTTTCTCTCTTTCAAGGTTTAATAAAACATATATGGACTGGATATTTCTGGTTTTGTGTAAAAATATTGTCCCCTTGTATTGCCTTTGGCTTTGGGCAACATAAGCCCCTGGCAGACACTATATCCCCCTTCAGGGATAATTGTGTTCCACTATACAC…
>comp261093_c0_seq1
AAGAAAAACAACAAATAAAGATGATCTTTTCAGTGCTGAAATTATACCAAAGAGAAGCTCCAAGACACCATTACATCCCCAGTCGTAGATACCTGTCCTGTGTAATATATAGACATCCCAGTGCTTAGCATGTATGCATTCCTGTTGGTACATACTGATGGCAAAGAACAGTGTTCACGCTGGGCCGCGCCATTGTGCCATTGCCCCCCTAAAATAAAAAATGTCCCGCTGAAT
>comp119389_c0_seq3
ATTATATATGTATAAAACGGATGGCACAGTGTTTGATGTGGCTGAGTGTATACTGCCATGACAGTAATGTTGTGGCTTAAGAACAATCATCCCAACTGCACTATAACTACATTACATAGCAAGGCTTCCCTGCAGCCACTTTTTTTTCCTCTGCACTACAACCATCTAAAGACGCCATGAAGTAAACCAAAGCAGTGGTAATTGCATGCTACAGTGCCACCTACTGGTGTGAGGACTGGCTCTTCCTTGCAGTACTGCAGTGCAATACTGTATATGAATAATACAGTGCACTGAAACATAGCTTACCTACAGTTATGGTGTGTAATTGAAAAGCTCAGCTAAACTTACAGCATGACTTTCAAGGGCCAACTTAAGAAAGGATGCAAAATGTTTTTTAAA…
>comp3272_c0_seq1
AGAATTATAATGGAGATGGAGCAGTGGAAAGCGGAATGTCTTCCATGGCTGGATCGTACTGTCGGGGTGGAAATGCAGCCCTGAAAGAGCAATAGAAACATTAGCAAGCAGGGAGGATCTGGACTTGAGTTTGTGAGAGAGGTTTGAGTGTCTTTGTTTTATGACACTTCCTTGTGTCCTGATTTTTCAAACCCTACTTACAGTGCTCCTGTATTGCCACTTGTTGCTATGATCGCTGTGACTTTCTAAACTCAAACACCTGTGAACAGGGATGATGTTGCGCAAGGCACTGGAGGTCTGAAGATTTCACGCTGCTTGCTATGAAAACGATCAGCTGCCATGTAATGAGCCTTTGTTGGGCTGAGCTGATGTGTGCTTGCTTCCTGCTGTGACTGCATG…
>comp186837_c0_seq1
ATAAAGCTAGCCTGTCAGTAACCAGATATTAACAAAAGGTGTCTTTGAGTAGAGTGTGACTGCATGCTTGAATCTATTTCCCTTGTACTGGTCTGCCTTTCTGTCTATCTGATTGAGTATCTGCCAGTCAGTCTGTCTGTCTACACAGAGCAAATATTAAATTTCACTAGCCTTCTGTTGGAAAAACATACAAGGTAACACAACATGTCAATATATCCAGAACATGCCTGTCACTAATCTTTAATAAACACATAACACATCGCTGTCTGCAGTATGTGCTTCCTAGGTGTGACGAGTTGCACATTACTGTTTCAGAGCTCAACGATTCTCAGCAAACCTGCTTGCATTGCAGACACAGGGTGGGATTTGAAACTAAATACTCAGGCCTTAAGCAGGTGG…
>comp4233_c0_seq2
GCTAGGATCACAATGACCGCAAGGACGATTTTACATAAACTCACTGCACTTTTCTGCTTGACCATGGTCCTTGTGAAGCCCTGCAGTCTAACCATTATCCCTGCTTATCATTCTACCACCTCCTTTAACTCTCTAATGTTCCACCACAAGGTGTCCTGCTTGACTTGGCAGCACCTGTAGCTGTTTTCCAGCCACCTGAAATTGAATTGCATCTCGCAGGAGGTTCCCGTGCACAGCCTCTCTTTCACCTCCCTGGCATGGCGATGAGAGGATGCAGGGGTGACTGGGCAGGTAGGGCCCCTTGATCGCTCGTACAGGGTCACGGCTGAATGAACTGTCAGATGCTTTAGCGCTCTCTGCAGACAGGCCGAGACACTAAACTAGTTACATTCCATCAGA…
>comp64321_c0_seq2
CGTTGCTGAAGAGGTTGATCATGGAGGATAAACGGTTAGGGCGGATATGAGACAGGTAGATACGTGACAGATTACTGTATTAGCAGTAGTCTGTGCCCCCTACAAACTCCACCTAGGCGGATGCTTTGTAAAACAGAATGGAGGAACAACTTATATAATATCTCTATACATCCCTATGTTAAATAATATATTTAGCATATCAGATGCGGGATACAAGTTCAGGACTTCCTACAAGGAAATACACACAAGTAATATTTAGTTATTTTACCTATTGCATCTTCAGGAGCGAGG
>comp136790_c2_seq1
TGTGTGCGTGCGTGTGCGTGTGTGCGCGTGCGTGTGAGGACTCTGTCTGAAGACACGCCCCTGACCTTAAAAGCTTATTTTAGTACCCCAGAAGTTTAATTGGCAGTGTTTCAGTTTTTGTAATGTTTAATTTGTAACGTGCGGATTATCTACAGTACAGAATAACTCCCCTGTATCGGCAGCCAGCTCCTCACTCTTTTAAACAGCGTTTTAAAAGCACGCTTTTACACTGCACAAGGAAATCAACGCATTCGTCTCTGTGTCCGCTGTTGCTGTGGGAACTGTCTTCTATCCCATAATATGGAGGTGTCAGAACTCCCAGAGTCATTTTCTTATTTAATTAAAAAAAAAAAAAAAA
>comp215265_c0_seq1
ACTGCAAAGTGTAAAGTGAATACTGGGTTAGACAAATAGAAACGAAGCATTGCATATTTTATATAAAACCTAAAAAAACAACAGGATAATTGGGCTTCAGTCTGATAAACCATTAGATAAACAGACACTACGACCTACTATGGCTGTATATTGTTTTCATGCAGTGAGGTCTATCATTTTAAATCAGACTTGGATCTAACAGATCTCGTTTCACAGTCTCACAAAGTCTTTTCACATACCTGTACTAAGAATATGAACTTGAGGTCAAAAAGATGCAGAGCATTCATTGCAGGGCATCTGCAAATCTCACCCCAGTGTAGTCATTAGCATTCATTTAAAGAAACAATATGAACAAACACTGTTGCATGAAGCAAAAAGAACACAAACTTAATTTTCAAA…
>comp9913_c0_seq1
ATCGTATACGAAAGTGAGCCACCAAATGATTTAGCACAACATACAAGCACCACAATATTAAATCCAAGAGGTTAGAAAATAGATTGTACAACAAGCATTGGTTGTAATTTTGTTTACCCCCAGGCAAGAGGTAACAGAAGACCCATTTTAAAATTGGAGTCACGATACAATATATTGTTCCTGCTGTTTAATAGCTTTCTTATTCACTGCCCAATTGAAAACACACAGTAGCTGTAAAAGGTCACGCAAAAACAAATTCTTAGAATTCAAGTCTAAAGTTTAAGAGCATTTGCCATAAAGTAAATTAAAAACATGCTGAAATAACCAAGTTCAAAACATGATGTGCAAATGATATGCACTGGCTTATCAATGGCTTTTATGGAAGTTTTTTGCCATATG…
>comp203198_c0_seq1
GGCGCCTCTCAAGGGACCAACTCAATGTTGTGGCCCTAATAGTGGGGTGGAGTTAATACTGAGGGTCTATTAACATTGAAGTGGTCTATTAAGTATGACCTTAATTGCAGGTTTCATTGTAGTCTAAATATGTAGAACAGAAGAAAAGTTGTACCTAGATGTAATGCCACCACTCAATCCTGAATTATCTTGAAGATTGGCTGAATTTTGTACTTCATCCCAGGGTTTTACAGATTTCAAGAAGTAAGCTTGTGTTTTGACAGAAAAAAAGCTACAA
>comp94158_c0_seq2
ACCTTGGATTATGTTCCAGATTTCTAGTTTAGTCAGTATCTTTAAATAAAATGGTTTCCAAGTCAACCTGTAAATAAGTACATTAAGGCTACTTATGAGGTTGTAATATTCAAAGGATTGGATAATAAGGGTGAAATGCAGGACCCTAGATACTTGGTAACACCTTAAATGCGTAGCTGAAATATTGCCCACAGAAAGACTTGTCGTATGATTGTATACCGTTTCCACTAAATCTTGTCTTTTCATGGCTTTAATTAATAATATACCCGCTGACATTTATGTATTGGAGCAATAAGCTAAGCGGGAAACAATTTATGTCACCTAAAGCTTTTTAACAAATCGATGCAACTATTTGTAATTGCTTGTTTCACAAGATTAAAAGGGCTCAGGCTTGATCTT…
>comp104831_c0_seq1
TTCTTTTAGGATTTCAAGTTGAGGTGAGTTTGTAACCAGTACGTTTTTTGTTTTTTTATGGCAATGAACAAAACCAATTCTTATTGCTGTTTTATTGATTCACCATTACTAGAATTGTTTGCATTTTGTGGAAACCATGCCATTTGTTCCATACATGCTTTAAAACTGTGTAAATGCTGAACATGTGTAAAACCCTAAAATCTCAGTCTTGCTAAGTGCAATTCATTTTAACAGAACTTTGTGTATTATACAGGATGCTCTTGCTCTTATCAGA
>comp271712_c0_seq1
GTGCTTTTTAATTTCAATACTGCGCTTCTCAGACCTGCACATCAAAGCAATGTAAAGGAATGCTAAGGGTGAGGCTGGAAGGGCACAGCCGGTCTGTCTCTGACTCAGAGGCTGGTGAAGGAGTGGAAGGGGAGAGGCTGCTGCATAAATATCTGAGACAGGTGCACAAGGCGAGCTGCTGCTCTTTAGGGATACAGCACCACCTGCTGGTGGAGTGAGGCAACTTCATTTAACAGCTGCTTTTCA
>comp83757_c0_seq1
AGAATGTCATCTTTCAATGAGCTGAAAACAAACACGGAACAGTGCAAACAGTTATTCAGTACTTCTCGCTGACCAGAACACTAACATGCTGTCTGCAAACGTTATTGTCTTTGTTCAAAATAAAGACAGGAAAATCAAATAATGGTTTTTAGCTGGTTGTTTTTTTCACAAGAAAGTTTTCATATAGCCTAGTCATTAAAATTTGCATCCTTGAACAGCTTCTAATGTGTTCAAACTGTATACTACTTTATCTTTATAATATTTTTTAAAATATTATATTTAATATTATTCTAGGCAAAATATGATAAACCATAGCGTTGTGGAAATCCCGTGGATTACATTATAT
>comp18060_c0_seq1
CAGAGAGCATCAAGGCCATGTATGCATCCTTTTTACTTATATGCTTTACATGTAAATGTTTTAGTGCTTGTTTTTAAATCACATTGCAGTACTGTAATAACATGTCAATAGCATGTTGGAAATGGTCATGATATCCAGTTGTTGTTATCAACCTTAGTTTTTAGCAACTTTAGCATTTAACCACCTTAGCATAGCACTCTATACTTATTCCATTGAACAACCTTAGCATAGCACTCTATATTTATTCCATTTCTGATAGCCGCAGACAAACGTTTTGGCACCATATGTCTCCCACAATCCAAGGTAACAGATTAAGGACACGCTTTTAGTAAACTTCAACCACTTTTTAATAAAAGAAAAGGCAAAATACGCAATCTCCAGGAATTTAACAAATACTCT…
>comp106112_c0_seq1
GGATGGCTACATCTAAACAGAAAGGCAGTAAATCGTACACTAAATAAAGTGAGTATCCCAAATTAAACTGGCTCCATGGAAATTAAGCTCTGTTATTTTCTACTATATGGTATTATTACGATAAAAAAAAAAAAAAACTCTGGTAAAAGTATTAGTTATCCAAATGTAGATAACCTCCAAAGTCATTATAGTAACCAGATTCGCCCCAAAATTGTATTTTTTTCCTGCTAACATTGAATTAGTTTCTGTATAGCAGTCAGAAAAATGCCCCATCAGCGAGGTACATGAAAAGGTGGAGCCAGGTCACATTCCCAGTCATGATACATGCAGTGCCTGGATTTACTGGGATGCAATGACAAGTCCT
>comp112792_c0_seq2
CTGAATGACTCATTCATAATAATAGTTATCAATAAAAACTTCTGCATTCAGCTCAGTTACTTCCCAGCAGACGGGCGGTGAAAAAGCAGAAAAGTTGAATTTTTTTTTTTAAAGCTGTCGGTGGGTGGGCTGCGGGGGCTTCTGAGTGGCGCATCGGAGAAGCAGCTGCCATGTCCTCCTGAAGGATAAACTACTGAACCGATTCTTATAAGTCAGTTAGAGCGACAGACAGCAAAAGCAGGGATGTCAGAGGTGTCAATTTCACAAAGAACCGGTTTATTGTTTGAACAATAACGCCGGCAAACGAAATATAATCAAAAACAAGAAGGTGGACAAAATGGGTAAGTATGAAGATGATACGGGTAAGCTGGTAAATGCAAAACAGAAAGCCAAAAAGAA…
>comp170828_c0_seq1
CGCCGACATTGTCCAAAAGCAGCTGTGAGGTAGCCTGCCAGCCCCGCCTCACCCAGGCTCAGCAGTTCTTTTATGGAATTCAGAATGAAACTAAGCAAACTATCCATAAACACAAATTAAAATCTCATCTCAGACAGAAATGGAATTTAAGTTCCACTGGCCTGAGCTGAACTGGAATTGGTGTGCAGTCAATAGCACATATATCAGAGCAGAGAGGGAGCCGAGACATGCAGGAAAAAGATCATTCAAGCCAAGAAAGGATGAACTGAAATCCTAGC
>comp53747_c0_seq1
GTATTCTTACAGTGTAAAGGAATCGGTTCTTGTACTGATAACACATCCTGTGGAGTACGCACTGAAGTGATAATCAACAGATTGAGATGCCTACTGCATGGAGATCACTGGACAGTTTCCCAGGAAATTAAACATAATTAATAACAGGAATCAAACCACAGCTCTAAACAGAGTAGATAGATTGGAGCAGAAATGACAGACCAGACAATTGTGCATGAAAGTCTATTACGACTAAGGTCCAGTTTAATCTAGTCCATTTAAATTAACATCAAGTATTTCTGACTCTAGGCCAATGATCTTTGTTCCTCAGTCAAAAAAATGTG
>comp124324_c0_seq1
CACAAATCCAGAGTTGCATTCTGTTAAATGGAAAGTGATCCTGCTGCACTGAACACACAGCATCATGGAGCCTTGTGAATGACCATTACAGCAGTACTAGTGGTGGTGGTGCTTTCCTGGTTTGAACCGGCTGAACACAATCATGACTACTGAGGCTGCGAATGATGGGCGAACAGCTCGTAACAACTCCCCCGAGACTGAGGCTAACATCACAGAGCTGAGAGAACCTGAGGGAACACCACCATGGACGACAGAATTACACCCTCCATCTCCAGTCGAAGCTTCTTCAAAAGTCACTGCCCGCAAACGAATGAGAGTGTTGGCGGTCGTATGTACAGTTGGGCTTCTTGGTGGATTAGCAGTGGGAGTGTGGTTTCTAGTGAAGTTCCTTATGAAGCC…
>comp130219_c0_seq1
GACAAAAAAAATAAATAAATAAAAACAGGATCCTGGAAGTTTGGACCTCCGGGACAAGTCCTGAAATCCTGGAAAAGCACTTTTGGTTTTCAGTGTTGGAATAAAAGAATTGGCCTATAGTACTATCTGTTCAGCTTTTAGTGTTAAGAAAATAATCTCACTATTTCAGTTCTGTAATGCTGAGATCACAAGACTTGTATCTCTAGATCTTGGTTGTTTTTTTCCCCCCATATCCTCACTGAGCCACGGAGGGTTATTATTCAGACCCAAGGCAGCATTTACAACATGTGTCAAAGGAGTGCTATTCCAGGCTTTAAAATCCACTGTAAACCTCCCACACCATTATCACTGGTCCCCAACTTCTTACTCCTAAAGATCTTTTTTACTTTCAATTTTAAC…
>comp102520_c0_seq2
GTGTGTGTGTGTGTGTTATATATTCAAATATACATCCCTTTCACAGAAGAGCTCACGATTAGACTCATGAACTGCTTGTCATGCAGAGTCGTGCATTGATGTTGAGGATGCATCATAATTTATTATGCATTGTGATTAAAGATACACAGATAATTGTTTGAGTGAAGACTGTGGATTTCATCCCTGGATCCCAGAAAGCATCAAACCTGCACTCCAGACACCTGCTGGCAAGAGGCAGCCCCTTTAAAGAAGAAAGACTTCCTCTCTGAGAACGCCAAACCATGTGCTGTAACTCACCCTGGACTCTGCCAAGACCTTTTAACTGTGCAGTCTGGTATCGAAGTCTATAAAAAGACCCTTCTATTTGAAACAGCGCACTGCGTTTGCAGCTTAAAGTAG…
>comp121920_c0_seq1
ATCACAGAAAAATCAATTACATAAAACAAGCCGATCCTACTGTCCTCCTGGAAGAAAAAAAAAAACCTAACAGGGCCTATATAACATCAGCTAACCATAAAGCTTTTACAATTATTTTTCACTAACCAGTTGGTGTGTATAAACTGTCTTGGAAACTTCCAGCGAACATTGATACAATTGTATAAAGAAAAATTTGATAGATAGATGCTCCATTTGCTGCATTTATCACGTTTTCCACCAAAATAATTTTAATGTTGGTATCACAGTCTACAAGTTAGCTACACATTCTTTGAAACAGGCTATATTCGATAATTTATTTGACCAATCCCCTATTTTTCATTTTTTACCTGTTATATTCCGCAGAACCGCTT
>comp126890_c0_seq1
GATGCTATCATAGTATGCTGTGCGGAGCCAGTCAAACGCCAGTAGTCTTCCATAACTAGATCCCTTTCTTTTTTTTTTTTTAAAACGAAATTGCCATGTATGAATGTCTATCCAAATTAGATATACAAGCACTCCATACTCAACACACTGAGAACAAATATGATTTTTTTTTTAAATAACAAAATGTATTATCAATATTTTACAGTGTCAGGGGAGAAGCTGAAGTTGAACATGTTTTTATTGTAGTCGGAACAAAATCATCACCAGCAGAAAAACTGGATAGACATGGAGATTAAGCTATTTGGCTGCATCATATATACTCTGTATAGTATAGTGAATCTGGGATTGGGGCCTCTGAGCATGCTCACAATACTGATTATGTTTTCTACTTATTTGTGC…
>comp26078_c0_seq1
GGATACAATATTAAGTCTAGATTTCTCTATTTGATACAGTATGCATTTACCTTACAGCAGTCACTATGGTTTGCTATGTTATCAGTATGCTTTACCATACCTTTTTGTACATTCCTATGTTTTACCATGCTTTCAGGTTTTACTGCACTTTGCTATCCTTACCATGGTAGGGAACTTGGATAGAAAAATAGTTACATTAATTCCAACCATTGACATTGTTGTTAGCG
>comp202420_c0_seq1
GATCCGTGACGGAAATGTTTGCTTTTCACAGACAGAAGATTATTTGATTTCTGAAAATCAGATTGCAGGCTCTGCTGTCCCTGTCGGTTTACTTGAGCCTGAAGGAAAGCTGTGTAGAGGATACAGGATGAGCGTCCGTGGTATGCAGTTTTTATTCCACGCAGGGGGATGTCCCAGTAAACGAGTAAAGGCGTGTAACATGAATGATCATTCAGGATCGTCTCTGGTGCGTTTTTGAATTTGGATTTTCGCTG
>comp281771_c0_seq1
GTGTGTGTGTGTGTGTGCATGTTTAAATCCAGGATGATATACAGACTAGAATTCAAGCAGACTGGATCAGTTAATAAGGTATAGGTGCGGGGGTGCTAGGTGTAAAGGGGTGTGCTTTCTGTAAAGTTTTCATTCATTAAGAAAAATCAATGCAAAGGTTCATTCATTTCGATTAGTCGCAAAGGTAACCCGGTGATGTGGGACAGGTTGGATTACTG
>comp149032_c0_seq1
TTTTATGCTAATTCATTTTTGTTAATGTTATTTTTATTTTTATTTTTAAATTTAAAAGCGGTTGCAGTATTATACGGCGCGTGACTTTACTGGATGAACACGGTACCGACTATCATAGATTTCCTTACATGTTTGTATTTGTGTGAAGAAGTTACTGGCTTTTGTCAGTTTCTGTTGTGTTAATATTTATATGTATTTGTGCCGTTTGACTACTCGAAACTGAAAAAATACAGGTCTTATTTGTAATTGTATCGCACTTAATTGCGCATGTTAAATATATTAAGTAATGTCTTCTGAATATTAATGTTTGCGTATTTCTATTGCGTGTTTGCTCCTGCAAAATCTTCTTAGGTTTAACTTTTAAACAGCAACGCATTGCCAGTGAAACTGTATGACTCG…
>comp121009_c0_seq1
GTACAGTTATTTGAAGTGAATATACCCCCATTTCAATGTAAAAACCTATGAAAATGGACACAGAATTATTTTACTTCAAATTGCTAATTTTGTCACAGGTCTGTAACATTTTTTTCACAAAAAAACCCTGTGCAAATTGAACTTAAAGTTCTTAATAGATCTGTCCCAGAAATATGTGGATTAAGAGATAAACACAGTTTGTTATAAATTCTTGGTTAAAGACAGCATTGATTGTGTTGTAGCACAACTGTGCTGTCTTTGAACACAAACTGTTTTTCTGTATACCTTCATCAAAACGTTACTGTGTTCATTTTAAGATAGGTTACAGTTGTTTTTAAGTGTACTTCGTTACTGTTCAGTAATAATGCTGTTATTTGGCATAGAACACCTCCAGCAATA…
>comp144340_c2_seq2
AAACAAACAAACAAAAAAAACCCCACACACACAAAAAAAACAACTTTACATCTTTTTTTTCAAATCCTGTCTCCTTACTGACTGGCAAAACTTCTACAGTTCTGACAAAATTATTCTTAAAAAACTAAATATTATTGCATACACTTACAGTAAACTGAGGTATATGCACCGGTGTAAAGTTTCGCAATCAAGGTCAGTATTCAGGTTTAGTTAATGAATATGATAGCAGAACTCCTGGTTTTATAGGGATACGCTGTTCATAAGACGTATGCAAAAACAAAACAACATTCTGTGATTGCTATTCGTATAGCTTCACCAATACAGTTTTACTGTCTCGCTACGCGTTGCATTTTCACCTGCTCGCATCTACGCTGTCAAACTCAAGCTCTCGTCAGCCCT…
>comp13266_c0_seq1
TGCTGTGAAGAATCCTTGGTACCTGAAAGAGGATCAGTAATATTGCTATTAGAGGTGAGTGCTCACGAGCCGGCCAGTTTACAGAATGAATAAGCTCCCCATTTATCTACAGTCCAGGACCATGTTAATGTCCTTAATGGTTTCATTGCACAGTCCAAAACGTTTTCCCAACCACATCTAAAGCTTTTTTTTAAAGACATCTTATGTTGATGTGAACAGGTTAGGTTGGGTCATCACTTCAAAACTTCACTTTGCTCTGTAATGCAGAGTCATACAACTTGAATGGCTGAGAAACTCAAATGATGAGGTGCTACGTTGCTGTGTCTAACGATACATGTTGAAGCTCTATGTGTGT
>comp175701_c0_seq1
ATATCGCACACTAGCTAGAGATTAGAGTCTGTCCTGCTCCAGTTTCCTCATCTCTTGATCGTTATTTACAAGCAGCGGGAGCACGTCTAGCAAGCTTGCTGAGCTGCAGGTAAGCAGGATGTCAGTGTGCTGCTTGGATTTCTCTCCGAAACGTAAAGCCAGGTGTTGCTGTTCCTCTTCTCGGCGGCTGTCATTACCAGTACCTTCTATTGCTCTGGGGGTGTCTGTGTGCCTCTAACATTACAGCTTGTATCTCATCTCCGATTCTAAGATCTCAAATGGCTGATCTTCTCATATTGTCAGTGGAATGCAATAGCTTGATCCTGCATGTTTAGTGCCTCCCTGAGAGACAGTCAAGCTTGGAACTAGCTCATGAGTCATACTCTGTGCAGCCGTATG…
>comp106765_c0_seq1
GTGACTACACGATCAACCTCCACCTCCATAACTCACCCTTCTGAGCTCAAGTCGCATCACAATGGCCAAGGAAAACACGAAGAAGACGAAGACGGTCGTTGCCGACGTCATCTCGCGTGACTACACGATCAACCTCCACAAGCGTCTCCATGGCGCTACCTTCAAGAAGAAGGCCCCCAAGGCCGTCCGTGAAATCAAGGCGTTCGCCCAGAAGGCCATGAAGACGTCGGATGTCCGCATCGACGCCAAGCTGAACAAGTTCATCTGGTCGCAGGGTGTCCGCAACATCCCGTACCGCGTCCGCGTCCGTCTCTCGCGCAAGCGCAACGACGACGAGAACGCCAAGGAGAAGCTCTACACGCTCGTCCAGCACGTCCAGGTCGCCACGTACAAGGGCAC…
>comp55590_c0_seq1
GTTTGAATCAGATCGCCGCGTAATAGCTTGACATCATAAATAGCATGAAGAATGTTTTGACAAAGTCTTTTTTTGTATTTCTAACTTGCCAAACTGAATTTGGAGCTACATTGCAGCCATCTAGATTATGGTTTTAAGATGGTTGTAGCTTGCTGCTTTTACAAGCAGAGAACTGTACATTTTACAACTAGAACTGCCCGGCAGTTTCACGGCTTTCAAGCTCAGTACCACAGTCTCTTTGTTTTCATTTAAAAGTAGGCTAGAAATCCTAAGTATAAGGCAGTGGGGGTTATGGGGGTCCTCTCCCAGCGCGGGTGCAGGTGGCAACGCCCTCCAGCGAAAACGAATTTCAGGGTTTTGCAGAGGTCTAAAACTGCTTATCCTGGACCTAAATAGGGA…
>comp124092_c1_seq1
TTTTTTTTTGTTTTTTTGTTAATGCTGCCTAGTCTCTGTCTAAACAGCCAGTGTGCTCTTGTTTAAAACAGCACTGAAACTGTTTAGGCTTCAGTGTAAAATGTGTCCGTATTTTGTACACAATGGTGTCGCTGCCTAGAGTAGATTTTAAGGAGAAAGTGGAGAAAAGATTATCAGCCTGCCTTGTTACTTTAAAGGTTTTTTTTTTGTTTTTTTAAACATGTGTTTTTTACCCGTCATAGAGAAAATGAGCTTAAAATATTAAACAAGTTCCTTAATGGTAAGATGCATTTTGGGTGGTCAAGGGATGAATCAGCACTGTTTTTTTGTATGTTTTTTTTTATGGCGTTTACACAGAACAATGTAAAAACATTTTACTG
>comp21895_c0_seq1
AGCCTCCACGTTTTGTAACCATGGATGCCTAGTAAAAAAATGGGTTTAAAAGGGCCCCAGAGTTTAGATGTTTGTCCTGCATACATTAAACAGCTTTCCATGAATACAGTACATATGCCATTATTTATATGTAAATATGTGCACAAAGCTTACAATTACACAGGGCATTTATTAAATCAATGTTGTTTATAATCTAGTTAATGAAAATGTTATCTTATTTTAGGACTTAGGATTTTAGGAGATTTGTTGTCGAGAAGTCACCATAAAAAACATGTACCTGCTTAAATATTTATTTTTTCTTCACAAACTTTAAATATGGTGCCACTGTAGTATTTTGTCTTGCACTCAAAATGAACTGAAATCAGCCAATTTCAAAATAGACTAGTTTATGTTTATGCT…
>comp279829_c0_seq1
GTCGGTTGAGACAATTGATTCCTAGGTCCTTGCGTACTCGGAGTGCTTTGAGGCAGGTTTGAATAACGGGAATTAAAAGTTCCCCTTCCACCTCTTCTTCCTCTACGAGATTTTCCATTTCTTTTATACATTTTAATGGTGTGATAAAATGATCGACTTGATAGATATAAAAGATTATCAAAAAACTAGGCGACAGGGTACCTCTAGTAGA
>comp206092_c0_seq1
GTGGTCCTTCAAGAGAGGTGTGTCGGCTGAGCCTGGCTCAACTGACGTCAGTCCCTCCTGTACCTGATAGTGGCCCCCATTCCCTGTCTTCAGCATGTTTGAAAAACAGGAATGTATCCAACCAGCAGCTTCATGTCCTCTTTCGAGGAATGGATCTTGTTATAGAGAGGCTTGGGTGCAGCCAAGACTCTGGATCATTCTGTTTTAGGAAACATTAGCTGGAAAAAATATGATGAGCTGCTCGGGTCACCTCCTAAAGTGAATGCAAATGCATAGATCACAGGTATGTGTTGTCCACATGTAAACTGTTTACAGCAAAAGCTTTAGTGAGCCTTGGCAATATTGTAGGCTGACATT
>comp115293_c0_seq1
GGGTTTGTTTGATCGTTTTTATTTGTCATTTTGATAAACAATATGTCTCTTTTTTTGTTTGTTTTTGCTGATTTAAAACCATGATACAAAGCATAGGGCTCTAATGATCCTCTGGACGGTGACAGATCTACTGTAAATACCACCATCGTTTCATTCTGTATTCACCCCCCTGCAGGAGGGATGCATTGAGCCTCTTTAGAAATCAAACTGCAAGTGAAATGATGTCCTCAGAATATCAGGGTGATGAATTCTGGGGTGGCAGGTTTAACTCCGCTGTCGTTTTGATCGTTACCACAGACCCTGTGTCTATGCACATCACAAGAGTGCAGGTATACAATATCATAGTGTAGGAAGCTGGGCCATGCAAGCTGAGGTCCACCCCACAGAGGCTTCAACCTG…
>comp222849_c0_seq1
ATAGAATAAGTAACGTGCATAACTTAGATTAACATAAAATAATAAAATGGTAATAATAAATAAAATGCTCTTTGTTAAAAAAAAAAGCACATTAGTAGAAAAAAAACAAACTTGATTCTCCACTACCTTACAAGGTACAATTTTAAGAAATGCATTGTTTGATGGTTCAGAGAGACTGGATAGACCACACAGATACATTTGCCAAGAATTGGTAGAAAATCCACTTTGATTTTTTTGTTTTTTAATACCTGGATCTACTGAGTGCATGTTCTGAGGAGTTTCTTATCGATTACTTCCCTCTTGATTTAGAACTTCTTTCCTGTGGAATCTTGAAAACCAGGCTAATCTCTAATGCTGGCTGTAAAGAAAAAAAAAATGATGCCATCTGCTGTTGTAATT…
>comp154402_c0_seq1
AGCAAGCAGAGAGGAGGGAGAGTGAACTGTGTGTAGCAAGCCGAGAGGAATGAGAGAGAAAGGGGGGATGGAGTGGAGAGAGGAAGGGAGTGAAAGAAAAATAAAGAAATCAACATAGAAAGGAAAGCAAATAAAAGTAGCCCACATGGTTCTTGTTTCCATGCCTGACCTGACCTGTCCTCTTCCCCCCACAGTGCTGTCGAAGGGGCAGGTCTGCA
>comp200260_c0_seq1
AACCGATTAGTATCCTGCCCTGAATTACACGAAAACGGAGGGGAAATTATTTTCACTGAGTGGAGCAAAATTGTTTCCATTGATGTATTTCTCATTTCTTTGAAATCACGTTTTTTCTAGAAGATTGTTATCGTTATCAAATCAAGCAGGAAATAACATTGGTACAGTCATTGTGTGTCTGTTACTCATTTATATACGAGCACCACGGGTTCAGG
>comp127420_c1_seq1
GGCAATAATTTAGAAATTACAAAAAGAACCTTGAAGCTTGATCAGCAGCATGGAGATCAGAAAACAGAATAAATATCTGTTTTTAAATGTGATTGTGGACTGAAATAAATTAGTTTTTTTTAATAAAATTAGAAATATGTAGCTACAGTCAGCATTTCTAGGAAATTAACCTTTAATTGTGAAGATAGCATAAAAAACGTTGTCATCGTATCCACAAACTGCAAACTAACAAGAAAAATTGGTAGGCTTTACATACTACGCAAAAACAAAAAGCAGCAACGCAGCACACT
>comp132858_c1_seq1
CTCTGCGCGCAGACCCCCATGTTAAGAGCAGACAGCCCGACCCTCCTGTCAGCCGGCGGCGGCGCAGCCTCTGTATCACCCAGCAAGCAGCTCCCTGAGCTGAGCTCTCTCGGTCTGGTCACGTTCACCGCTGGCTCCATGTCTAGCATCTGCACTGAAATTGTGGCTGAATTGATGAGGGTAATTTCAAGAAGAAAAAAAAAACTGGAGGGAGGGAGCTCCAGACTGCACGTTTGCCAACATTGCTCTTGAAAGAAATAAAGTTATAGCCAGTAAAAGGGGAGCGCTGCTGTGATTTATAGAATTTATAGACGCAATTTCTGCTGATAAAGTTTTGGATATATGAGTTGTTGGGGTAGTCAGACTGGATAGAGCTACGCACAAGAAGGAGGCATTGTC…
>comp265292_c0_seq1
CACTTTGATTTTATATAGTGTGGTTTTTTGTTTTCCTGTGTAGTGGTTGAAGCTGATAACAGCTGTTCGGCATCCCTCTTCAAATATTCTTAGCCCCTCTGATTCAAAGGAACGTCCCTGTGTCTTTTTTAATGATTGTAGATATCTGGTGTATTCCTCCAACAACTTGTAATTGCTTTTTTAATAGACAATTAAATTTATTGCTCAATCAGAAACACATAAATGGGGAATCTTATGGAGAAGATTATATGACCCCACGAGCCTTGTAAACCTGTGTAAATAAAGCCCTGGCAGGTATTAGAAAGCAGACACCTTTTCTTTTCAGTAGTATTTTCCTTATTCTTTGTGGTTGTAAGCAGTTTAGTTTTTAGAATACAGGGCAGAAGTCTGAAAGGTCAT…
>comp132839_c0_seq2
GCCTCTAGCTGTCACTCACGACGCGCCTCCGCTCTGCCGGCCACCCTGGGTGGTGACGTCACTTCTTCTATAAGTTAAAAACTTCAGTCGGTTTTTCGCACAGTTCAGGAACTCGAGAAGTGGAACCAGAAAGCGAAAACATAAAGAACGACAACGACAACAACACAGAAAAAAAAAACCTGAGCAGCAGCATTCCCGTGGGAGAGAGAGAGAGAGAACGATGGCTGAGAACGGAAATGAGACCGGAGCACCGCCGGAGCCACAGCAGAGCAGCGAGGAGCAGCAGAGCGTGGTGGATCGCGTGGTGAATCTGCCCCTGCTCAGCTCTGCCTATGGCATGATGTCCACGGCGTACTCGAACACCAAGGAGAGCCACCCGTACCTGCGCTCGATGTGCAC…
>comp202539_c0_seq1
GTGTGTGTGTGTGTGCGCGCACACGTGATTGTTTAAAAATTCCACCATGAAGTTGTGTGATGTCATTTTGGATTGCGCTCTCATTGGATCATTAGGCACCACAGGTTTAAATATTCAGGCTCTTGGTGAAATGCAGCTACTCCCCAGAACGCTAACCGCGCTTTCTGTCTGAATTTTATTCAAGCTGTGCTGAGACGTGCGATCGGTTCATTTATAGCAGATTCAGCAAGGGGTTGGAATGCTTCACG
>comp233252_c0_seq1
CAGATGTTTCTGTCTACTAATAAACTATTTACTCTCGCTGAAGCAGCTTTGAGAAAGCAAGGGAAAGGCACAAAAGTGAATGGCATGTGTTTAGGAAAGGTTTTTTTTTTCTAACATAAGGTCCTTAATAAAGATAAAAAGAAAAAGCAGGAGTTCAGTCCTTAAAATAGTGTGAATAGGACCCCTCAGGATAGAGCACTACTAGATAGAAGGATGTGGTACATAAGCTGCTGATTTACCGAGGGTGATTTTATGAGATATCTGCAAAGAAGCCGG
>comp95848_c0_seq1
AGCTTTTCCAACAAGGTAACCTGGGAAATTGTCAGGTTACAAACATATTCAGACATATATAGTTGTAAGTTATGTGAACATTTTATTTTTTGCTAGTTTTCCAGGTAACTCTCGAAGAAAGTTTAGAGGAGTGGTCTAAATGTTATTAAATGTTTTTCTAAATATACCATACTGCAGTAAACTATGAGAACGTATTGATTTACACAGCACTATAATTTATAATTATCACCCTAATAATACTTGCTTGTAACACTTTCCTATTGTTTGTTATAAGCTTTTAATTACATAATTTACATTTTGGTTGAAACTGAAGCACAAGTATGTGGCAG
>comp127748_c1_seq1
ACAAGAACATCAGCCTCATGAAGTGTTGGTGTTATTTAAAGCTGAAATCTGGATTGAGCTCAATTTGCTAAAGCCTTGTATTTAAACAAGCGTAATGTGTAAAATATACAATAGAAATGTGACATACTTATATGTTTGAAACAGAGGAACAAAATCAAGGCTGATAGTTGTACTTTTAAGTGTTAAAAGTATGTTTTATGAGCTAGTTTCTGGACACAGTGCTTCGCCTTTTATGTATGCTATTTCTCAATTTAATTGAGTTAAATTAGGTTATTAAAATGTTTGAATGTAGTATGTCATCGTTCTTTATACATCAGAGACATACTTTGCACCTACTGCATATTTTGTATCAGG
>comp6529_c0_seq1
GGCCCTTCGGAAACGACAGCCTCAAACAGAAGCGCGAGCGAGCGGGCGAGGAGGCAGGCCGTGTTCGAGGGGTACAGACCCCAGCCCAAGAGGGGCAGAAGGACTGGGATGAAGCGTGCCAGAACTGGGCTAAATCGTACCAGGACAGTTTTGAAGCGTGCCAAGACGGTTCTGAAGCGTGCCAGGACTGGACTAAAGCTTGCGCTGAAGTGGGCCACAGCTGTGGTAAAGCGGGTCAGAAGCGGGTTGAAGCGAGCCAGGACTTTGCAGAAGCGGGCCAGAACCGCGCTGGCCAGAGTGGGCTCGGCCCGGCTCAGTCTATCAGCTCCTTGATGCACCAGCAGCACAGCAGGAAGTAGAGACACTCCTTGGCAGACTGGATGAGCCCGTAGCCCGCGT…
>comp169417_c0_seq1
AGCTCTCTTTGGATTTGCGAAGTAGCAACTATGGGAGTTTTCTCTCTCGTTTTGACAGCTAGAAATGAGAGGGAGAGTTTGTCTGATCCAGGCTTCATATTGTCAAACTGATGTTCGAGGATTGCAGTCCCAATTATAGTTAAGCAATTATGGCTAAGGACAGGGCAAAACTGTGTAATGTTACTCTGTTTGTGTAAAAGCTATGTGTATGACTTAATGGAAATACTGGTTTATAAAAACACTTAAATGTATCCTCAAAAATAATGAGTAAATCATGCATCTATAGACCGAATTTGTCCTCTCCAATGCTTGCAATACAATTATATTAAAAAGAATCACTGAGTTTTGTTAAAAACAGTCAATTGGGACAAGTACAATAATGTAACTGGTGTCTGTGGA…
>comp130926_c2_seq2
GGGATATTCTTCAACTTTTACAGTCCACACAGCAATTCTGTACATACTGTAAAATACATTATTTTAAGTGGCCTGATACTTGTCTCAGGCAGCACCATTATCACTAAAGAGCAGTAAATGCTATGCTCCCTGGGTTTGAGAATTTAATTTACTCTTATGATTTTATAGAATTGTTATATTTTATAGAGTACAGTATTTTTACAATCTTTACCTTTAACTTAATAGAAGTAACACAAAAGCTTACCCAAACATACTGATTTATATTTTGCAACCCCACATCTACTAACTACTTGAACAAAAAAACACACATGTACATATATTTTAAATACTGTATTTGTCCAAGGAATTTGAAAGATTAAATATGAATGATGAGGTCAAGAGTACAACCCACTTGTACAC…
>comp13296_c0_seq1
CAATCTTTAGAATGCACACACCTATGAAAACAGTTACGCTCAGATGAAACCCACAAAATGATTTACACCACTAATCAGGCATCGTCTTGGAAATAGCAGGGAGCAAAATTCTAATTGTGTGATGTCTTTACGAGTCACTTAAGACAGCTTTTTGATAGGATCAGCCTGAACAACATAAATGAACCACTGTCTCTACATGAAACAAGTAGCTCAAGTAGGAGGTACCCTAAACACGCAGATTTCCACAGCACATGCTTAGGGGGCATACAGAGCTATTGTGCATTTGTATATTTAATTGAAGGAACAGTTTTCAAGACTACAAGTTTATGTCTGTACTTTATTAGGAAAACTTGTTTAATGTTTTATGTTGGTTAACTGACATTTGGCATAAGGCTGATA…
>comp136551_c0_seq1
CTGAAGAACACTCCTACACCTCACATTAAAGCTCCCCAACACAGATGTGCAGACATAAAGAACACAATATTTGAGAAATTGCAATTAGAACCATTGGAAATGATTGGATGTCTCATAATAAAACAAGTTAAGGGAACAGGGGGGAAATGACTATTTAAGCTTCTGAAAAGACTCCCCGAGGCCATCGTGAAGGGGGTGAGGTGGGGAAACAGCCCGCAAAGTTTCACCAAAGTGCCTAAAGGGCATAGTGCAGCGGTAATATGCTTCCCAGCCGCACTTCGGAGAAGAAAAAAAAAAATCCGCTTTGAGAAGTCTTTTCAGAAGCAAACTTTGCTTGAATAGTTAGTAAGCTTGGCCAAAAAGAGATCTAAGTAAAAACATGCCATCTGCTGGTTCAAG…
>comp212174_c0_seq1
GTGCAATTTCACAGGTTTTATTTTCTTCACGAAACAATTAATTTAAAATCAGACAGACAGTACACCATTCAATCACGGCTGCAGGTAAGCGGGTTACCGTTCAGGCTCGATTTGTTGTTTCTTAACTCCGCAACCACTTGCTCCGTTCGGCTACCCAGCTAGCATCCTTACTCCTGCACTCCTCTGATTATTCCTTTGGTTTT
>comp120314_c0_seq1
GTAACCAAACTCATTGTCATACCTGGAGAGAGAAAGAAAGAAAGAGAAGTCTCAGCCAAGGTGTGATGGTGTAGGTGACATCACTACAAAAACTAGAGCACTACAGTTGGGTCAGAGGAGCATTTCAGTGATCGTGCTCAGCTGTGAATCTGGTTCAAAGTTATTTGTCTACACAAACTGGTGGATACGTACAGTTACTACACCTGGCATCCGACAAGCTTGTAAAACACTGGATACATTTATGTATTCTTAAAAAGCCAATCATTGGCAGTGAAAGGGGTCAATGTACTGAAGCTGGAACTTCTAGTAAGATCAATGTAGCAATACCAGGGATATTCTTCCCCAGCAGGGTGAAGGCAAGATGGGCTTTAAAAGAAGCCTTGGGTCAGCACAAGGAGG…
>comp93833_c0_seq1
CTGTCATACTGGAAAGGAAAATTGGGTGAAGTAAATGTACCAGCTGGTCCCTGAAGATTGGACCCACATGTTTTTACTTTGCATACAGGTCTGTGGTCACTCCAGGCTGCAAACACTTCTGCAACACGTTGGCAGGTGATTGTTTTTGACCCCTGTAGCACATAGTCTTCATCACAAGTGAACAGAGCTGTTGCTCCAAGACTAAAGTCAGATCCTATCCTTTTTCCATGTTCTGGTTCTCCCGGGTCAGGACAAGAATTTGAAGCCTGCTTGATTCCACCTTCATTCAAGATAGAAAACTTGTTGCTGTTTTCTTTGCCTGGGAATAATTTAACTCCTCTAGATTTAAAATCTACGGACCTTTTCACTTGATACTGTGCATTAAATCCCCTGTATCGA…
>comp112663_c0_seq1
TATATATAGAGAGAGAGAGATATCAGGAATCATTTCTAAACATTTACAAACTATGGAAAAAGAAGCAATTGAAGCATCTGAGGGCACTGACGCGACTGATGAAGATAAACCCCGGTACCGGCAGAGGGATCTGTTCCAAACCCACTTCTTCAGAGCAGCCGCTAAATCCTTTGGCGCTCCAAAATCCCGGCGGAGGGTTCTGGTAGCGCCTCCGATGCTGAAATACGATCCTGAAGACCCAGTGACGATACAAACTATCCGGGAGACTCTTCCAGACTCGGACTATAACATAAAGACTCGCTGTCCACCGGACACCCCCGACCCGCCTGCGTCCGCACTGCGGACAGCAACTGGAAAGAAGGGGCTGCCAACCGAACCGGGGGAGGACGAGAAAGATCG…
>comp257163_c0_seq1
TCAATATCGTCGGATGTGCTCGGGTGAGTTTCAGCTTGGGTACAGCGGCTCTTATTGCAATTACTTAGATATTGTGTGTGCGTGTGCCTGGAAAACCAGTCATCCAGTTGTGATTGCATATTTGGTTGCAGCAGAATCTGTGGCTATAGGCTCTGTATGAATCTGTGGCTATAGGCTCTCTATGAATCTGGGGCTCTAGACTGTATGAATCTGGGGG
>comp166966_c0_seq1
GCTGGAGCGACAGGCAAAACGAATCTGAGGGAGCGCTGGTCAAGGAATCATTCACTGAGATAACAGAACAAGGTCCTGCCAGACTGCAATCAGCGGCGGGGGGGCTGTTCTAATGACGGCTTTACAAGCAAGATGAAATAATTAACAGCTTTATGCACCAGATGAAAATTTAATTAATCCTGTGGTTCTCAAACTTACATTCACAAGTAAATGATAGAAAAACCTGAATTCAAA
>comp141265_c0_seq2
GGACGGAATTGGAGAGTGTGATCCTTTATTCATCCACCGAACAAGTAAAGAATGTGTGCTTCCCCTTACTGCTAACACTGTTTAAAGTAGGCTACAATATTTTGGCCAATCAAAAACACTGCACTGATTTGTGGTGCTGGGGGTGGGGCAGTCATCATTGAAGAAATCTATTTTAGGGGTGAAATGAAGAACAACTGTCCCACCCAGTGATTCTGAGAATGCGGTGTATGGATGAAATATGGGATACCTCTCTTTGGATCAGAGAAGCCTTGCAGAGCAGATTGAATGATAAGCAAACAGCTCTATTGTATGATACTTTGACAGGTCAGTCAAAATAGATGACATATGCTGAGCATTTCTTAATAACACTAACAATGGTGTTAAATACTACATTTGGCG…
>comp132366_c0_seq2
GGGTTGTCTTTTGTTTTAGAGACAGGCGATATAGCAAACTACTGTCCCAAACTCACCTCCTTCATCACAGACACGTTGTCCAATCAGAGCACGTTTCCTCTTCAGTGTGAAAGTTGAGAGGTCGAAGAAAGCAGCCATTTCCTCCTGTTTTTTTTTTTTGTTGAGCGGCGTGGGATTTGGGTTGTCTTTTGTTTTAGAGACTACCAGAAGAACATACCGGATTTAAAAATAAAATGAGTTTACCTCTGAACCCAAAGCCATTCCTCAATGGTCTAACCGGTAAACCAGTTATGGTAAAATTGAAGTGGGGAATGGAGTATAAAGGCTACCTGGTTTCAGTGGATGGGTACATGAACATGCAGTTGGCAAACACAGAAGAATATGTTGATGGAGCATTGG…
>comp115133_c0_seq1
GTGAGTTCCTGCTGCACTGAGCTTGGCATTTTGAACGACGTGTATTATATACACTGTATTTTTTTACATTAGCTCCTCAGTGCAGAACATAAAGTGACGTGATTCAGAAACGGGAGATGGATAAATATGAAGTTGTCAGAATGATTGGCGAAGGAGCTTTTGGAAAAGCTTTCCTAGTGAAAGCCAAAGAGAACAACGGTCAGTGTGTCATAAAGGAGATCAACTTCGCCAGGATGCCTGTTAAAGAAAAGGAGGCTTCTCGCAAGGAAGTGACACTGCTGTCCAGGATGAAACACCCAAACGTGGTCACCTTTTTAAATTCATTTGAAGAGAAAATGAAGCTGTACATAGTAATGGAGTACTGTGATGGGGGTGATCTAATGAAGAGGATCAGCATGC…
>comp192529_c0_seq1
AATAAAAAAAAAAAAAAAACCTGTTAAAAATTTACTTGCAGTACACATTTGTGTGTAGAGAGTCTGCTACATCGCTTCAGGACCAAAGCAAAAGGACATGGAAGAAGATCTTCACCAACTGCAAGAGTAATTGAGTCTGCAAGGTTCCACAACACCTCTCACTGGCCAATCAACTCAGGCAATAGATTCTTGAGATGCCGTGTATGTGACTGTCATACAACCTACTCTTGTGAGAAATGTAACGTGCCACTGCACATTGAGTGCTTTAAAAAGTTGACTGCCGCGCTAGCCTAAGACCTCGGCACCTCGGTGCTTCAATACCCTTGGTACCTCAAGGACGATACGCCATACGTTGTTACAAATCTCAGGCTTCCAAGGGCAAGCCCTG
>comp219356_c0_seq1
GCTCAATAAAAAAACATGCAGTGTTTTAGCACATTCAATGTTTTGGTCTGTTTTTAAACATTCACACGTGTTAACGGCTAGTATAATAGCACAAAGCCTCCAGCTCTTCAGAGCACAGCCCTCATATTCACGTTGTCGGCTGTCTGCATTCACACAAATAAAGAACTACGCCCTGCACCCACAAAACCTACTGAGAATTTTATGAAGGAGAAAACAGTGCAGTAGTATGAACACCTTTATGAATGATGAATGTAGTGCATTGTGTGTGTTTCAGACAAGGCCAGACACCCTTTGTGCTAAGCCAATTATGTAACCATTTGAATCACCTCACCTTATTCAATTAAATATGTGTAAACAAATGGGATGTAACAGCAGAATGAGCAAGCAAACCAACAGTCT…
>comp127835_c0_seq1
TACCCAGACAGAGAGTGTAACCTTGTGTGAGCTGTGTAGGCTGAGTCACTGGCACTCCGTCCAGCATGCACAGGTTTCCGCAGGGGTCCAGTGTGATCACTCCACCCCTGTTCTCGATGAAGCAGTGCTGCGCCTCGATACCAGGGCCCTCTATAGTGATATCCTGAGGAGTGGGGGCATCCTCCCGCCCAATTGTGGTTTTACCTTCCTCCAGAGGCAGCAGGGTTATGGCCGTGCTCAGCCGTCCACTCCCTAGACTGACCAGATGGGGCTTGGGAGTCTGGACCTTAAGGCCCTTTCCTGTGTCGATGAAGTCCAGCGGGCTTCTGGGGGAATGCAGGCTGGAGGAATGGGGCGAGGAGGACTCCTGGCTTGCAGATCTTTTGTCAGGGCTTGTTT…
>comp102869_c0_seq1
ACAAGGCGCTTCACGTGACTCGACCGAACAGCGATTCGAGAGCGGCAGGACTCATAAATAACGCTTCCTTTTGACAGTTATTTTTATATTTACAAACGGGGAGATTACAAAAATTTAAAACATAGGATATGAGCATTTCTTGTAGTTTTTTTTTAGTAAGGGTACTGTTAGTCATGTTACCGTTCAACTTCACGCAGACTTACACAAATCCCTGCCTTCCTGGCTGGCAATACACGAACGAGGGCTGCTATTATATTGAGGTCAACACCATGACAACCTGGAAGGAGGCCCTAGCGATCTGTAGATCGTATTGGATGACAGACCTGCTATACTTGGAGAGCAAATATGAAATGGAATTGATGCCAGTAATTGCTGGCTTTGGAGCATTTTGGACAGGAC…
>comp195651_c0_seq1
TTTAAGGAAACCAGCTTATTGTTACTGATCCTTTAAAGAGACGAGGAGACCACTGCAGAGTTGTTGTGAGCAATGACATGGAACCAGACTGGTTGGAAATGCTCTGCAGAAAACCTGGCAAATTGAAATCTAACTCAAGCAAAAGCTTCAAATGACAGAAAATCTTTCAGGCCTTATTGATTCGAGACTAAAAATGTATCCGCAGTGTGGGACGAAATATTACGTTTTTGAACAACCATTGCTTTGTTTGTGTTTGCTAGACAGTACAG
>comp225644_c0_seq1
TACATACTTAATCTATTCTGCTCTAAGTCACTGGTGATTGCTGAAATAATTGTTTTCCACTTGGATACGACTTCTTTAATCAAAGGACTTGCAACCAGTAGACGCACATCCCAATTAGGTGCAATCAATCAGCAAACAACTTCAATGACATGCCTAACTCAGAACAATGACGATCTGATTGGCTTAATAGCGGTCTGTGATATCTGATGATTGCCATACAAAACAGAAA
>comp61535_c0_seq1
GTTCGTTTTGCCTGTTCAGAGAACCAGATAGTTTAGAATTGCACATTGTTCTTTTCTTACATTTATAAAAATAACAAATAAATCATACTGGACATATTGCAACAGTTATTGTACGATAAACTAATACTCACTTTGTCTCTTCAAGGTGTTTAGTGTTATACAGTCTATCCTATTGACTTATTGCTGCTAAACATGTATTAAGTGTTTGAAATTATGGGTTGGTGTTATTGATTTTGTATTTGCAAATAGAGCTACAAAATACTAAACCAGCGAGCGCAGAAGTTGAGAATGGGCCTACAACTAAAATTACAGCTCGACATCTGACAGAGAGGATACTTTTTTATTTATC
>comp126580_c2_seq1
CACTGTGCTTCATTACACTTTGCTCTGCCTTTACTGTGGGAAGCTTTTATAAGGGGAATCTCAGGTAAAATAAAGAAAGCAAATCACATGTTTGCATATTTCCACAGACAACGCAACTCCGCTGAGACAAGCAGAATATTCGATGTAAGCTGATATACAGAAGCAAAGCAGGTTTGTTGTTTTTGAAATTGTTCCAGAAAGCCACTTGGTTTTTGAGATGCAGGCTCGTGTTTGAACAGGCATTGCAGGTTCACTCCAGGTAAAGAAACACATGGGCTGTGCCCAGGCTCCCTGAGAGGAAGCAACACCAATGGACCCTTGTTATTAAAATACAGGAGCTTAAAAAAGGAACGCCCCGAATCACACAACAGCTGCAACTACAGAGCATGCATCTATCCA…
>comp56229_c1_seq1
CAAGCACAGTCTGGTGCAGTTCACTTCTGTTTTCCTGAGGTCTGTTCTGACTGATCTCACAACTGAAATGAGTCAGAATGACTTGGCTCTGCGCATGTCACAAAATCACTGCCCAATATGACACATTTATATTTAATAATTCAACAAATTAGAATGGATGCAAAAGGATTCATGGAAGGGATGTCCAGTTCTGGGTTCAAGCTCAATTTACCACTAGTCCAAATGTATATTCATAAATTGTGAAGATTTTTAAGAGAATAAAATGATATAGGTCACAGTAAATCATTGAGGTGAACATAGTATGCTTTAAATTAACATTCAGGTGTCTGTTTCAATTATCTAAACTGTGGCATATCTTAATAATTATAGTAAAAGATACTAAGAATAATAAAAACAAAT…
>comp277349_c0_seq1
AAAAAAAAAAAAAAAAAGCGGGAACTCGGGTGCGACTGACAAGGGGAGTGCGGGAGGAGCCTGGATGAGCTGGGAGCGCCGGTCAATCCGGGCTCCTGGAAACGAGGTATTATCTACAGGAAACGCTATCGGTGGAGAACAAAGTATGCAGTGAAACAAAGGCACTAATAAACCAAACAGGTGAAGGGAAATGGATTTTATAACCCTGGAGGGTCACTGGTCAGGCTGGGACCTGGCTGAAGGGTCCTCTGGTTTGCACTGGGAGTGGAATCTGCTGTCCAGCTTGCCGTCGTCATGGAGGTTGTCACCCTGGCTGCAGCCCCCATGATCCCCAGGCGGGCTGGGCAGCAGGAGGTCCCCCCCAGTCAGGGAGACCCCAGAGTCGTTCGGGAAGCGGGG…
>comp144710_c2_seq1
TTCTTTTTTTTTTTTTTTTTTAGTCAGTTTTTTACCCATCAAACTCACTCTTAAACTGTTCTAAGAGAAAAACTAAATACATTTTCTGGGAGAAAAGAATGAATGACTAACACAATAGCAAAGGCAGTGCTAAAAAACTGGAACATAACGTGAGTTAGGTGGTGGCTGTAGACCCCCCTCCCGCTCCCCATTGAGAGTCTGGTGTAACTTGTCCCCCTTAGCCGAGCAGTACTTTCTGCATTCTGTGTGCAGGAACGCGGCTCTCGTCCTCCGAGTCAGCGTCGCTCTGCGGGTTGGAGCTGCAGGGAGAGGAGCACTCCGGGGAGCACAGGTAGTGCATCAGGGGGAGGCGATACTTGCCACAGAAATCTACAAACTTGATGTGACGCACACAGGAGT…
>comp100627_c0_seq1
ACAGGAAAACTCTCAGTAATACTGGGGGCTGGAACTACTCTGACGTTAGAAACTAGCCTATGACCTGAAAGATTGTTAATTTCACTCCACGTCAATACTGTATGAGTGGAAATGGGAGTGCCAGAGAGTTTAGTTTGCAGGGTGTGGTAACACCCTTGTTTAATCCGAAAGCACACTGAATTTCATTGTCTTGCAGTGTCGGGTTGTCTCTGCCTGGTAGAACAACGTGATTTCTAAAGTGGTGCGTTTGTACCATTTACCAATCTGTTTAAAACTGTATTAAAATCTAAATGAGTATTAACACACGAGATGGAACGTTGGAACAAAAGTGTTATTAAATAATGTACTTTTGCA
>comp117594_c0_seq1
AAAGATGGTCAGCGCTCCTTTAAATTCCTAAGTCTCCTTCCCGGTGCTGGATCCCACACATGCTCAATAGGAACGGGATCACAGCGGTGCTGGTAGTCAGGATTCGCTGCTGTTGGGTCCTCAGCGATGCTTAAATTATTCGTTCTCCCAGAGTAAATCAAGGGACCCAGGATATACCAGGAGAACATGCCAATGCCAAACCCAATCTGGGAGACATACAGATCCTAATAAAGCAGCTTTGAATACAGCAAACTAAACAGTTGAAGCAAAATGAATGAATCGTTTAGCAGAGGCTTTTTATCCAAAACGACTTGCAGAGTCTAGGGGGGTGAATTCTGTTTCATCAACAACTGCTGCTGCTG
>comp172956_c0_seq1
GTATTTGGTGTTCACCTTTTTAACAAGAGCCTCAGTGCTCTAACTGTAGAGGCAGTTGCAGTCTAAGCCACCTGTTTACTGTTTGCTTATTATGAAATGTACTATAAAATCTATGTGTCATTGATTGTATATTTAATTAGATGGCAGCCAGTCGCAGCTTGTCACATTTTTAAAAAGGGCCTCTGCTGCTTTTAGCGTATAGTACTTGAACCTTGACCTGGAGTACAGTGAATTCCATGTCTCCAATTATAATGCTAGATGCTTCTGTTTTGCCAAACGGCTACTTAAATTTATGTTAATGTTCCCAAATTTTAGATGAGACGTTTTAACACCGATCTTGACGTTTTTGTCTTCCTGCTGAGCACAAGAGCT
>comp17730_c0_seq1
ATCGGTTAAAACCGAAAATCAAAATCCCTAATTATACATTTTTATTAGGAGAAACGGCACAGTCTATGCCTGCACCAAACAATGTAATTAATTAACCACATTGACTGTAGCTTCTGATTTAAATTATGTTGTCAAAACTAGTTTTTGCTGTTGGCAGGTACTGATGCCATTTACTTTTCCCTTTCAAAGTGTTTTCAGAATTACAGTATAGCCTTGTATGACTCATCGAAGCAGGTACTGTCCTCTGGTAAAAACATCCCAAAACACCCTTGGATTAAACTGCCCTATGAAGTGCAGCATATCCATACAACTGCATCCTGGATTGTATCTACTGGGTGATGTTGACTAACAAGCTATATACAATTTAGACATTTTGGTGCTTTGGCTACAAATAATAGA…
>comp94720_c0_seq1
TCCCACTCGCCACCCTGATCGATATAAATATCATTCATTGTAGAACTGTTTTGATTCAGGTGAGTTTCTAGTTCTGACATTAACTCTGTCGCCATTCTTTCTTGAATACATTAGTTACAAATAAATCAATCTGATAGATCCTTTAGGCTTGAAATTCTTCGCAAAAACAGTGATCTCGAAACACGCTTTACTTCCTGCCACTTCTGTGTATGTTAAATACACGTCTGTTTAAATCCGTTTATGAACTATGGGTACGGTGGAGGGTCAAAAAGCTGAACACGATCATAAAATACAACGCACCAGTTTCTGACTATCAGATTTCAGGAACACAGCAAAACAGTTCCTCTGATGTATTTGAAACATA
>comp132821_c0_seq4
CAGCCAATCAGAGCAGGATAGCTTCTCCATGCTGATTTCAAGGTCAGTACAGCACAGAGGAGACATAAGTTCAAATGTCTTTGAAAACTTCACAACTGGAGAGTCGGTATCTTCCAGCAGCAGGACAGAGCATCGCTCACACTGCAACAGGGTCAGGGCGCGTTGCATGATCTTCCTCACAATCTTCTCCAAATCCGTTTGCTCTTCAAACAGATCATTCACAACTTCCAGGAGGGCCCTGCTCCGATCATACTCTTTGCGGGACTCTGAAAAGAGCTTCGCGTTGGATATCGATATCCCGCAGAACGGTAGATACATCTGCAGCACTTTTTCATCATCTTCAGTAAAAGGAGCTCCATTTGGATTCTTGTTGATTGCCTGCACCACTCCAGTTACTTC…
>comp142442_c1_seq10
ATGTCACCAGTTTGCATAGTAGTGCTGTAATGGAAGTTCAGAGGTGGAAGCGGTGTGTTGTTTTCGTTATTTATAAAATACAGTTGTTTAAAAGGTTAGATTCCAAGCACCGCTCCTTTCTAAGTAAGGTAAAGAGGAACAAGACCCACGATTCTATGAAACTGTCCCTACCAGCAAGTGTGTTGTGTTTGATGCCTTGCATTTAAATGTGGCACTATGCCAGCAGCTACTGTAGATCATAACCAAAGAATTTGCGAGGTCTGGGCTTGCAACCTAGAGGAAGAGCTGAAGAGAATCCGCCAAGTTATTCATAAATATAACTATGTTGCAATGAACATATCTGACTACATCTGCAGGAAGGTTGTACAGTAGCTGTTCCTGTAGCAGCCTGCGCAGGAC…
>comp68931_c1_seq1
ATTCTTACAAATTTGTAGCCATTTAAAGTTACTACAAAATATCCCCCTAGTTCTCTTCTCCTCCTCTCATTGATGCAATGTATAAAACTAAAAATTCAGCGGCATAATCCTGTTAGATAATAGCTTGTTACGTTCAGTGCTCACATTGCCTGGTTTATTAATACAGTAACTGCTCGGTAAAGCGCCACACTTGTGCACACAGGGTAGTGTTCATGTTAAGATAAGCCAGTAGGACTGCCGCTACAGAACTTAGTAAGTAATATTGTTGTGGGAAAGGGGAAGAGTCCATCTACCGTAAAATCTCACATGAGCAGAAAATGAAGTTTGGCTTCATATTTATGCATCTGTCAGACTACGATTGAAGATGAG
>comp63385_c0_seq1
GAAACAGAAACCGATGAACTTGGTGCTAAAGGGTACTTTCTAAATCCATTTGCTAATAGGTCATTTCTTACCTGTTTAATACCCTGTTATGTGTGTGCTCTATTAGTCTGTATTGCTGTGTTTGCTGAGATCATCAGGCTTATAGCGCAAATGTCCTTTTCAACCAATTTTAACTGCTGTGAAGAACTTTGAGACCTTAGTCACATTTTGTTGTTTCTTAATGGAAAATAAAAAGAATGAAATCAGATCACATTATGATTACATGTTAAACACATCATTTAAAATATGAGTCAAAGTTTTTTTTTTTTATTCCTAAGCAAACTTAATCGCTGTTTTTTATTTCTACATGAAA
>comp112380_c0_seq1
CCTGGAGTCTGATTATGAAGTGAGAGAGAACGAAAAGCTGGAGACCGAGGAAAGACGTCTCCAAGGGAAATACAACATCAGTAAAGAGGACTATGAGCAGCTGGAGACGATCATAATGGAGGCCGAGCCTCACAGGGCTGGGGTTCAGTGGAAATTTGCTGGCTCTTTCTACTTTGCAATCACGGTCATCACCACTATAGGTTATGGGCACGCTGCTCCTGGCACAGATGCTGGGAAGGCCTTCTGCATGTTCTACGCAGTGCTGGGAATCCCCCTAACTCTGGTCATGTTTCAGAGCCTTGGAGAACGCATGAACACCTTCGTGAAGTGCCTCCTGAAGCGGATCAAGAAGTGCTGCGGCATGCGGAGTACCGACGTGTCCATGGAGAACATGGTGAC…
>comp121846_c0_seq1
TGCTTTACAATGCTTCCCTATACTAAGTCACGTCTTTGACCCGCATCCTTTAACGCTCAGCCTTTGGGAGTCTCTGTATCGGAGGGTCAAGTTATTACATTTCAAATCAAGAACAAACAGTCGCTGGAAAGCAGCACGTTTCACACCGACACTAAAAATGCATTGTCACTTTTTGTTTTGTTATATTTTCTTGCACAGTACTGACATTTCAAATAATATTGTGCTGAATTAAACTCGGAAACGTCCCAGACTGCTTAAAAAAAAA
>comp109230_c0_seq1
TTCCACTTCAAAGATGCCCCCTTAAAGACTCCAGAGAGCCGCACGCGACTGCAGTACAATGTGGGTTGTGTGGGAGGCACGTGTGGGTCCCATTCATTCGCACAGCGTCAGAACTGCACCTGGTTCAATAGCCCCCTTTTAATCACGGATCACTTGAGAGTGATTAAAGTCAGTTTTCTGCAATTGCAGCACAAAGAAACGATCTGTACATTGTGCAAAACATCACAAAGGAACAGAGATTTTAAAAAGCTTAACCCTTTAAAAAAGAACCAATGGTACGTCATGAAGATTCCATTCAGGGAGCAGAAATCGGGCTTCATTTAACCCCAAAAAGCAGACCTCAATTTTTCTCCTTACCGTCTCAAAATCCTTGCATGTTTATGGTATGGTCTGTTTCTG…
>comp106720_c0_seq1
GGTCCACCTCCAGAAAAATCTTTCTCCACCCCAGTTGAAGCATGTCTAAACAGGGTCGTGTCTCTTTAAGGGTGCTGAAGGTCGTTCCCTGTTCACGAGAAGGTGAGCTGCTGTGAATCCCCTCTTCGATCAGACTCGCTTCCCTTCTCGAGTTCCACAGCGGTGAGCAGTGCCCTCCACTGGCCAGCCCTGCAGAGCTGGGGAGGGGAGGGGAGAGGAGGA
>comp34807_c0_seq1
GGGTGACACTGCTGTGCAATAGGCATTTTACTTCCATCCCTGTGATTCCACCAGATGCCAATCCTCTTTCATTAGGCTCCCTGGGATGCTTTATTTTTTCTTTACAGAACAGTGGGAGTAAAGATGATTGTTCAGTGCTGTAAAGATCTTGATTATCTGAGCCTTGTTGAAGATAAAAGGAAATGTAGAACACCAAGTCGCTTGTTCTTTAAGACCTCATGAATGGA
>comp69727_c0_seq1
ATTCCACCACGCCAGAGAGCCAGGGTGAGTTCAGGCTTCACCTTCAATCTGAAGAGCCACCATGCGGCTATCTGTTTCGACTGGGGCAGGTAAACGAGACAGCGTCACAAGGTTTGCCGTTTGTACTTTAAGTGATTGACCACCTGGAGGTGATAACGGAAGCTGAATTACTAATAGAAAATGTGTTGCGTTTTTAAAAATAGATGT
>comp76346_c2_seq1
GCATTCAGTCAGATGTTGACTGGCTTTAATGCAGTTAGCTGTACTGTATAATAGAACAAAGATGCATTTCATGCAATTTTTGCAGTAAAACCTGACTTCCTGCTAGAGAATTAGAAACTGCTAGCTTTATGAAATCTTACAACAACCTCTTAAATATTTTACATCGTTTTGATATGTTTGTTGATTGGCCATAGAAACCTTGTCTGATTTGCATTGTTACCAAACATCTGACTGGCCGCCTTATCCAGTTCACACAATAACAAACCAGTCCAATCTCAGACGCCACAGTGACCTTCATAGCACATGTGTCTGTTGGTGCCAGCTATTGGCTTTTTTAAATTTTTACAATCACATTGCTACCATGCTAAAGGTACACTAGCCTTCCAGCTGTTAGCTCCA…
>comp147195_c0_seq1
TAGAGCAAATCGCGTCAGAGCTCATCATAAAAGCAACAGCTAGATACTCATGTTACGTGTTCAATTTAGAAGCTCTATAGATGTTTTTAATTATCGAGGTTAATACAACAATTTGAAGAAGGTTGACATTTACATCCCCTTTTTATTTCCCGAATGGAAATTAATTAACAATCCGAAGCCAGGTATTTTGAAAACAATGCCACTTAAAGCAGGAACTCAGAAGTCCAAACAGGTTTCAAGCCAAGCTGCATCCCAGTCAGTAAAAGCACCTCCACCAAAGCAAGCCAAAGCTGCCTCCAAGAAGAAGGATGACGATGATACGACGGAGATGGGAGACGGCACGGAGGAGTGGATGCAGGGAAAAACCCTTTTCAAACCCTCAGATCAGCTGGAGCTCAC…
>comp220049_c0_seq1
GGTTGTTTGTGAAAACATGTCACCTTCTGCTGAGTCGAAATAGAAGCAGCACCTATCTCGGCCCCTCCACCGTTTCCTCATTATAGTGCAATATTCAAATGCAAATGTGCATCAAGTATTGTAAAGTCTACAAAAGCAATACAGTTAATTCTGTCCTTTTTCATTACCACATTACTTATGAACTTACAGTTCTGTAAATAAAAGGACACCATTTTATGCATCACTTTAACACCTACCAACCTGATCACACTAAAGTTCTGAGAAGGTAACTGGGCTTTTGGCAGCGCTTCATTTTATTTATCAACTACTTCCTGCACATTTTTGAAGCTTTCAAAATCAAAACCAAAAGCAGAAAGGGGACATTTCCAGGACACAAT
>comp115024_c0_seq3
AAGACCAGGAGTGGAAGGGCCAACCTGGGACGCCCCTGGGTTAGAATCTTGAGCTGAAGGCTGTGTGGTTACTTATTAATTATAATTTTTTTGAATTGCAGATAATACATGTGGATAGATTCTAAACTCCCTGCTTCCCTCCTCCACCACCTTGTCCAGAATAAAAACAATCAGGCATTTAAGGAAATGAAAATGGGTGTCTTTACACTAACTATTGCTCCATGGATCCAATACTGGATCAGTGAAAGGATGACAGAGGCAGACAGACATTGCTAATTCAGTAGGTTGGATACAAGCTGGATCTATAGAGATCGGGCTACCATTGCCTGATCTACTCCAGGTTTGCAGTTTGTTGCGTTCAATTCAATCTCCCTAACAAACTGCGTTTAGTGGCGTTTG…
>comp77602_c0_seq1
ATTATAATGATATTCATCAGCCTCAAATCAACATAAGGCAAATCTGAATCTGCTTTAACAAAAAATCACCTGAAAAACTGTTCTTTTTTTATTTGAAAGCCTTTAACAAGCTTAAAGTTAATGGAATCTAATCTCTCTGCTTTAGCTAAATACAGACCGTGTGTGCACGCCTCCATAATCTATACCTCTTCTGTGTTCAATAAATCATGTTTGAACCGCAGTAAAAAACAAAACCATCTTGTATTAAGCAGGATCATAAAGAAAGAGTTACTCACAGTGTTAATGACGTGGAATAACATGGAGAGGCAGTAACACCAATTTACCATCGGCACCTATAAAAGTGGTAATAAAACATGGAACTTTACAAGCACTTCCAAATTCATACACTTCATACTATGT…
>comp147425_c2_seq1
ATCTCACTGGCCACAGAAAAAAAATTGCACTTGCCACAAGGACCCAATGCATGCGGTCTGGGAAAAAAATTAAAAACTTACATAAAATCGGTTATTTGAGAAGAAAAAAAAGGCTTCATACTCTTGTACATGTAAAGCAGCTACCCAACATTGAAAAAATCCTACAGTAAAAAGCAAATTCTGATTTTGTGCATAATTAATCCAATCAGAAGGTAATATGCAACTTTACATAAAGGTTTGCCAAATATTTACAATTACAAAACCAGCAGAACATCTGCTGCACATACCACTTAAAGTTCTAAAAAGCCATGTCAATTAAAGCTGTATCAAGATGAACAGTTAAATGTCAAAGGAATGCAAGTCAAGGCACTGGCTGAATCATCTCTCTACTTCATTTGA…
>comp261712_c0_seq1
ATTTCGTCAAGAAGTTTGCCAGCGGTGAGGGAAATAACGAGCAGCGATCATCCAACAACAACAACAACAACCAAGAACAGAAGCAGGAAGGCATCGGTGGCTTCCTCGGTGGCATTGGCGACAAGATTAACTCTGCTGCTGGCGGCGGAAAGGAGAGTGAGAAGAACGAGGATTACCTAGACAAAGGTGTCGACTACGTGCAGGAGAAGTTCCTGGGTGCGGG
>comp113737_c0_seq1
GCGAGTGGCGAACGGGTGAGTAAAATATCGGAACATACCCTAGAGTGGGGGATAACGTAGCGAAAGTTACGCTAATACCGCATACGATCTAAGGATGAAAGTGGGGGATCGCAAGACCTCATGCTCCTGGAGCGGCCGATATCTGATTAGCTAGTTGGTAGGGTAAAAGCCTACCAAGGCATCGATCAGTAGCTGGTCTGAGAGGACGACCA
>comp253855_c0_seq1
AAAGTACAAAGCACATATTTTAATTTCTATAATTTCTTTGCTTTTAAAAAAAACGAATGAGCAGAAAGGGACAATTTAAAGTAGAACAGGGACATTCTAAACACTACACTTGTGTCCTAAATCATTAATACAGGAAATGCATCCACCAACTCGCAACACTCAAAAACATAAGGCAACTAAGTCAAGTATTTGTCAAGAGCCTTCATCTGTGTAATAAACTTTCAATTTTAGCGGTAACTTCTGAACAGTATTTGTTTTTCACTGATAATCTTAATGCATGAAAAGGATAACTAACTATATAGCTGGCTACAAGGAGG
>comp139110_c0_seq2
AGATGGGTATGCTGACCCAACCTTAAAAAATATCCATTAAAAAGTCTTTATGACGTTTTCATACAAAATGCTATTAGAATTGTAAACAAAGTTGACTACATCTGTGTATCTCGGTTCTTCCACCCACCGCTTCCCTGGTGTTCATTTACACGCCGCCCCCGTTGCTATGCAGGCAGCGTTAACCATGTTGCTATGGTGATCGTTTGTTGATGTCCTTGGCTCCCTCTGCCGTGAGCCAGTGCAGACGGTCTGGACATGAGTGGACATTGAGTGTAAAATCGCCGGAATCATTTACTTCATTAAAATAAATCTGAAGTGGTCGGTTGTGATACAGAGGGCATTTACAGGTACACTCAAGGCTTTCAACCCCCTTCTGTGTAATCCCAGGAAAGACCCCAG…
>comp75134_c1_seq1
GTAGAATTGTGAAGAAGTGATTTACACCTTTCCTGCTATAAGAATATCAGCATAGATGAGCAAAAAAGAGTTTTTAAGATGATTCCCACTGATTTACTAAAGCTCTCAGAGTAATAAATTAAACACACCAACCTTGTCTGAAATCGGAATATAAACCAAACTGAACATCTGCAGAAATGTTTACTGTATTTATGGAAATACAGAAAACCTGCTGAACATAGAAGCCCACATCACAGATTATTGGGTACTGTGGAGTTTGGTTCAAATCTTACCAGAATATTTGTACATTTACTGGTAAATTCGGCATTTATTATAAATAAAACTCCTCACCTGTCCTTTAGCTTCATTTCAATTTTATCATATTTTATATTGTTTCTGTAAAAGGCAGATTTGTTTTCA…
>comp270927_c0_seq1
CAACTAATTAAGAACAGGTGTGTGCTTTTAAAGTCCTCACAGAAAGCTGGCATACAAAGTCTGTTATACTAATTTTATTTGTAATACTTTTACTTGTAAAAAACTGAAATAGCATGTTCTGTGGTTGATATTCCTGAGTTCATGTTTAGGAATGACATAATTTGGCTTCTGTTTCAAACTTTGTTTCCCAAAAAATCAAATCCCTTTTAGAAACCACCTTTCAGGGATTTCTCCAAATTTTCCACACGTTTTTTTGTTCTGATATTCAGAGTTTCAAGTCTCCGATATGCAGCTCTTATGGAGTCATGTTCCACAGTCTGTTGCATTTCTTGACATTCAGTTGAAATATTCTTTGTGGCATTCAG
>comp4851_c0_seq1
GCCATCATGTAAAAAACAGTGTTCTTCCCAATTTAACCTGTAAATAAAACATTCCGTTTGGTTTTTATTTCTATATTTTCTGGCCAATTTTTATTTTTGTAAAACTGTATATTTTACAGTGCCATCTAGTGCATGGTGTATTTATCAAGTGAGGTAATAACTAGCATCAAATACATTTTAATATTCAGTGGTCCTGATAGTTTATTGTATTATTTATTTGTAGCAGGTCGCTACTTTGTGTTTGTTTACTGTTTTCATTACTTAATTTTCATTTTCTTTCCTTTCCCCGCGCCAATCAAAGGATGATTCCCCTTACGGGGATCATTTAAA
>comp112615_c0_seq1
TGTCTTGGCCTCCAGGTAATGACTACAAAATGCAAAAATGTCATGATAAAAGTTCATAGTTTAGAGTCTAGCTTCTGTGTAGCATTTTGCTTAATATTTTAAACCGATATTTATTATAAAGTCTCATTAACTGTTCAGATTTACTGATTTTCACCAACAGGTATTATTTCCTTTATTTCATAGGCATATACAAAAGATTATTGAAATACACAATTACCACTGTGTTGCCCCATGGCAGTTTGAATGCTATGTTTCAATACAGTTGGAGGATCTTGCACAGAGTCTGAAGGAGCAGCAACCTCACCCACAAAGTCATATTTTTTTTTATTTTAAAGTGGATTTCACAATGAAGCAATTATGCCTAATAACACAAAGAAATATCCGAAATGGACCCAAATT…
>comp114159_c0_seq1
TTATTAAAAAAAAAAAAAAACCTTGCTGTTTTTCTTTATATCTGAAGGAAATACTGGGAGACGGTATCCATATTATTGACGTCTCATTTTTATCCCAAAGTTATTTAATTTTACTGTAGACTGAAAAGTGCTCTCTTTCCTCTTTTTTTAAAGCAATCCCATTGCCAACCCTTGAATTCATTTTCTTAGGTGCTGTAAAATATAGAAAGCCTTTCAGTTAACAAATTCAGTAGATAAGTGTGTCTTATACCTGTATTGAAGAAAAAAAATTCATTAAATAAATGAACTGCCAAGATACTCTTAGACTGCCTTAACAGCCTACAGTGTTGAGCTAAAATTCATAACATTATCCAATTTTGTTTTTATTTAAGTTTACTGGTTGTTTAAAAAAGGCAAAGG…
>comp139097_c0_seq4
TTTTTTTTATTATTTATTTTATTCAAGCATTAGATATGACAATTAAATGCTTGCTCTGAAACTTACCGTACGGTACCGTAAGTAATCGCGCAATATGACAGGTACTGTCTGGAAAGTAATATTTGAAACCCGCCTTCACTGTAACTATTGGACACTTAAGCTATCAATTACCAAACTGCCGACGATGGTTGGCTGCGGGCACATTCGATCAAGCGTCTCTGAGGAGTTACTCCGCCTAAGTCCTTCATTTCTTCCTGCTGGTAAACAAATAGTCATGTAAATATCACTGTTTTCAAAGTGGAAAGGATTCGCAGAAAGACCTTTTTTTCCAGTGTCATTTTGACATCATATAGTTCTTTTTCGGTCGGCGATCCTCCTCGAGGCTGGTATTTGCTGTGG…
>comp200897_c0_seq1
GGGTACCTGCATCCCACTTCTCACACCAATGTAGCAAATCTCACTCTTATTCAAAGCTGTGATCATCCCCACAACGTTATACAACAAGAACAGAATCAATCCATTTGGTGGCTGCCCATTACCTTTTGTCACTTTGGCTGCTCCCAAATCGTTGTTCTTGTTTGCTTTTCCAAAACAGACTTCAGAAATCCATCTGCAATTCAATGCTGAATCTTTTACTCCTTGACAAGTTACAGTTAGCTACCTCTGTAACATCACCTTCTAA
>comp19732_c0_seq1
GCGCTGGGCTGGTGGAGGTGTGTTTGGAGGGTTCTTGTGGTTCCGTGTGCGGCAGAGACTGGAGCGCGAAGGAGTCCGAGGTGGTGTGTCAAGAACTGGGCTGCGGGAAGGTGGTCGAAATGCTGGATGACTTTACAGTTCCGTCTGAAAACACGCGGCCCCTGCTGGATTTTGTGAGGTGTACGGGCAATGAGTCCTTTCTGGCCCATTGCAACCTGCTGAAAGTGGGCAGCCAACAGTGCCAGAAAAGCAATGCAAAGGTGATCTGTTCAGGCAGCATCAAGCCCCGCTTGGTCGGTGACGAAGGCCGTTGCGCGGGGACAGTGGAGGCCTACCACTCTGGGAGGTGGTGGTCGGTGTGTGACCAGAACTGGAGCAAGGAGGCTGGGGACGTGGTGT…
>comp153926_c0_seq1
AAAAAAAAAAAAATACTTTTTTGATTTACACACTTGGAGATCTCCCAGTGCTTAATATTAGCAGCAGATACTAGTCCATGTTTTATTGCAGACCACTCTTTCGCAGCATTATTTCGATTTCAGATTTGAATGTGACGAGTTGGATCCAGTAGATTATTCCTGGCTCAAGGGGATGTTTGTATTTGGGGTACTTCAGAGCCATTGATGGAAGCCTCTGTAAATGCAATTCATTACAAACCAGGGAAGGTGCTGATTGCAACATTTCTTTCCAGACGAGGTACCCAGCGCTGGAG
>comp136071_c0_seq2
CGTCGCCGCCGGGGGCGCTGTGTTTGGGAGGGTGTCTCAGCTGGAAATGTCGAGCTGGATTCGCAACTCTATGGTGAGGTGGTGGGCGAGTGAACTGCGCATGCGCTCAGCTGTAAATCCTTGGCAGTCCCGTCAAGATCTCGTAACCGCCGACCTGGTTGTTTACGACAGGCGTCTGTACTGAAATAAATAAATAGATACATAAATAAATTAAATTTCTGGGTTGCCCCGGGCATTTAAACAGCGATCGGCGGTTGTATGGCCATGGCGGACGAGGGGCGGCATTATAACGAGCACGATGACCGGGTGGGGGGGCCCGCGTTCCGCAGTAAGAAGGGGCGGGGGCCGTTCCGGGGCAGGATGTACAGCGAGCAGCCCCCCCGGCAGAGGCACCGTGGA…
>comp144162_c0_seq1
CAAAAGTGAGTGAGGGAGCACTTACAGAACTTGGATGTAGTGAGTTAGGAGGATGGACAGTCTGCAGTGGAGTTAAACTAGGCCTGCCGCTTCCTGACAGTAACACCTTTCAAACAGAAACATCAGCTGGGCTGTGTCAACACTGTGGCACAAAACAGCAGTAGGCTGTCTCCCTAGATACGTGAAGCTGAGAGGCCTTCTGCAACTCTTCCTTTGCGTTGTTCAGGATATACTGGTCTGTTTCTGGAGGGGACTCCTTCTCCAGTCTCCCACCCCTCTGCTGATTCAGGTCAGTCCCCCAGCCTCACCCCACCTCTAGAGGGGAAAGGGAGTGAAGAAACCCGCCCGGCAGCAGGAAAGCAGAGCCCCCAGGCAGGAGAGCAGGAGAAGAGACATCCA…
>comp34619_c0_seq1
AGTAGAGCACGTCACAGGAAGCCAGTCTCACTTAGGTTTTATCAACGCTACATTTTTTTTAAAATGCAATGTTTGTTCAATTAACAAATCTGAATCCAGCAAGAATGGATTCCGCGGGTCTGCCTGCAGCTCAGACAGGAGGCTCCCTGGAGGAGACTGGCTGCAGGTCTCTGGTGGGCGAAATCAAAGCGCCATGGCAACTGACATCACAATGAACGGAACACACCTTCTCCTGTGTTCTGATCTCTCAGGCTGAAAGCTGGAGTGAGGAGGCTGACTGCTCCTCTGCAGGCAAGGCAATGAAACCCTTCATCGTGGGATCATGCAGAGCGCTGTCTGTGGCAGTGCTGCAGTCCTGTATTTACAGTATACTGCCATCAGGGATGTGGAGGGTTTATT…
>comp61743_c0_seq1
CTTCGAGCTGTGTGTGTGTGTGTGTGTTAAAAAGAGGGGTAACAGTAGTCGTAGTAGAAGCAGAGATACTAGGAACACCTTCTCTGTCTCACATCCGTTTGCGGTCTGCAAAAAAACTCTCCAAATGCACCACTTGTAAAAACGATGTTTTAAAAAATGACAGAAGAATTTATCAACAAATATTTGCAGTTTTGTTGGGGGAGGGGGGGTTTCTCTATACTTATGTAATTTCTTTATGTGTGTGTGTGTTTTGTTTTTCT
>comp160619_c0_seq1
TTTTTTTTTGTTTTTTTTTTTGGTATACAAAGGAATTTTTAAGGATCTGAACACAATAGAGCTCAGTGAGTGTGTAGCTCAGATCTGAACCCGAGATTCTCCCAGACCCCACAGCCCCGTCTCCATTCATAGGCGTACTGTATGAAAAACTGTTGAGTTAATAAACTTGTACAAAAAAACCTCTAGGTCTTTATTAACAACCTTTTTTGTTGAAAAAGTCAGATTTTTCACCTGTTTCATCAGTTAATACAGTAAGTCACCTCTTTGTTGAGATTGTTCTCGTACTGCTTCTGA
>comp106383_c0_seq1
AGAGAGAGAGATAGAGAGATATTGGAAGCATTTGTTTGTTCAACAGTGAAGTTCTGGATCACAAGATCCACTCGGCAAGCAAACAAACAAACAGGAGAAGAACCAGACACTTCCAATATCTGTGTCTGACACACACTGCTGCTTGACTCTTTCTTGTGTAGCTGATCAGAAAAGAACTCCCTGAATCTCACCAGTCCTGAGCTTCCATTCGCTACATAGCTCTTAAATGTGCAGTTTTGAAAAA
>comp90436_c0_seq1
GGCTCCCAGCACACGTGCAAGAGGTGAGGCTCAGCGAGGCTCGGGAGAACCCTTTCTAAACGGAAAACAAGACAAACTGCACTGCAGGAAAAGAGTTTGATCATCCCGACTGGCACTGATCTTGGACTACTTAATGATCACTTAGGGAAAGGTAGTCCATGATTAGAGCTAAGCAGGGTCTGTGTATCCAGCCCTTAATGCACGTGGTTTCCATCCAGTAACGTGCTTCTGACCCTGAAGCTACTGGAATGGACATTTTGAAAATAAGGCAAGCAAACTGAGAAGTTTTTGTAAGCGGTGTCCTGTGTAAACTGTATCCTGGGTCGTGCCGTCTGTACTGCAGTGACTGACCCCCCCTCATGTCTGTCTGTGTGTCTCAGGGAGGAGATGTACTACAAG…
>comp261615_c0_seq1
AAAGGTGTTCTGTAATTTGCCAAGGTAAGCTACTCGCTGTTTTTTTGTTGCTGTTGTTGTTATGAAACAAGAATTTGTGAAAACAAGGCTTCGTACGTGACGGGCCTCCACGCCTCACACGTGTTCTACCGGGAAGAACACGCTTCTGAAATGAAATGAGAGGGTTAATAAAATACAAGAGAGTCGAGCGCAGGGTTTTATTACTGTAATGTGAAGAACTGCTGGCAGGGAGGAGACTGGAGAGGGAAAGAGAGAAAGAAAGAAAAAAGTAAAGAGAGCGAGAGAAAGACAGGACAAAGACAGACAGAAAGAAACAGACAGAGAGGGAGAGAGAGCGA
>comp227883_c0_seq1
GATTTGAGCAATACTTACATTTACACTTTTGTCTGTCTGGAAGACTTTAAGCGAGACAGAGAGATAAATACAGTGATATATAGATACCTAGCCACGTTGTTTGACGGTGTATCACTGGAATCCGTCTAGACCCGACTTGACAAGGTTTTGAGGTGCTGCTAGGAGCCGGTGGTCTGACTGGCCTCCAGTTGATCAGCTCTCTTGCGTTTCTCAAGTTTCGCTCTTGTGTCTGCAGCCCCCGGGCTACAGGAGGCGAGTCAGACCACCCGCTCCTAG
>comp94442_c0_seq1
GCCAGGTGTCAATTTCTCATACTGAAAAAGAAAAACATTAAATAAAACGACAATTTTCTGCAAGAAGAAACAACTCATTTGAATTAAAATAGTACCGAAGTACTCATTACAAATATTAACATTAACTAAAATTATTGACAAATATTCGTCTTCATGTTTTTCTCTAAACACGTAAGTTAAGCTTTTAAAAATATATATGAAACTCAATCGCGTTTCCTTTACATTCTATAAACTTATTTTTCAGTACCATACGACCGTGCCCTTTACACATGAAGTGTGTGTTGTCAGTGTGTATCATCACTGGGCCTTTCGGCACGACTCGGTCACACCAAGCCGAATTGCATATTCAG
>comp247706_c0_seq1
AAAGAATGTAATAGATGAGCTTAATCAGGTTTTCTTCCTTGTGTAAGATAGATGTTTGCTGATCTTCTTTTTTTTTTCTCTTTCAGTTTTTGGTTCAAATGTTTATTAACAACAATGAGTCATTGGTATTGGATATGGCCATAGTAATAAATAGGATTATTGTGAGTTTACTACATTCTTTCATAATCGGGTACATTTCTACTTCAGATAGCAGTCATTCCCTATTGGGTGGTTTCAGCTGCAGGTGTACAACTTTTTTCCCTGCTTGAAGTCTTTTTGCTTCTCACTGTGAACAAAATGGGCTTGCTCCTCTGAAAGCTCCCATTTAGTCCCATTACCTGATCTCTGCAATGTTATTAGTGTTTCTTCTTGCAGTTAATACTGTTTGTTATTAATATT…
>comp164553_c0_seq1
GAACACCTGCCATACACACAGCATTTCATTCTCAGCAGCCTGTGCTTCTGACTGGTCTTGTGTCATGTTTGGGATGTTGCTGGTGTGCATCCAATACTGTGAATAATCAGAGAGAGGCCATGGAAAGAGGAAACAGGTTAATGAATGCAAAATGAGTATAAAACATGTCTAATAATAATAAACAAAATGTTTGCCATGGCTGTGCATTAATAATAACAACAACAACA
>comp129057_c0_seq1
CGTCTGCATTAGTTTATTATATTCCTCCAAAACCCCAATACTGCACTATATTTATAGGATTAACAAACAGCAGATTCAATAAAGCACTTTTAACATTTATTAAGGTTAATGAAACAACAAGCCATTTTGAACATCAAAATTGAAATCTAGCTGTTTATTACTTATTTACACTCAGTGTCATGATTTCTGATCACATACAGGCAGGAGTGTCGTGTACAAAGAATGATCTCAGGAGTAGAGCTGGGTTGAATACACACGTAGTACACACAAGGTCCCCACAGGGGGTGCTGTTGATTTCACATGGCGAATTAACTGAATGCTGAATGAATGGGACCTCACACACTGCTAAAAAAAATACCTTCTTTTTCATGATGTTTGCAATCATCCCAAGTGCTTTTG…
>comp190683_c0_seq1
AAGAAACATCAGATTAATTAAACACTTTGTAAGAAAATAGCCATCATTAACAACATTTCATTCTTTGAGCTACAATGTTACATTAACAGACAGGAGATACTTTGCAAGGTAAAATTCAAGTCACGTGTACTTGGGTGTTCCTTGTAAATAGGCAAGAACTGAGTGTGCGAATCTGATTGAATATTTTTTCTGCTCAAAGTACATTTAAAAGCTATGAAGATAATGTTTGTAGATAACGGTATGAAGACAATGTTAA
>comp63814_c0_seq1
TTAAAAAAATAAATAAAATGTAATATTCCAACTCTTATCTATCTGAAGTTAGTCCTTAATATTTTCACCTTTCAGTTTTTTTCAAGATTTCAACAGTGGAAACTAGTTCATATGCAGTAGTCTATTTTAGTTATTTATTTTCAGTACACCTGCCTTGTACACATTTGGATGGTAAAACATGACCACCTATAGTGCAAAGTGTCTGCTCCATTTACATTCGTGAATGCATCCCTTATATCAAGAGTCAAAAGTGGTTTCACCTCCCAAGTTACAATGGGCTTCATACAGTGCTCCCCTCTATAAAGCTGTAGTCAGGAACCATAGTTAAGAGACCGTGCTATT
>comp143370_c0_seq4
GCCATGTTGAAACTGAACACTTCACCTCCCACGATGGAGACAGCCTTATGGTGGATAGTGCTTGAATCAATGTCTGTCACAATGATATCTCGGAGTCTAGCAGAAACTTGTGTCTCTCTTGTCTGGACAAATACAGACGCATCTAAACCTTGGACTTTTATATCAGCAATTTTGCGTCTCTCGTCACACACAACAACATGGAAAGAATCCAGCACGGCAAACACCTTCAAATCAAAGATAGCCTTGTCCTTTGATCCTTTTGACACTGTCTTTGCAACAGTCCCTTTCTCAGAGTCCCCTCCTTGCGACTTTGGCTGCTGATCCTTCCCAGCTGACCCCGGAATGCTTGAAGGGAGAGCAGCTGTCATGAAACTGATGGTGGAGAGCAGGGCTTGGGTG…
>comp128489_c1_seq3
AAGCGACGGGTCTGTGTACACGTCTGCGTAAACGAAATAAAAAAAATGTAACAAATGTACGACTTTCAAAAAGAAAGCAAGCAAAACATTGGTCAAACATTTGTTAAGGTCACACATAATATAAATAAACTCGAACGAATGAACGGGTCACTAAATCCGTTCTTGGTTGATATGCTCGTTTTGTTCTCTTGTTTGGCACAATAATCTAAACACGCAGTTTGTGGCTTTAAAACATGTCTCGTTCTGTTACTATAAAAAGTACTTCATCAACTTTTATTTCTTTTTTTAATTAATTAAACTAACCATAACTAGCAAAACTCGTCAGTACTTTTGTCTTAACCCTGTTCACATTTGTTTGTATCGGACCGCTACTGGTAGTTTCGGCTTAGAATATAATAC…
>comp141078_c1_seq3
GGAGGCAGGGGGCGAGGCTGCCTCTGAGGGTAGGGAGGCAGGGGGCGAGGCTGCTGGAGGTTCATCATCTTCGGGCTGTTTCAGATGCGAGGACAATTTAGGTATTCTTCCGGATCTAGTGGGCTTGTGTAACATTTTCTTTTGAATGGCAGTAATATCATGTTCCTCCTCCTCTGTCTCCTGAATGTCACTGGAGGGCTGCCGGTCTCGAGTGGTACTCCTCTTCAGATGTGACGCTGCTGTACCCTCAATGGCAGAGTCTATATAGTGGGGCTCAGCTGCTTGTTCATGGCTTATAAAGTGTGACGCCTGTGAAAGCTCATTGGGTTTGTCGACAGCAGCTTTTGCCCCCCTCTTGGTTGCCAGTTTGAGGCAGGGTTTTGGTTTCTGCAGCCGTGA…
>comp94444_c0_seq1
GCTACTGCAAGCTACTTCCTCTGCTGGTGTTCTGACCCAGTTGATCCCCTCTGCCAGCATGCGTTTCATCAGCAGCACATATAACAAAGTGAAGACCTTTCATATCGCGTACGGTTTCCTTGCCTTGGAAAAAACGATGTTTTGTCAAATTCTCGCGAATAAAACATTCAACACAAACTATACCGCAACTGAATAGGAATCACAGAGCTGATTTCGAGAGTGTGCCAGTTTTAAAGCGGACGGGCAATATAGCCTATAACCTATCGGAAGATTAGAAAAGAGAAATCTCACGATGTCGTAAGGCAATTCAGTCCTGTTTTCTTTAGAAATTGGCAGACATTTTTATGAAAGTGCATGTGTTTGTTCGATTTGCCCGACCCGTGTTCTTAAAAAGCTCCA…
>comp6602_c0_seq1
AGGGGATTCTTCTTCGGTGGCGTTTGTGCAAAATACACAGATTTGGTACAAAAACGGCAATTATTTAGATAGGCAGGCAGATATGAGAGATCAGATTGGCACAGCCAGACAACTTTCACTGTATTTCTAAAGAGCTTGATAATCAATCGTTGCTTTCTTTTTTTTAACTGTACAAGACATATGACTAACTCCCTTGTTTTACTCCTGGTGTTCTGAAGAGTGTTATGTTTCTTCAAATGAATGCTGTGTATATATTTTTCAAGATGCTGATATTTGCGTGTAAGGTTTACTATTTGCAGGTTGTATCTTGATGTAAGCACATGCAGGCATTTTGCATGGTGAAATACTAGATTTTCATTGGCTTCAGTTAAAGCTCGATGTACAGCATTCTTCTTCAAA…
>comp143761_c0_seq1
AAAAAAAAGAAAGAAAGAAAGAAGTTGAGGGTAACTTACAACTGTTTAGCAGAGTCCTTTATCTTACAGTCTGAGGCATTTAAAGCCACACTTAAGACTGCAGTAACTTCTTTTCTACAATGGTAATAATAATAAATCCTCAGAAAAAAGTTTTTCTACATTTTGTATGAAAAGTATGTTCTTGAGAACATCCTGATAGTGCTGCTGTACATATCACTCACTGACCGACCAAAGATATATAGAAATGAACATTCAACCAAAGAGTATAATGACCAAATGCGTGTTTTGTAAGTAGCAGCCATACTATTCTGTTTTCCTCAGTACCTTTGCTAGCAGCTGTACTTAAGATAGTTCATTGTAAACATAAAATTCTGTATTACCCACTAACGGTAGGATTCT…
>comp134000_c3_seq1
CTTCACTATTTGCTGTACGAAGGACACATCGTGTCGCAGCCCTTTTGACTACGCAAAGTGGTCACAGCTATTGTTCAAACTTTAAATAGAGTGCATTCGCTAAACTGGATGCATTTACATTTAATTGGATGTGCTGAGTTTGTACCTCTACAAAAATATCAAAATTGATGTTGTTTGTACATCCGTCCTCTCAACCAACAAGAGAGAATTTCAAACATTAATTACAGAGATGCGGGTATGTGAGAGTCATCGCTGTTTTCGGTTTATTTTTTAATTGGTGGAAAGATGTCATTGCATAAAAAGCGAAAAACGAATGTTTGTGATGCTTTATTTGAAGTTCATTCAAATATATGGATGGTTGAGGTCAAATGTGACTTGGCTTTGATTTTCAAAATAAAT…
>comp5311_c1_seq1
ATTCCACAAAAATTGGTTACATAGTTATCGAATTAATTGGTTACATAGTTATCGGATGAACATCGACTTCTAATAAACCCCACTTGATCAGTGTGAATCAGTTTTGTCATGATTTTGTCCAGATGACGAGAAATAATTTTTGATAAAATGTTCCCATCATTATTAATCAGATTGATGGGTCTGTAGCTTGAGCACTGACACAGGTCTTTGTCTTTTTTAAGTATAAGTGAAATAAGCGCTTGAGACAGGGTGGTTGGTCAGGAGTTGTTTGCAAATGATTCTGTGAACATGTTTAATAGCAGGGGAGCCAATTCAGTGACGTAGCTTTTATAAAATTCCCCTGTGAAACCATCTAGACCTGGGGCCATGTTCAAGGGTAAGCCCTTTTTGGCCTAAAAT…
>comp47113_c0_seq1
AAATTACATTATTATTATTTCTTTGCAATTTAATAGTATAACGTTAACATTTTTTTTTGTACTTAAGAAGTTTTAATTTAACAAAAACATAGCTTAACGGTTCTGAAAAATTACCAAAGCGGTAGAATGTGCAGTTATTTTACGCACAGACTGGGGATATAAAGGGGAATTATAATTCTAACAACTTTGACTAAATATTAATGATTTTCAATCAGTTACAAACCATTTGGTAATTAATGTTTCGTACTAAATTCTAAAAATCA
>comp131365_c2_seq1
TCGTAGTATAACCTTCTATAGAACAGATTATCACTGGGCCATAGAGTCGTGTTGTGTTATTTGATACAAAGTAACTTCAAACTGCCTCACGGATGTATTGCTTTAGAAATGGTGAGTACAATACAATAGAGTATGGATTATATTCTCACTCCATATCTGTATACATCTCTGTAAATTATGCACCATGCTCTCTTTTTTAAAGATGATATTTTAAACTGTACTAACAATGTTTAATATTTTGTGTGTCTCATAAAATATTATAAATGCATATTTTTAGTCATTTGGAATTTTCTTTTAACAATTAAGATCTATTAACCAATCTGTCTTTTTTTCTTGCCTCTAGAATGCTTTGTAAACATAAATTGTGCATTACATGACTAAATCAAAATGTGTGTGGCT…
>comp200775_c0_seq1
GTTAGACCTCCAGTCTGAAATGTTATTTTGATGTGTTCTTTCTCAATTATTGAGCAGGCAATTAGTTGCTCTAATTTACACCTTATTAGTTGTAGTAAACAGAAATCAGGAGCTTTCTAACACCTTGTTTCCAACAGTAACTGTGATCGAGTTGAACTCAATCTCATGTCTATCTGTGGCCTGAGTTGGACTGCTACTGCTTCAATGAGCAGGGAAGAATTCATCTGCTCCTGGATATTTGTGTATTGCCT
>comp77222_c0_seq1
ACCAGGAGACAGCAAGCTAGAGGTGAGCAGAGGGGAGAAACATCTGCAGAGCGCAGGGTAATTGTGGTAGCACTCTGGCACTAGTGTGGCAGATTTTGGTCCAGATTTTTGTCCCTAAATATTACAAACTATATATGTTTTGAATAACTACAGTGTTTCAGTCTGCAGTGCTTTTTAGTGCACAGAAAACAGCCCAAAACAGGCTGTGGGACACATGAGGCAACCAGAAAAAAAACTGTATGTACATGTTAAGGACCTTATTGGAATAAAAACCTGGACTGCAATCATCTGTTGTTTCTGTGTGAAATGACTCTGTTGAGTGAACAGGTAGGCATTCTGCCTTGTGAAGTTCTTCTGATAAAGGTTTGATATCTATAAAAAAGACTTAGGAGTTTATGT…
>comp282361_c0_seq1
AAGATTAAGAACAAGAGTAGAACAAAATGTATTCGATGAAGAGGGTCTAAAAGACTGCAATCTAATTAAAGCAAATCTTACCTGCAACTTATGATACGGCCTTGTATCTTACTGTAGTAATGTTTACTTTAGTTCTAGGTTCTCTGTACAGTTTTCTTCATATTAATCATGCTAACTCCTGATCCAAATATATGTTCTCTATAAAAG
>comp90359_c0_seq1
GTGCTGAGTTGCCATCGAGTGCAAACTTCAACCATGCGTCTGCTAAAGTGCTCCCTGTTGATTGTGCTTCTCCACGACTTGACATTTCACAACTTGCTTGTGAACAGCGCCGAATGCACTGGGGGAGATCCTCATATTTTTATTCTGACACTACGCTGGCCTAATACTATCTGTAGAAACATGAATTGGAGGTCCACAAATGCAGCCTGCAAGTTGAATAAATGGGTTCTTCATGGACTGTGGCCTGGTAATGTGAAAGGAACGGGTGTACCTGCATTGCCAGATGGCTTCTTTAGAGCTTTTCATAAGAACATGAAGAATGATTGGCCTCTCTTGGATGATGCTGATAATCAGAATTACATAGCAAAAGCAATCACATTCTGGAATCATGAATGGACA…
>comp161724_c0_seq1
ACACACACACACACACCACCCCTCCCAAAGCAACATCTATTCTTGCCTCTCTGTATGGTCAGCACTGGTTCAGAATTTACCAGGACTGAAAAACTACCCTTGAAGAGCAGAGAATGTCAGCTGTTTGTGGAAAGTGGTTTGTACAGGTGCTGTGAGGCAGCGCTGTTAAAAATAAACCAGAGGGGTTGAAAGTTGTAGACCCATGCTTCTCAGATTGCGTTACAAGAACATGGCTACTCTGGTGATCCGAGTGTAAGCAAGTGGGGTG
>comp48042_c0_seq1
GGTGTTCAGGTCAGGACTGAGGTGTGAGCAGAAGCTTGTGTCAGCTGGCATATTGCCTGATTGAAGCCAATGCCATTATACCAGACCTTTCCTGAGCACTAAATTAATTAGTAATGTTGTGACATTCGATTATTACCAGCATAATCAGTGTTTGAAACTACATTACAGTACTGTACAAAATGAGGGAAACACTAATCTTTATCTGTATTGTATAATGGAGGCGAATCGTGTTGATAAGCCTTTAACATCAAGTTGTTATTTACCAAACGCTGCCAGCAAGCCATTGAGAGTTTATTTGTAAAATCAGTGGAAGAAAGCAGGTGAAGCGGTTTCCTGTTTTGTCTTTT
>comp10935_c0_seq1
GTTGGCTTTTTCTTCTGGAAACTATGGCTGTTGGGAGAGTCTGGAAAGATGCAGTTATTTAAGAACATGAAATACAAATGTTTGCTTTAAAAATCAAACCAGTGTTGTCCAACACAACAAAAATAAATAAATAATTTTAGAAACATTTGGTTGTTTGACTAAGGGCCTTACATTTGAAAACAAAAAAAAACAATTACACCAGGTCAATGTCTGTACAGTAGGTTCTCCAGGTTTTGCATTCATGCTACAGTAAAAAGGGCAGAGGGGATTTTTTGGTAATCTAGGTGGACAAAGTTCAAAAGATCAAAGCAGGTTTGCAAGAACAAAAACCAGTAAATGTTTAAAGTGTCCCTGGCGGGTGGTG
>comp295943_c0_seq1
ATGGCATTGGGCAGCTGCTGCTATTAAGTTGCAAGCTCTACAGCTAGCTACATGACTGATGGATCAGTTTGAGATTTGTTCCCTTGTCAAAAGTTTAACTCTGATAGAAGGTTGGCCTCACATTCTGATGTTTGGACATCCCTTAGCTAGGATATGTCTGGTCGAACAGACCTTTGTGGCAAGCCAGATATCCTATCACCTCGCTAG
>comp169619_c0_seq1
AAACGTGAGTATCTGTCTTCTCCTGGTGACACAGTTTAGTGATACTGTTTGCTCTGGCATGCTGTTGCAACACATTCTTTAAACTTGAATAAGTGCCCCTACACTGGTAACCCTGGTTTGCACAATCTAGAATGCCATTGGTGCCGCATATATTTTCAATTCATGAAATTGAGATTCAGATGTTTAATATTTGATGACGTTGGTTATTTGAATGGTAATGCACGGGAACATGGGTGCCAACTGTCCCACTTTTGGTGTGATGGTTCCTCATTTAATTTTGTATAGCATTGCAATGGAGTGAATACGTGGTTTGCGTTGCTGCAGGATGTGTGATGTTATTTTAATGAGTGTTTTGTTTTCCACACAGACCCCTGGCTACCTCCTTTGAAGG
>comp7026_c0_seq1
GTGCGTGTGTGCGTACGTTTGTGATTATATGTACGTGTGTTTACGAGAACAAATAGACAAATAACTAAATACATATTGTGGATTAATAATATTAAAACAGGGGGCTTTTTTTATTTATTGTATACACTTTTATTTACCTTCTCAGATACAAGTTCAGTATAAAACGATTTCTGCCTTTCTACAGCACGCAATAAATTATGCATAGCAATTCAACTTTGCATCAGCTAATGAAGCAACATTTGAGCTATTACTTACTGCCTGCATTATTTCTCGTTTTTTTCTTCTAACTTTTATATGATGGGTATGTAGCCTACTTAAAAATGCATGCGTTAAATGAACACACAGGGGCATATTGTGAAGGTTAAGTGCAAATGGTCACAGAAGAGTGAAAAACAAAAC…
>comp73422_c0_seq1
CAGATGCTTTTATCCAAAGCGACAGAGATTAGGGGTGACCTGCACCAACAACTCCTGCTACTTAATCGGACCTTGATTTGACATCTCATCCAAAGGATATATACACACGTACCATACAAATCTGAGCGGTTTAGTACAGTAAATTTAAATATTGGTAGTAAATCAGGCTTCCCTTCTCGCTGCGTTTCCCACTACATATTATTGTCGAAATACCTGAAATCGAATTCTGCAGTGACAGTGTATGTATGTGTATAATGCTGTAAGAATTTTTTTTTTTTTAATACTTGCAATATACTTGTTT
>comp78634_c1_seq1
AGGATAAGTGTTATATGGTTAGCCTTTTGACATAGTTGGCTTTGTCTTATGTAGAACACTCTATAGATTGTGTAATAGATTCCAGAACCTTATTGACCACTATTGCTTCAAATTTTATGGAATGTGTTAACAGAGCAGAAAAGTAGGTTATTTTATTAAGACATCTTATCACCAGCTCACTAAAGCTCAATCAATTTGCCTTATACAACATGTCTTAAGTGACCCAGGGTGGGAACATTAACTCATTCCGCATTAATTTGTGTGGAA
>comp229860_c0_seq1
TCCTTGCTAAAATCTGGTGTAATAAGTGCTGGAGCATGAGTGAGACTTGTTTTAATAGATTGGAAGGCACTCTGGCACTCTGCACTCCATTTGACTTTGTTTGGAGCATTCTTTTTCAGTAAGTCAGTGAGAGGTGCGGCTGTGGTGGAATAATCTTTTATAAATCTGCGGTAGTATCCAGCCAGACCCATCAGTGATCTTACCTGAGCTTTGGTGGTAGGAGCCGATCTGACTAATAAAACTTGGACTTTAGACACAAGCGGCTTGATTTTACCTTTGCCCATGATGAATCCTAAATATTTTGTCTCTTCTTTTCCAAAG
>comp74047_c0_seq1
TGCCATCAAGGTTGGAGTTGTGGGTAAGAACCATCACAAACACTGGGAGACCACAGGGAAATATCGCAGAGAACAGACTAAATCATTACTGTCCGTTTCCTGAGCAGTTCAGAAAATGTAACTATGTATTTAGCTACGACTTCAAGTGTTCTATTAAAGAACCTGTACGTTCTGTTGCTCTGATAAAGATGTCCAGTTTGTGTTAATATGTCTTGTTTGCAAATAGATGTTTAGCATAGTGCAAAGCAAATAGCTACCGAATGTGCTAACTCTACACTGTTTGGGTATAAGATATGATACAAGGTCTGATACTTGTTATACTGTATGTTTTATCAAAGATCAGGCTGCATGGGTCATAGTTAGGGACCCTGTTTGAGGTGAGAAATGATGACTGTTGTT…
>comp223463_c0_seq1
GGGTGGAGCTGCTGTGAAATAGGACTCCTAATTTTACTATGCATAGTTAACCATGGTTTGCCATGTTTTTGAATATGTGTTAGCATACTGTACCTCTCTGAGCTTTCTCACACGTCGCTATGCTTGTACTTGGGGAGTCTGTATAAGGGGGAGGATGCATTCGGAAGTTGAGTAGAGTAAGAGGGTATGAAGTTATTTTTCACACAGATAGGGTGGGTGTATGGAATGGCTTGCCAAGCCATGTAGATGCTGCTAACTAATCAGGATCCTTTAATAGCCAACACCTGAACTTAATCAATATCGAACTGGAAGCAAATATTCAGTAAATGAAAGTTCTGTGAATAGCGTCTGTAATTTCTATTTAAACTGCTTCCATT
>comp157753_c0_seq1
GTCTTATTCCCATCCCTGCACAGAGAGCCCCTAGTATGGCTACAGTACCATTGGTCTCCCCAGTAGAAGACCACAGCACAAGCTCTTCCATGTGTGTTTTTATACCTGCTCAGTGAAACAGATGAAACAAAAATCACATCGGTATCATAAATGGCCCTACCAAATCATTTCTACTCGATCATGTTGGTCAATAATTGCTTGCCCAGTGCACTGCAGCAGGTATTGTCAGATTTCATTTTTCTTTTTTGTTTTGTTATTCATGTATTGCAAACTCAATCACCTGTCTTTCCAAATCTTTACTTTAGTGCGCAGTATGTACAGCTGTGATCAAATTTTTGCAGCACCCTATAGAATCAA
>comp5274_c0_seq1
ATTCAAAAGCGCTGTTTCTGGACTTCCCTTTCATTCTCTGGTTGAATCCCCTGGAGCATTTAGTGCGTTCGGAGTGGATTGTTTAAATGTGGTATTCAGTACCACGCCTGAATCGGAGTAATTATTCATTACATTTTAATTTTGATAACTGCAGGAATATTTTCAAGAAATGACCCACTAAAAAGGAAAACAAGCATGGGTTGTGATTTCTATATTTATCTTCATTCAGGTTCAGCACATACCTCAGGAGT
>comp214277_c0_seq1
CGTGCATCTGCTTTCACAGTACCCCGTCCCCCCGCAATAACATAGAATACTATCCTGTAAATTAATATTAATTGAGCTAGCTTCGGCATAATTTTATGACATCTTTTAAAAATGTCATACAGCTGTAAAACGCAAAACAAAATTAGCATGATAGGCCTAGAACCATACACAAAATAATGCGACTTGCCCAGCGCTAATGCCAGGG
>comp242645_c0_seq1
GCCATATTTTGGGAAACACAACCATGCTATTCTGTTATTGCTCAAGGACAGTTCACCAGCTTTACATGGGTTATGTGCTTTTTCTGTGTCCGTTGACCTTCAGACATCCTTTAGAAAAATCTGAATGACCACAAATTAACAAAATATAATCTCTACTTTTAAGACAGAACACATACATTAATTATTTGGTTAAATTCTGAGATAAAAATAAGTAAAATGTCTCCAAAGTTAAATGTAAAATGACATTTCCCTAATACCTATCATTTTAGCCAGAGTTATGGACACCTTGTAATGGGCTGAACTTATATCAATTGTGTCATTTTTGTAGCTGGG
>comp134165_c2_seq1
AGACAATGCAATATGAAAATCACAATAATTTATTTTTCTTCTAAAATCCAGTGATGTACAGCTTTACAAGTAATGGAAAAAACAAACAAAGAAACAACTGAAACACACACAGTGGTGGTAGTTGTCATGGCACCTACAAGCGCTGGTGGTCCTGGATACAATAGTACTGACATTTGAGCAAACTGTACACACTTAAAATATAAGTGTACCGCAATGCACCCCCCACCCCCACACTCACCCAAGAACTGCATTAGAATCAAGATTTGGGCTAGTTCTTAGTTTAAATGCACAATGCCGGA
>comp145273_c1_seq2
AGCTGCTTGGTCTTTTGAGAGACTTGCCATATGCTGGAGCGTCACTAGGTGGCAGCTGTGGGTATTTTAGTGGGATTTGCTCTTTACTATTGAAAATAGTCTTGAAGTGTGTGTCTGTATATTGCTGTGAATGAGATTTCCCAATAAATTCTTAACTGCCTAAAAAACGAAAGTTTAAAAGACATTTTAAAACAAATAGAGCCCAATCATGATCTATCTGTTCTCTGTCTATTTACTTATCTGTATCTTAGTGCTAGTGACATCGAAGAAAGATGGCTTCTAGCGAATGTGTTTTCTAGAGCAGGTTTAACAGGACTGGGCGTTTCTCTATGTTTTTCTTGATCAGATTTGAAATGTGTTTAGAATAAGAACTGATTTTGGATGTGTCACACGATAAGA…
>comp20397_c0_seq1
CAGATGGATTTGAAACCCCCCTCCCTATCCCTATCCCTATCACCCAAATGAAAGACCGGCACAGCATTGCATTAGCACGCTGCACCACGAGTAACGCAGACTCATCTGGGCGTGAAATCATTATATTTTGCGATGTGGACCTGGCGAGAAGTTGCGCTTCATTGTGACGTGAACTGGATTCAAATGCAAACTTTATTGGTCTACAAGATAATTTAAACAATATTCTGAAAAGCGAGGGATTGACACCCGTGCCTCATGTGGGACTTGAACAGATTACCCTGGGAACCAGTCCAGTTCTCTACCAACTGAGCCAGCCAGAGCTTCTTAACACACGTGTAAAATGCCAACTCCGTCTTCAATGCATTCTTTGTACAAGATGTAGAGGCAGACTGAGACTGG…
>comp195766_c0_seq1
ATGCTATGAAGGGCATATTGTTAGCTATTAATGAACATACACATGGTTATCAAGTGATAAACAGCACTGGATTGCTTTTTGTATTGTGATAAACTTGTTATATTAATGCTGCTGCCAACAGGAAATGAATAAATTAAGCATGAATAAATACATGGAACAGTTTTTTAAAAGTTCAGAAGTATCATTGTAGATGGTGCGTAGTGTGGCAGAG
>comp144301_c3_seq1
TAAAATAAAACCTAAAAAATTAGAACATTCATTCACGCTTAATACACCCTGTTATTTACAGGTAAATTTTTACTCCTCTGTATAAAAAACTTTAATGCAAGTAATGCCACCATGATGAGAGACAGATTTCAGACCAGAAAAATAGGTTTAAATGGTGCGCCTAATGGTTAAAGCCTGGTTTCCAAACAAACTAATTATCGCTCACTTTAAAGTGCACACTACGATTATCACCCTTTAGTAAATATGGTGTGAATAAAGCTTCTCATTATTCAGAGCGGACTGCCTCATTTAAATACATTACCATACAAATCGCACATTCATTCTGACTACCATAGCGTGGCACAATAAAATCAGTGTGCACCATAATATGTTCACTAATTCACACGATAATCAATACAA…
>comp127343_c0_seq5
TATTTGTATTTTTTTTTTTTATTATTAGTTTTACCTCTGAATGTATAATTTAATGTTTGAAGTTGCAGATGAGATCATAGGGGTCAGAGAAGTCTGTTATTGGAAGTTCTCTGAAACAAATCTCCTACACAGCAGTCAGAATTGTATTTTTTCGTGAAAGTAGAAACGTAATAATAATGTATATGATTAAATAATATTCTAGAGTTATGTTTTTTAAGAAGTTCCTCATTCCTAACTCTACTTGTATTTTTACCTGAAGACATTGCGTGCTTTCAGAAGGGTGTGACTATTCTGCTAAAACAGATGATGACCTAAATTAATGTTAAACAAATTAGAACTGTAAAATGGAATGCTGTGTTTGAGGTTAAAGCAATATATAGCAGAACAGTGTATTGAATT…
>comp136314_c0_seq4
ATCCAGACCGTTCGCCAGTACCTGAGAGACAGAGAGAGAGAACAAACTCAACACATCATCCAGAACTATAAACTTTATACATTTATTGAAGATATTTCTAGTCAGTCATTGAACTTCAAGTTTCAAGTCCAGACCCCAGAGTAGAGGCTCAGACTTTATGTAACAGCATTGCATACAATGGGTGTAGGGAGAGTGCTACGGTCTTACCCAGCTTCAGTGAGTGCATATTCCAATGCAATATGAACACTAATCTTTTATGGTTTACACTTCAAATGTTCTTGCTTTAAAAATATCCAGCGATCATTTCATTCAACATAATACTGAGAATAGGGTTTCCAGTAAAGCATTCAGAATCTATTTTTGTCTGCTGTCAGTATAACTCGGGCAATGTTCTATTTC…
>comp59292_c0_seq1
CGAGAGAGAGAGAGAGAGAGAAGGTATTACAGATGGAGGGGGAAAGAAAGCAAAGAAACCAGAGGGGTGGAGACAGAAAGAAGGGAGAGAGGCAGACCAATCCTTTATAAAGACCTGCTCACTAGAACTGGCCCCCCTGTTACAGTGCACCCAGGGTTGAGGAGCGGTGCCGGGGGGGCGTACCTGTGCAGGCTGGCCTCCA
>comp213037_c0_seq1
AAGTCCCAGGTAAAGCGGAACCCTTAAATAAGACACCATCAGATACTGTATGAATACTGTTTTCTTAGCAGTCAGTTCTTTGCCCATAGTGCATTGCGCACTGCTGAACAGTTAAACAAATACAGACCACGATTAGACCACTAATCATGGACTACAGTACCTTACCTTAGGTTAATTAATACTAATCTGGATTTATACAAATTAAAAAACAGCCAGAAAGTGTTTCCTACCATCCTTTCCAGGTCTTC
>comp176269_c0_seq1
GTAACATTTAAAGTTAGATAGATCCATACCCCCATTGATTTTATTCTCTGGAGGAAGTCTGTGGATTCTGATATGCTTTTTTGTTCCAGATAAATAAAGAAAGGGACATAAACAAGGGCTAAATTATAATAACATTCTATGGGACCTAATAGCTTGAGTTACTTCATCTAGAGAAAACGCCTCCTCCAGGTGGACAGTGAATTGACAAGTAGAATAGAAAGGTTCTCAAAAAAAGACTGTTGAGGAGGGATCTGCAAGTGAATCAGATGTGTAAAGAGTAGAGTTCTTTTTTTTTTTTAATTGATCACTGATCTGCTGATCTACTGGGGGCAGGCCCAATTGCAAG
>comp152111_c0_seq1
ATACAATGAAAATCCTTGTTTGCTCCAACATCTTCCTAAACTACACAGTTGATACCCCGGTAGCGAATGAAAGTGCAGGACAGGTCCGATTTTTAAATACAGCTTATCAACATATAAGTGTAAATTAGAGGCATCAATGCACTCTCCGTGACGTATATGTCCTGTGTATGGACAGTATGGACAGAATAAGACATGCCAATGACTCGTTTAACCCTTTGCGGTCCTGTGTCG
>comp149247_c0_seq1
TTTTTTTTTTTTTTTTTAAGGAGAAGGGATTTTAACTAACAAGCGACGTATGTGTTCGGAGGAGCGGTGTCTCCTCCCTGAGGTCGCGTCTGGTTCGTGCCCCCAGTTTTGGAATATATAACTGTGTTGCTGGTTTGCCGTTTCCCATTTCCCAGCCGTGTGTGAAACGAGGACGGAGGCCCGCAGTCTGGTGTTTTTGTGTGACTGTGAATTCAACACGGCTCTTAATGATGTAGCTGCGGGGCTCCAGCAGCTCAATTGAACTGGAATTGTTTACATTTTTTTTTTGTATTTTTGTTTTCTGTTTTTAATTTCACTCAATAAAACTGGAACCTCCTGGCGCTGTTTATGAAGACCTTGTGTGGACAGTAATGACCGCACGCTTCCGATTGCCTGCCG…
>comp138099_c1_seq2
ATGTATGTGTATGTGTATGTGTATATGTAGAGAGAGTTGTCCATTCTAATTGATGGAAATACAACACAAAGCGCATGTCCAAAGTACAGAAACGGCGTACCATTTTTTGATAACATTACAATTCTACTACATATATAAATAGCACACAATTACGTAGAATATCTTGATTAGCAATGTATTCAAACTCGTCAGGTTTCTTTATTAAATAAATTAGGAACATGCATGTTAAAGTGTCATTAGGGGATATTTGTGTTTAATTGAATGATAATTTCTTTGTTTTTTCATCATATGAAACCTTAAAAAATTAATTCAGGCTTCCATCGTTTCACTAGTGAACAAAAGACAAGAGATGCAAGACTACACAAACTCAGAAATGTCATCTATCTAACCTTGAAGCTA…
>comp164207_c0_seq1
ACACCCTGCACGTGCAGAAGAGCACCCCGCAGAGCCGCTCAAGCCTGAACGCCAGGACTCAGGATTTGAAGCTGAACTGCGGCGGTGACATGGACTTCACTGCTGCAATTATCAGCATCCCTACCCCCCCAGCCAACACCCCTGACGACAGCCTGCCCCCCTCGCCCGCCATCCCTGGCATTCTCCGCAACTCACAGCAGAGGGTGGGCATGAGCAGCCAGTACACACAGGAGGCCATTAAAATCTCCTCCTTGTAGCTCCTGTCGGACACTCCCAGCTGAGACAACGCAGGACTAGGGACTGGTATGGGCTACATAACAACAAAACCAAACACACTTCACAGGAGGAGAATATTAAAGAAATGCTTTCTGAGGACCGAGGAGAGGAACTGTACCTATC…
>comp141692_c0_seq1
AAAAAAAAAAAAAAAAAAAGACCTCAGTGATTTAACAATTATATACAGAAACAATATCCATCATACAATAATGTGTTTAGGACAGATTTAGCTCATCAAGAGGTAAGCAGCTAGTATTTCAATTATTTAAGGCAATTGAGTTGGTGGATTTTTAGATTATCAGGAGACATGGCTAAGGTATCCGTGTGATATCCAAAAAACACACAACTTTAAAAAAGGTGCCTATACAATCGCCACCTGCAGTCTTGCTTCAACAACTCTTTCAGGACCACTATGGGCAGACAACACTGTTTAAAAAAGTTAATGGTTTCAACTGTGATAATTACAGAATAAGGTTTACCTGCCGAGAGACACCTGTTATCGATTTAGGGTCAGTCTGATGGAATTTTTAATAACACG…
>comp106865_c0_seq1
TTCCCATTATGTGCCATTTGCCTGCTTTATATTTCCACCCTTAAACAAGACATTGTTCGGTAACTTGCAAAACTGATAAGATAGTTAGCATACTTTCCTTTCTCTTCATCGTGATCTTGTTTTGTTGATCTTTTACGATCAAAAAATTAAGTTGGGCTGTAATATTTGTAAAACGTAGTCCTGTCCTCAACATTTTTATCTATTGACATTAAAATAGAAATGTAACAAAACAGAACTCTTTTTCCCCAACTCCCATTGTTGAGGTAACAACCTTGTCTGTGTGTCCAAAACGTCTACTCATTATTGCTGATGTGGTTTTGTTTTTTTCTGCTGGAAATATGGACATGGTTGCTTTAATAATCATGTGCACAGGTATGATGTCAAAGTTTGCACATG
>comp220432_c0_seq1
GCTCTATTTCTTATGCTTTAGAAGTATGTTAATGTCTCAGTCTTTGGCACGTTCATTTTGTTTCAGAACTAGTGCATCAGTTGGGCACATGACTTCATTTCTGCTAATGCACTAACAGCACATTCCATATTGGGAGAAAAATGGATGAAAAAATCAAATATGCTCAACTTGTTCCGCTGCCATTATAAATTCACCATCAGGGTTGGTGAAATAGCAGAAACTTTATGATAGTTTATTGTGAATTTATAATAGCAGAAACTGTTATTTTCTTATGTGAAAGAGAGAGAGGAAAGTTGACACAGAAAAAGTAAAGTGACAGGATCTGAAAACAGGATCACACACATTTGTAGTCTTGGGGGCATCATAGCCGATGACATCATCAGGCACATGATGTCATGT…
>comp151201_c0_seq1
GGCCAACTGAAGGGCTGTTGGACTTTTTTGATGGTCCTGTTCAGACAACGCAACCTAGTTAGGGGGAATGTGCGTGCGTGTGTGCATGCAAGGGAGAGCTGCAATTGGCCGGTCTGGAAGGACGCAGAAGAAGCAGGGCAGTATAAATACCTGGGACGCGGGGAACGCAGGGGGAGAGAGTGCGAGATAGTGTGAGAGACGGGTGATAAAATTGACTGACAGAGGAACGGTGTGAGAAGCTGACGTGCCTTACCTGTGGTGCGACTGATCGGTGTGAGAGAGAGGTACCCGGGCCAAGGATTTTGTGGGGTATCCAAAAAGACTTCGAGACGATCATGAAACGGGACCAATCTAATCCGCTGTACACCAGCCCCTCGGTTCTGACGGGTGCCTGTTCGG…
>comp96625_c0_seq1
GGACAACGCGGTGTTATACACCAAAAGACCACCTATAAACAGTAACATCAGACTGGCTGGTGAAGCCTCTGCCAAACCGCCGATATTGTCGGGACCTATGTCTGGCAATGTCAACACAAACCAACACCTTTATGAAATGCAGAAACTGAACAGATACCCACAACAAGAGGGCTCCGTCAGCAGGGTTCCCATCAATGGAAACAATTATGA
>comp128207_c1_seq1
GCAACAGGAGTCTCATTCCCATCCTTGTTTGGTTTCACGCACTTGGTCACGTGAATGATTTTAACAGCTTGAAGTAAGACCGTTTGCTGTATAAATGGCCAGCGATTGTCTAGAGGTGTCTATCTGCTGTATATAGATTTATTTGTATTTAGTTTTTGATTAACAAATACAATATATATTTGTACTCGCTCTATAAAGATCAAATTGCCTCG
>comp122449_c0_seq3
CAAACATATACACAGCAACAAAATATACACAATAAAAGCAAATGATAAAAGACAAAATAATAATTAGTATCTGCTGTTAAATTTTTGCTACAGTTGTACTTGGATATTTCTGTAAAAAAAAAAGTTTTATATCCTACAAAAAACAAAGGGAGAGAAAGGGGGGCTCAGAGGGACAACTAAATAAATCACTTTCAGAGTTGAGCAGAAGCCTTCAATATTCCGTAAGTAGTCTGCAGTTCATTTTGTAGCTTTAAGCTACAGAACAACATGCCAGTGAATTAACACTGATGGCCAGAGGGTAGTCATAAAAAAAGGTAACATTTTATAAGGACATTTTAATGAAACATTTTTTAAATCAGTGTGTGTTCCATTTTCTATTGGGTGTTTAACATAAAGCCT…
>comp257779_c0_seq1
CTGCTTGATTATGTCTTGTTTTTTTAAATAAATAGATTGACTGTTTTTAAATTCTTAAATCTACAAATTATAAGCGAGTCCCAGTCTCTGCCTAACCCAATCTCTGCCTAACCCAATGCACAGCTCTATGTGTGTCCCCATAGGAAATTCAGCATGAACAGGATTCAAACTTGTACTCAATGCAGTAGTGCTTTTACTAGGTGAGCCTTCACACTAAGAAATGTATTTTATACATTTATAGACATCAAAATAAACCTCAGATCTAACATTACTGTAACTACGCCAAACTTCGTTTTACTCCCTCTCTGTTTAACTTGATTAG
>comp36337_c0_seq1
GACTTTATGAAGCAAAATTTGTTGACTATAGGGCGATGGCCATATCTGTAGATATCTTTTAAAATTATTTTTCATCAAGGCTTCTGGGCTATTTTCCAAACAATAAAAACACAAATTAATTTGAAATCTATGTAATATGCATCCCATGACAATAAAAATGAATGGGATTTCGAAGTCATGCAAAAAAAAGGGTTACACTGTGATAAATAAATAGCTTAATTAGTTTTTGAATGAGAATGCTGCACAATCAATTAATGCTTTTAATCCAGTTATT
>comp144337_c0_seq1
CTCCTCCTCCTCCTCCTCTCCCTCCTCTCCCAGCCCTCCGAAGCCAGCAGTAACAGCACTCCAGCCCCGGGCTGCGGGGCGGGCCTGGACCCGGTTTACTCTTACCTGTGCGACACGCAGGCCAGCTGGGGCATCGTCCTGGAAACGGTGGCAGCGGCCGGCGTGGTGGTCACCCTGGCCCTGATCATCACCTTGCTGGGCACCGTCCCGTTCGTCTCCAACGCCAAGAAGCTGGGCAGCGTGGCCGTGCAGCTCTACCTGCTGCTGGGCACTCTGGGGCTGTTCGGCCTGACGTTCGCCTTCATCATCCAGGCGGACCAGCGCACCTGCCCGACCAGAGTCTTCCTCTTCGGAGTGCTCTTCGCCATGTGCTTCTCCGCCCTGGTCGCTCACGAAGTC…
>comp108448_c1_seq1
TGTGTGTGTGTGTATTTTTTTTAACAATCACTGCTTTTCTGTCCTCCCTTTCCTACCAATTTACTCCACTCGGGCATTTTAGTATGTGAAATCAACCCACACATGGCAGGTGGGCAGGCTCTAATTTCTAACACTTAAACAATATATAGTTAAATGGGTAGACTGTATAAAGATTTGTTTAAAGCTTTGTGTAAGCTGAAATCGCTCTTTGTAGGAGTAGAAAGTTAAATAGTAAAAGGGTTATACTTTACACATTATCGCAGATGTGGAAGCAATGTCCTTGTGCTA
>comp100984_c0_seq2
AGAGCTGTGCACCAGACACAATGTAAGTTTATATTTCCTCTCAACTGCTGTCCTCTTGATGAATAGAAAAGAACATGGATTTAAAGAGCGTGTGTGAAAACAACAAAGGGGCATTATGTGTATGTACAACCTAATGTTACCATGGTTCACTTGCATTTTTGTGGCCTCTTGTGACCACCTGATTGGTGAGCAGGTGGTAGTGTGGTGTATATTGGTGGATTCTTCTGCTGACCATGTGGTCTGTTTTTTTCGGGTAAGGAAAGCTCTTGCATTTAATCATGCACTTCCTACTTCTGCAGGCATTGGATGCTCACACTGCCATCTTGTGGTCAGATGTGAAGTGTGACAGTGGCAACACTGCTGTCATCCATGGTTGTCCATCTGTGTGCTGGTAATAAA…
>comp286095_c0_seq1
GCTGTCACACGGCTCCCGACCTTCCCTCTGAACAGGCTCTGCACTTCTCAAGGTCAAAGAAGGTGTGTGCAAAAACATCTTTGGGCTTTTAAAGGTGCGGCTGGAATGTACTACATATTGTTTTAAGCACATCGCAAGTGTTTTTGACTTCTTTATCCACATATTCCTGGCTATTAATCAACTGGTAATTACACTCCCTATCCTGTGCACTGTCTGAGTAGAAGAAATACTGCCAAGCCTCG
>comp166424_c0_seq1
GACAGACGCTTTGCATATGGAAGGGCTGAATTGTTCTAGAGACACAACAAAAGACTTGTGGAGTGATTTAACGGTAGCACCAAATGGTCGACTAGGCAACTAAATTTGAGTGTAGTCGACTTCAGCGCTGGTATTAGACTAACCGGAAATGTCACGTGACCATCCACACCATTTGCTAAAATGGCGGATGATACTTCCGATATGAGTAAGCGGCCGCTCGCAAGTCACTATTGTTGAAAAGTAAAGTCTTGGACCTGATAGAGCAGTTGTTACCTATACTAAGACTGCTGGCAAAAGCAACCACTATTATGTGTGCAGAACAGCCTGTCATTATGAATTTGTTGGACAGCAACCTCAAGCCAACAGACAGTGACATGGGAGCTACACGAGGCTTTAAAG…
>comp119743_c1_seq1
GTCGGCAGGTACTAATTAAATCCATTCAAAACAAGAAGAGCTGGCCCTTCCAATCAATCAATGGTGATTAACTTCTGCACTGACAAGCCCATTTTCAAGTGTTTTGTTTATGAGAATTTTCCACGGCTCCACTTTTCAGAGTTTTGCTCCAAAATACTATTTTCAAATGGCTTTATTAATGTGGTGCCATCACATGCTCCACTGGTCCCGTTGCTCTTATGCATATCATTATCTCAGTTCGCCTTTTGCTGAGGTCCAATTTTCAATCCAAAAAGAGGAGCAAAAGAGTTAGTTTAGCTCCAGTATTCTACACCTACTTCAGGGTGTGTAAAAAAGGAGCAAGCAATAAAACGGGATGATCAATGGAAATCAGTTTGGACTGTCCACAGTGGCTTTCTA…
>comp79816_c0_seq1
AAGATTCCTGTTCTTTGTAAAAAATAAATAAATACAACCTGTTACTGTATTACTTCCTGGGTCAGACTCCCAGCAAGAGGAAGTATGAAAATTGTGAAAGCAACATTGTGGTGCTTGATTTTATTATTACTTCCTGGGTCAGACAAACCCACATGGTCTACCAGAATGAGGCCCTTTTTCACAGGAAGTGATATGGTTCCAGGAAGAGGAAGTAAAAACATTCTGAAGCTACATTGTGGCACTTCTGAAATCTGCATGTCCCCAATTTAAAGAAAACATTCATGCAATTTGTGACCAATGAATGTTGTTTGTATAAGAAGTTGGTATTACTGATTTGATTATCAATACTTTTTTAAATTCTTGTTTTCTTTCTCCCTCCCCCAGAGTTTGAAGTGAATG…
>comp175284_c0_seq1
AACCAGGTTTCAAGCCGCTGTTCAAGAAAAAGTGGCTTTGTTTTCCATCAGCTGAAATTTCATTTTTTCTTGCACTTCATTTATTTTAATTTACAAAAAGTAAATCCTGATAAAGAGGGCGAGTCCTAGGCAGCAGCCAAATATACCCAGCATTGGCAAAAAAAACTGGTGCACAAGACTAGTTTGAGTTAACCTCGCCTGTGCACGACTACTGCATTCACATGGAAACAGGAGAACACTTTGTAGAGTCTCACTTTAATCTCGCCTCCACAACCAGCGTGTCGTACTGTAGAAGGGCTCCTATTGCAGCTTACTTCCAACAAGTACTGTCTGAATGTGTCCCTCCCAGGTCCAACCCACACTGGTTTTCAGATATAGTCCCAGATATCATTTGTTATC…
>comp115424_c0_seq1
CCGGGATTTGACAGCAAACACAATCACGAACATTTAGGGGTTTTTATTTTTTTATTCACACGCGCATATCTTACAAGCACGTATTAAAACATTTAAAAAAAAAAAATCATATTAACAAGCTTAACAGCACCTATACAATATGAAAACATTTTAAATAAACAGAACGTCATAACCAAACGTTCAAGAATGATCCTTGTGAAAAAGTATTAACATCTGTTGTCTGTACACTGCAAGTTAACCAATAATTAACCAATTATTTTTTAAGCTCAGCTCACCGCTACCACCCCC
>comp125270_c0_seq1
CTCTATAATACCGCTCAAAACATTCATCAGTAAAGGTAGAAGCAGTGACTCAAGCACATAAACTAAATGATACTGACAAGGAATGATTGACAGGTTTAACATCTGTCAAATCACCCTGAGCACCTTCAATGACATATCATTGAGAGAAAGTACTTGAAGAGACCATTGGTATTTGACAAGAAGCTAAGACATGTGACAAGCACATCTCACGCGCTTGTTGCATAGAGAACAACAAAGGCCAACATTTACTTCTGAAAAAGTGGGAGAAAAATGATTGAAAATGACAAAGTTCCTTTTCAGCAACAGGTTTAAACATAAACAAAAACATAGAAACTAATTAGTATTATATGCCAATGGGCACAAACTGTGACACCTGGCTGGCTACAATCTTAGTAACCC…
>comp124815_c0_seq1
GTATTTCCTCTCGTCATGCAAAGGGCGGGTACTGAGTCTGATTTAAAGGACGCTGCTAGAGCAGACAACACCATTCAGAGAATAAGAACAGGATGAACGGGAATAATCATTCTCTTCTACACGACTGCACTGCTACCAGCATGCAGGACACGCTGGTACTGCAGAACACGTGGGACCTAATGAGAGCCAATGACAACTTGCTTAAATCATTATTCTTTCCAGTAATTTTCTCTTTCACAGTCTACATGGGATTTTGCTTACCATTTGTGCTGTTGGATGTCCTCTCACCTAAAATGACTTTTTTAAGAAAGTACAAGATACAGCAACACAGTTACCCTACTTGGGCAATGATGCGAATCTGCATAATGCGGACTGTCTACAACCACATTGTCTTCATTT…
>comp136682_c1_seq1
AAAATTAAAGATAACCAATCCCTTTACAGATATAACTCAGAGACCGCCCCTTCTGTATAGTAACCAATCGCTACCAGAATGGGCAGGTACGATGTATTCAGCAGGCAGCTGCATACACCACTGCGGGAGAGAAATATAAAGTACGAACTGAGTAAGGTCTGTGTGTGAATGAAGGAAAAAGCGAAAGTTAGACTTTATTGCAACAGTGTAATAACCTGTGTTACCACCAGATTTAAAATAAATGATGTATTTGGGTTTTAGCTAAAACTAAATGTAAAGGGAAATGCTAAAATTACTGTGTGTATTTATTTTATATACCGGTGTAGAAACGTTCATCCCGGGAAAAATACCGACTAGCTTTTTTTTTTTTTTTTTGTTTAA
>comp59397_c0_seq1
GTGGTTCAGTGTTATCGCAAGGGTTTTGAGGCTGGGGGGCATTCAAGGTTGCAAGAACACAAAAGCATTTTGTTTCTGTGTTGTAAAGCTGGCTACCCGTTTGTCTATTTATACGTTTTATCTCACTATTTGTCCCCCTCCTTAATATTTCTAATTAGGCTTCTCTCATATTTAGCTGTCCCTCTAATATTTAGTTTTCTCAGTTAGTTTACAAACAGGCTACGTGACTGACTGAGGTGAACACATATTAACCTAAAAGTAACGCTTCAAAACACTTCTGAAATTAGGAACCAATGATGGGTTCCATTGACAAGCTGGTAATTATTTCCACA
>comp116559_c0_seq1
GTGCAGTCTCAGCCCCGCCCCCTCCGCCCGGTTCCTACACAGTTACTATCAATTACAATGCATTCATTAAATTATAATGCCCTCGATTAATTCTCGACTAACGAACACAAATTACAATTTCGAGGTTCTAACGTTTGCAGATTCAGAAAGACACCAAACAAAAACAGACGAGAATTTACTCGCATAATAATGATTGATGTATTTTTG
>comp159567_c0_seq1
ATTGTTTCAAAAGTTTGAAAGTACAGTGATACTTTATTTTGTTGTGAAAGATGTTGTACAAGACAACAGTATGAAGTTTTACGCAAATGCAAAACCTACAGATTCTATGATTCAGGTGGTCTGCTTTAATGTACAGAATGCCAATTAGACATATACTGTTGTATAGCATTGGAAACTTTCATGCTGCTTTTCTGATTACAACGCAAGTCATATATTAACTCTATAGCTGGGAATGAGTGAAGCACATGGGGTTCTAATGAGTGCAACAAGTTCACAAAGTCAGTCAGCCTTAATCCCTCGTTTTAACCATTACACCATACTGCTCCACTTTCACATGTAAATTCCTATTCTGAAATCTACCCCCTGCAGTAGCAGATCCTGGTAGAAGTCAAAGATCAT…
>comp111305_c1_seq1
GGGGAAAAAACAAAACAAAACAAACTGAGTCAGGAGATTAAAAGCCAATGACTTAAATAAAGATTTAGAAGCAACAGGCATACAAAGGCACCTAAACACAGAAGAGTTGTATGCACAAAGACCTCACTGCAAACCACGTTTAAAGAAAATTCATAAGACAGACCGTCTTAAATAAGCCAAGAAATAAGAACAGGAATCTGAAGCATACGTCAACAAAATTCTCTGTTCTGATGAGACTAAAGGGAAAGCCTTCAAATGAAGAAAA
>comp14867_c0_seq1
GTAATTATGAAAACGAGAATTAATTTGAACACAGTGGTTAACAACACAGCACCGCCTTACACACGTTAAAAAAAATCCAGTAGCGATGACAAATCAATTTTGAAAAGAATGAATAAACCATTTCAATTCGAGTTCGATGAGGAGTTATCGGGTTAGAAAACAGCAGTGAATCGCTAGTATTGGTGCCAAAAAGGTGTTATTTTAATCGAAGTTCTTGTTTCTTTAGGTGGAGCATTT
>comp89253_c0_seq1
CGATCTCGCAGAGTGACATCTTCAGAAAGTCGTTGGAAACTTGTACGGTACACCGTACTATACAAAAACTGCTTTAAACTACAAGATTGGAAAATCCTGCCTGTCACACAATACTACTCTGTTTCATTGTGAAATCAGCTTCGAAAACATGACTTATTTCTTGCAATTTATTTGTAATTGCTAAAATTATAATCTTGTGAACTAACTAGGCCTACAATAATACAATCCCATTTGACACAAAAAAGAGCATGCTGTGTACACTTCCTGCAATTTTCTGCAGACCACAAAGCGTGGTGCAGATACTAAAGTGATGCTTTCATCTTTCACACTCCATAGCTCACAAACAAACGACTCTGAAGTCCTTCTTTCAGGCCAGTTATTGCGAAACTGCCTGCTTTA…
>comp249365_c0_seq1
GCGGACCTACAAATGAGTATGGCGGGCCTGATCTGATACCTTGGTGCAGGCCGAGTGACAGTTATAAGAACACAAAGACGAACTCAAAACCTAAAAATTATCGTATTTAAAAAAGTGATTTAATACACAGCATATTTACATTCCCCTGTAGCACATATTTCGATTATTTCACGCACTGTCACCTCTTAAAGCACGTGTGTAAACATGCCAAATTGTCATGTTGCTGCACTTGCTGTCAATCAGCGACTACGTGGGTGAGACGGCAGCACGTCAGCGGGTTCGAGTTAAGACACCAGTGGTACCAGAAAAAGGGTTTCAGTTCTAATTT
>comp30811_c0_seq1
ATACAAAATACTAGTCTTAAGATACAGTGTAAGTATATTAAAGCAATTTCACAACTGCTCAGGATCAAATCAACTTCAAACATGTCTCTCCAGACAGCCATATACCGTATGTTGTGTAAAAAGATGCATTCCATGAGTGGGGGGAAAAAATGCAGTAAGAAGAATTTCAATTCCTTCATATAGGTGTTATATTTTTTGATTTGTGTAAACTAAAAATATATATATTTCTGGTACTTAAAACAAGCTTTTTAAATATCTACAAACCCATGCTTCAAAGAGTTTGTAATGAATGAATACTGTATATCTGTTTTAAGATTTAAAATTAAACACAGCAAGTGAGACCAGAGTCTTTTTTGTAAGTGGTCTAAGTTTCGTATTTACATGATTCCAATTGCAAAA…
>comp137554_c1_seq1
TGTTTTATAAGATCATTGTCTCTGTGATAACTCATATACATACCTAACATGCAGAAATAATTCTCAACCCATTTTTTTGTTGGTTCTTATTTAAACTTTATTATACATTGAAAAAAGTTTGCAAAATATATCTAGTACATTATACATTTGTTTTTAAGGATTAATACTTTTAAATGCCCTTTTTACTGAATGCATAGGTCAATCTATGTGTTTAGGACAGAAACACATTTACATGTTAATATCTGTATTATGACGTGACATTTAAACAACCGAAACAGGCCTGAGGGCATTGAATTGGAACACCCCCATGAAACAGCATTAAGTCTGACCCGGGCTACTTGATCCAAGTTTAACCCTCTATTGCACGAATTATGATTAGCTGACAAAAAAATAAATAAA…
>comp165291_c0_seq1
GTGGAGGCCCCCCCTCTGCAGAAGTCCCGGCACAGCCACTGTGCAGTGGGAGTGGGGGGCGAGCTGTTTGTGCTGGGGGGCAGCATGGACACGGGGCCCATCGTGGACGTGGAGAGGTTGGGAGCAGGTGCAGAGCGCTGGAGGAGTGCCAGCCCGCTCATCCGGGCAGTGGAGAGGGCCGCCGTGGCCAGCCTGGGCTTCAAGATCTATGTGGCCTGTGGCCTGGACGAGAACGGAGACGTGTACAGCGGTATCCAGCGATTCGATGTGGAGCTTGACCAATGGGACGTGATCTCCTACTCCCCTTTCCCGCGGTACGACCTCTGTGCCACTGTGCTCAACGGCGCCCTCTATCTGGTGGGAGGGCAGGCACTGCGGCTGGACGTGGAGACTGACG
>comp188053_c0_seq1
TTTTTTTTTTGTAACATGTATTAACGGTTGCATCTTTGCAAAGCGCTTTGCGGCGAGCGATGCTTGCAGTAAAATGCAATGTTTCACGCTGCACGCTTTGAGAGAATGCCAGGGATTTTCAGAGTCCTTGTGCTAGTGCCAGACGCTGTCAGCCTGGGTGTAGCTGCCAGCATGTCTGTGCATGTGGAGTGGCTGAGGCTGTGTCTGCGATGCTGTTCCAGGAACAGGCAGGGATGGGTGCTCCTATCCCCGGTAGCATATCTCTCCCAGCTCTGCATTAGCAGTCAGTCTCCACAGCTTACAATAAACGAATCTGCACACGCCTAACACGAGAGGCTGCTTGTATTGCCAGCGTGATTTTTTTTTTTTTGCACTACAGAGCTCAGTCCCGGGTTGCAT…
>comp271267_c0_seq1
GGCCTTGCACTTTGGGGAAGAAAAGATCAACCTTTCGATAGTGGAACGCACCAAACTTCTTGGAGGATATTGCCAAACACAACATGGTCACTGCACAAGGGGACTTGGTTGGTTGGGAAGCAGGAATCAAGGGAAAGTAAATTAAAAAGGTGCTGAGTTGGAACCTGGGGTAGCCCCCTTCCTTCACAAGCTGTGGCCATG
>comp109720_c0_seq1
AGGGACTTGAGCCATCAGGGGAAACAATCCTTTGATGCAGCACATGGACGTGGCTCGTCTGATTCAGCCCTGTCTGCAGCACCTGATTCCTCTGTTCAGACAGTCAGGTATTCCTTGTTGAAAAATGAAACCAACAGTGGCATCAGTGACCAAAGACCTGAAGAGTCTGTCTGTTTGAATGGTCCAAGAATCACCAATGCATTTTCCATTTTTGAGGCAGGACCCAGCAATGACCCATTTTCTCCACTTGACTTGAGAGCCAGTGCTAAAAGGACCCAGGAAACTGAACAGTTCCAGATGATATGCCCCACTCTCAATGCAGCAACAGCAACAAAGGGTGAGCAGACCCGCGCTTTATCAGAACATTCTTATGCTGTGTCTTCCGCTGTAGATCAGGTC…
>comp107594_c1_seq3
TTTTTTTTTTTTCTTTTATATATTAGAGATTCTATTAGCACAATAATTTAGTTATATGCGACAGAGCTCACTTACACAAAAGTATGTGCTACATAGGTCAGGTGTTTCTAATTCTTATAGGTTCTAATATTTAGAAGTGGCAATAGAAATGGAGTTAGATGCAATGAGAATCCGCTTTAAAATGTCAAACTGCCATTTTGTTTTCAAGAATTCACCCATGTATCTCTTTAGTTTCACCAAAAAAAATACATTATCATGCCGAGATCAATGATTTAATCCCCTCCCCCAGATTGTACCCAGATTCCACCAAGAAATCCACCACCAACTGCCAAACCATTTTATTAACCTGCAGAAATAACATTATTATTGTATAAATTATATATATATTTTTTAACTTGC…
>comp108745_c0_seq1
GGTGGTTTTATGTGAACGGTCTGAACATGCCATAATGAGTAAGACAACAATTAACCAGCTCCTCATGCACAATGGATCTGTATTTAAGCTATGTGAGTGGCATTCACCACTGTGGGACAAGGAACAAAACAATGAGCCATTCTTTCAGGAGTGCCTGCACTTCATCACATTTGGCTCAGCATATACTAGTATACTAGACACCAGCTTAATGTACGCCTGCACAGCTCTGTTAAAAACAAATCTTCATGTAAAAAGTGGGAAAAAGGTTATTCGTGACTTTGTATTGAAAAGCATATTTAAAAACATAGGGGTTACATGTGTCATTTGAATCAACAACACAGCTTGACTTTTAAAAGGATTTTCATTGTTTCAGTCCATTTTTCTTTTTATTAAAAGGAG…
>comp56845_c0_seq1
CAATTCCTTGTGTACCTCCAGGGGCTAAGAACCTTCCTCTGACCTTTTACAATTTTAGAAATATATTTTTATTTCTGTTCCCACGTTTGTATTCATTTTCCCTACAGCACTGTATGTCCCATTGTCTTTGAAAGACGTATTCCCCCATTGTTCTTCAATACATCACTCTCTCGTTCCACGCGTGGGATTTACCGAGGAAGCGGGCCACGTTCTTGC
>comp137701_c2_seq5
CTTCCTGATCGAATACCTCCCGTCCATATCCATCACCCTGATCAACTTCCTGCTGCCCCAGGTGTTCCGCAGGCTGGTCAAGTTTGAGGATTACTTGCTTACCACCCAGATCAACCTGACCCTCGTCAGGTGCGTCTTCCTCAAGCTGTCCAGCCTGGGTATGTTCCTCTTCTCCCTCTATCAGCAGATATTCTGCTCTGGGAACTTGGAGAATACCAAATGCAAAGCCTGCGGATACAATCGCGATTACCAGTGCTGGGAGACGAAGGTGGGGCAGGAGATGTACAAACTGTTGCTGTTTGATTTTCTGGCCTCCATCGGGACCACTTTCCTCCTGGACTACCCAAGAAAGGTGCTGGTGGAGAAGTGCTCATGGCGGCTGGTCCAGTTCATTGGAAA…
>comp37085_c0_seq1
ATGAAGAGTTGAAGAGTGTCGTTTGGGTACAGTCAGGAAGGGCTAGACTTCAAATCAAAAGCAAATTAAAACTGCTGTTTTACAGCAATCTGAATAAACCACTGAAGAACCGTTCAGGTTTCACAAATGATGATCTAAACAATTGCACCTAGTGTTTGCATAGGCTGAGACAATTACATTAAAACTATTGCTTTCACATGGAATGCTGCCTTTTTGTTCTCATTAAAATGAACATTCTTTTCTAAAGCAGACGGATTGATTATATTTTTTCCTGCACTTACCGGAAGCTCTGTCAGTTCCAGGG
>comp166775_c0_seq1
GTCTTCTTCTTTTCACCAGTCGCTGCCAAAAAAATTAAAAGCATTAAGTTAAGGAAAAAAAACCAAACAGCCAAATTACAAAAACAACAAGGACTGAACTGAAATATCTAACACCAGGGAGGAAGCAGAAAGTGAAAATACAACAATTAAAAAAGCAAGGACCAGAGGAATGTATTATCAACAAGGCTAGTAAGTTATTTCTTTCAAGTTTTATGCATTTCCAATTGATTTAAAAGTAAAATAAGTTCTTGGTTTATGTGTGTGTGCATTTGTGCATGTCTGTGTCTGTGTGTATGTGT
>comp166125_c0_seq1
ATTGGGTTTTTAATTCAAATAGATTAAAGCAAACTTTAACAGCAGAGTTACGTAGTTCTGTGGGTTTGCTCACAGCTCTAGTGCTGTTCCTGGATTCAAATCCACCTGCAGTCTGTCTTTGGTTTCAAGTAATTTGTAAGGTGCAATGTTAAATGGTGCTTTAACAAAGCTTCAAGCTGGATACAGTGGGCAAATTCATTAATCTGAGACTTAATTGTTCTGTTTAGAGAACTGGGTTGAAATCCTCCTTTGTTTTTAAAGAATGTACTGTAGTGCCAATGGAAAAGCAATGGTTTTGAAAGCAGTGATGAGTTAGTTCAGTAGATGTCATTTTTGCATTTGAGGACTAATATAAGGAGGTTGATATAACATTGTATATGCAATACTTTCTTCTCACAT…
>comp205063_c0_seq1
TAACAAGTGAGCCACACTGTCTCAGTGCCTGCTTTACCTAGGTGCCTCAAGCCCAGCCTAAACTGGCTAAAAGCAGCTTGCCCCCCAATGCATACCTCCATCCTTTAACTACATACACCAGAAACAGGTTGTTGCTAATACTGGCAGAGGGATTCGAACCCCTGTCCCCTTGTTGTTGCTGTGGAAGGCAAGAGTAATTTGGTGGTCG
>comp110535_c0_seq1
AAAAAAAAAAAAATAAAAAAAAAAGGGGGGGGGGGGGTCATCAGATTATTCTCCATTTTATTGTAACTGAGGTACCGTTCAGTTGAGCGAAAATTGTAAAGGGGTACTCGAGCTGAAACCTCCAGATAGAAGGGGTACAGTTTCAAAAAAAGGTTGAAAACCCCTGGTCTAGATGTTCATATTGAATCATGAACAGGTTAAATACCCTCGCCTGTTCTAATGATTAAAAAGTAAGATGCTCCAAATTATAATTTCATAGTTTTTCATAGCGGTTAATGAATACAATGTGCTTTACTTTTTGATATGTATGAGTTTTTATACCTGTGTTCAGAAGCTGACACTTCTAGTTGCCCGCCATAAACGTAATTGTGTCATCGTTGTTTTGTTTTTGTTCGTTTC…
>comp264853_c0_seq1
ATCCATTCCGACTGCAGCGGTACACGAACCAAAGCCTCCTCGCAAATCGGACAGGACTCCGGGGGCCACAGCAAAACAAACACCGCCTTCGCCTCATGGATTCCACGCTAACTTCTTCTAAAACAAGGTCAGACTAATATTTCTATTTAAAAAACATAAACACATTAATCATGTTCAATCTGTTTTCTCCCAACATACAATTCCTGGGAGTAAAACTACATTCA
>comp290760_c0_seq1
GTGAATATAGAGGAATATGAAGGGATTAAAAAAGATTTAAAAGAGAAAATGGAGGGTAAGGTTAAAAGTTTTATGTTCCGTGCAAACGTAGAGAAGAAAGAAAAAGATGAAAAATGTTCAAAATATTTTTTTCAGAGTGTAAGGGAAAATCAGAAGAAAAATTATATTTCTGAGTTTTTGGGGGAAAATGGGATTGTTAAGGGAAAGAGGGG
>comp121706_c1_seq1
GTGTGTGTGTGTGTGTGTGATCCTAAACCTGCAGGATATCCTCGATTTATTTCAATCTCTTCCTGTCCTATAATGAGAGCCTCCACTTCTGTTTGAGGTGACTCAGATAATGCGTTTAAACTCTGCCCTGGACGGAGCGATCGTTTTATAAACTCAGACCCTATCCTCCTTCCACTAGCTGTACAGAATATAGTACCAAGATCCTTATATTTAGTATTAAACTGGCAATACCACGGTGTGGTGCCGAGCTGGGATAGCTTTATGAGTGTTAGCAGCTTATCTTTCAGACCTTCACTGCGACTGTGCAATGCTTTAAGAATCGTTGGGTTAGAAATACTTACAGTACAGAACATGCTTGACTGCAGTCCTCCAATGCTTGGCAATGCTTTCTTTAGAGGA…
>comp156635_c0_seq1
CAAGAATTATCCAGCATGCCAGGTACAGTGGTAGACTGTATGATATTTTATACTTGTGCCTCCCAACATTACTTAAGTGGAACAAGTAATGAAGATCCATTTCTACTTGATACTTTTATAGTTCTTGGAACCTACATTGATTAGATAACTTTCTAACCCTTTTATATAGCATGCATAGACTTGTATAGCATCCCTACTACTTACTGTTGCTGACTCATATGGATTGGTTTGCTTTTATTAGCCAGGCCTGGGTCAGTTACAATTGTAATTGTTCAATTAATATTTAATTGCAG
>comp267724_c0_seq1
AACACTGTAGGCAAATTGAGTCAGCCTTGCTGGAAGACCGGCTGATTGACGTGGGCTCATACCACCCTTCTGAACCAGTTGAAGCTTTGGGAGACAGTAGGTGTGCAGTGTGTCATAAGCATGTGCAGTATCGTCGTGGCACCCGGGAATGGCCTACAAAGAAAAGCTGTACAAGGACAAGAAAACAAAGGTGCAGTGCACTA
>comp12584_c0_seq1
TAAAAATATCCTGTACAGGATATATCTTCATGATTAGCTTAAAACGGATTCAGAGCCTTTTTTTCCTTGGCAGCTCAATGGCTGCAGAGCAAGTCAATAGGTCATGGTAAATGACACAAAAGTAATATCAAACTACTAATATAATTAATTGAATTTATTATTACAGTAGAGTTGCCACTGAACCAAAGCACATTGCACTGGGAGCCTATATATCGTTTTGTAGGTTTTCTAATTTCCACACATTATTTCTCTGGATACTAAAAATGCTCCATTTTAGACTCGGCATAATCTGTTTCTCTCTGTATTTGCACAATTAAATTAAAA
>comp152688_c0_seq1
ATTTGTTATACAAAGGGCATGCCTGGAATGTATTCTGCAATACATGAAAGTGGTTTGTATCTGCTGTTTGAGTACAATTGAAATAGATTTTGATGCTGATCGTAGGTATTTTAGCAGTCCTGGATTGTAGCTACATCCAAGACTGCTTAATGATTAATGGTACACTGGGAACAGTCTCACAATTGGTAATTAAATGCACCATTGTAAACTACAGTAAATTCATAGTACAAGCAGTAAAAAGTATACTGTGCAGAACAGGCTGTCTGTCTGACTCATTGAGTCTCATGCCTTGTTAGCACACTGTTACCTTGAGGTCACCTCTAATTGTTTCTTAACTGGCCCCAGTGAAGTGCCTGTAAACTGTTCCATCTATGCATTTAGCATGCTCTTGGTAGAAAG…
>comp124591_c1_seq1
CTGGTGGGGAACAAGAGCGACCTGGCGGAGCTGCGGGCAGTGCCAGTCGAGGAGGCGCAGAGCTTCTCAGAAAAGAATAAATTACTTTTCATCGAGACATCAGCCTTGGAATCAACGAATGTGGAGACGGCATTTCACAACGTACTCGCAGAAATCTACAAGAAGGTTGCCAGTAAGCAGGTAACTCGGGGCTCCATCAGCGCCGTGTCTCTGTCCAACCAGAGCTCCTCTCCCACCACGGACCAGGCAGATGGGAAGAAACCGTGCTGCACTAACGCGTGAAGAGCAGGGAGCTGGGAGGGGTGCCATTCCACCGGAGGAGCTGAGAAGCAAACCCCAGGCTTCACCAAGAGCCGGCAAGAGGGAGGCCTTTAAAACATACTGCTCATTAGCAACCGT…
>comp63785_c0_seq1
TTGATAGAAACATTTTGCCAGTGTCAATCCATTGAGAGGCCATTTCATTGTCCCGTTTTACATTGTTTTTAATTGTATTAATTTATTAAAACGACTTGCTTCCCCAGGAAACGGAATGTGACTATCAATAGGTATTCCTTATATAAATAAATAATAGAATTGTATCTCGGATTAAAATGCAATAAACATACAGTGCCAATAGACACATAAAGCACCTCACTATACAATGGTAATGCCTACTGAAGACAGCCCTAAATCTTTACTGCATGTAAACTGGCAGCCCGATGAGGAAAAGCTAGTTAAGGATATACTTAATAAGTAAGCGGAAGCTCTGATTATCCCTTTCTGTTTTACCACTGTGTCTAAATTAG
>comp159074_c0_seq1
TGCTAAGAAATAAATAATAAATTGGGGAAATGGCACTCTGAACCCCAGAAAGTTAGGTCTGGTAGATGCTACTGTAGGCTTTATTGTTGTTTCTTGGTTATGTACAGTGATACTTGGTGGGGTAATAACCAAGAATCAGTTTCTTGCCAGTTTCTTTTTTATTTTCACTTTAATAACCTTCCAACAATACTATAGGTTTGCAACTGGGTACAAACCAGGTACTACTGACCGACATTTATTTTTTAT
>comp64859_c0_seq1
AACTCAACTCAGGCTTCATAGTCTATAAAATAAATACGTTTAGAGGACATATTACAAATGCAGATTTCATAGATAAAAAGAGAACCATCAATATGGCTTTGTAACAGATTTAGATAGACATGTCTCCCTTGCAGGCTTCATTGGATTTCACCAGGGTATGGGGTAATGACGTAACTTAGCATCTGTTAGCTATTTAGTGACACTCCCTTTGGTTTTATCTGCTACTGCATTTGTTTGTGCCAATGTTGTCTGTCTCGTCCCTAAGCAAGAACCAGCCCTGGAGCGTTGTGCAGAGCCAAAAGCCTCACTGTTATCCATGTGTCACTGCCATCCCATGAGGTAACCAACAGGACCGAGCAATTACATGTGAACTGACTTCGCAGCTAGTACATCCCCTGA…
>comp231104_c0_seq1
GTGGAGGCACCCACGCTGTCCATGCTGGTGCCTGTGCTCATCCGCGGCCTGAGGGAGCGGTCCACCCCCATCCGCCGTAAGGCTGCCGTCATCATCGACAACATGGCCAAGCTTGTGGACAACCCCCTGGATGCCGCCGTGTTCCTGCCCCGCCTGCTCCCCGGTGTAGAGACCCTGCACAAGGAGGTGGCTGACCCTGAGTGCCGTGCTGTGGCTGAGAAAGCCCTTGCCACCCTCAAGTCTGTGGGCCGTGAGGGACAGGAGGTGGCTGCCAAGAAGGTGGAGCTGTCTGTGGTGCTCAACATCCTGAAGGAGGCTCTGGCTGCCCAAAAGTCTGATGCCCCCACCACCGACACCCTG
>comp134727_c0_seq1
ATATATACAGTATATATATATAACATGAAAAATGTATTATCGGCCGCACTGTCACCGTATAATTTAAAAGATGGACATGACCACTTATTTCCAAGAGTCTATTCATTTTATTAGTATCAAACTTTTTAAAAGAACAAACAAACAAAGCATCTGCTGAAGGCACAGGCATGCTGAAACGCGTCATTTTGTTTGTTTGTTGATTTGATTTAATCCTTCAAAACAGAAGAAATACAGTAGGATTTTTCCTTAGTAGTGTCTTTGACTTTTGGTTTGAACCAAAATCTATTCCTCTGCTCTTCCTAAGAAGACTAAACGATTCAGCATCACATTCCTGAAGACCCAAGTTGAGCAAACGGAACCACGGGCCACATCTGTATAAAAACAAGTAGATTTTAAATA…
>comp92703_c1_seq1
GAAGGAAGCAGCTGAATTCAATAAGTAAGAAATAGTCCTAGTCAGTCCTTCATGCTGGGTTAATGTTCTAACTTTCATTAGGATAAGGATTCCCAAAGATTAAAGAACAGTGCATCATTGATTCGGCCAGCTTAGAGCAAGAGGTGTACAAAAGAGTCTTAGATTGCACCTCCAAGTGTGGAATCCTATCTTAATTAGATATCAGCATCTTTATTAGAGGAATGCAAAGTATGGCGTCGATTTTATTTTGTAACGTAATGTAGTATCAGCTGCACTGAGACTGCATTGTTCCGTTAAGTCTCTTTAACACACTTGATCTCATTTGTCCCCGTGACGATTTTAGAGTTATTGCTGCTAAATCTTATTTATTTCCTTTGGAAATAGTTTGCTTCATGCACA…
>comp247816_c0_seq1
GTTACACTTTCTGCAAACAGGCTCTGCCCAGAGTCATATCTATTTACTGTATTTCAATATGCTAGCGTGATAAGATCGGGTTAGCTTTGCCCTGATAAAACACTTGAATTCATCTATACAATGCAGACAAGAGAAGAATGAAAGCACTTGCTGCTGTAAATGTATTATCCATGGTGCTGTGTGCATGCCTCACACATACAGGAAGTACCCCG
>comp144566_c0_seq1
AATCTGTTATAACGTCTACTTACACAATATGGATATGTCCTGCCAACACCATGAAATAAAAACAAATGTAATTAACAGAACTAGTTTACATCGTCTCTACACACTGCAGATTTAAAAGAGCGTACTTACTGGGAGAGGAAGCAGAACAGAGACTGATAAGCCTGGAGAGAAACCTGTAGAAAAGACCTGGGGTAGACGTCTACCTCATCCTCGAATGAAAAAGGGAACACTGAAAAAAGTCAAATCGAAACCCGGTGATGAACTGGGGGTCAAGCGCTTTAGCTCTCTGTTTCTTCAAGTCTTATTCCTCAAAATTTCTGATTTTGTAATACAGCTGGTTTTGCTCAGGGATAGAACGACTTAGACAAACAGTATAATAAGCATACACGGTCAACGAAC…
>comp52585_c0_seq1
TGACACGAGACAAACTGATACAAATAGAAGCCCTTATCTTCATCAATTTAAAACACATTTCAAGGGCTTAACCAACAAAAAATAATTACATTTACGCAAAGCAGTGATTTAAGAGAACCTTCTTTCACACTCAGCTGCTGTGTACATTGTGAGTCATGAAGTTACATATATACATTGCAGAGGTGGGTAGTATTACTTTGTATTAAAAGCTAACTCCAGCCATAGAGTCCTTTGAAAGCAGCTGCTGTATTCTGTGTGCTCCGTGTCAGAGATCTCTGTACTCATGTACAATCCTGAGTGTCCAGAGCAGTTTGTTGTTTTTTTGGAATAGCACATTTTTCTTAAAGGCTGGA
>comp230876_c0_seq1
ATTTATTCCAAAATCGGCATAACACCATTTCTTTTTTTCAGAAAGAAAAAAACACGTCCAATAAAATTACCAAAATAGCAATAAACAACTCGGACATTTGGTTTAGAGGCTTGTAAGCAGTTGTTGTTGTTTCTTTTTCATTTTAGAATTGCAATTGACAGTTTAAAAACAACAAAAAAGAAAAGAATTGTGCCGATGATGATTTTGAATAAATAGCTTGGAGTACCTATGCCCTGTATGAAAGTAACAGCATGGCTGTAAATGCATAATTAGAGCTGCAGGTGTCACTGTTCCATCTTCTACACACTGGTAAAGCTCAGAGATCTGTATCCATATCTGCTATAACTGTTTTCAAGACGGCAAAACACTTAAAATGCACACATAAAGCTTGACTGTCGT…
>comp296203_c0_seq1
GCTGAATGTTATTGTTTTACAGTATAAAAACAAAAATGAAGTCGATACACTGCATCACCACTATGAAGCTTAAAAATAAATATTTCACAATATTGTTACTGTCATCTCAAAGCCTGTGCAGTAAACAAGTTAAACTTACTCCCTACTTCATTAAATATAATGTATATGTTGTTGTTTTTTAATAGAAAATGAAGCACACCCACCTTCCCATTAAT
>comp138962_c1_seq1
CCCGGACAGAGGCATGGCTGCTGACTTTGGAGTTGAGAATCCTTCTTGAAAAAAGTAAAAAAAAAAAAAAAATGTAGTCAACAAATATTTAGAAACATTATTTGTGTGCTTGATGTTATGACTAATATTTGTATTACGTTTGTCTTGTTAAAAAAAATGCTTTTTCTCATTCTTTCATCTTGTATACAAATATATATTCTGTTTGTAGACCCGTTTTTGTTGGTTTTTTTTTCTTTCCTCCCCCAAGCATGTAAAGACCCGGTTAAAACCACGATTCTGAAGTGGTTGATAATGACGAT
>comp188747_c0_seq1
GTACAATTCAGTCATATTACCTCTACAGTACTTACTCATGTGCGGTCCAAAGAAAGTTTAAACACCTTCTTAAAGAAGTTTACTTTCCATCTTATGAGTTAGTTCTCAGGGTCCGGCTCAGGATGACATGCATGGTGTTTGGGAGAGGGAGGAGGCTCTCGGGGAATGCCTCCCAACACTTTCTACCCCACACCAGCAGGTTCTTCATGCCTGGGGAAGAAACAGACGAGATGGTGTCCAAAAAAAATGTAAACTCGCTCGGGAGGTTCCATGGCAGGTACCCATTTTTCCCGATACCCATGTTGTTACAAGCTGCAGCAATCAGCCTGATCGGTTTTGTGTGCGCGTTCTCTCCACAGTCACACATGTTGCTGAGCCAGGCTCCACTCTGCACAATAA…
>comp12024_c0_seq1
GCTATATCTTACGAAACGCTTCAGTTCCCTACCTTATAACGGATCTGGATTTCTTGCATAAAGTACAGCAAGTACAGTGAACATCTCTAACCAGTGACCTATACAAAATACTATGCAAATCTATAGTAGTTGGCTCACAAATTACTTTCAATAGCATCTTTGTTTTATACTGAACTGTTGCAAACACACCTCCTCTCACAAAACACAGGTGTTTATATGTGTGTAACAGCAAAGATTTGACGGAAGTCATCTTAAAGGCTGCTTCACAAAGCAGGATTCATCTAGTTAATGCTGGTCAAGTTGAATGTAACAAGTTTTAGAATTCTGCCTGAAGTGCAGGAGTGAACTGAGTCACATATCTGGTGACTGCAGTATAATGTGTATAATTT
>comp142515_c0_seq1
GTTAACGTAACATTCAGCAGGTTTAATTCAAAATGTATTAAACAAAATGTGTTAATCCTATAGGTAATGCAAAACTTTTGGTCATAGTTGTATATTTCACAACAATTATATTCTATTATCCATTATACATTTCTCTGAATTAAAAAAAAACCAACCCAAAAACCGTATAGCTCTTTTCAATCCCAGACGTCACCTGAGAAAATGCGTGTGTGTGTGTGTGTATTTATATTTTGCAAGAATACCAATTTGAAGCA
>comp46013_c0_seq1
AGGAATCTTGCAGCGGTGCGAAGGTAATGCCGTGCATTAGCCATGTTTTATTATTGAGTATAAATCGTTAACATACATTTCTGTCAATACATTTATATGACATACTGTTTACAGCAAAATGCTTTGTTGTAGTTTGAACTAGAATATAAATAGGTCGCTAATTGCTGTTTTTGTTTTTGTTTTTGTTTACACAAACCAAACGAACTCTTATCAAAAAGGCGAATGCAGTCAGGTCCGCACTTTATTGTGAAGATTACATCGTCGCGTAGG
>comp156089_c0_seq1
TGTAAATGTAACTGCCATGCTCAAATCAACAAAGGGACTTGCGATTCCCTATTTAATTAATTTGTGGGTTTTTATTATTAAACAACATTATGGTCAGTTAGGGTGTGGAGGGCAACAAAAATCCCCATGTGAATAGTATCTCTGCTTATGTAGCAACAAGGTAACAGACTAATACAATTCATATTTTTTTCAAAACAACATCCAAGGACGATATACCATTTTTATACAACAAATTTACAGCCACACAAACAATCTTCCTACTTGCTGGCAAACAGCCATGATTCTGTTTTACTGCTCTTCAAGGAAAAAAAAAAAAGTATTACATACA
>comp115674_c0_seq1
CAACTTCAGCTTTTTCTGTTTCACAGCATCTTGGTAAGTCGATGGGTTAGATTCGAGATGAAAATCTCCATAAAATGTACATTCAAATTTTTCAACTTCAGCTTTTTCTGTTTCATTCAAGTCAATAGAGCCTTGACCTTTGATTGTAATTGTAGGTATTTTACTTATTGCAAGCTCCATCTCTCCATGGATTTCCTGTTTCTTCTCCTCTGAGGATACCTCCTGGTCAAATACAAAATACGCCTGAGCTCCGTACAGC
>comp113520_c0_seq1
TGTGTTTGTGAACCTGGTTGAGACGTTCCACATCATTCCCCTGAGGAAGCTTCACCAGGACACCAGTCTGAAATGCCCCAGATTTCTAGTGAACATGATCTGTGGCTGTGTGACGAAACCCCATGATGACTCCATGGAGCTCAAGACGTTGTCTGATCTCAACAGGGACTATCAGCGTGTGACCCGCGAGCTGGTGGACTCAGGCCGCTACGACACTCAGGACAACTTCACCGTGGTGCTGCAGCCCTTCTTCAGAGAGGTGCAG
>comp137449_c2_seq1
GATCATGATGTAGGCGTTTCTGTTGAGGAACTTGATGAATTTCTCCAGACACCAGAAGCAGCACTTCAGACAGCACATGATGAAGCGAGTGCAGGGGTTCTGAGCAGCTTTGAACTTGTGGTCGAGATACTCCAGAATGATGCGGATGAACTGGACGATGGTCAAAATGAGTGAGCCGAACGCCAGAGAACCAACGTGATACCGCAAAGTGCGGAGGAAGCTGCTGGCCACGGGGAAGTAGGGCAGGTCCCCAGGCTTGCTGAAGGCCCAGTAGTAGGAGGCGAATGCCCCGGCCATGGTGCACTGGCCCAGGGCGAGGACGAAGTTCATGCACCACAGGAAGCCCAGCACGTTGTAGATCTGCAGGTTGAAGAGGTTCTGCTGGAACAGGCCCTCCTC…
>comp64592_c0_seq1
CTGTGTTACAGGTACAGTAATATGACACCACCTCTGGCCTGCATACTGTAGCGTGCCGTGTACAGCGTAGAGAGAAAAGGTTAGAATTATCTTACATCAGGAAAAACTGGCTTTATGTGAGTCAAAGTGAAAACAAGGTCTCCCAAACAAAGAAACCGCAAAACTGGTTGGGATAATGTTGTTAGGTTAGCTAATGAGAGGCAAGCCATGAGCGTATTAACCCTTAAAGCACAGGTGTAAAGGGTGATCAGAATCAGAAAAGGTGAACTGAGATATTAGAGCATGATCACATGCTTATAAACTTCTTCTGAAAAGTTTTCAGGTTACCTAATCGGAATATTAGTTGTGTTTTCTAAATCAAAATTCTTCATGACTATTGTGTTCATGTACCAGCACTAA…
>comp138508_c4_seq2
TTTGTTTTGTTTTTTTGTTTTTTTCCACGTAACGGGAACAAACATTTGTTTCAAACGGATACAGGCAACTTGATGAGCACAGTTGCCAGCTTGCCATGCTACTGCCTTTGGCATCTCCTGACTGGTTGGTCTGTTGGGGAGAGTGCTCCTGTTGAGCAGACCTTAGAAGTGGTGCTTTGACTCCTCTGTTCTACAGAGCTAGGCATAACTGGTTAGGTTGTAAAAGAGTGATCCACTAAAGCATTGCCCTAAGTAGTGTACACCAACCAAATAGCTATGTTGTCTGATGCTTGTGGCTTCACAGTGGTTTGCAATGGCACAGCTTTGGTGGGTAGGCGGGTTCCTTTCTCAGGCGTATTAAAAAAAAATGATTTGGTTAAAAAATAAAATAAACTCCGG…
>comp60432_c0_seq1
GTATTGCAAAGGGGGGGTTTATGGGTAAGTTATTTTTTCCATGCTTGTTAGTTTGGAGACTTGATGGTTAACATTGACTAAGTGACCCTTTTTGATTTGTCTAGTTAGCATATCTCCTATGTTTACAACCTAGCATGTAATATTTTAACTACAATTTTATGAAGCTTTCTAAAAAACAGTGGTAATAGCATAACATTATAAAATGATCTGTATGAAAAGAATGCTGGAATTCAGTTGTCACAGCTATATTTAAAACATTCTTTATTGTGTTTTATTAATCTAACTATATAAAAGATGTGATGGCTGCATGAAGAGGAGCAGTATGATTTCAAATGAAATAGGCTGAATGAAAGCTAATCAGTTACCCAGTACCAGCGCCATTAAAAGGCCACAGTGTCT…
>comp8859_c0_seq1
ATTATTATTAATAATAATAATATTATCATTACACACGGACACCTCTGCCTGGAGAGTCAGACGGCTCTGCTATGGCTGTCGTCATAGTCGTGCAAAGATGCCAAATCATTTTGAATGAGGACAGTTATCCCGATTAAGATTTCTGTATTGTTTGCGTATATCGAGGAGCGTTTTGTTATAGCTTGCAGTGTGAGCAGCCCCTGTGTCACATGCAACCGCATAGCGCCCACGGTGTGAGGTGGGGGAGGGGGAGAGAGGAAAAGGGCAGGGGAGGAGAGGGAGAAGGAGAGGGGGAAGGAGGG
>comp114065_c0_seq1
TACTATGAACTGTTTGTGAGGCCCAAAGTGTTACATACTGATGGCAGAGCTGCAAATCAGGTCCTAAAATCATACAATTGTTACTATTTTACTGTATTTAACTATTTATATAATGTGGATTTCAACCATACTAGCAACTATTTACTAATTCAATACTGTAATAATATTACAATAGAAATGGTGTCATGATATTCCTCATCACGGGATTTCTGCTTTCTCTTTACAGTTTTTCCCAACAATATTTACT
>comp135462_c1_seq1
AGTGCAACAACTTTATTAATCATATTTTAAAAGCATACTGATATACAATCTTATTCAGGTACACCTGATCACATTATAATGTAACACTGAGTTTAGAGCAAATACAACAATGGCATATACCTCATTTAACAAATGCATGTACTGCAATGATTTAAGTCACATGCTTTGGAAGTCAAGAAACAAGGTTCACAATTAAGAGAATGTCAAGTTACACTTCTATTCAAACTTATTTTTTGTTACAGAAATATGTGATTAATGAATGTATATCAACCTAATTTACAGTTCTGCATATCTTTTAATTTTGATAATATGATTCAACTTTATTACTGTTATTCAAAATCTATAGGTGTTATGGGGTGTTTTGGTGTTTATTATTTAAATACATGTATTTATAAGATA…
>comp24921_c0_seq1
CCAGTATTCAAACGTTACACACCTATAGCGTAAACATTTATCATTCAGCACAACGAATGTGGCACCTAGTTCTAAACAAAAATCAGATAATGATCAGTTACTTAATTCTTTGGGAGACAGTTCAGGACCGGAGATGGTCTGTCGTCAGGAGAAGATTCAGGTAAGCTTGTCCACCTCACACTCATAAGTGCCTGTCTTATATATCCTACCTAACTGCGTGTGTGTGAAGCTG
>comp33109_c0_seq1
AAAAAAAAAAAACCAACATCCCTTAAGTGAAGTGGTAACTGAAATTAAGAGAAAGCCTGATGTCTACTTGATGGATAGCCTATGTGGAGCCAGGCATACAAATGTATCACTTCTCAGGATTACTTAGCACTCACAATTTAAGGAATTAGATTTAGCCGCTAAGATTAAAAACAAAGCAGGATTTAAGACAATGCTGTTCGTTGCAATAGCTATTCTTCATTGGTTACGTTCATGCTTATCTCCAAGTTTCTAGGCACTTGTATCAATAAGTAAATATATATTTTTAAAGCAATTCACAGGTGATTAGAAAAGTATTGGGTTGCAAATACATTTAGGTGGGCAACTGGGTACGTTTGCAGTAGTCTCAGTTAGCTAAATGGCTTGATATGTTTCTTAGAT…
>comp125137_c0_seq2
ATAATAATAATAATAATATGTTGCCTTCCATAAAAAGGCTTTGAAATTATAGCCCTTAGTTTTATTTTAAAATGAAACTCAGTGGAGCAACTAACAGATCAGTCAATCACTTACTGGGATGTGACTCCTACATGTGTTCTTCTTCAGGGTGTTCTTTCAGAGTGCTATTTTAGCATTTGTGCCTACATCAAAATGTGTTTTTTTGTGTATTTTGACATATGCACTAACAGTATTTGCATTTTTTTTTAGATGTATTGCATTCTGTCTCTTACAGTAGGTGTAAAATCTGTAACAGACTAAACCAAAAATTGTAAAATTAAACCAATAAAGAAACAAAGGTATAGAATGATCAGGTGTGTATGACGAATTGCAATTTGATCCATTTTCATGAAAGGAAAA…
>comp76956_c0_seq3
AATTGGGAGTGCTTTGATTTGATATCAACTAACAACAGTTTGTCAGACATTTCTGCTGAGCTGCGCTGCATTTTCTTATTAATGCAGACTTCTTAGCCACTCTGTTATATGAAATTTGGAAAAATAACTGATTACACGCCAGCGTTTTGACAGAGGTCTGTTCTTTAAAGAGAGCTCTGGAAGATTTGAAGTTGCTCATCTTTTTTTCTTTACCTGCATCTTGTGCATGGTGAGTCATACAGTCAGGAGTGCAGGTTTGTGTCCTGGTTGTGTCAAATTGTCAATCTTGGCTGGTGATCCATCGAAGGCTTGTGACACTCCCAAGGTCACTGGCCAGGCGTCTGGTGAGGGAACACATGCAGGGCTGGCTTTGTCCTCTAGGGGCTGGTAGCTTGGCAT…
>comp143237_c0_seq8
CCGGGGACCTCCTGGTTACAAGCTCTTTTCTTTAACCACTGAACCACATAGCCTCCTACTGGACCACACAAACTCCTTTTTAACACTGATTTTCCTCAAACATGTTTGAGGTTATTCAGTGAATGCCCAAGACAGAGCTGGGTTTGCTTTACCAATCTTAAAAAACTTAACAAGTGACTGAAAAGGGATGAGAGCCTTACAATACTTTTTCATTACTGTGCTTTACTTTTTGTTGTGTAAATAACCAGGAAGATTTTACAAAACTTGAGAAAAGGCATATAAATATGTAACTTTATAGCTTTTACAATTGCAACACAACAAATCTGTATAGCACATGAAGAAGTACAAAGACTGACACTTTAGTCCACATCATGTTCAGTTGCAGTTATGGCAAAGGCT…
>comp3554_c0_seq1
AGAATTCAATTCACCAATCTTTTCCTGAAACAACCAATTGCCCTTCATGTTATTTTATAAAAGTGTGAAGACTACTACATTGTACAGAAAGAGGAACGGACAAAAAAAAATAGTACTACCATGACATACTTAAATAGTAAACTACTTTGTTTGGGAGACTAATCAGAAAAGCTGTTTACAGTGCCAAAGTGCAGACATATGTAGAGATGGACTCCTATTTGACCTCACCCCCCACCCACACAACCTCAAACCATTCCTGCATTCCACAAGTAAAGTTCAAGCATTTTGGATATTAGCCTCTATATATTTTCATTTTTGGGAACTGGGACAGGCAGTATGGGAATTTAAAAATGAATTATGGAGGCTCTTCTCCTTTGGACCATGTTTATTCAGCTGTAA…
>comp247622_c0_seq1
GTGGTCCAAAACTATCGTCCTGTTGTGAAAGTGCTGGGAGGGGTGTGTGTAGTGTAGACTTATTTGTATCCCAATGATGCACTTTTGTAGAGTTTGACTGTGGAGGTGGGATGGTGTATCCCTGATTGCAAGTGTCTAATGGCTAGATGATGCTAATGTCTGCAGCAGCTGCTATTTAAAACTGACTGTAATGTCTGCTAATGGGTCTCCTAAAGGAGGTCAAGGATACTCGCAGA
>comp292543_c0_seq1
TACACATTTAGACGAGTCCACTACAGACCCTACATGGTGGAATTTATAAACCGTCATTTTACAATGAGCTCGGGCTGGCCATATACCACACAGAGACCAAAACACAAGCTGGTGCACTGGGACAATAACGCTGCAAACAACCCAATAGATTTGAGTGACCAAATAAGATTCAGAGTTTAACTGGTGAAGATTGGGATGCTGCTTTTGAAAGCGCTACATTAAGACAGGAGTCCAATGCTATCACCCAGCAGCCGGG
>comp287618_c0_seq1
CGATCTCTGCAGTTGTCAGTACCTTTGTTCTTTAGCAATTCTGTTTAAATTGCCAAGTCAAAATATTGCTGTTGTAAACCACCATTCTCTTGTCTTTAATATACTTAACTTACACCCATGACTTTTGAAATACCCAGAGGTTGAAGAATTGTAATGGCTTTCTCTGGAAGCTGTAGTGAATATAATGAAATGTACCACAGCTATG
>comp134752_c1_seq1
AAGAGCAGATAAAAATGATGATGGCAAGCTCTCCTTTGATGAATTCAGAGCCTACTTTTCTGATGGAGTCCTCATTGGTGATGAACTACAGGAGCTTTTCCACACCATTGATACTCACAAGACAGACAATCTGGATACAGATGAACTATGTGAATATTTTTCCCAACACCTTGGAGAGTATGATAATGTTCTGGGTGCCCTGGAAGATTTGAACATCTCAATACTGAAGGCAATGGATAAAACCAAAAAAGACTACCAAGAGGCCTCCCACCTGGAGCAGTTTGTGACTCGCTTTCTGCTGAAAGAAACAGCCAATCAGCTGCAGTCTCTGCAGAGCTCATTGGAGTGCGCCATGGAGACCACAGCAGAACAAACTCGTCAGGAAAGAAAAGAGCCAGT…
>comp144172_c0_seq2
AACATTTGAATATTCAATACTGTTTGGCATGTATTTAAACCATTTTGCATTTATGTTATTGTAAAAGAAAATTGAAAATAAATGCTTCAAAAAGGTACTGTGCAAACCAGTTCATAAAAGCCCCGTTCTACTGTGTGCTGCTCTTTGTTTGATCAGAATCAGTGTTCATTAGGAGGATTCTTTAATATGGTGCAAATATATTTTCTTTTTTTCAGTCAATTCAAAATGCATGAATAATTGTTTGATAATTCACGGATTTGATTAACTCATTGTTAGGTTATGTTGTAATTAAAAGTGCTTGATTATATACATGCAAGGGTCTTTCACTGTTTTCAGCAATTCATTGCTGTTGGATTTGAACTCAAATAGCGACACATAGCTGTATTCAATAGGGGAAAA…
>comp111941_c0_seq2
GCGCATGTCAAACACAGCACTTTGACTAGGACTTATTTGGGATACAACGAAAACTTGCGCATGAATGCAGTTAGGCAGAAGATCCCGAAAAAAAAATGGAAATCAAAAACCTATCGAGTATTACCAACTAAATGCCATTCTTTTGTAACCAAAATGACCGTGTGTTTTTCCACCACTACTTTCTAAAATGTGCATTCGTCGGTTTTTGATTTTGGATAAAGTTGCCAATGTGGTCAATACACATTACAAAACACACACACATACATATACATATGCTGTCTTATAGAGGTCCTTATAAAGAACTACATCTCCCATCATGCCTCACTGATACTGCTAAACTAAAGGCATGCTGGGAGCTATAGTTTTTTGTTTCCAGTCTAAACAGCACATATATACTGC…
>comp105351_c0_seq3
AAGTAACTGCACCGCTGCACAAGGTACGGTATATCGTCACGATTCTTTCATTTTTTTTTTCTTACTAGGCTGCATGATTTTGTTGTTTGCTGAAGAAGAAAAAAATAACACTTTCCCATAGGCTATACAGGAATGCTTCAAATAAATGGGCAACAATTCTTAAATGTATCTATGTATGCATTTATGTATTTGCGTGCAATACTATCGACTGTCCACTATAGACATTTGTTTTAAAACAGCTTCTCAAATTAAATCTAGGAAATATATTCGAATTATACCCGAGATTATCCTCGGGGTGCAATAATATAGTCATTGATATGTTATAACAGGCAGGAGCCTTATTGCATGAAAAGGCCACTTGAACATATTCCACTTCAGAAGGAAAATCGGTAAATATTC…
>comp108728_c0_seq1
GTCCCCCAGGGCCACCAGGTCCCCTTGGCCCACCCAGCGTGTCGACCCTTCTGCCAGGACCTGCTGGGCCCGCGGGGCCTCCAGGACAACCAGGGCCACCCAGCAAAGATGGTGAAACTGGTGCTGCTGGTAAAGATGGATTGCCGGGTGAAAGGGGACCTCCGGGCTTTCCAGGATTGCCGGGAGATAATGGCATTAAGGGAGAA
>comp125861_c0_seq1
AGCCCTAACCACTACTCCACACATGTTCAGGTATACCAAGAAAGTTAAGTTTGACCAGTACTTTGAGTGGGGTAAAATGGGCAATACAAGCACTGCTGTGTTGGAGGATGGTATATATTTATATTTAATTATAAATATTATATTTAACTACATTCATACAATTGCACCAGTTTAACACTTACCTTGCCATTATTTCCTTTAACAGTTCAATTTAAAAGCAGTAGCGGTGTAACACCCTATTTAAATGTCCTAAAAATGCACATTCTGATAATGTGGTTGTGAATGATGTGAATAGTAATGACTTGGTCTTAACATGTGCTGATTGCACATTGTATAGTGGATCTAGGTTTTGTTAATCTAATCATTTTTCTCAAGATCTGCCTTCGAGTTTGTTTGGAG…
>comp101925_c0_seq1
CAATCTCTCAAATTGTAGCTCCTGTTCTTTAACAGAAGCCAGGATTGCAGAAGTTGTCTCAGTCTCAGATCCATCTCCATTGGAGGCATTAAGTACAGGGCTTAGCATGGTGGTCTTTTCAGATGCAGAAGGCTGGTCTGGAACTGGCATAGCTCCAAATAATATCCTGGGGAAAAACTCTCTCCTTTATTCCTCCGTTTTCTGTTAAATTTAACTGAAATTGAATTCAGCTCTCATGCCCTGCTGAGGTGCAAAACTGGACCATTTGCTTGATGTTGGCCAAAAGAGGAAAAAGCAGCATCCGCCGAGAGGAAAAACAGCTTTATGAAAGCGAGACCGGATCGCTGGTGATGCACAGCTACAGAGAGGTAGCTGCGCTGGTACTCCACTCTCGTCTAG…
>comp278030_c0_seq1
TTGCCTGTTTTATTAAATACAGACATTTTTCATTGGGAATACATTTGTACACGGCACCACTCACACCCTGTTCACATATGTGTAACGGTAATACTGATAGCTCTTGAATTTACAGCCATGGTGGGGATGTATGTTATACTGTTTGTTTGTCCACTCAAGTTTTCACCCTGGCAATATGCATGCTTACTGGTGTTATTGTAACAG
>comp58972_c0_seq1
GTCACGTGGGCTTCAGAGCAGAGCCAAGCCTGGGCGGGTGACAGTTTAAAAGTTCAGCGCAGTGTCAAGACTTATTATTTGGGCTGAACCAAGACCCAATTTAACATAAGCCACAACAACCAACATGAAGTCTGCTTATGGGGTCAGAGAATCATTAGCAAGAACATTATGACGGTGCCGAGCCCCATCCAACCGTCCAAGCCCCATGTGCACCGCTTCTCGCCAGCTGGCCCTCTGCTGGGCTAGTTCCTGCCAACCAGAGATAGGAAGACCACATCGCTTTAATGTACCTTTTAGAGTATCTTTCCAACGAAGGAGAGGACGACCCTTTGAACGGCTGCCTTGGTAGAGTTCGCCTATCATGATCTTCTTTGGAACGCGATCGTCTGGCATTCTCAT…
>comp147935_c0_seq3
TCTTTAAATACATATAAGGAATAGGAGGGGCATGTCTACCGAATTTACTGGCGCCAGTGTTGACAGTGGCTGTGCTGCTTGGGCTGTCGCTAAAAGGCTAGTTTTTTTTTTTAGTTGGGCTTACAACCAGCTGAACAGAGTAGTCTTTCCTATACTTGACTCATGCAGGAGACATTCACAAAACCTGCAAGCACAAACGCGTGTACCTGGATACAGTGCCTGTCTGCTCTTTAAATACATATAAGGAATATCACCTGGGTCAGTCGCTTTAAAGATCACATGTATTTATTTTAGACAACGCCGCGGGGAACTTGTTCCCCGAGTTTTGAATCGTTGTGTGCGCATCATGAGAGGAGTTATCGGAGTGTAAAAAGCACAGAGTCGACAGCTTGGACTCGT…
>comp146419_c0_seq4
AATAAAAAAAAAAAAAAAAAAGCATTTACCCACTGAAGCAGAACAAACATCTATCACTTATTTTTGCTCGGAACAAATACAATCGGAACAGACTTTTCTGTAGCTTGAACATAAGAAAATAAATCAAGCAAGGGACTGCCAATGCCAACACAAAGTAACACACAGCTGAACATAGCAAGAGAGGAAAAAATGGGAAACAGTTATTCAAGTGCAGCTCTGGTCATACTCATAGCAGTTCTTTTTTCAGTTTACGGCTCAGTTACATTTTCTCTAAATTGGTTGCATGCAAGCTTGATGAAGCATCTGATCACTACACATGGAAACAAAATTAAGAATCATTTTTATCAGTTATCTGTTAAAATATGCAAATCTGTAGGTGTAATAACACAGCTAAATTTG…
>comp138185_c1_seq1
GCAGGTACACGGAAACCTGGCCTAAAATGTGGTTTTCTCGATTGAACTCAACAAAGCCTGTGCAGCCCGATCATTCATTCTATCGCAAGCCTGTCATGTTACTATGAGCTGTGCCTGATCAGACTAAATCTGACCCACCTGACAGTGAAAAATCAGATGACTGATGTCTGATCAGAACTGATTTGTCAGATGTCTGAAAAGTTGGACTGTGCTTTTCAGACAAATAAATGTAAAAGCAGCAATGAGAATTCAGTATCAGTCATTTCTCTCAGTGCTGCTTTCCAGAATAATTAAGCCACATACTTGACATATTTTTTGTTAACATGTGTCAGACCATGTAAATTGTTTTGACTGAATCTGAGAAGTCATTTCTTGCAGATGATTGGATCAGACGTGACG…
>comp107873_c1_seq2
ATAAAGCCACGAAAGATATTATCCTATAATAATAACCAGCTATTTAAATAACTGTTATTATGTGTTCATGCAGAATCGTGTATCTTGTATTCAAATTGCCTGGTCTGTGTCCGTTTCAATAAAGTAACATTCTCTCAATTTTATTTAGTTATTTTTAATGAATTAAATTACCTCACCTCGGCTACATACCACGGTATGTTGGACGCGGTGGCCTAAACGTTCACAGCCTAGAAAATACGAGAAATACAAACTGCAAAATATACGCGATGTATTGCAATGAGACTGAACTGTCGCGTTTTTTTTTGGAATTTGCACAAATATAATGCAGAGTTTTAAGTAGGCTATACAATTGTAAACCCTATAACACCGCAACATTACAAACACAATGTGTGTTTTGAT…
>comp213955_c0_seq1
ATCCCTCTCATGTACCGCACTTGCAGGGCTGTGTACAATAACAGAAGAAACCTTTTAAATAATGATTTTTTTCCATCAGCAGCGACTCAGATTCTGAAAGCAGCGTTCCAGATCCGAGCGAAATACAGCAGGAATATTTCCGGACTGAAAAAATATATTCTGAGAAGAATCTGGAGCTGGAAGAGTCCGAGGATGAGATTGAAAAGGATGATTTGCCAGAGAGATGCTCCCTACTTCTCCAGCAAATCCATGTGACACAAGAGGCCCTAAACGTCTTCTCTCTGGATCTGAAGGACCAGCGAAGGAGCAGCAG
>comp213329_c0_seq1
AATGAAACGTTCTTGGGATTGGTTTTTGTTCAGTTGCGTTTGCCCGAAGGGATCTGTGGATTCCTTCTCTTTGCCTGTGGCTTGAATGTGTGTTAGATGGCTTGCATGCCAAACAGAACGCAACCCCCTCTGCATAAAGCAGGCAGTCATTTGGCTTTGTAATTGGGTGGGAGTTTGCCGTTACGGCACCGAAACAGATCCAGCACAGCTGTCGTGATCCAGCCGTTTTGTGACCAGACCGTTTTTGTCCTCTCCCGAACCAGCCATGGACGCCACAACTATAGTGACCTGAGTAAGTGCTGTTGTGATGCCAAGATATCAAGCCAACCTGTTAGTACCCATCTTAATGTAACATTGAGATTAATGCTAATGTGGTCTGTGAAGTCAGTCGTGTGTATG…
>comp9285_c0_seq1
GCACAAGTAGATTCTGCACAGCTGAAAAATCAACGATTTCAACACTAAGGAGAAGATGCACAGGACTGTGTTTTGTCTTTGCTTTGTACCTGGAGCTGGGGAACAGTGTAGAACCTCATCTAAAACACATCTAACATGACAGTGAACCACGCTAAAGCTGTAATACAGGGAAGAACAGGGCTGTTAAAACACATCTAACACGACAGCGAACCACGCTAAAGGTACACAATCTGAAGTACAGGAACCACTTCATAACTAAGTCAAATAATAGATGTGTATGTTTGCAGAATCACAGACATGGCATTGAGTAGATAAACACCTATCCCTAATGGCAATGAACTCATTGGGCAGAGAGCTGGTT
>comp149233_c0_seq1
CTCTCTCTCTCTGTCTGTCTCTCCGTGCTGAAAACAGAACTATGGAGGCCTTGTTTCCCAACCAAACTGCCAACATGGAAGCCATTAACCAAAGAAACTGAAAAAATTCAGGTCTTTTCCTTCTTTTTCTTTTTTTTTTTCAAATGTTCCTCTGTGCTTCAGTGTGGGCCGGAGGACGATTCAGCTATATGGCCAGAAGCTTGGGAATATGCATTGAGCCTATGTTGTGTTCTGATTGGCTGTGGTCCGCTGACGAATTGGCCTATGGCGAGTCGGGTGCCCGGTGGTCGCTCGCGGGGAGCCGTGGCTGGAAGCTGGCTGACAGCTTGCTTTTTCCCATCCCCAGGAGCCGACAACTCTGATCCCATGGTGCTGGAGCAGTATGTGGTGGTGGCCAAC…
>comp81817_c0_seq1
GGAGCAATCATCTTTCTGATTTGTCTGTAGGTTCAATAAGGACAGTGTATTAAAACTAGAATGAAACAGCATAAAGGCACTGCATTGATTATATGTTTTTTTTAGTCCTGGTCCATACTTCACCAGAGTCCACTTTAAAGGAGAAAAGAATCATATTATAATAACTTACCTAAAACACAGTGCTATTCACTATTACATAAGACTGTGGCTAATCAGGAGCCTCACTTCATAGCTCAGTGAGTGCATCTAATCCTCACCTGTGTACCCCCTGATATTCAGTCCTTGGCTTCTCTCAAACAGGCAAACTGTTCCAGATGGTGTGGTACCAGTAGCTGTTTGATATGGATTAATGTAACATGAGACCATCAAAGTGATTTATTTGTGTCCTGAGTCAGATTT…
>comp148835_c0_seq6
AAAAAAAAAAAAAAAAAAATCCTCAAAAAGATTTGGTCACTTCTTCAAGTACTATTTATATATATATTTTTCGTTTTTATAGGATTACATTTTGAGAGTTTGCACGGCAAACAACATGAAAGACAGACAGTAAGTTAGATTTGAAGGGCAGCTAAACTGACTGGAAAAAGCAGTCATGCAGTGCAAGTCTTTTCATCGAAACCATGTTCTGATTTTTATCACCATGTTATTTTTTTTAGCAGTACTCTAATTTTTATGATTGAGGATTTAGGTTATGGGTGGTCATTGCCTACATAAGAGCTGATCTGTTCCGTAAAGTACCTTTAAATGCTACAGTAGAGTACAAAAAGATGGATAAGGAGTGCATTGCTCTATATTGGAATAAATGGCATGCGGCTG…
>comp264143_c0_seq1
AACCCTGTAAGCATTTGATTAGATAGTGGGAGGGATTGCATGATTACTGTGCTACTCACCACCCTCGAGAGACAAGCTTTCGTCATTCAGCTTTTGTAATATTCACAGACTAAGAGGAACGACCAAAACAGATCTATATCGGGATAGACAGCCAGGCTGTAGTGTGTATTTACAGCACAATCATCGGCATGACTCAAGCAGGTTAGTGTTTGTTCCTCCTCTCCCACCTGCACACTGTTGGTTTGTGATAAGCCGCTGGAGAACAATGCCTCCTCTGTGTTGGACATGGCTGACCAGGTGCGGCAGCGCGTATTGTTGGTAAAGATGGGCTTTGCTGTTTCATTCGATAATATTAAAATAATCTGTTGTTTCTGAGCAGCTTGTCTTAAGTGTAGCTGG…
>comp215156_c0_seq1
TTTCTTCGTAGTTAAATAACTTTTTGCACTAAAAAAAATTCACCTCCCAAAATACCATTTGTTAAATGGTAGCAATCTTAGCCATGGATTCAATATAATGGAAGGTCTCCTGAGGCACTGAGGACTAATAATTTCCAAAGCCTCAGGATGAAGCTGTGTAGTGCTCCCTTTACACCTTCTCACCGAACACCAATTCCAGAGTTAGTTTCAAATACTTTACCTGCTGTACACTTGTTTTTACAATATAAAACATTTCGGGTTATGAGACTTCCTTTCTAGTGTTTCTACTCTTGTACACTTCAAAATGGAATTTAATGCTGTAAATAAGTAAGCAAATCATTTTTACTGCAGGAATAGTTGTGTACTAGTTCCATTTTGTAAAGACACTTGCAGAAATCA…
>comp159240_c0_seq1
AAATTCAAAGGAATACGGTATACTCGTATGAACCACCTGCTGTATATATAGTAAATACTCCCATATAAATAGTCCTGTATTAAAAACTTGTAGATGACCCCTGAACTGTTACTATTCAGCAGGTTTGCCTGTAATGTTTCTCTTTGCCTGTTTTGATTATGAAAAAAAATGTCAAGTGAAAATGTTGAGATTGCAATTGCCACCAGAACTCACAGGCTCGTACCCTGTATACGAGAATCTTTGCAAGACCAAACTTTGTAACCTGTTTCAGTGTGTTGTGGATTTGCAGCATAGAACTACTGTGGAAAATGTGATGCTTTACTACGTTGAATATATTGTGAGGTTTCTTCCTAAAAGTGTTCAAAACAGATGTAAATGTTAGCACTTACTCAGTGAAGC…
>comp134678_c0_seq3
GCAGGAGTACACTGTGGGACAAAGTACACTGGAGTAGGACGTGATGAGAAGTACGGATCCTAATTTGCTTGTAAACTACGTAGAATATACGAGCATAAAAGGCATTTTTTGGGGAAGAAAAATATCCTGAGTATCATGGGTGATGTATTTACACCATTGGACTGCCTGCTATCTTCAGGTAAACAGCAATTCTGTTTAGTGATCCTTAACCAACCCTTGGACAAAGACTACTTTCACCAACTCTGGAGTAAAGCTACAATAAAGGCCTGTGCAGATGGAGGAGCAAATCATCTCTATAATCTCACGGCTGGGAAGCGTGAAAGCTTCCTGCCTGACTACATCAGCGGGGATTTCGATTCGATCAAACCAGAAGTCAAAGAGTTTTACAAGAATAAGAAA…
>comp100291_c0_seq1
TCACTTGGACAAGAACGGGCAGTGCGCCCTGGTCCACGCGGCTCTGCGGGGGCATCTGGAGGTAGTTCAGTACCTGATTCAGTGCGACTGGACGATGGGCGGCCAGCAGCAGGGCGTATTTACCAAAAGCCACGCTGTCCAGCAAGCTCTCATTGCAGCGGCCAGCATGGGCTACACAGAGATTGTCTCCTACCTGCTTGACCTCCCTGAGAAGGATGAAGAGGAGGTG
>comp132625_c3_seq1
TTTGCACTCTTTCTAGAGCAGCGACATCCTTTTTATAACATGGGGTATGTATGTTTTGATTTTGATGTTTGACAATGAAACCCATACCGCTGCCCTGTAAGTTTTTCCAGTAAAATGTTATCGGTATATCAACTTTTTAGTTCAGTCTCTCTTTCGTAGCAGTAGTTGACATTGAAGATCTCTGCTGCATCTACCCCTTGCCAAACACCTGAGCCATGAATACCACTGGGCTGTATTACACTGTGGATAATGCAGCAACTCAACAAACAAGCTCTGAGCCTTCTGACAACAAAACAGGATGTTGTGCAGCTTCAGCAGACCCCCAGTAACCCCACAGTGGACTCTGGAGAACCAGTCTGTCCGAGTTGCTCTTTATCCACAAACATTATGCAACATTTT…
>comp291294_c0_seq1
GTAAAATACAAATCACCGTGGGTTCTTCCTTGGTTGTTTTGCTATGAGAACAAAACACAGTGGCAGGGTGGTTCTCTTATGTGGGATGTTCTTTGCTGACTGCATTTATTAGGATTTGCTTAATTGCTTGTCTTCCCCATCAATGGGAGGTATTCTGTTTTGTGTCAGCCTTTTCATTTCCTACTGTTATTGCGTATTGTTCTTCCGTTTTCCGTCTATCAATCTCTTAGGCATACTGTCACTTCTGCATTTTTGTGTGGTATAATATAATGCGCT
>comp59248_c0_seq1
AAAAAATAAATAAATAAACAAATTGCCCAATTAAATTAGATCCCCCTCCATCGAGATGAAAGGCGTGCTAATAAGAGACAAGCCTGATGGGCCGAATGGCCTCTTCTCATTCCCAAACTGTTATTATGTTCTTATTTACATAGCAAAGCTATTTTAAGAGGCATTGCTAAAATGTATATGTGCTAAACATGGGCCTGTTCATTACAATTCATGAAACAGTATAACGGAACACATGCAGCAGTTCTGTTTAGCACACCCTCAGCATGGAATGTTTATGATGTCATTCAAGTCACCAGGGAACATATGCCTTAACAAACGATCCCTTGAATATCAAAGCAAGATAGAGTAGCCAAAGAAAACTGTGTATGTACATAAAACGTACAGGCAATTAAGAAGGTG…
>comp100749_c0_seq1
GTCCAAGAGATCTTTACTCAGAGGTAAGATTATACACGTATTGAAAATACGAGCAATTTAGTAAATTATCACAATAACCTTGAAACACAGAACAAGTATATTGGCCGGGAATCGTTTTAAATTGAAACGAGGCAAAACTGTTGATCTGTAAGAAATACTGTTTCATTGAAACTAGCATCTGGCTCTTCTTGGTTTAAGCTGAATGTCCATTTATAAATGAATGTATATATACGTGCATTTGTATGTGTTATTAATGTATCACTCTTTTGATGCTTTTTACACTAGTCCCTTTACACAAGTTTCAAAATTCAATCGTGTATCACAAATACAGCTTGGAAAATCACATTACTGTGGTTTTGGTCTTGCACCCCCCATTTCCCTGTATTATTTTTTATTGTG…
>comp114621_c0_seq1
ACAAATAAGATATTATTATTTTCAATCCCTCACCCTCCCAACCCCCCCAAATATATATACACTCCCCTCAGGTTTTGGGATGCATGAATCAATACAGAACACTCAGGCATCTCGCTGGGTGCCTTAAATCTCTTGGCATCTCTGAACAGATCATGCTGCCCCCTCTTCAAACACATACTGTAGTGGCTGCTGAAAATGTGAAAGATGAACGTGTTTCAGAACCCCCTGCAGTGTTTTCAAGAGACTCCTTACTTTATCTGTGCTGTGTCCCGTGGTGTTCTTATTGCAGCAATATATTGTTTCGATATATTTTATTCACACGTCATAGGGAGAGTGATCTGGATGCACGGCGATCCTTCGAAGAGAAATTGAGTAATACACATTTTTCACTAAATCTGC…
>comp145949_c0_seq1
AGTTTTTTTTTTTTTTTTTTACGATGGAGAAAAAAGAGACTCTCTGCATAGATATCCATGACCAGTTTTATTATGGGGTTAGATGAGCTTAATCTTGTTACCTGTCAAATAGGGTTCTTATGAATACTTTCCCAATAGATCAGATTTCCATTATTTTGTTATTTATTTAAAAAGAACAATGTTTTTCAATAATAAAGAATGGAGATGTGATCTACGATCTATTGGTATGGTGTTACACCTCTATTTTCATCGATCGTGATCAATGTTGGGACGTTTGGGAATCTGATCCCGGAGGTTGCACCCAGTAATGGAAATAATTGCATTATAAAACAGTCAGTGTGCGATTTTAATAGCGACATGGTGTGGACTTCATATGAAAACTTGAAATGCCTCAAAATA…
>comp110728_c0_seq1
ATATCGCACTAACACTAAGCTAAATGGGCGGAGATTTGTGAAGCATGCCAAAATAAAATCTGATCAGAATGAATCCTCGGCCAATCAACATGCAGTCATTATATTGACATTAATGCTGGCCAATAGCAGCTAACAGTAACAGAAGTAGTAATGAGGGATCAGAATGCAAGCAGCATGACCTGCGCTGAATGAAGGCCAGATAGCTGGGGGGCTGCTGTGGCCATAAAAAATCCCACTGGTGGCCGCATTTGAGAAACATTGTGTTAGAATATGCTTTGATAAAAGAATGACTGGATTTACAACAACTTTGATGAAAAGCAAAACACACAATTGCTGTCAATCATTTAATTAAAACAAAAACAAAAAATACATTTTGAGAATCTGAAGCTCAGAATAGGT…
>comp161351_c0_seq1
CTGCTGTGGCCCCTGTGGTTTCTGTTGCAGGTTCCGCTGGCGTCGTGGCTGAGGCTGGTCCGGCTGTGTCTGGTAAGGATGCTGATCTAAGCCAGGCTTCCTGTGTCCTTGCGGCTGCTGTTGCTGGAGCACCCCCGGGGGTTGCTGGTGACTGTAGTTCGTGGGGTGAGATCATGGACACCCAGGAGTCAATGGTGATGTATTCTTCAGTGCTTCGTGATCCCAGAGTGAAGAGCAGGAGGAAGGATATAGCCTCGGAGGATGAACAGCCTACAAAAATCAGCAGATCTGATTCCAGAGTGTCAGTTTCTGCTGATGTTGTTGGTAATGTGGATATTTCAGACTTTACGGAGTCCTCAGAATCTGGGGGGGTGCCAGGATGTTCTCAGGTTTTTGAGT…
>comp105352_c0_seq1
GCTGACAGCCCCTTAGCATTGCCCTACAGAGGAGAACAAGGATTTTGAGAGTCCGACACACAAGTGCAGGGGTTATCAATCAATTCAGCGTCACATGTAGTTTACTGCACTGTACCCGGAAGCAGGGTTGGGGTCAGTTCCTTCAAAGTCTACTGTACTTATTATTTGTTCTCTTCTGAAACACCCAGTTACTCTCCAGGTCCCAAAGACTGCACCATCTGTACACAAACTACTCACATGGCCACGAGTCTCCTCAATTT
>comp96712_c0_seq1
GTTATCTGTTCCGATATAGAATCGTATTATGTCTTATACTTGTACTTACTAGAATTGAGGTCATTGTATTTTATCTTGCTTTTAATTGTATTAATAACTGTACTGTGTGATTCTCGAAATGTATTTTTGGATATCTCGGGAGAGATGAAGACAAGCTTGCGTGTTCTCCAAAATGCATGCTGTCAAGCTGACTTCCTCTTTCAACACTGCAAACCGACAGCGACGCCAACCAGACCTGTCATGACGGAGGAAACGCAGTTCCGCTGACAACTTAACCAACCTGCAAGCGCTAAGCTGCCACAGCAGTCGGTTGTGTGCGGTGAGATAAGGATTATACCCTGCCAATATGAAGCCTCCCCACCTGGGCGGCACTCGGTCAGTCGTGCAGCGCCTCCTGGG…
>comp180848_c0_seq1
AGGCACCCATTTCATCTGCTGTTTCCTTAGTTTGGACATCTCCGCCCTGAACTCATTTGGTCAGATACAGTACTCGCAATGGGAAGTGGTAAGTGGAGATGCCCTGGGGGCTCTGTGGTGGTTTCAGTGTGATTTAGTGAGCTGGCTGTTTCGTTTCTTGGCTGTGATGTAGGCTGCAAGCAGGGCTGCTGATGCTGTTCTTCCTGATGGCAAGACAAGTATGTCAATGACGTCCATCCTCCACCATGGTTTTTGATGTGTTTTATAATGCATTGCATGGAAGGGTGATTGGCAGCAATGCCAATCTGGACTGTGTTTGGAACAGGGCCAGTGGACATGTGTTAATATGGGCATACTATGAATGGGAGTA
>comp85951_c0_seq1
AAAAAAAAAAAAAAAAACTTTTTGGAGGATAATGTAGGATTGTGCATATTGTGGATTATGGTGGAATGAAATAGCACTTTATAGTCATACAAAATCAGTCGATTTGACAATTTCCTGAGTTTCTACAGCTCTCTGCTTGTGGCAAGGTGGTGTTTATGCAGAAAACTTATTGTTTGTCCCTTGTAAATTATGTACAAATCTTTGCAATTTTCTGGATTTCTTTTAATGCTTTGAAAGTAAATGGGGTGCATCACCTGTGAAGGGCTGCATGAACTGACTATCAAATCTGTTGTATAAACATGAACTTCAGCCTCTGATTAATGAGCGAAGAATACAAACTAGGAGGACGTTTGCAGTAGTGTTGTGCTTGCCTGACGCATCTCCCTTGCTTACACAAGG…
>comp283657_c0_seq1
AAATAATAATAATAATTAAACAGACAACGCTGTGGTAGCGTCTGCAGTTTGTTCGAATGTAGAGTTTTGTTGCTGTGGTGATTAATTGCATTTAGCTTGTTCTACGCCAGAATCAAATCGCAAAAGTTGTAAGGCATTTCCTTACTCGTGTTAAACAGTAATTTCAGAAGCAGTTGTCAAAATACTAACCTTCTACAATAAGGACGAG
>comp132679_c2_seq2
GTGGTTAAAAAAAAAAAAAAAAGGGCCAAAGTTCAAACCCACACAGTCCATTGCTAACCCTGATGTGTACACTGCGTACAGGATTCACCAAGAGATTAAGAAAAATATATATTGAAGGTTAACAAAAAATGTTAGACCCAAAGGGGGTTGAAGGGGGGATAACTAGCATATAAAGCCAGGGTAGGTACATAGGTCTTAATATTTTAATTTAAAACCAGATAAATGATCTGTAAAAAGCAGCCTTTGTGAACGCCAGCTCTTACTCCATTCACTGCTGAACCTGGTGACAGTCACACCTCTGCTTTGGAAAAGGTTAGAGTGGGGGAATTCGGTTAGAGAGAAAAAAAAAGTTAAGGTATTTTTGTTTTTTTCCTCCCTCCCCTAAACAGAAGCCGCTTA…
>comp109990_c0_seq2
GGTAGTGTCACGTGAGCTGTTCACTGTGTGTGTGTAAATAAACCTACGCGCCTGCGGGGCGTGTCAACTTCAACCTCCGTCTAGAGCTCCTGCCTGTCACTCAACAGCGAATGCACGCACCCACATGCCAGCAGCGCATTATACCATCCAATAGCAATTGGTAGTCTCTCAGCAGATCTATGGTGTTTGGCTAATTAAAACTTAAAAGGCATACCAATCACAGGAAGTGCTCTTTAAAAATAAAAAGAGATATATCATCAAAGGGTAACAAAGGATGATGTCATAAAAAAGTGGTATAAACAACTTAAGTGTTGTGTTGTATTGCTGCAGTGCGTTGATACTTTAAGATGTTCTACTTATTTATCCAAACAAATATATAATTGTTGTAAGAATAACACA…
>comp73088_c0_seq1
AACCATGAAAAAAATACAGCCTTACTTATATGGTACTGTGAAAGAGTGGGGGGATCTGCTGTGAGAGAAACAGAGAGACAGATACAGAGATACAGAGAGACGGAGCGACAGAGATACAGGACCTGTGTGATGAAGGGCCTTATAGGCCAGCAGGAGAATTTTAAAAGTAATCCTGAACTTTACAGGGAGCCAGTGCAGCTGGGAAGACAGGGGGTGATGTGATCATG
>comp117656_c0_seq1
GCTATTCAATTACAGTTCATATGCATTAGGAACACTATCACTAATGCTATATTCTTGGGCTAAAGATATTTTTTGTTGTTGCTTACATTCAGTTATGTAATTTTTTCAAATGCATTGCTATTGATTAAAAGCTGCTTGATTAAATTATTTATTTCTGGCACCTAATGTATTCCTGTGCTTTAGGTAACATGGCAGGGTTACCTTTAGACTGATGATGTTGCTAGTGCAACAAGATAGGAAAATTAAATCTTGGCTTTCAAAAAATCTTCTACATTACCTTTTTATAATATATTTACTGGTACATAAACTTAAAACAATAACATCTGTCCCACAGACTGTTGATATGAAATGGATCAAAGCCTGTAATATACTGGTACCATTAAAAAAAATTAAAAATAA…
>comp131709_c0_seq1
TTTTTTTGTTTGTTTGTTTTTTTCCCCCTCACAATGTATCCATGTACAGCTGTTAAAGTCCAGAACAGGCGTAGGGCAACTCTGGTCCTGAAGGGCTCTGCTATTACAGGTATAATAAATTATTTAACTGCTGTAAGACCTGGATACATGTGTAATTCCCCATTTCTGGTCCAGACGAAGGATCCAGGAAGTTGACAACACTTTCTGTATGCCTTAATCTAGCTAGTCGCTAAGAATCAGAATCTTGAAATGCAGACTCAACTAAGACAGTGGTCAGGTTTGTATGGCTCCAGTGTGAAATCAGAAAAACACCCAGATCAAGTTTGCT
>comp65221_c0_seq1
TTGCTTGTTGTTTTCTACATACTGCGGATTGATTTGTAATTGTGGTTCGGTGTCCTTGTCCTGTGTGGTTTGGTTTGATATTTGGTACAAACGGACCTGTGTAAGATTTAGCAGCGCCGTCATTTTAATGTAATTCTTGTCTGTAGGCCAGTCACGTGACATTTGCACACAGACAGCACTGTAACACTAAAATAAAATGGCATTTCCACTTCCCACCACTAGAGGACACTCCATATCTTCGCTCTGCAGCTTTGGACTAGCTGAGATGCTTAAAGTTAATAAAACGTTTCTATTAAAATTAGAAACAAAGTCTAACTAAACATTGATAGGAAAGAACTGTGCAATATAAAAGCCACATAACTAAACCCGGTGGTCTGTGTGGATCTCCCCTGCGCTTAT…
>comp23884_c0_seq1
CTGGGTTTCTTCAGCGTGTAGTATACCATTATCACAATGTGTTCTCGATGGTAATTCTTTGTTGTTTTGAAATGAGATCTGGCATCACATTCCTGTCACTGATATTGGGTTAAACCACTCCAGTCTACCAATGGAAAAGCTGTTGGTTTGTTCAGTGGGGAATGTGCTGGAAAACAATGGTTTAGAATTATTTGTAATCATGGCACCCCACTTATGGAGTCAATTTGTTCCAATGGTCCAGGCCAGTCACATTCCAGATCGGTGTTGAATGCTTTGGTAGATTTGCCACAGAGACTGAATCTTTGCAAATAATAAAGGGGAGGGAATATTTCAGGTGTATTGTAGAAAAAATATTCCACCTGCACAAAGCTCAAATGTTTCCCCAGAGCAGACAAAGCT…
>comp130563_c0_seq4
CTTTTTTTTTTTTTTAATGACTGTACAAAAAGTTAGGGAAGACAACACTTCAATGTTTAGAAAAACTTTGATCTTGAAAGTGGCAGATAAAAAAAAAAAAAAGTTGAACGGATAAAAGTTGCTTTTTTGCCTATTTAAGCTGCATTTATGACCTACTATTCTGGCCACTTTTGCTATTTGTAATTGGCTAGTGCCTTGATTAGTTATTTACATGGCTGCTAAAGTTATTCAAAGGGAAGTGATATAAATGTTATTTAAATTATATACAATTTTGAAGCTGCTGGAGTAACTAATGTTGAATCACAGTTCTAAATAGATGAACAGTACTTTAAGTTTTGGTTGACTGTCCCTTTACATACATTACTAATATAAATTAAAAAAAAGAAACATTAGCTTAAA…
>comp113167_c0_seq4
CGTAGATAACATACCCTCCAACATTTGAAATTAAAATAGGTCCACTTGTGTGACATTACGAGAACAAGCGGCTCGTAGTGTGGTAGTGAGCGACCTGCTTCCACGCGGGTCTGACACGACATACCTCTCTCAGAGAATTTTTTTAAATGTTAACTATAAAATATGCAATTTCCTGCAACCTAGAATGTACATTTTTACATTTAGATACAACAAAAGTCTGTATCTGTTTCATCATGTCTCTCAAAATGTCACTAACAAATTATATAGAGAAGAAATGACAGGTACCATTATTAGTATTTTTTTGTTTTTTGTTGGGATACATTGTATGAGAAGCAAATTGTGGCAGGACTACAACAGTACTGAAATTGGTAGCTTACTGAGTAGGTTACCAGTTTGTAT…
>comp64209_c0_seq1
TCAATTCAAGACAATGAATGTTCCCTTCCTGTTTCAACTTACAACAGCATTACTGTTAAATGTCCTCTAGGTTGTGCTGTTGATTTAGAATATGTAAATGTGGCCTCGGCTGTACAGTATATCATGTTAACAAGCATTGCAAGTGTATCTTATGTGTTCATTGTTTCTATTATGACACAAAGGGTGGTACGTGATATTACCTTTTATTAAATTCATTTAATCAGAATAATTCAAGGCTTTGTAAATGATATTTTCAGTACCTTATCCAATGTGTGATTTTACAACACAATGATACAACAACATTCACAAAAATAAATTCTTAACAAAATCTCGTGACTATTAAATCAGAGGTATATAATCATTTAGTAGAAGTGTCCATACATTTAGGAAATTTAGATT…
>comp74870_c0_seq1
GCAGGGGGTTCTGTAACACTTTAAAGCTCCAGTGACTGCGAGTCTTTGTACAAATTACAGACCTTGGTAATAATCCTTCAAAGCAGAGCAGAAAATGAAGACACCGTGTCGTCTTCAAAGACATGAAAATATTTGTCTTCTTCCACTTCAACGTGATCCCATTTTCACCGTTCGCCTCGGGCAGGGCGGGGTGGGGGATGACATCCCTATAGATCTGATTAATTACTCATTAGCGTTTTCTTAAGACGCTCTTTCAGATAAAATAAGTCATACGTTGACAGGGTTCACAGAAAGGTCAGCCCTGTTGAAGTGTTACCTGTACGGGTTAAACCAAAATTGAGACCCCCCTCCCCTCCCCCCAGGTGACTTGGAAAACTCTTAAGAAGTGTTCCCTGGAAT…
>comp131927_c0_seq2
ATGATGACGACGATGGTGATGATGTTGCCATGGCAGCGCTGCTTGGCGTCGTGGCTGTGCCTGGTCCTTCGGTCCAGTTGACCCGGGCACACCCCCTTGCCACCAGCCTCAGAGCTGTGACCCGCATGTCCTCCGAGAGCTCCACTAAAACCTGCCCCGAAACCAGCTCTCCACTGCAGTACCCGCTTCTCTGCTCATCGTCAAACACAATGCCCAGTGTTTTCACTTTGGCCACCATTTTCCCTTTGTAGTCACCACCAGTAAGACTTTTGCAGATCAGGTCCACAATCGGTATCATGAGAGGTTTTGTTAACTACCGCACTACCAGTAGTATTGCACCGCTAGTAATCTGCTCCACAGGCATACACAAGCTAGCTGTGCCTTAAATCAGGATCATTC…
>comp54354_c0_seq1
TTCGCAACTTTGACACAGATATTACAAGCTCACGTCTGTTAGAACTACAGTTTTAGAAATACTGAGAGTTCAAGAATACTGGCCGAGTCAGGGTGTAGCAGAGTGGGATAGGATTATGTTCCTGCAGGTAACTCATTTAAAAAGATTAACATTTTGTCCACCGACCCCATTCTATTGTGTGCATCATTGCAGCACTGTTTTGACCAACAGAAAGTAATGCATACATTTCCAAGAGAAGGAGGCTGTGTGATGCAGTGGATACAGAAAAGGGATACAGACCACGAGGTCTCTGGTTCAAATGCCGGCTGACTCACTGACTCACTTGAGCAAGTCACTTGCTTGTGCTCCGTCTTTTGGATGAG
>comp135841_c1_seq1
CTATGTTTACTTTTGATTAGAAGCGTGTATTAAAAGAAAACACATTAAGTATATATTTACTTTGCACAAATACTAAAATTATACAGTATATTACATGAATTAATATATTTAAGTTCAAATCTTTGTAGCCGTGACCATTCCATGAAATTGTCTATTTTTAGCTGTGACTGTGCCGTGATTTTACCGTGACAAAAATCACACCCTTAATAAATCACCTGAACACAGAAGAGTTGTTTGCACGTAGACTTCGCTGCAAACCACTATTAAAGAAAATTCATAGAACAAACTTAAATATGCAAAGAAATATGGAACAGGAATCAAACATTCTTCAACAAAATTCTGTAGTCCGATGAGACTAAAATATAACCTTTCCCAAAAAATGGACCACAGTATGTTTGG…
>comp87665_c1_seq1
GAAAATAGAGAACATTGTATTAGAGCTAGCTTGCAACTGAAACGGAAAAAAAAATCTGAATTATTATTATTATTTCTATTGCGTTTTAGCTTCAAACTTTTCTATTTAAGTTTTATTTTCGTTTCTGAGCTCATTTTCGTTTCAGTTTTTATTACCGTTAACGGAATCATTTATTTTCCGTTTTTGTCCGTTTCAGTTTTAGTTTTCGTTAACGATAATAACTTTGGTTACCATCATACGACCATGCAACAAATTATATTTTTCAACACCACCCGACCCCAAGCGATTTCAGGAAGCAGAC
>comp87559_c0_seq1
AGGAAGAACGCGCCCGCCAAAAAGTAAGACCCACCCTGGAGTGCAGATTGGGTTTCCTGCCCTCACCAGAGCAGGGGGCAGAGCTTGGGCCCAGTAGAGTGGGATGAGTTTGTTTGAGAGAGTGATGCCTTTTAACTAGATCAGCTGAACGTAGATACAGTTCACTAGCTTTCCTAGGGAACTGAGGTCAAGAAAATTCCTATTGCAGGTCATCCTGTGAACCTTTCACAAGTCAGTCTTGGAGTCCTTACATTTTGTCTAGACCACCTCTCCAGCAACATGTGAGAGCCAGTCCTGTGTCACACGATCACAACTTCCATTATTTTATTAACTGAGATGCCTTTAGCTGCTGTGTGCTGGGCTCCTGTGCCTGACCCTCCCTGTCACTGTGATGTGTGC…
>comp19915_c1_seq1
AGCTGAAAGATATTTTCATAATTATAACTCCTGGGAGCACCCGCCCTTCTCGGCACCAATGAGAAAGAACCAGCACATGCAAGACCTGGAAGCATCCCACATTGTCAGCCTTGCTTCAGTTACACTGTAGGCACTCAAATGTGCATCAGTAAAGTCAACGCTGTCAAGGCATTTAAATCTCTCATTAGAGGACGCTGACCGCCATCCCAAGCGGCTACTACAATTTGCATCTTCTTACCAGACACCAATATTG
>comp152776_c0_seq1
GCCAGATACTTCCCATCTGGGCTCTGTAACAAGGAAAGATTTAAAACGCATGTTACGGGTGTTTTACTGTTATACCCTCATAAAGACACATGCTGTACTGTAACTGCAGCATTATTCTAAGAGGCACTGAAAAAGTCAACCCTTCCAGAAAGAAAAACAAATTCCAACACATCTTCTAAATTGTCTTATAGATCTAAAACCACAACCTAGGCCCTAAAAAATACATGTTCATACGTAGACAATTCTTTCTCACATATGCAATACTAAGGATGAATTT
>comp177630_c0_seq1
TTCACTTTCAATATGATATTAGATGATTGCCAAAGTGAAACTAAAAACCCTAGATCTTCCTCGTAGCTTCGAAGTTATTCACAATATGTCCATAAAGTCCCAGTTTAAGAAGTTAAAAATCTGGTCACTTTACCATAGTCCGTCTGCAGTCAGTCGTACAATGTGAAATACACTAGTGGTATTTACAGTCAGGCGCTCGTTGGCCACCCTCTCTTGGTTTCAACAGTAGGCAATGACGTGTTTATACAGCG
>comp118841_c1_seq2
TATACTTGTTAAATCACTCCCATGCAATATTATTCCAGCTCCTTTGTTAACTGAAACAATGTAATAGATATACACCCCTTTATATTTCACAAACACCAGGCTTTCTGCAAACATGCTCTGAGGAGAGAGGGAGAGTAGGGGCCAGGGAGGAGAGAGGGAGATAGAGTAGAGAGGGAGAGTAGGGAGGGCAGGGGAGGAGATAGGGAGAGGACAGGGAGAGAGACACAGAGGAGACAGGGTAGGAGAGTAGAGAGGTCAAGATGGAGACAGGGAGTAGAGATGGCAGGGAGTCGAGAGAAAGGGCACGGGAGCAGAGAGGGAGAGAGAGTAGAGGGCAGGGGAGGAGAGAGGCAGAGGAGAGAGGGGGAAGAGAGAGTGAGAGTAGAAAGGGCAAGGGAG…
>comp110768_c0_seq1
GGCTGAATCACTGGGATCCTTTAAAATCCGACTCAACAAAGTTCCGAGATGAACCGGACTCCTCTCCATGCAGGTGGAGAATTTTGTTAGCTTCTTATTTAAATGTAGCTCTTGTGTTTGCTTGTAATGACCCAGTCTGTCCTCTAGAGGGCAGTGTTTCCCAAACCCTGTTTTTGGGGGACCCCCCCCTGTGTCTGCTGGCTGTCACCGCAACCGATCTCTCAATCACCGAACCAGACCCTTCATTGAA
>comp154068_c0_seq1
GTTAGAGCAGTGCAGGCAGTCAGTGAATGCTAATTCAAGAGAAAAAATGGCAGTGCCGGAGAGTGAAGCATGAAGTATTTTTAGACATCATTAAGGTACAGTGACAACAGTGCTTGAGAGTTAAGAAGGGAGCATTTAGACTAGTGCTCATTAAGGTGCAGGAGAGTCGAGAATGGTGTCGACCAGTGCTTAATTAAGGTGCAGAGTGACAGTGCTTGAGAGCCGAGAAGAACATATTCAGCTGTGCTTATAAGGTGCAGGGTGACATGGCAGAACCTTTCTCATTGGCGGAGTGCCGT
>comp111787_c0_seq1
TAAATAAATAAATAAATAAATGTTAGTTTGTTATAACCCTCAGCTTAATAAAGTTATCTTTAGCACAAGTTTGAATATGATATTTCTAGATTTACTGGGATAAATACCACATCAGAAACTGCAGAAAAAAATATTTAGCAATTGAAATATAAGTAACTTGCATAATGTGATTTACAATCTCCTCTTCAACATGACAAGCAGCAAATTCACAATGTGTTCTTCGATACACAAATAATGGTGCCAAATGACTACAGTCACAGATGTTAATGAAGTGTGGCTGTTGCAACTGAAAGACAGAAAACCTTAAAGATACCAATATTATAACTGTAAAGGTCTCAAATGGAAAATCTACCAGCATAAAACACTATCTTTGAAACAGACAAACTGTGCAGTTGTTCA…
>comp123640_c0_seq4
GGGGCGTGCCCGGGGAGGCTGTGCACAGGCATCTGCACCACAGCTCGAGGCGACTGCACCGCCATGCTACACAGAGGGGTGTTTTGTTGATATCAAGGACAGCGTGCGCTCCACAGGATGAATTAATACGGAACCCTTCAACTGCAAGATGGTGCCTGTGAAGGCTTGTCCCAGCCAAGACCGTCACAGTGACCCGGAGTTGCTGGGAGGCCGGGACTTCGGGAGCAACAGTAGTACGTTAGTTTAGGGGATGTTAATCCCAAACAGTATAGAGAGGGTTTCGTAGTGTAGTAGGTTCCTGGAGCTGGACAACAAAAGTATTGTTTGAGGTGTGAAGTTAAGAACTGACCAAAACTTAGCACTGACTTGAAAGAGCTAGACTTGGTCACTAGTGGGGAG…
>comp134260_c1_seq1
AAAAAAAAAAAAAAAAAAGTTTATATTCGGATGATTAATAATTAGTTCCAGAAGGACAGCGGGCCGGGCCGGGCCGGGCCGGGCTGTTTATTTCTTCTTGTCCTCCTCTTCCTCCTCCTTCTCTTTCTTGGCCCCCCCGGCGCCGCTCTCTTTGGGGGTCCCCAGCGAGCCCATGGCGTTGCGGATGGCCTCGTTGTTGGGGTCCACCCCCGGCAGGTTCTCCAGGACGCTCTGCAGAAACTCGGGGTCCTGCATCACGTCATAATCATCCTCCTCCTTGTGTGGCTCTGATGTGTCCATCGCAGCTCCGGTGTCCATGGCAGCAGACTCACCCGGGCCATACTCTGCCCCCTGGAGAGACATCTGCATGGCGTAGGCGATCTGCTCCTCCTCACTCAT…
>comp120398_c0_seq1
TAAAAGAAAACAGTAAAGAAATGAGAAAGGACAAGTTGTACTGTTACATGTTAAATATAGTAATGGCATGTCCTTCCTCTTGAAAGAAATGATTGCAACAGTGCTGTTTGTTAGCTGAGTTCTTGGCAGATTGTGGCTTGTGATTTTCTTTTATTGTCCAGATCATCGATGATTTGAAGTTTTGTTTTCAGAGACAAAGCCGATCTCTTACTCCCCATCTTCACTCCCTTTGCCTGGCTGCAGTTGCCTGGTTGCAGTTGCCTGGCTGCAGTTAGCTAGTTGCAG
>comp87471_c0_seq1
CACACACCCCCCCACACAAAACACCCGCCTTTTGCTGATCAGACGGTGTGGAAATGTGGGTGTCTCTCTGCACATTACACTTACATCTTCAGAAGTGTTTCCACGTGCTGTAAAGCAGTCGTTTCGATAAACACTATTTGCTTTCTGATAGCTCGATCTTAACGCCACGTCGCCTCCAGGATAATGCTTTCTTTATGTAGTTAGCGGTGTGACAGTTTTCGGTGGAATCCGAGATTTGATCGACGCCTTTGTTCAAACGCAGGTGTTCATTTGCATGAGCTCCTGCAGACTTTAAGGCGGGTGCTGATGTAGGAGAGTCGGTCTGCATTAGTCGCAGTGCCTGGAAAGAGTTGCAAGGTGATTTTGAGCAACTTGAAGAAGTGTCGACCAGGGCGATGT…
>comp270223_c0_seq1
GCACTATCAGTTATCGTCACATGGGCTGGGCTGATCGAGAGTCACAGTTGAGTTTCATGAGTCTCTCCCTGTAACTGAAAACAATTTCACCAAGTGCACACAACTATGGCATAAACCCACCGTTCTCAGTGCCCAGGCTGGTACATTTACACAATAGCAAACATAAAATCTGAGTCTGTAAAGCATCGTATGTTAAATCACACAA
>comp203093_c0_seq1
GTTCAGAGCAGGAGTTAGAAACTGAAAAAAGACAATGATGGGCTTTTGCTTGTTTGATGTATACATTTTGTATACTTTCCAGGTAATAAATGATAGTCAGAGCTCTCATGAAAGTTAACAAACTGACCATTTTCTCACGGAAGATTCGCTAACCAGCTCATCTTCAACTAATGTTTCTGTTTATACACTTGTGTATCTACAATGCTCATTCATACATTGAAACTGTCCAAATTGCATGGTTCCCTTGACTGCCATCTGTTAAATTATTTTTTTCCCTTTGAGGTCTAAAAGTTAATTGATTCCTTTTACACCAAGAAATTCAATAAACTTGGCGGAAAACTCAAATATTGTTAAACAGACTTAAAAATGAACTGGGATCGCCACTGAAAAAGGAAAGTT…
>comp36811_c0_seq1
CCCAACCTGATCATATTTAATTTCAGGGTGCCGAACTGAATCCCCCTGTAAACCCCTTACAAAATCCCAAATGACATTGTTCACCCAGGTACGTGCTTTGTTTATTTTTGGAGATGCCTTTGCATCTTTTCAAAGATGTCGTTGGGTGATGCACAAGAAAATTATTTCTGTATTTGGAAATAGCTCATGCAAATTCGTTAAATCTTTTTTCATTTTTCTAACTAATTCCACATTTTTCAAATTACCTAAATCATTGCCTCCAGCGTGAACCACCAGGATATCAGGTTTGGAAGAAGGGAATTAAAAAATAAATCATAAACTAAACAAAACAAAAAAAATGCCATCTAAGCCCCCTCCGTCCGAACCAGCGGACAGAGGAGTTTTGCAACTGCAGGTCCA…
>comp11062_c0_seq1
ATCCATACCTAATATTAATAATTTTTATTTGTGTGTTTACATATTCTGACTCCCAGCTGTGTTAAAACTGCATGAAGCTGTGATCTAGGTTTTTACAGAAATGGTAAAAAGACATTTAATAGACTTAACTTTTTTTTTTCCTGCCAATCAGTGACATTTTGTGTGGCTTTTTATTAAATATGCTTCTGCATGTGTTTATAAATGTATAAAAGAACACGCACAGTAAACTAATGATTTATAG
>comp270566_c0_seq1
CGGGTGGCTTTAGAATCCATGCATGCTGCGTTCTTCAAAGCTGTTCATATTGATAGCTCTTCATACCCCTATATGTTTCGTTCCACTGTCGCACACAGATTTCCATGTGGGCATCTGGGAAGGTCAAAGGAATAAGAACAACACACAGTACTGTATAAAGTGGCTAAAGCGAGATCAGATCACATCACTGTCTCAGCGAAGGAAAACAGAGGTCG
>comp37779_c0_seq1
TATACACTGGCCATTAACATTAAAAGGTTTGCATTGCCACAAACAGATTGAATTAATGAGGTATGGTAGAATATGCATTGTAGAACTAGAAGTAACGGCGTCATTTCTTTTTTTCCCCCTTCTCATCCCTGGTTTTCTCCCCAAATTAGAATGTCCAATCATGTTCCCAACCACACCTCAGGAGAACTGTTGGTATTCTCGGACCCTGCTCATTTGGCCTTCCTAACCTGCATAAGCACCAGCCAATGTGACGCTGCCTGTGGAATCTGAGTGACGAACGGCAACTTGCCACAGCTGGGATGCTCCCCTGTACTCCCTGGCTGCATGACTCACCCTGCACACTATGCAGCCCTGCTTTTACTCGGTG
>comp142824_c1_seq2
ATTCTGTATTATTTTTATTTTGTGTCTGTGCACTGCACACAATAGTATGTACAGGTTGGAATGGGCAGTAACATAGCCAACAAATCACAAAAACATAATTCACAATTCAGTAATACTTTTACAGCAGATGAACAAAAACATATTGTATCAAAAACTCACCACCTTCTCACACAGTTTTAATAACCGCACACATCCATGTTGTCAAGGTTAGCTTGGGTACCCCTGGGCATTTGAAAATAGACCAGTCTTAAAGAGGGGCAGGAAGATAAGCTCTTACAGGTGTTGTTTTAACTGTGCAGATGCTTGCTAACACTAGACCACTGGTCACTGAGATATTCTGTGCTGTGTTACACTATTGAATGGTGCAGCAGCACTGCTATATTTAAAACAGCCCTGTTA…
>comp233068_c0_seq1
TGGTATTACTGAACGGCAAAAAAAGCACGACTGAAAGGTGACAACAATTAAAACCACCCGTTCAAAAAGCACTTCTTACTGATGAAACACTCTCAAAAAGCGAACCATGTCAGTGGACTGCAATGACTATTACAGACAGCCGAGGAAAATAAATAAATAACTTTAACAAGCTGGAGTTCAATACTGATAATGGCATAGCTCAGCCATAATGAAACTCAA
>comp139030_c0_seq22
GGTCGGCAGTGGAATAGCCTGGACAAGACAAGACTACTGCTAATCAAACTAGATAGTTGAACTTGATTAGTACAGGATCATTTTAAATATGAAACTACACACATATTTTCAACTATAGGCAAATTGCCTTAACAATAGTAACTGTATGATATAGGAAATGTGCCCACTGTTGACATTTTGCCAATTGTTTCTTCAATTTTAACTTATTTGTCTTAACTGTATTTTTTTTTTTAAATACCAATGAAAATGTAAGTAGAAATATAATAAGAACAATACAAAACCTTTGTATAACCATGTCAAATTGGTTGCAGTCTTGCCTGGTAGTATTGTTTGTACTGAGGCTCATCTTAAGAAGGTGGATGTTGACTGTTCTCATCCTAGCGGCTGTCAGCTCTGGTC…
>comp173659_c0_seq1
TTCTAAAGATTTTTTTCTATTAATTTACTTTTATGTGTTCTTACATATGAACAACCTAAGATTCTCAGTTGTGAGTCACCATCACACATTTGGACAAAATGTTCTGTATTGCTCATTCAACAAAAGGATATAACAAACCTAACCTGCCCAAATGATTGACAGATCTTTACAAAAAAATAAAATAATTTGCAACATCACAAACAATTGCTTGCAGTGCAATTTCCAACACCACAACTTTCGACTGTAAAACCGACAGGCGTGTTTTTACAAACCTAAAGGCAAATCGGGCGTGTTTTTTTTG
>comp181475_c0_seq1
GTCAGATTTTCACAGGGAGCTGGTTTCACTCTGTAACAGTTACGATTTGGCACCTGTAGGGTGGTCTGATTAGCAGCAGTAGGCCAATTACAGACTTGACTGGGGGTTGAGAGGGAGAAAAGCACCACAAAGTAAGGGGTCTGATTGTTCTCTATAGAGATGGAATTAACACACATAACCAAAGAAAGATCTCAGTGGATTTCAGCAAAGGCTGTGTGTGGCTATTCTTTCCGGAAACTGAAAAACCCACAATTAAGAGCTTTACCCTGTGCTGTCATTACTGGAATTTGTGTCCACAACATCTGCCTGAAACAATTAGCAAGTGTAATTTCTTAATGTTTCCAAAACAAAAATACCTGTATCATATGAATATGTTCCAATTTTCCCCATTTTTGGCAC…
>comp98174_c0_seq2
AACCTAGGAAAAGTCATCAAATATTATTATAGGGGGAAAAAGTAACATTGAAGGCGAATGGAAGCCAGTGTCTTGTCAAATACACCCGAAACATAATCGGAGGAGCATCAAACAACCTATCGATTGTGTGTAATGGGCGTGTCCCTTGCCGTGTCTGATTCCTGTGTTGCTGTTCCAACTTGTGTCATTTCATCTAATTTTGCAATGACTTTATCTTAAAGGGCCTCAAGCTGCACAGAATCAGACTAAACAGACTAACTCTTTGTCCTTCGCTGTTAAAATGGGTGGCTTCTGAGTATTTTGAAAACATTTGACAAGAGTAAATAATAATAATAATGATAAT
>comp120697_c0_seq1
GAATCAACAACAAAGGGCTCCACCTGAAACACAAAAAGAAATGAAACTGAACATTAAACAAAACACATGCGTACACACCAGCCCAGGAGGCATGCTTTGACTGTCCATATTCAAGCTTATCCACTGTGTGTTAAAACATCACCCTCGCATTTTCATCTTAGTCTTCATAAACACAAGCGTGGTTCTTTCAAGCAACAGAAACCCTGATTAGACGGCATTCATTCCTGGTGGCTGGACTGCATCAGGATGGTAATCGTAATGACTGCTAATCAAGGTTTCAATGCAAGCAGAGACCCTTAAAAGGCACGTTTACTGCCATTTTAAACATGGGAATGTTTCAAACGACACATTTATTAACCTCTTAATGTTGCTTTGTCTTATTGTTTTAAAGCTTGATAT…
>comp73905_c0_seq2
AAGGGCTGGGGGGCAGAGTACAGGTACGACTGCGCTGCAAACAGGTTCCCATCTAGCCGCTCGGATGCTAGAGCCACGTTCAGTACAGGTGCCCAGGAAACCCACGTCTCAATGAGTAATGCAGTGCCCTCCTCTGAACCTCTGGCAGTGTTGTTTTGTGTCACCTTGGTACACAAAAGGGAACATATTGAAGATATATTTGTGTGTATACTGGGATATGTAACCACAGCTTCACTTCCAGGGCTTACTGAAGGTCACTGAAGGGTGACACCATTTTGTTGCTGTTTTTGATTTATTCTAGTTTATGTTCCTCTTTTTAAAATGGCTGCCGTAGCTTAGAAAAAGAAAAGTTTTAACGCAATTGTTCTAACAGCTAATTTAGAAAGAGGTGACATTCTG…
>comp228144_c0_seq1
GCCTATATAGTATATTACATGAATAAATATAAATATTTGTTCAGATCTTTGTAGCTGTGACCATTCTGTGAAATTGTTTATTTTTAGCCATGACAGTGCCGTGATTTTTACATATTTTTGCATATTTTTACATTGACAAAATCACATTCCTGCTTCTAGTTTTGAACACAGTCAGATGTCAAAATGTTGACCAGCAAAGTCTTTATCATCCACAGTTAAAAAAACAGTCAGTGGTGATTTTTGTCTTCAACATTAAAAAAGACTTCTATTCAAAATGTTTGCCATTGAATTTA
>comp68588_c0_seq2
TCAGGGTCTGTGAAACCAGCCCTTCCAGTAATGCAGTTCATGATGGGATCTGTTACCCAGGTGGAGCTCAGATCCGTGTCACACACTTACACTTATGGAAAAACTAATCCGATCGGATCTAGAATGGGTCACAAAGAGATCTGCTCAAAATGGAAAGACGGGCTCTCTGCTGAGTGCTAGTGAGGGGTGGCGGGCAGGGTGTGTGTCGGGGTGGGTGTGTGTGAGTGAAGTAGATGGAATGGTGGGATATGGAGGGGCAGCAGCATCAGCAGCTCCCCTAGCGAGTTACATGTGAAATATCTGGATAGGTGTGGATGAGAACTAATAAAATAAATAAAAATTAAAATGAAAATAATAATAAATAAAGCAAGCAAGCCACG
>comp193133_c0_seq1
AAAAGGCAGAATTTTGGCCCATTCAGAAAAATGCACTGGAGCAAAGGGCCTGGGAGGTCATGCTGTTTGTTAATTGCATGGGATATGTAACACAGTATTGCCCAGTTTATATGTACAATCTGATAGGATTCAATAAACCGATTTGAGGAGTCGATTCCAATGCCCCACCTTACATATACAGTTTCCCAAAGCAGTTTTCACAATCAACGTAAGAAACAGCACTATTTATGATACATGGTTACTATCTTTCATCATAACATACAGCTCATTATAACATGCAAGTACTCAGCAAGGGAAGGACTATGTAAAGAGAGCAGAGTGAACCATGCTTTAAAATGTCATTTTCAGGATTCTTTTCAAATTTTTTTTTTTAAAATCTAGACCTACAGTAGTTCATGT…
>comp36235_c0_seq1
GTGCCAGTGTCAGAGGAAGATACTATTGGGAAGGACGGGGAAAAATCAAACAAACAAACACAAAAACACCCAAAAGCTGAGCTAACTCAGAGCATGGAACAAACCTGCTGCTATATTACTAACCCCAGAGCAGTCTCCCAGCTCCTCTTTATGTGGTCAAGCTAGATTGAATAATTAATTACCAATCTAGCTTGACCACATGCAATCAGATCAGACTAATCAGTACAGCCACAGTCTCACATGGCTGGCTTGTCTGCCTGCCAGAAGGGAATCTGATAGTGCAGGGATTCAGATTA
>comp145421_c0_seq4
ACAAAAACAACAACAACAACAACTTGGTCCTTAAAACAATATAACTGCACTCAGTCTCTAGTAACTCGTACACACTTTAAATTGTTTATCTTGTTATCACAGCTACACTCATTGATTACATTTTTAAGTGACTGTTGCCATAAAAATGGTGACAGCACCTTCATTATAGATACATTTTCAATCACAAAAAAAACAGTTTAATAATAAGGAGTATGCTAACAGATTATATGCATTCATATTCAATGGATAATTACCGTGCCAGCATCATATATGAATAAGATCAACCATAGTGGAGAAAATGCATTCAATGTATATTGAAAAACTCATGTGAGAAATTCATTGTACTGTAACAATGTGCAAGAGATACAGGGTGGCACCACTGAGAAGCTGAACCACATG…
>comp53319_c0_seq1
TGCTGTGCAACTGGAGTCTTATTTCAATCTCTGACCTTACAGTAGAATGGGGTTATTTATTTTGTCAGTCATGCTTTGGTTTCCTGTACATCTTTTTAATGCAGTAATTTATAAATTATATGAACGAATACTAACATGGTTATTTTTGCAATCAAATTCACTTCAAGCAGTGTGCCCCCAGTACAGCTGACTGGTCCCCAGTATCACCCATAACTATTAAAACACTCCATAGTGTAACTAAATCTAATTAGTAAAAGAAACCTAAATTCAGTGACCAACGTTTAGCCCTCTTATATCAA
>comp195630_c0_seq1
CTGCTCCTAAGTGCCCCTTCCTCTTCTCCAATCACAATCTCCACGGCCCACTTTCCCTATTCCAGGTATGGAGCGAAGCAGCTCCCCTTACACGGTAGTGTCTCAGCCCGGTTCTTTTGGATCATTATGCAGAGTTGTAGCACCAGTTGTGGGGCGCTCTCCAGGAAGGTCTCCAGGAGGCGCAGCATGTTGACGTCTGCATATTCGTACATCATGGCCCAGTAGAAGCGGCGTTGGTGTTCCTTCTGCCGCCGGCTTTGAATGCCCAGGTACATAGTACGGATA
>comp138161_c0_seq1
AATTTTGGTAGGATTTGAACTGGGGTTCATATCTTTATTTATTTGTTGCGATGGAAACCTCAAATTTATACCCAAATGATTTTAAATGAAAATTAATCTGAATAACTTGTACCCTGCATACTGCGATTAGGTCTTAAAGTAGGCCTATGTGTTTAAACTATTGCATTGTGCCTGTTAATCCTGGACTGTATTTGCCTTCCAGGACTGGAATTGGGCCCCCTTGGTTAGAAGTTTCTTTTAGCAGCATTCTGGATTACAGTTTATTTCTGCCTTTACGTAACTTATAGTAGAGTGCAACATCTTATCAAAAATGTATTGTGGATACAATAGGCTGTATTCAACAGAGGAATAACTTGCA
>comp187775_c0_seq1
AACAGTACAGTATAGTGTTAGTACTGTATACCCACCTAGGGTTGCAGTTTTTACCTTTACAGAAGGAGCTCCCTCTGTCCAAATGACATGCAGTGTTGAAGCCCTGACTGTAACAGAAGTATAGGTTGATTTAAAAGTGATCAGCATGAAAGCCAATCCGAATTCTCAGAACTCTGGATGGAATCGGTGGAAATTTGCCACTGGTGTTGCTAAGCAACCTCTACATTTTATTATCCTGGTGGTTTACATAGATAATTCCTTAAATTACACTTTCACAATACATTAAGGTTCAAATGGAGAGCCGGTAATGGGAGGTACTTTTCAGCAGCAGGCCTAAAATCTCAAGTGAAATTAAAAAATAAATAAATAAA
>comp146383_c2_seq1
GAGGAATGTTTGGCTAGGAACTGTCTCACCAGCACTAGGGAAGTACTAAGGACTGAGCAGGAGTTTGAGCACTGTATGGTTTTGATTTAGTTATTCCTGAAGTAGCTGCAAAAGTCAGTGTACATGCTTAATTTATGAAGGCTCCTGATCTTTGCAGACTGCAAATTGAAGGAGCTGGGTTGTTTTGTAGGAGAGATCTACTGAGATTTAGTGTTTGCTTTTTTGCCTACCTTTCTTCTGTCTAAGGAATAAGCAGCACACTTGAGTCCTTAATGAACACTA
>comp177216_c0_seq1
GTACGAGTGGTTGGCAGCAACCCGCACATGAACTAATCCTCTGGACAGCCAAATCCCTTTCATATACAAGAGGGAGTCTGGGTAAAGCAACACAGCCATGTCTAAAGAAAGCAATGCTCAGGGGCCACATTGGTACTGTGTGTACAGTCTGAGCAACACAAGTGGGAACAGCAACACCCTGTAGTAAATGAAGACAGTGTTTCAGCACTAGAGGAAGGAATACAAGCTAACAGGATGGCAGTGAGGAAACCAGCCATATGACTGGTAAACCACCAGATCCACGCTGGTCACCTGATCAGCTTTCCTCCAATGGAAGTGAAACATAGTCTATTGCATTAGTGCCAGTAGTACTGTAGGACCTTTTGTATCACATGCACCCAGAACAACACACAGCATTGT…
>comp133135_c0_seq4
TATATAGATATATATATATATACAAAACAGTTGTCAAACACGTGTAACTTGTCATGCGATTACACAATTACAATACACACATTTTTCAAATCAATTCAACTTGCTGTTACATATAAATATGCTTGTTCAATAAAGAAAAAATCTAAACTGACTTACTACTAAACGGGACTTGTGATGTTCCTCTCATCTGAGTCTAAGAAATAATCACGTTAAGTTTAAGGTATAAAACTTAACTCACCAAGTCCTGTGATGGTGGAAAATATGATAAATCTGCCTTCCAAATGTTTGATTGCATTGTCTTATCACCTACTTTAAAGTTACAGGGCTGTTCAGCCATTTCATTGAAATAACACTGTTTTTATTCTGTTGCATTTTACTGTCTGAGCTTACGATGTGCCA…
>comp48377_c0_seq1
GGAGAAACTGTGTTCCAAAGCATTCCTCAGTGATGAGAGCTGTAAATTGTTTCAGTCTGCAGTAGCCAGTGAGTTTTATTAGTATTGTGTATGGAGAAACATTTCCACAGAGGAAGTATAAAGGGTTGACAATATTTGGACTGGTACACTGTTTTCAACAGTTTTCCTCTTGCCCAATAAACCTGCACACAAATACCAGGCTAATGTGAGCCTCAAAAAGTTGTTATGACATTAACACCTTCGAATATAGGTTTAGTTTTCAGTCTTTTAGGGCCTACCTGTTTGTTGGAACATATGTTTCTTGCAAAACTGCACATTTCAGATTTTAGCAAGGAAAGAAACAGTTAAACTGTTTTATTGCACACTACACAGTTCTTTATTTATACTGTACTCCCTTGC…
>comp67590_c0_seq1
CCCTTGCACGGTACAGCTCGAGTTTTTGTGAGATGGTAATGCCACAAGTGATGATTTTAGTTTATGTGTTGTTTTTCTCTTTTTTTATGTGTAGAATCTGCTCTTTCCAAATGGTGATTTTTTTCTCCTGCACACAGTGGCTGGTGGTTAGCTGCAGCACTTTCACCAGCAGTAGGAAGTCATATGGCGATGCAGGGGGGACTATAAAAAGGGCAGGAGAGAGCTGGAGAACAGGAAGGACCTGGAGATTTGGAAGACAGGAAGAACCTGGGGAGTCTGTGCAGGAAGGGCACGCAGCTGCGGGAGTACTTCTGTGAGGATTTGCTATTTTGGTTTTCTTTTTTGCCTTTTTTTTCGCTGGGATTTATTGAGAGCGGATCGGAATTTGCCAAATCTTGT…
>comp101201_c0_seq1
CGATGTATGCCACGGTGCCGCGGTGCCCCTTACCGATCACCTCCACCCGGGAGCCCACCTTGGCCAGCTTGCTGCTCCCGTCGGAGCTCATCCTGCTGCTGCTGCTCAGCACCTGAAATTAAAATTTTGCTAAGCTCCTCTCCCACAGCTCTCCAAACAGCAACACCGACTTCCTGTGCCAACGGGGGTTGGTCTCTCCTCCCTGCTGCCTTAGAAGTCAGCACAACTTTTTTGGCTTTTGTTAGTTCCAGTTACCGTCCATTTGCACATTTTTAGTCAACTTGTAGGGGGCAATTATGTTTGACACGTTGTAAGTTTTAAATATTACTATTTAAATATTGGCAAATGTTGTCCACGAAGGACCCCTGACGCGCATGCCCGGTTGTTGTTTTGAG
>comp134616_c0_seq2
AAGACTCCTATTGCATAGCAGTTAAACCCGTTCCAGGTTTTACTACGATCTTGATTAGTTGCAGTGTATAGGTAGCAAGCTTAGGTGTGCCTTAAAATCCTAGTAAAGCCAGGAATGGAGCAAAGTGCTATGCAATGGGAGTCTGATTTTCACTTCCATCTCTGGGTCTTCACACGCTATGAAGTGCAATTTTATATCGTCTGTTAATTAAGACGGTTCTTTGGAATAAATAGCTTTTTGCAGATTCCGGGTTCAGCCATACCCACACTCTATGAAAGCTGGTGTGTTCAGGTTGCTTTCCTCCAGGATTCTTATTGATTGGGGGTGTAACCCTTGAAGATGTCTGCAGCCCTTCTCCTTGCTCATCGCTGCCGTCTTGCTAAGTCCTCCTCTGCTCGC…
>comp57373_c0_seq1
GGGATGAGGAAGGTATAATATAGTCTGTACCTCTCTAATGCATTCTTTCCTTTCTTTAGCAAGATTTAAAAACTGGTCCAAGTAGTCAAATCAATCTAGAATGTAAACTGTATATCGTAAAGGCTGATTAGAATGTAAGTTTCCCACATCAACGTACCATATCATTAATGTGGTAAACTTACTGTCTAAGCACCCTGTATATCAGAGCTTCTCTGCTCACATACACTCGAAGGATTTGTTTGTTTGCACACAACAGGAAAAACAAGTTTAGATTAATGCATGGCATTAGAACAGTTGTCTAGAACAAGTAAAAGGCATATCAAACTGTACTTAATCTTTGAAAATAAAAGGAGCTGATGGTGTTGGTATTTAGCTGATAATTTCAGCACATGTATCCTA…
>comp95124_c0_seq1
GAACTTCAGACATGACGGGTGACCTGAGAGAGAAAAACAACAGCAGCAGCAATAATAATAAAAAGAAATCTACTCCCATTTGTTTAATATCCTTCTCTGATATATCGAACTGTAGTGCAGCTGGAGGCACACACTGGAGTTCAAGGTGACTTTCCTGCGAGGGTTTTTAAAGAATCCACAGGAATGCGAATGGCTGCTGTCATGTAATATTATTACTATCTTTATTTTTTTATAGCACCTTTCATAGTGGACCA
>comp108547_c0_seq1
GCCAAGACTGCCAAAAAGCAAAAGGCTATAAGATGTATGTATATTATTAAGCGTTCATCCACACACTCCAGTGCGAAGAATCAATACCAGGTCTGTATTACCTTCTCAGTTGATCACATACCATGTGCATGAAGGGTGGACAATTTGCCTGGCTAACAAGGTTGAAGGTTTTTGCAGATACCAGGTGCTATAAACTGTCCCCCACACCTGGGATGTGCAGAAATGCATAGAGCCTGTAATCGCTTTTACAGACCCATTGAGAGCAGAGCATGATCAGGACTTTCCTACTGGGTGTAGAGGTGCTGGGAGCAAGCTGATCCCTGGAGAACGTGATTAAAAATAGACTGAGAAGTTGTGATAATATTCAATATTGTAAGAATTCTGCACTGTGTTTTAAAG…
>comp98793_c1_seq1
CACACACACACACACACAGCGCAGCACCCTGATCCAGAATAGGTGCTCCCTTGTGCCTCAGATGCGAAGAAGGTTTGAATGAGAAAACATCTAACAAGGCAACTGAAAAGAGGCTCCTTCCAGGTGTCAGACACTTCATCCATGCTTATTTCAACAACAAGACCGTTTCCTTTTGATGCTTAGTTTGGTTTGTCAGCCATTAATTTGCAGCGTTAGTCACACTTTAACTGTTTAATTGCTGAACAGCTTTCTTCTTTGAAGTTTTTCCTGCCATTACCCACAGGCTGCCTTTCTTTATTAGTATTTGTATAGCCACAGGAGGTCCAATAGACACTTTTCAAAGAGAGTGGGCTGGCAACTTTCACCCACGTTGCAGTCAAATTATTCATCAAGAATAAT…
>comp81204_c1_seq1
CATAAAGATAATCAGTCCATTGGGGGAATGGAATGCGAATCAGTCGCCAGTTGAAGGGGAGAGGACCCACAGCTTTAAACTTGCTGCGTGGATTAGGTATGGGGGATTGCCCCTGATTGAACTTAGAGTTTGCAGCATAATGATCCTAGCACTGCTAGACACTGGTGCCACAAACTGTCTGCTTTCTAAAACATTGTATGAGCAGCTTTCTGGGAACCACCCACCTTTGGAGAGATGGGACAGAAGTGATGTTACCTTAGTCTCTGATATAAAATGCTCTCCGCTTGG
>comp126455_c0_seq2
CTATTGTTGCAACAACCATTACCTTAATTTTTTTGAACTGTGATATATTTACTTACTTAAACATATCTGCTTTTACATTTTGTAAAACAACTAGTAGTAGATAATATACTTTGTGGCATGGTGTTTTTTTTAAGATAGCTGTGGTTGTCTTCATACAAATCAAGTTGAAAACATAATAATAAAAAAACGCCTCAAAATAAATTATGCCTCTGATATGAGTACATTTGTGGATAGGCTATTCATTTTTTCAACGTAGTTTGACACCTGCATTTCCCCCATAGTGTCAAGATTACATAAAAAAACAGAGCATTAAACATCATCTGAGATACAAGTACTGTATGTGACAGGGAATATGTTTTCGCTTGGATGATGTCATTCAGGGTTTTTTAGGCTCCCCGA…
>comp163525_c0_seq1
TACCAGATGTGGGAATGGCATTGTGTACGTATAGGAGGCTTGGCTGAGCCTTCGCTTTCTTAAGACTGCAAACGATATGCACTAAATGCATTCAGTTGTTTTTGTCCCGTGTTTGGTAAAGAATTTGAGATGCGAAACAGTTTACACTTTACAATTCATTTCCCAATAAGGCTTTTTTCTTTTTATAACTTTTTTTAGTGCCATGCATGTGTATTTGGGGG
>comp136249_c2_seq2
ATATAAAATAAAGATTGATTGATCAAAAAATATGCAGAAATGTCCACCTATCATCAGTTTTTGGAATGTAGAGGTGCCTATGTGTCTTGATCTGCTCCTGCTTGGAGGTTAATCCCTAGCTGTCCTTAATTTACAGTCAAGATGACTCTTACTGGCAGGGCTAACAGCAGCTAAGAAGACTATCTTGAACGGCTGGGTAGAACCTGGAATTTTCTTTAACCGCGTATGGTTACATTATTTCTTAGATATTTTACTTATGGAGAGGTCCATGGCAAGATTGAACCAGGCCAGGCCAGGCCATGTACATTGAC
>comp197153_c0_seq1
GTAGTGACTACATCCTTTACACAGGAAAGTGATCAGTTTCCTTTAAGGAATATAAACTAGAAAATTAGCTCTTCAGCTCGTTTCTTTATCGTTGGATAATATAATTTAATTAAGAAACGTTGTTGACCGTGTCAGTGTGTGACGGCTGGACAGTCCCATACACACTGTAATTGATGCCCGGAGCTCTTTACTATACCTATACTGAAGGGAGAATAGCCCTCTAAACATGTATATAGTATCAGCAATGCATACACTGGATTCATTTCCAGTGTGTGTGCCAGAACTCTTTTGCTTAAGACATGTTTAAG
>comp260850_c0_seq1
ATTTTGTGATCACGTGACCCACTCCCAGTTTGAGAAACGCTGCTCCAACTTGCCTGGAGAAAGCATTGCATGCCATAATAACTACTCATGCTACTACTACAAAATGTAGACGCAGGTACTGTGATGGTATTGTAATGTATACTACCAAATGAGACTACTGTAGTTTGTTCTACAAACACAAAAGTAAAATCATCTTAAAAG
>comp217783_c0_seq1
GAACGATGTAGTGATCAAACATGGTGATTAGCTTTAGGAATGCTTTTTTAAAGTTTCCATAACTTTCACAAACGTGAATTGTATAATCATCTGAAAGAGACAGTGTGTTCATCAGACCAAACAGCTGCTCTATTCTAGTTTGTATGAAAACCACTTTTATATAAATATGCACACTTATTTTAAGCCTCTTAAATTTATTACATTTTATGGAGTTCTGCAAGTCATTAGA
>comp48544_c0_seq1
CTTTAACTACATTCATGTAACATATAATGCAGCAGATATTTACTGCTACCACCTAGTTAATCACAAGAAAGCAGCAAGAGGACAACTTAACTGGCTTGCGTGCAGTCCTGCTGTGAATTCTCCAATCGTTCCAGAACGTGTTCTCAGCATGGTTACACTAGGAAATAGTCTGGCTGTGTGAGAATCAAACCCTAAACTTGAGATAAGAGGACACGGTAGCATTCACACTAGCAAAATCTTCCGGAATACACCCGCTTGGCCATTCATTCCGGAATATTTGTGCAAGTGTAAACGCACCTAACGTCCAAGTTCTACCATTTCATTTTTTATTGTTTAAGTGAAGAATGGATTTGTTTTTAAATGTTTTTCTTCCTCTTAAGGCATGTGTTTTTTTTTTTT…
>comp73458_c0_seq1
GGGGAAATTATTGTGGTAAACGTTAGGCATGCTTATACGATTCACCTCCAACGGCAGCTAATGATCCAGTACAAGACTTGTCTTTTGCAAAATGAGTCATTCAAACCATTATGTCTGTTCTACAACTTGAAATCCCGACAGGCAGATGGCAGCCACCTGCCCCCAAGCATCCGTGAAGATCTTTGCTCTTTCGTACACAGGGTCTTTAGGCTGGATGTCTTATCTCAGGTTGTACATTTCTGTGAGCCAACTGTCATAATCGTGACACCTGCATAATGGCTGCAGCTCACTTCTACCACCCCCGCGCTGACTTGGG
>comp140956_c0_seq1
TGGACAATTTAAAAGTTCAGCAGTTATAAAATAATACACTCAGTACATGAAAAAAAAGAATATTTAAAATCTCCTGTGGGTCACACATTTTCTCTTGGCAATACATTTGCTAGACAGTCCTGACTTGCTGGATGTCTAACTAATGCATCCTCTTTGAAATTGGGCTTTTACTGGGTATTTATACCCATGTTGCTGTCCCACAATCACGGTCAACTAGAACAAGATTAGGTTCATTCCAGGGTGATGCCTTCATCAGAGTTCTGGGCATTAATGCCATGTGTCGGAGCTGCATAGTCTTGTTATGTGAGCGTGTTTGCTTTGTTAAATGCAATACTGTTTACGACAGTTTGTTCCAAGGTTAGCATTGCTCTTCAGCAGAATGCAAGCTGACCTTGGTTT…
>comp238164_c0_seq1
GGAAAATATGTCTGTACTTCTCAATTCTAGGCCTATCAACACTTTTAAGACACAATTAGGCTGTGTTCTTGCACCCTTCACAGCATACACACTGTACACATCCATTTTCTTGTGCTCACAAAGAGTGCTAGTAGGGAAATAAATCATCTGAAAACAGATTAAAGTCAAGAAGGCTGAATTTCAATGAGCCTTAGATATGCCTGTCACACGTCTATAAATCAATGTTGATGCAAAGCACCTGCTAAGAGACATTATCCCATTACTAATTGAAGTGGCTTTTTTATATGAAACAACATCTGATAATGTGATAGTTAACAGTTAACAACCTAAAAAAGTCTATTAAAAAAGCA
>comp269194_c0_seq1
TGTCTACCTAGTGCTGACGTACCAGTTTTATCAAACTGCTGCTGTGAATACTGTACATTAAAATGTTGAGATGAACTACCTTAAATAAAAATGTAACTAATTGATTGCACATAGTGATGAACCCGCTTTATTCCATGATTGGCGTGCAGGCAGAATTTGCGATATAAAGCGGGTCATGACACAAACCGGGTTTCACGTTTGCCTA
>comp58532_c0_seq1
ATTAAAAGAATAGCTTTCATTATTACCAACAAATCCTACAAAGCACAATCGATGTCCAATTTAATCTCTCAATTAACTTTGTTATTTTTTGAATTGGACATGTTTCATATTTTTTCAACGTCTTTCAAAAATGCACTTAATTCAAGGTAAATGACCTGTAAAACATTTGGAGGCCTGGAGAGAGAAGTGTTAAATGTGTCCA
>comp131949_c0_seq1
TTTTTTTTGTTTGTTTTTTTACCTTTTTTCAATGTCTGTCTTACTTTTGGTTTGTCTTAGATGAACAATGTGTCATGCCAAGGCCTGAGTTTACAGTTTTGGCCAAGTTGTAGTTCAGTAAATTAAGGATTAAACATTATACAAATAATATTATATATATAGATATGCACAAAAAAACTGTTGACTAAATGTATTTAGGAAATTAGCAAAATGGCTGAAGTTGACAGCCTTAAAAACGGTACATAGCTTGTGGATATATTTTAAAGTGAATGGGTAGACTCTCAGAAGCTGTTTGAAACCACTTCTACATTGAGATTGTTAAAGTGAAATGATGCTAAATCTGCAATTTATTGCAATTTCTCATGACTGAAAATGAAATACGTCGAGGCAGACTTCACT…
>comp11250_c0_seq1
CGACAGGCTCTTAACTGTGAGGACAGGAGAGGAGTCAGTCACGCGCTCCTTATGAGATTAAGCTATTTAATAAATTTACATTATTGTTAATTAATTAATCGAAGCTGGTCCAGATTAAAACAGAATAATGTGAACACTAAAAGCATAACAGAAATTGATACAACCAGTAAAATACCTTCAACCAGTTACAAAAGAATGAGGTCTTTGTACTGGCTTTAGAGCTTCATTTGAATGTCAAAGTTATTGTTACAGTGGGTTCTTGTTACTTACCCATGGCTCCTCGGTGCACAGCGG
>comp140289_c1_seq1
ATAATAATAATAATAATAACCCATGTATATCCCTTCCCTCATTTAAAAGACGCATATATACACATATATACAATAGTGGTAGCAGGTGTGCATGGAAATCTCGCTCAATAAAGTTTATGAATGAAGAATTATAATAACATTTATCATATCATTTTTTTTTCTATCCCTATACCCACATCATATTCTAGGATTCATTCCCTTGACAATATTACGGCTCCGATTTTAACACTAAAAGCTATTTTCCAATAAATTACAATCAGAATACACAGTACAGTTTAGTGTGTATTACCTTGCCAATAATGCATGAATGAAGATCACGGTTGCAGAAAACAAAACCTAATAATAATAATAATAATAAT
>comp66470_c0_seq1
GGGGAGGCAAGGGGGCCCAATGGGGTCGGTGCTCTAGGAGGTCTGGGTCCCTGGAACGAGGGGGGCGGTGGTGATGCGGTTGGAGGAGAGGGAGAGAGGGCGCGGCTGCTCCGAAGGGCAGGGGCGGACAAGATCCCGATCCGGGCAGAGGTTAGGGAGTCCTCAAAATCTTCGGCCAATTTGACGGCCTCCTCCAGGGTGTC
>comp210137_c0_seq1
TAGAATTATTCTTCGTGCAGTTTATGGACATGTCAGATGTTGGTTACCATAGACTATATTCTCTTGCTTTCCTTACAGGTTAAAAACTGACAGTAAAAATAGTAACCCATTAGTAATCCATTCCATTAACACAATGGATTTTGCATTAATAGGTGAGCTAACTGCTCCCCTGAATAATGTGTTTGAACTATATAGGAGGCTGTGGCCAGTGGTTAAAG
>comp141756_c2_seq1
AAAAAAAAAAATAAAAAAAAAAAGATGCAGTTTACACACAGACTATAAATGCTTTTTATGGACAGCGAGTGAATAATGATGCATCATGGGGAGACGTCTGACCGCAGTCCAGTAGTGTGCAACCTCTCTAAGGATAATCAGATCACTTTTTTTCTTTTTCTGGGGAGGGGGGGGGTTGCCTGAGGCAAAGGAGATGCATTGTCTGTGGGATTTACATGAAATCAGTGATTTAAATGTCAGTCCTAAACTGGGAATTGAATTGGTTTAAAAAGAATAAAAAAAATAGTTGAAGAAAGGTACTCCTTGGCCTTCTCTTGCACTCGCTCTCTCGCTCTCACACTTTGTATCGCCGTTACAGGAGAAAGCATTAAGCCCTAGGTGTTTTCATTTGGACTCACT…
>comp97387_c0_seq2
TTCATTGCATGCATCCGTCTATCTACTGGGCAACAAAAGGGAAAAAAAGGTTTGCCAGCGACGCACGGTGTGTTTTTCTTCAGTTCTATTTTTGTATGTGAATAGAACTTTAACTTGCACACAGACAACGTGTAATACTAATACTGCTAGAAAATTGTCAATAAAGTCCAATTATTTTATTCCCCCCCATTACTTTATATAATGAGAACCTATTTTAATTCCAAATAGCCTACAGGGTATACCCGAGGCAAACAAGAGAAAAATCTGAATTATTTTCTTACCCTGGGGGGTACCACTTCAATTCAATTCAGTTACTGTTGCTTTTAATTTAAGTGCACGTTTAAACGGGAATTATTTTGAAACAGAAGCACATATTTCCCACGCAGAAAAAAATAACTG…
>comp136056_c0_seq2
AAAAAAAAAAAAAAAACCATATAAAATCGTCACTGAAACCTCTTTTCCCTGCATACGTCATTCAATACATATTCACTTAAAAATAAAAATATTTGATTATGCTAATTAACTTGAAAGTACATGTTGTGGTACATTCAGTAAAACACACAGCACATTTTAAATGTAATTTATTTGGCACCTAAATGTTTTTTTTAAGAGTTTATTTAAACTGCCATTTTTTCTCCCAGCAGTTCACATTATTTTAGAAAGCATATTGATACATTTCCTTACTACAATGTTTACTAAAAAACAAAGCAAAACAAAAAAAACCTCTAAAACAAAGAGTGTTTCAGAAACATATCATGAAACCCAATCAATCAGTCAACAAACTTAAGGGCTGCTTCCTGTCTTGGTCTCCAC…
>comp274831_c0_seq1
ATTAAACATTGTTTAATCTTAAAGTTTAAACTTTTTTAATGAAACAGAATCTAAACCCCTAGTTCAAAGCAAAGACGCCAAGGAACAGATGGTTACATTATTCACCAGATTCTAACACAACTTTATGGCACTTTTTAGTGGGTTTAATTTCCTAAATATCCTACATGGGTGAATTTGCAAACAACCCAATACCTCTTTAATGACGGTGGCCTGCG
>comp5762_c0_seq1
TGGCCAACGTGCCCTTTTCTTTTGGTGTGTTTTGTTTAAACTGTGTTGTTTTTATAATTTAATAAATACAGTGCTGCGGCAGTTTCGCCCTGTAGCACATGTGTGATTGTGTCCTTTCACTGATCTGACGTTACCCCTGCAGCTCTCACTGCCACAGCCACACTTTTACAGTGCGAAAGAAGCACATGGTACAGCAAACATGTACTAAAACATACATATATCTGCTACTATATTAGGCTAAAGAGAGATCTGTTTGCAAGCTTTGCTTTCTGGTAGTGCTGCACTTCCTTAGTCATTTAATTTGGAGAGGGAGAATCATTTAACGATCTTAAACCCTTTTAGCACTCTCAAGATTTTTTGTTTTCA
>comp137113_c0_seq1
CCTGGGTTCTCTTGGCTCGCTCCGAACAGTAGATGGTACTTAGCCTGCTGAGCGGAGCAGCCAAAAAAATTTAACTTGGAATTTTAAAGAGCAAAGATTGCAATCGGGTGCATTCGGCAATGCGGAAATAGATGGACGTTTCATGCCACTGAGCTTGCATCCACAGTCTTGGGTCGCAGATCAGAAGCGCTCAGACCAGTAAAACGGGATTGCATGATTTAGCGGAGCGCAATTCAATTCCACGCTGTATGTTTTGCTATATGTATGTTTTGCTATATGTTTGCTTTGGAGAACAGCGGATACCGCGTTTTGGAATCGCAAGGATTTATTTAATGTTTTGTTTTTTTCGTTGTTTGTTTTTTTTTAATCTTGAATAAGTGGGTTATCATTTTTGGAGAT…
>comp106926_c0_seq2
GGAGTCTTATTTCCATCCCTGTTTCTGTCCCACATTCTCTTTCGTGTTGTAGGGAAGACCAAGTTGGGAGTTGATAATCTTAAATGGGGTACCCAAGGAGAATTTCAGGTATCCTTAGATCTCACTTTGCCTTTCTGGCATGAACCAAGAGTTAAAGGGTCTTCCATCATATGGACCATCGACTGGCAAGGTGCTCATAAAGAGCAGCCCAAGCAACATGTACAATCCGACCCTCGTTACCAATACAGCAGAAAGGCAACAGTAATGGTTAAATCAAGTCAAGGAGCTCATATCTCCCGGCCCTAGCCCTTTACCCTCTTAAATTCTGGGATCAAATCTCCCTTGAACTCCTCAAAAAAGAGATCTTAAGATATATAAAAATACAAAAAATAAACCCTT…
>comp138113_c2_seq1
CCCAGACAGACAGCCTCCAGTAGCTCTTGGTGAAGTAACTGACAGTGCAGGATACCTGACACATCAAAATGATGCCCATGATTTGAGCTTCTTTTATAATTTATTTGTAAAGATCAGGATTGCTTCACCTGTGCTTTTCTTAGAACAACATCACAATGAGTGACTCATCTTCCGATTCACTAGTTTTGTGCACATTGCATAATGAGGGTCTGATACTCTACTGTAGGGACTGCAGGCTGTGCATCTGTCCCGCGTGTTTGGTAAACGAAAGACATCGCAGTCACTCGCTCATTTCCTTCAAAGATGCATGCAAAGCAGAGAAAGGGATACTGGAGATTAAGGCAAAGCAACTGAAGAAGAACCAAGAAAAGCTGCAGAAAAACTTGCAGCAGCTGTCTG…
>comp136503_c0_seq2
GATTAGTTAATCATCAATTAAATAGTTAACTATTGATTTGTCTCAAACCACCAATTTAAAATCACAAGTAGCATTTAAATTTCAAAATTAAGTGATCAATTAATCATGATTTAGAAAAGACCATCCATTATGCTATATTGTTTAATTTGTCCTTAACTGACACTATTCTTAACTTGCAATAGTCGATAAAACTAGAGTCAATGGCCCATTTATGCATGCAAATATAGAAATAATAAAACTATATAGCATAACTAGTAAGGTTACAATGCATTGCAATACAGGAAAACAATTTACAATTATATAGTATATCATCCAACAAACAATATATTAACTAAATGGTGCACAAGAGTTCCAGCACGTTTCCAAAGAAGCAGGAGAAATGAAAGAAACAGAAATAAA…
>comp228029_c0_seq1
GTTGATTCTAAGGAAGGGTTGCCTCACATCCTGTGAGGACATTTTAATGGAGTGCATGCTATCATGTTCTTTTTTTTGGATTCATGCACTGTGAAGAATTCCCCTGCAATTCCCATCAGTCATCTTCCCAATTCTGGATTATGCCTTCAAGATTGCATCCAAACAGCAAACAACTTTACCTTCCACCTGTGATCTTCAAAAACAGACTCCAAGCCTGAGGATAACCATATTCAGTTCCACCAAACAATCTCACG
>comp94718_c0_seq1
GGGTGAAACTACTATGCAATAGGATTCTTACTTCCATCCCTGACTAATATGCTGGGAAGAATAGTATCTGCAATGAAACTGGCAGGTAGCAACAGTTGACTATGTTGAAAAGTGGTCTGGAATCTTGTTACATGGGATGCACTGTCATAAGTACGTCTGTTTGTTTTGGCAATGGCTTGCATTTTTTAAATGAGAAACAAACAGTGGAATGCAGCTTATCCACATTGCTGGCTATTTCAATGTAAATGATGGTATGATAGCCATATCCAGTCATTGCATGTTCTTCCCAATAGTATGCTTTTGAAACTTGCCAGGGATATTTTGTCATTATGGACAGTATAAAAAGACCAGAGCAGTTATGCTATACTGCAAACATAGAAAGTGTTCAATTGCTTTGTA…
>comp123510_c0_seq1
AGAGGTCCTTATGTACCCTTTAAGCTTGTTCAACTGGACAGTGTTACACAAATAAAATCCAAAATAATTGGTATCAAAACACTCATATCCAATATTAATGTATTTAAATAATAGTCCCATTCAGACTAATGCAATGTTAGGTTTAAGAAAGCTACTGTAACAGAGATTTTGTTTATATGCAATAAATGTATAGCCTACCCTCATAATTAGGTTATTATTTATATTTACAAGTATACCCCCATGAATTTGAACAGCTGAGAACAATTCTAATCATTGGTGCAAGATAATAAAAATGCAGAAAAAGCAATAAATGGGTCTAATTAAAAAACACAAAATCAATATACATATTTTAAGGCTATATTTTATAATGTTACAAATATTTAAATATGATATATAAAC…
>comp137227_c0_seq1
CGAGTAGTACTGTACTAGGAAGTGATGAAACTCTTTGAGTAATCGGTTTGTTGAAACACGCTGGTTTTAAATGCAGTTAAAACGGAGCTTGGAAAGCCGTATCTAAGCTGCAATGAGGCCGATTGTTTGTTGTTTTGCACGCCGAACATCCGCGACATTCCTCAGAGTCGGGTCTTTAAATCGTTGTGAAAATGTAAACACGCTGCACATGTCAAACTGTCAGGCTTCACGTCACAATAATAACAATACCGTTACCAGTTTTTATCAAGAAACTCACAGAGATACAGATGCAAGAAATGGGACACGTCCAGCACAGACTGTTTCTTTAGGATTTGGACCTTTCAGTCTTTTTAGTGGACGTTCATTATCTGCGTTGAACAATGGAAACCCGAGTTCTAT…
>comp228973_c0_seq1
TGAAACCACACTTCACATCTCCGATCAGTAACCACTGATACAAAAGGCAAATTGGTGTTTAACATCCTGGTATCCCAAGTTTCTGTAAAAATCATTACATTGTGTCAAGACCTCTGCTAATCCTCATCCATACACTTTAGCCTGTGCTGCTTCCCAAATATGAATAAATGAAGACTAATTGAACAGTCTAGGTGCTTTAGTGGATATAGGGCCGCAGTGTGGAG
>comp147153_c0_seq3
TCCCCATTCTTCAAACAATGATGCTACTATAGATTGGTTGCTGTAATAATGTGGTATTCAGTTAGTATTATTGTTATTTTGTACAATACATTGATGGTTTAATCAATCACAAATAAAACACTAAAAACCAATGCAAATGCTGAGAACTTTTTTTATGAACATAATATTTAAATTATCAAGAAAAGAAAAGATACAGTGCATAAAGCAATGTTAATGACTCTTTTTAGAAATCACTATGGGTTTAGGGGCGATATTATATAGGCAACTCCCCCAATAACCACTGTGCCTCGCTATGATTAATACACATGTACTTGCTGTACAAGTCATCTATAGGCACCCTGATATATTGTGAAGACAGGCACACAATAAAACACTTGATGTCATTAAAAACGTGGTTCA…
>comp117565_c0_seq1
GCTAGCATGGTTGCAAGAGGAGACCTCGGCGACTCTGAAAGAGGGGTGATTGTCGGGGTGCGTTTGGCAAGGGCTTCAGTGACCAAGACAGCGCAACTTGCTGATGTTTCACGAGCGGCGGTGTCTAAGGTGACGTCGGCGTGGAACTCCCGAGGGGATGACGTCATCAGCGAAGGGCAACTGCGGGCGGAAGCGCACACTCCAGGACCGTGACATCCGCGCGTTAATTCAAAGCGGAAGGCAAAAAAACAGGCGAGCAACTGCAGATC
>comp243383_c0_seq1
ATGAGAGTTCACGCAGCCTTTGGCCATGTAAAGGCTTGTGATATTGAAGAGGAAAGCGAGCCGAGCTCTCTGGACCGGACCCGGTTCGGTTGTGAAGCCTCGGGTGCAGCGTCGCTTTGAAATGCGACTCACGCGTTTATCCGAACAGGATTCGAGTTCATTAATATTTAAATGAGCAATTACTGCGTACATGATGACGTCACACATCGCAGGTCTTTTAAGAATTAAGAGATAT
>comp137754_c2_seq1
GTTTTCAGCTCTTATAAAGAGTTGAAGATTTCAAGTTAACTGTAAAATTGTAGAAATAACTTAATCTGCAACGTGTTAGGAGCTGAGAACAGTTAAAAAGATCGAATTAAGCTAATTGTTAGTTCAGTTGAGGGGGTTCGAGGCCCGTGGTTGAGAGTCACTGCTGTAGAGTGTGCTGGTGTCTGCCTGCCTGCCTGCCTGC
>comp4570_c0_seq1
AATGAATACAATAAAAGTAAAGGCTTAAATCTCAAATAATGGGATAACCTGTTGATGTGTTATTGTTTGCAAAATCTGTAGAAAACATTCCAGACATGCAAATGTTGTCCAGCTTTGTAATTGACAGAAACATATCAATTTTTGATTTATGGACACAAAACAATATCTTCCTACAGTTAGGTTTTGGAAGAAATGATCTTCGATACAGTCGGAAACAGCGCTGTTTAAACCAAAACGACAATAATTTGTTTCACAAAGTAAAAAAAGTGTCATTCCGGACTATTAAGTATCACATCTTTTCTGGACCCTTGAAAGAACAGGCAGTCCTAATTACTTTAGTCTTAGATAAATAGTGTTAATGTGACCTAGTACAAGTGAGCAGAATCAACCTGCGCACGT…
>comp132887_c1_seq3
TTTGGGCCCCCCAACATTTTGGGGTTTTGAAATTTTGGTTCAACCCCCCTTTTTTTTTTTTGAGAATTTTATTTTCTGTATCAAATTCTTATGCATTCCCCTGCAAAGATATTTACAATTCAGCACATTTGAAAAAAAAAGGGGGGTTGAAAAGAACAGGTTGCATTTAATGTAACATTAAGATTATATTTCCTTACTCAAAACACACTCTTCGTATTAAAATCTTCATATATTATATATATACAGCTACAGTACTAAAACAGCTCTGAGTCACACTTTATTTTAAGGGCAGTTTCAGCATCCATCAGCTGTTAAAAACATTGACAAATGCTGCTCGTTTTGTGTTAATAGCTAATAATAATAACCAATGTATACACAAAGAAATCAAAGTTATAATAA…
>comp65324_c0_seq1
GAAATCAAACCGTTATTATATCTGGAAATTGAGAAGAAAAAAAAGTTTACCAAATCAAATGCACTCTTTTACAAAAAAGGTATACTATACGCAGATTTCTGATCTCAAAAGATCAGACCCAACCACCCAAAAAAACTATCAGTTATTACATCTTTTTAAAATTCACACGTCGAACATTATTTCTGTTGGTATGATAGGCTGTATGAAACTTTTCAATATGAACTTTTCAATTTACTGTCTTAGTTGACGTAACAGACGGATTGAATTTGAAGTTAAAACCAGTCCAGTGTCAAGCAGCTCAACCCTAGTAAATCCACACTCATTTAATGAAATGGCAGTGTTCTGCGTATAGATAAATCTGACTTTTAGGCTTTTAATTTTTTTTATATCATTCAGGTT…
>comp100930_c0_seq1
GCGAGGTGGCACGCCGTATGTTTGTACTACTAGGTCAGACAGAAGCAAGTCCTCTGAGGATGGGTAAAACCGGTTTGTCTAAAGCTTAAGTGTTTGCGTAAAAAAAAGATATATTTGTACGAGAATAAACCCCAGTGTGGATTGTATTTATTTATTTATTTTAGACACAGGATTTGTGACTCTGTGACCCAGTTTAATAACACAAAGCCTCAATGCTAGTGTGCTAAACATTATGTAATGGCACCACAACTGTACCTTACCCTACTACTTTTTTTGCAGTGTTATTAAATGGTATATCGTTAAACTTGTAAATGAGTCAAGTCGTTTAGCTGTGGCTTTTTTTTCCTGCCGAAGCGAAAATGGCATTTTGTAAACCCCTGGGGAGAAAGTAACAATAAA…
>comp106742_c0_seq1
GAGGATTGAGCCTTCTCTTCTTGAGTTCTCCAGCAATTTCAGCCAGGATGGTGTTTCTGCGCAGATAAGGCCTTCGGATAAAGGTCTTTCTGCACTGCGGGCATCTGTAGAAACGTCTATGTTCAGTCCGATCCCAGCAGTTATTAATACACCCCATACAGTAACTATGTCCACATGGAATAGCGACCGGGTCCTTCAATATCTCCTGGCACACTGGACAGCTAAGCTGTTCCTTGGCTAGCAGAATATTTCCTTCTGACATTTTTGCTGCAGTGAGACAGAG
>comp134723_c0_seq1
CGGGGAAGAGACGGGGTAGTGAGGTTTTAGACGCGCGGAAGAAACAGCTCGCCTGTTGAAGACAAATACTCCAGAGCTTAGAGCTCTAACAAAAACACCGAGCCCGCGGGGAAGAGACGGGGTTGCATTTGGTGGCATCATTAAACTAATAAGCAAACATGTCAAACATCTGTTCCTGGGCAGAACATGAAACGAACCCTTTCATGGAGTGAAAATACTTTGAAACACTACATCGAAACAAGAAGCACTCCCAGGACCGCACAGGATTATGCAGTGCTAACTTGAGAATCGGGATGAGTTTCTGTGGCCCCTGCTCGTTGATCGCCGCCTGTCTTTTGTTCTGTCTCGCAGCCCGGTTCACCGATGGTGCTGAATGTAGTCCTGATTGCAACCCCATGA…
>comp279108_c0_seq1
CTGGGATACTTTACATTCAACTTAATAGATTCCTACAGAACCAAACCCTTTGTTGCTGAACAGCCCAGATATAGTTTTAAATGTCAGCTACAATGGTACAATCAAGTGGTAATATTTTCATACTTACAAATACAGTATAACAACAGTATAGATACACACTGGTAATTATTGGTGATGCTATAGCACCATATCAAATCCATATTGCCACCACTGCTGGTAATGAAAGGTGTCTGCCGATGGTCATGCTAGG
>comp176199_c0_seq1
TCTGAGTGAAGACAGCAGTCCATTCTTTCTTGCGATGGTGATCGGGCTTCTTCAACCCTTGCCCAATTAACAAGTGTCTGTCTTGGAACTGATACTTGAGGATCAAAAAGGTATTTCTTGTACTTTCCTCTTTTGGGCCTGGTTGGAGCACTGTATTCCTCCATTTATTTTTGCCGTTTAGTCGTGCCTGAATGATTTATGACAGAATGTCCTCACGGACTCAGACAAGTTGGTGCCCTCGTGCTG
>comp123132_c0_seq1
ATTTGGTATTGAAACTCTGGGTGAAGGATTAGTTAATTTTGATAATTGGGTGAAGCACAACATCCGCACTGCGACCGTGCCCATTTTTAACCTTTGACCCCTTTATTCATATGAGCACTTAAGATTTGAATGGAACATTAACACTATCTCCAGAGAAGTACCCCATTTTCGACTTTATTTTTGGGTGCAGGCGAATAAGTTATATTTTCGTCGGCCTGAATGAATTCTGAATACGCCCAGGTGGTTTATTTTCCTGTTGCTTTCATTTTCAATGCGTAGTGTCATTTCCTGTCGATCACTGTCGCTACTCAACGCTTTCTTCCAAAGGGAGTTTCAAAGAAAAAAAAACTCCAGGGTTACAGACCCTCGTCCAAAATGAGCGAGGCCAAAAGAAAAATT…
>comp282570_c0_seq1
TATTTATTTATTTATTTTTATTACATTTAGACCTCTTGTTTACTAAATATCTTGTTATCTCTGAATAGATTATCATCCTCTCTTCAAAAACTAAGCAACAGATTTTAAAAAGCAAGATCTCCCATATATCCAGCCCCCTTCCCCCAATGTTATTCATTTCCCACCAATGCAGAATAACTGGCTGGGGTGTTCACTGAATGCTGTACCAGTCTTGGTGATTT
>comp114132_c0_seq1
GTTTGCTCAGGGGGATCGGAAAAGTAAGTGGGTTCTGATTGTGTCTTATCTTTCAGGTCTGTGGATGTTTTTACATTCATAGTAAATTTACATTTGTTTGTATATAATCATCTAGTAGAAGCACAAAAAATGAATTCACAAGATTCTCATACTGATTCTTTTTTGTATTTTAACTACTGTTTGATCATATTGATCTAGTACATCCTGAGTGAAAAGCTATGCCGTTCCTTCGCTCCACAAATTAGGAATCAACAATTGGATAATTTAAAAAGTAGGCTGTGAATAATAATAATAATAATAA
>comp130664_c1_seq1
TATTACAGTAAGGCTAATACTGTAAGTTTAGGCATTTTTTTTTTTCCAAATTCATAAACTTTTAAAAAGCTCAAAACATAGACAATATATTTAAATGGTTCAAATGAGAGCCACATCACATTCTTGATTACATATGTGAAAAAATGTTATAGTGAAACACACTTTTATCATACAGTTGTTAAAACTAAAAACAAAATTCAAATAGGCTACATTAAATAATAAAATGAGTAGACTTTGATTTATACAAAATGGTATTTCACACCACAATCGGGTGAGAGACACAAATCAAAAACTAAATGTGTCACCTAAAAAACATTGAATGCATTGCTGCTTGACTTATTTCAAATGTCCAGACCTAATGCCATTCGATAGATGATTCACAAGTATTACTGAGCCGTG…
>comp126206_c0_seq3
GAGCACACAGGAAACACACAGGAAGCAGACAGGAAGCACACAGGGAGCACACTGAGACAATGGCTACAGAAATATTCAAAATGTTTGTCACCCTGCTGAGTAACGAGTAAGAATGGTCATTTACACACAGCATCAATCCGTTCACTCAATTTACTGCACAAAGTTATAGTTCTGTCAAATAAAAGTTAAACTATAGGAAGACCAAAATAGTGCTAGCACCCCATTGAAACAAAAGAGCTAATATTCAGATTCTTTCAGCCAGGTCGATCACCAACAATAAAATGGCTAAATTACGACTAAGGGTCCATTTGAAACGTTCACATTTCCAGTTGGGAATGCATCAGCATAGTTTATGAGAACTCTGTGCTCTGGTGAAAACGCCAGCGCGGTCTCAACGCT…
>comp177211_c0_seq1
CGAACACGCCGGCCTACTGACCTAGTGCGCGCACGCGTCCGATAAGCGCGTACACGTCGGTTCGATTCCGACCAGGGGCACCACCGTCAGCGACGGAAGAACGCCTCCACCTGCGCGCCATGGCAGCGCTTGTACTTGCTGCCGCTGCCACACAGACACGGCGCATGCTCGCGTAGTCCTGCACCGAGTGATTGGCCGAGGAAATCCTCGCCTGCAGAAGGGGCTGGATCATCGACCGG
>comp158526_c0_seq1
TAATAATAATAATAATAATGAAGTCACTATCCATTAAAAACAATATAATACATGCATACAAGTTTAAACTATATTTTTCAACTACACTATAAAATAATTTACCGGTACAGTAAACAATGGACTATATACATTATATTTGTATATAAGATAATCCTATTTTATAGAAATATGAATACAAAATGTGTAATAGTAATTATTTCACACAGTGGTGCATGTTAATGTGCAGGCCTGAAGATAGATGTGATGTGCAGACTGTCTTGGATTAACTGTATTAAGATTCACATCAAAATGCTCTGAAG
>comp235723_c0_seq1
GTATTGAAGTACTGCATACATATCCCATGTTTAAATTTAATGTAACGTTTAACCATACATATTACATATGTTATTATTATTGCTAGCAGTACAGAGAACTGAAAATGAAATGGAACAATATTCCCACCGAACCCTGTTCTCATCTAGCCTGGTACTAGTACTCATTTGCTCTCGGTTTTTACGAACAATAGTATTTGTCTGGTATTCGAAATCGAAATGCATTTGACTGCAACAAACCAGTTAAAGACTGTACATTCACCA
>comp118832_c0_seq1
CCGATGGTGCTCTTGCTCTCCAGATTGAACTCATTCCGCGTGAACCGGGAGAGGAGGTTACTCTTCCCAACGCCAGAGTCTCCGATCAGCACCACTTTAAATAGATAATCATATTCGTCGTCTCTGGTCCCCATTGTGGTTTACAATAAATAATCAGGTGTTCAAAACTAAAAGATTAAAAGCGAATTTGTTAAAAACACAGACAGTTCACCTCCCTCCCTGTACAGCTGATTGTACACCCAGAACCTGATACAATCGCCAGCCTGCACTTCCGGGGTCGCGGGCGGGGTTAACGAGCAAAACGTTACTTTATATAAAGCTGAAATACAATTCATCCACTACCACGGTATTGTGTTTGACTGGCAAGGCACGTATTGTTATCCGTCTACCTACAAATAA…
>comp29138_c0_seq1
AAAAAAAAAATACAGTAAAAAAAAGATTAAAACCACTGTTCGTTTCCTTAAAGGGCATACCCTGGAGATATCTGAAACTAACTGTGTTTTACAATACTGCAGATTTAAAAGTGGCGTGATCTCACAGATATAATAGCCAGTATGATGTTCAGTACCTTAGGATGCCTGCACATCAAAGATGCTTTGTAGTATCAATTTGTGCTTGAGAAATAGTTTCATGAGATTAAAGATGTGTATTTTGTTTTGAGGTTTAAATGCTATGTAATCTTTCATGAAGGCCTTTTCTGTTTTAGTTGACACACAACCCAAATGACAGCTTTACATTTCATTCCTGAGGTTAAAGACCTGTGCTGTTGTTTATTCTGTGCTGCACAGTACATTTCTGTGTTCTTTATCCCT…
>comp246684_c0_seq1
AAATAAATACATGTCTTCTAATTCAAGATATTTATTTATTTGTTTTGCAATTTGTGACCATTTCTTAATGAGTCAACAGCGCTGATGACCAGTCACAATAGAGGCTGAGTAACCAAGTTCTCGAAACAAAAACAATTTGAAAAGGACAAAAACACTCTGAACACAATGAGGACAGCATCAGCTCAGGTTATGAGTCAGGACTTCATTCTAGGATTCCATTCAAAGAAAGCTATTTAATAACCAAAGCAAATTAAACAGGCTTAGGAG
>comp102200_c0_seq1
TGAAGAATTTAGTGAACCTGTCAAGCTACAAGGCTAGATCGGCCCTGTTAATCGCTAATTGATTGATTTGTGTCACCGATTTCCATCACCGATGCTATAGGACTCACTTAACTGTACAAAATAATGTGTGAAACAATTCAGGGCCATCCAACCCATAAGTATTATCTTGTGAATTTAACCCGAAACCTCAGCTTTAAACTGAAAAAGCATATTGGTTTGGCATGCAACATATTTGATTTAATAACAAGTTCTTAAAAACAATCCCAACAGTCTTAACATGGTCTGCAACTAAGCATATGTATTAATTTTACCCATTGTTTATTTTCAGGAGGGCTTTGTGATACCAGATG
>comp200591_c0_seq1
AAATGTGTTCTTCTAGAAGAATGCATTGCAGTGCGTCACAAGAATGGAAGGCTAGACATGGAGGCAAACATACTGCATCATCTAATACAATGCTTTTGGGAGGAGTTGATCCTGTGATGGAGTCAGATAGATGTAATGATGCTGGCTGCAAAATGTGAAGTCTGTACTTTTACTCTTGTTCATAATTGTTCCATGTAAAACCAATAATAATTTATTTATCCTGTAGTGGTTTGTCTAGTTTACAAACAAATATGGAGCCTATCGGATCTGCAAAAAGTTAAATCCAGCAGATCGGAA
>comp113583_c0_seq1
GGAATGAACCACTTTGGTGACATGGTAGGTGAATTCATTTAAAACTAAGCGAGCTGGCCTAAGTTGGAATGAGGAAGACTTGTTTCTTAACTGTGACCCCATGGTTAATATCAATACCATTACAGTTATTGACGTGCTGATAGGATTCTGGGTAATTCAAATTGCGGTTCTTATGCTATTGCCACATTAACGCTACTTAAATGCTTGAGGTTTTGAAAATGTGATTGTGAATGACAATCTTGTGTGTTCAGTGCATATAGATTGCTATATATTGAATATAATGGGTGAGCTAAACATTCTACTTGCTTCAAAGATGACTTGTAGGCCATGGAGACGAGTCTTAAAGTGCAATTTATTATTGAACTGCTATTAGGAAGAGTAATGTGTTGCATACTAATG…
>comp288859_c0_seq1
AATTATTTAACCAACCAGAAAATGTCCTTTAGGGATTCCAAAATAATTACCTAAATTATCCACAGGAAAAGAGGCATTATTTTTCCTATATTCACTTTTTAAAAGGAAAGTCCAAAAATAGGTCAGAGAGAAATTGAACTGAGTAAATAAATCAGATAGCCGTTTATTTTTGCGCTGTAGTTATTCCCAATTAAAAATGTATAAAAACAGCAGTTTTTTTTCAATTGATTCAAATTGTGACAAAACTAAATACAGTTTAAAGGACAACTGTAT
>comp178010_c0_seq1
ATTTTACAGCTTCCCCAAAACCTGAAACACAAGAATACAACTGAATCAGCAATTTAGAAAAGAGCTTAAGTTACATTTCAGAACCAGGATGATTGAATGCATCTTCAGAGTACCGATTCAAAGCAAGGCATGAACATGTAGCATCTCATTCTTTCAGTTACTTTCATCGCTAGTCTGGTGGCCAGTTTATCCAGATGCACGCTTGGAATTTTCACTAAAAGAGTGGAAGGGATTTGTTTCAGATATTTAGAATGCGTTTGTTTAAAAAAAAAAAAAAA
>comp77614_c0_seq1
AAAAAAAATTAAAAAAAAATCACAATGCCTCTATTCATTGTGCTCTGAGCCGCTGCTATCAGTGTCAGGCTGTGCCACCTAATGTTGACAAACCAGTTCTCCAAAGGTATGTGGACAATCATTCGATCAAGACAGTCTCACATCACGGTACAGGGTTGGAAATAAGACTCATTGCATAACAGTTTGATTCACTCCTGGTTTTTAAGAGTTTACAGTTCTAACACACCTGTGCTTGTTACCTATA
>comp57921_c0_seq1
TTGTGGTTCTGGTGTGGCAGATCTGAGGTTTTTCAAATGAAGGCTGGTGATACCTGTGTGGAAGCCGTGTTGTAGCCCGTTTATTAGGTGCTGTGTGAACTGCTGGTCGGGGTGCGAGTGGAGAGCTTCAGTGAGAGTGTCTGTGTTGATGGGTGTGGAAACTGTCAGTGGAGATTGCCATTTTTTTTCTTTGCAGAGGGCAAATTATCCTGGAGTGCGCATCGCCGCAGAAATTACATACGTGCATGAATCTGCAGTTGGAGTTAAAACAGGATAACCTGTTAAAGTTATTACAAATCTGTCTTTCCCCAGCAAACTTAACAGGTCGTCCGTATTTGTCCCTGTTGTATGAGGCAGAGGGGGGTGCAGATGCGTGGATCAGATTTGCAGCTGACAGAG…
>comp132672_c1_seq1
CACTGTGTGACTGGAGTTCAGACCCATTGCGATGATGGTTCCCAACTATGCCCTAATTGCAGAGGTTATTCTTTACTCTGAAGGTTTTGTATCTAGTAAGATTTTGGCCAGAAAGATGACTCAGATGTATAAACTCTGCAGTGAACAGCTTTCACAACAGGATCATTATGACTTTGGGATGAGGGCAGTTAAGTCTGTACTGGTAATGGCTGGGTCCCTGAAGAGAGAGAACCCTGACCTGAGTGAGGATGTGGTGTTGATCCGAGCTTTACGAGATTCCAACCTGCCCAAATTCCTTACTGATGATGCTCTACTTTTTAGTGGAATTCTTTCAGATCTCTTTCCGGGTGTTATCATTCCAGATCATGATTATGGTGTTTTGCAGTCAACCATTGTGGA…
>comp220024_c0_seq1
ATTCTCTTTAGGATTGTGCTAAAGTGAGTACAGCAAACTTGATCATTTGAGATATAGGGGTGTTTGACAGTAATTTGGGGGGCAGGGAACGAATGTAGCAATATTAATTCAGCTTTGATTTGTCTTCTGTAATATATCAAATTAGCATCTCCCTGCCTATTTACTTACCCTTGCCTGTTGCCTCCCAAACCCGAGATTTAGACCAATAATGAAAATAAGTTTGTAATCCTTGAGGAAAGGTCATAAATTCCTCCAGAAATTTTGAAACACCTTACAGACTTCAGTGCTGTCCTAACTGTCCTTGTTGGCCCTAGAACATATGCAGGGTCTTCCGGCTGAACAGAATTCAATTCACAAAGGCATAAAAGAATTTGGTAGAATTGCCACAGATATCAAAAA…
>comp162059_c0_seq1
AATGACTTGTAGTTAGATTCACATATGTTAATATGGAAAAAGAATCCCATGATAGTGGCTCATTTCATTTAGTGTGAATTCTGGTGAGTATGTAACTAAAAAAAGAATCGAGCTTTACTTTAAAACCAAATATGATGAAGAGCCATAATGGGAAAGGGCCCTAAAATAGGCACTGGTAGCAATTCAGGGATGTGGGAGGGGCAGTGTCATACTTCATTTTTTCTGTTTGTATTTTTGGCTGGGCTGATGTATATTTGGAAAACCTCACTCAGTGTGTGGACAGTTTGCATGGTCATTTCTTACAAAGCGCTGTACCACACACAGTGCATAAGCAGGTCTCCTGGATTCACAATCCACTATTTAGACATTAAGATAACGTATCATTACGAAATGAGTAAG…
>comp131558_c1_seq1
TTTGATAGAGTACATCCAGATCAACCTGTGTATCGTTTCGAGTCTAAATGTTCTCTCTTTTTTATCTACCAATGGAAAAATTATTTTTCTGTCTTCCATTTTGCTTGAAGATGGACATTACAGTTGTTGACTTCATACACACTGTACTTTTTGACTACACTGAGATTAGTGTAAAGGAAAATGACACAATTTCTTCCATTAATGTCAAGTGTTTTTTATAATCATTTTATTAGCTGCTTTTTATGGTAAATGTGTAGTTAAAAGTGTAGACCTACTGTCACGAAGAGGTATATGAAACACATTGAATGCTAAACTAGGGAAGTAAATTAAAAAAATACTCACAGTATATAAAAAGCGAAAGCCCTGAAAAAAACAGATTTTGGGGTATCTCAAAGATAG…
>comp138408_c0_seq2
GTTCAGAGTACTGTATTTATTTTTTTAAAGAGGACGTGCCAACCACTTACAATGCAACAGTAAACAAACACGCACTTGTTTGGTCTGTTTCCTGGTGGTAGCACAGCAGAGTGCACTGAATATTACATTACGAAAGAATGGATTAAACCGTCGCCCTGAAATCAATACTAGATTACTATATAATAACGGAACATGACTGTGCAGCACATAGCCTCCTGGAAGTCAATTATGGCAGATTAAAGGGGCGGGGCCTGCAATGAGGGTAACCCGCAGGGCCATGTGAAGCAGATGATCTGGTGCAGTTGAACGCATGAAGGAGGGACTGCCTGGGGGCTTCTATGGCAGAGTGTACAATTTCAAATCAGTAACCAAATGAAAGTCATTACCTGGCAAGGCTCC…
>comp253821_c0_seq1
CCTTTTTAAAAATAAGCAACTGGAAAACTATGTATACCTGCATGCTTTGCAGCAACTGGGAAGTCCGCTCTAAGAAGTCCCCAGATGTTCAAAGCTAACGTCCATTCACACAGCAATAATATCAAGTGTTATAGGTCAGGGATATTAGATACAATGTGCTGCTAGATTGATACTTGACCTTAAAACTATTGGAAGCTGTGTTCTACATACAGGAAAGCCAATTACAAACAATGGAAAATCTTGAGCTCTGTAAATAAAACAGCAGACTTCAATGTTGGGAATAGCTTGACATTTGACCATTGAAAGAAGACAATACAGTAGTCTGGTCCAACGGCGATCTCCTGACAAATTACACCTTCCAGGG
>comp269976_c0_seq1
AGAGTCACTGTATGACTTCTTGCAACGTGTTGTTTGCAATGCAGAGAATAAGGCGAGGCGATTCTTTTTCTTGGGTTTGCGTGTATTTCTCAAGCTCCACTGTAGATACATTCTGAAAGATATGTACAGTAATGTATAATTGTGCTTAGCTTTTAATTTACTGCGCTTTTAATTTACTGACTCAATAGTTAGCATTATCATGTGAAGTCATAGTCCAG
>comp281209_c0_seq1
ACAGTTTCTGCTTTCAGTGGTCAATAAAAGTTTATTCTTTATTACACAACGATTCAGTTGTAAAATATCAAAATACGTTGGTGATGAAATCTAACCACACTATTACACTAAACTTAATTTGGCATGTATTTTGAGTGTTGCTGGGAAGACCGATTTGGTTAGTTAAGTGTATATTGGTTAAAATAATTTTTTAGCAGCAGTTGCAGTATGTCATCTAACTCTTGAATGTTATATTATAATGAAAAGCA
>comp177794_c0_seq1
CAACTTTTTTCATCTCTCTTAAGTTTAATCCTCCGTGTCATGTCTGTAAACTATCTTCATTTGTATCTCCTTCAGTTCTTTTAAAAGTGTAATAACCTATTTTGCTTCGAATAACACTTTAACATTGGATGGTAGCACATATTTCTCTTCCCAGTCACTTCCTGTGTTACAGGTAAAAGGCCCCTACCTGACCCTTTGTTGATTCTTCATTGCAGTATAGAATGCAAGATCCAGGAGAGGTCTGAATACTATGTAACACTGTAAGTGAACTTATACTGTTCAGGTGAACAGATAAACAATAAGGGAG
>comp280003_c0_seq1
GCCAAGCAAAGCTTCTATATGGGCATTCGTTTACCACAGTAAAGTAAGACTTCAAACTTCTTTACCTGTAACTAACATAACTGTTTTCTTGCAAGTCCAGTATACATTGTACAGTAGATGTATTTACTGGCACAATATGTGAATCTGTGGCAGGATAGTTAACTTCACCAGACACCAGCAAAATGATATGGGACCTGAAGGAATGTG
>comp187473_c0_seq1
AAGGCAGTAGAAATCAAATATAATGTAGTATTTTTAAGATGGATTGTATAAGTAACAGAACTGACTTCAATGAACCTTGGAATTGGTAACCTAGAATGTCTTCCTTAAAATGTTGGACCACAATGTAAAGAATCTGCATTTTGCTGTATTATCTGTAGTGTGGTGCTCGGTATGTAGAACTATCTCATTTTGAATGACCACCATTGCTTTACTATGTAATAAATCATGCAATGGGTACAGCAGCATTGGATAGAGAGGTCATGGAGTGTGCTCCAGTGCTGTGAGATTGATTTTTGGGTTGCACAGGCAGGACCATGATGTCCTCACCCCTTCAGGAGTGCTGGATGTTTACCTGCCGTGATGTCATCGTCAGTCACACCATGTTCCCATAGTAACCGA…
>comp122492_c0_seq2
TATCCCTTTTTATTTTTCATGTCCATCATAGTGTCCCTTTTTTAGGCAGCAGTTCCCTCTGATAACACTGCTGGTATGAGTTACAGACTGAAATATCAGCAGGGACCTGCGCTTCCTTTGTAATGTTTAAATGCAGTTACAATATTAACTGGGTACAGAACACATCATAACATTAATTAAATGTCTTGACTGTAAACATACACCTTCGTCCCTTGAAATGGATATTTTTGTTTTACCAGTTGAATGATGCAATCTATTTCCTATGCTTGGAACAGAGAACCAGAATTATAATATATGGTACCACTTGAATTTCTCAAATTAATACCTGTATACTTGCCCTATATGCTTATTATTGAACCATAAACCTATATGGTTAGAAGCTCTGTTTATCATTAAAGG…
>comp5875_c0_seq1
AACTTCCTTCTCTCTCTCTCTTTTGTTATTTTTTTTAATATCCCACTGGATTGCTTTAGTAAGTCTTGGTGGGTACTCCCTTAAATTTGGGTTTTGATATTCTCTATACCGCTTTCATCCCATTCCCAAAGTAGTTTTTGGACTAGTGTTACCTGTAGAATCCTACACATTACTCCTCCCACCACTATTGGTTGTTAATGATGACACAATGTGGTTATTTTTTCACATATAGTAGCCACA
>comp157843_c0_seq1
TGCCACTTCACCTGGAGCAGCCGAGGGTATTCGCCATACTTCTTTTCTTCAGGATGTGTATGCATGTATATAATCTCTGTTGAATACTGTAGTATATTCTATATATGCATTCTATAAACATGCAAAGATGTCTGTTAAAAATAAGACCAAATCTAGTGACTAAATCAGTTGTGCCAAGCCCTCATGATCTCTTGGAGTTCAAGTTTTGGTAGAGATGGTTTGCAATTATTATTACCAGACTGACTCGAAGACTTAGACCCTGTCACACTGTGCCCTGCCATGTAATCAGTGGTGTAAAGGCCATGCAAAAGATCATTTGTGAACTTTTGAGCATTATGTTTGGCACACCGGGCTAAAAGTTCTTGCTGTATAAATGTTTTGCAGTCTTCTGTATTATGC…
>comp130142_c0_seq1
TGTGTGTGTGTATATATATATATGGTATTTCATAGATTACAGGTTTATCATTTCATATAAATTACCATTGTCTTTTGTATTATAACTTACGTTTTTTCACCCAAATTGAAGCCATCACTACAGTTACTTAACATATCCCACTGTTGATTAGATTACATTGTGGGTTATTGCACTGCCTGAATTCTTCACTGTGCGGTTTCAGCCTTTACAATAAAAGATCCGG
>comp53543_c0_seq1
GTCAATGTCAATAAGTGCAGGACTTTTTATGCTCCCTTTGAATGACTTTTCCTGTCTGGATTAAGAACAAAGCCACTGTGACAGCGACAGACAGGAATCTGCAGTGTTAACACACTCATGCTCACAGCCATGGTCACCCAAAGTACAGCTGTCTTCTCCTGAGGACGGGGGAGGATTGCCAAAACATTAAGACATTTTACGTAGCCGACTTTTTTAATTTCACGTGGCAGTGATCTACGACACCTGTTTGGAGAGAAGAATGAACTGTACCAAGACACAACACAAACCTCACACAAAGACACTGCACCTCAGCAATCCTTGAGGTATGCAGATATTGGGGCTTGTATTTGGTTCAGGAGTTTTTAAGACACTGTATCATAAAGCGCAGTCATATGGCTT…
>comp79135_c1_seq1
GTAGAATTTCATAGGAGTAACTTCTGAATACTTGAAGCTCGAAAGCACTTCTAAAATCATGATGTCAGTTCATGCAATGTACAGGAAAAAACATGCATCATGAAATATGACATTATCACATTTGGAGAAATAATATCAGATAGGTGTGTTTGGCTTTGTTAATAAGATTAATAACCCTTTCCCATTTTTACAAACATTCTCAGATGTGTTGCTGATGCTCTGTGCCGTAAATGAATCACATCTAATACCTCTGAATACGATTCTGTGGAAGTATTATTTCAGAATTGTTGTTGGTTGTTTTTTATTCTTATAACAATTTGGAGAACGCAGCTTTGGAATTTCCCCTCATTCATAATAATTTTCTTCCTAGTTATTCTCATTGGCCACATCAGATGTGTA…
>comp173003_c0_seq1
TTGCCGTATTTGTTAAACATGTCTGTACTATTACATTTATCAAAAAGGTCTGTAAGTGTGACAATAATTTATTTGTAAGACCAATTACCAAAAAAACAGAGGAACTTGGACGTTTCTATAGCGTACATGAGAAGCGAACTGCAGTTCACAGCTTTTCAGAAAACATTTGACAAAAAAAGACTTTTGCTTCATTTGTACATGGGAATGTTAGACTAAACAAGGGGCTAAATCAGGTGAATAAAAGCCAGTGAAAGGGTACACTTTAAAATACCAGCAAGGTTAAAAGTTTG
>comp97728_c0_seq1
ACACACACACACACACACAAGCCTTTATGTTGCATCCGCTGACCACAAATGCCGTGGAAGTTTTGTGTATCATATATGTAGAAAATGAAAACTGTCTCCAACTACAACTGAGTGGCGTTGTTGCGCCGGTAGGAGAGAAAATGTGTTCTTTTTCACTGAGAGCCAGGCAGGAAAAGCTGGAAAATGCACAGAAAAACACAGAAACAGAAAAGCCTTTCACACAGCACCGGAGACAGGGGGCTCGTGCGGAAAAAATGCAATGATGCTCCCGTATAGATATTAATTCTTCCACTGTCTCATCTGAAGGCTACTGCCATGCGAGTGCTGCCGTATTTCAGAAGCGTCCCCCCGGTTTCCTTTCACTTTTCTTGGCATGCCTTTGGAGCCTGATCTCGGGGG…
>comp148340_c0_seq3
CCGCGGAGACCCCTGCTGCTGCTGTTGCATTTGTCTCTGCTGCCTTGTCTTTCTGTCCTCCTCGCTCTTTGCCTTCCCACTGGAGTCAGAGGAAGAGGACAGAATAGAGGAGGGGCTGGTGGCCCTCTTAAGCACGTTGATGTGAGGAGAGGAAGCGTGCCTCTTGAAGGTCTCTCTCTCTTGTTGACAGGATCCGAGGGCTTTCTTCTGGGGGACCCTAGAGGGGCTCTCAGAACTGGTTCTCCTGGCCGGATGTTTCCCAGCTGGGTGTTTGTCCCCGGAGCTGGCTCTGGAGAGTGGCTGGCCCTGCCTCTGGCTCCCCTGCCCTTGTCCCCCTGCTTTCAGCTCTTGGCAGCGCGAGGAGCAGAGGAACACAGCCGGTGAGGTTGTTTGGGTTTT…
>comp191832_c0_seq1
CTCTGACACTTCATTACACAGTGTTAGTCTCGTGTTCTTTCCCTTGTCCAGCAGGTGGCAGCATTAGGCTTGCCCTTACAGCAGTGTTGCTACTCGGGCGCCCCGTCTCTCTGTGCAGTTCCCACACACAGGCGTATGGTTCCAGTTGTTCAGGGTTTAATGGTATACAAACTGCTGAGACAAGGGACAGGAAAGTGTTTAGCCAGTGCCAGTAATCAAGATTAGATTGGATTCGTTTATACAGGGG
>comp125358_c1_seq3
TCGTAGTGGAACAGAGCCCTGATATAGAATCCTCTCTTGGTGTTGCTCCGCAGGGATGTCGTCCCGGATCCCAAGCTGTTGTTCATCAGCTGCTCCCGCAGGTCGTGAATCTTGGCCTCGAAGCGGCTGTACTCCTCTGGTTTGTACTGGCTGATGATGGTGACAGTCTGGCCTGCATTCTTCAGAGCAGCAGCTGCCTGCTCATGCGTGGCGCTCCTCAAATCCACCCCGTTCACCGACAGGATCTGGTCCCCTTTGCTCAGCTCTCCGCTCAGGTCTGCCGGCCCCCCTGCCAGGATGAAGGAGATGAAGATTCCCTCCCCGTCCTCCCCGCCGACGATGTTGAACCCGAGTCCGGTGGAGCCGCGATGGATCACCACTCTGCGGGGCTCCCGGCTG…
>comp134482_c0_seq1
ACATTGTCTATACCTTTTAGGATTCTGAATGTTTGAATCAGAATAGAAAACAAATAACCTGTTTTGTTTTCAAATCTTAGACTTTTTATGAATTATATTTGGTCTCTTGAAGTCAGTCACGTGGCAATACAAAGTCCACTGTATTTGAATGCAAGAACACCAGCATAGCAACATGTTCTGGGGTTAGGCTTGCCCTCTTCCTTGAGGCTATAGAGCCTGCAACCCACCAACCCACCAACCCACCCTGCCTGCACTCCCAGATGTTACTCACTTGACTGCTGCAATAAACACACTCACAATACACATTCCCTTCTCTCAACAGCTAACCAATGAAATACTGTTACATTAACAAAAAACAGCAGTTGCTTTGAAATAATCAAGCAAGTTGGTACAAAACGT…
>comp134703_c2_seq2
GCCACGCCCCCCACAGGGTCCCCTCACATGGGCATCATCCACCCCCCGCTCCCCCCCAGCTGCATCATCGAGGAGCTGCACCGGGCCCTGGCCATCAAGCACCGGCAGGACAGTTTCCTCAGGAAGGAGATGAGGCCGTCGCCGAAGAGGAGGTCGGAGGGTCGTCTGTCACGCACCTCCAGCACAGAGAGGGAGCCGGCGGGGGGCGCGGGGGTCCCCGAGAGCAAGCAGGGTGCGGGGAAGGACTCGGACGAGAACAAAGAGAACGTGAGACTGGACGAGTGTCGGACCGACGCCTCCGGGCTGCCCCAGGACCAGGACAGCTGGAACGACTCCATCATCTCGGGCACGCTGCCTCGGAGGATGCACAAGGAGCTGCTGACAGTGAAGCTGCGGAAC…
>comp123586_c0_seq3
AACAACACACCAGTGCATAACAAAGTGATTGACATTTATTGACATTCCTCTACAGTGATATGATTCAACAGAAAGCACAGCCTGAGAATTAAGTGACCTGTTATTAAAACAAAGCAAATCAGCCATTACATGAGTTCACCCTTGTTAAGAGACCAGTGTGAGTAATCTCATAAACTAATCAAATGTGGACATCTACAAGTCAATTTAAATCTGTCGCTTAACACTGAACCTGAAGCTCATTTTGGATAATGCACCCAGTTCTTCTGAAAACAGTACCTTATCTAGACATGGTTTACACACTATGCAGGTGAAAAGGGGATGGAGATAAAAAAAATGAATTCTCCTTTTAGGATATCTTTTAAACACAACTTCAATAAAAAATACTTGTACATTACATTC…
>comp86484_c0_seq1
CACACACATTTGTTTCTGGGTTCCATTTTTCAACAGGTTTGTATGCAAAGATTAAGGTCTAGTTTTAGAGTAAGCAAAGACAAGAATGGTAAATTAAGATTCATAACCCAACACCCAACCTCACATCTACTAATCTTTCAAAAGACAGTTGAAAAAAAATAATGTTTTGCTTTGGAGAAGTGTATTAAAAGTGCATACAGATGTGAAAAATTACATATTTTGGTTGATGGTATAAGGGACCAGGTCAAACTGTGAAATAACCAATTTTTGAAATCTCTTTTAAGCATCCCGTGGTATAAACCTCAATATATCAATCCACACTAGCCGTGCATGGTA
>comp131930_c0_seq1
AACACAGAGAGGGATCGGAGACAGAGAGAGCAGCGACTTGAGAACAGAAGGCAAGCTTCATCCTCTGTGATCTACCGTACAGGACACAGTTCACTTGTGGCTGGGTGGAAGGATTTAAAGAGGATGCCGGTGATCACGGCCCAGCCGCCCCCCTTCGGCAGGCTGCAGAGGGAGAAGCACATCGAACAGCTCTTCAGGTCCTTACGCCAAGGGAGAAGGGGGTCCCAGGAGCCACGGCACAGTCTGGGAGAGGAGGCAGGACAGGGGGACTCTGGGACACTGGAGCTGCGTTGCACGACGGAGCCGGAGGCCCAGTCCAGCATCCCCAGAGTCCTCAAGCCAGCGGGCGCCACGGAGAGCAGCGAGCAGAGCCTGGCTCTCTTAGCGGACGTGGAGCAG…
>comp181193_c0_seq1
TGTATGTTTAACATGAGTAACCTATTACCGGGGGAAAACTAAAAAATGTTGTTTCCATTGGTTTTATTGTTAAATTACATGAAACGTTGTACAGATTAAAATCTGAAGCAGGGCCGTGTGTGCTTGTGTAACGAACTCAATTGGAAACTTAAAGACGTGTCCGCAAGGGGGCAGTGTTTTACTGCCTTTTGTTAAGTACATCAATAATACACACTACTTCGTTAGCCAACCTTACTTTTTAATACTATTGTGAAGTTGAAATAACGAAGAGAAATATCAATGCGGAAAAAAATGGTTTATACATTAAAACAAGACATGAAAGCAAACGGTTG
>comp78978_c0_seq1
GGGAGTCAGACTGTTTCAATATGTGGAGGAGCACTAGCGCTAAACTGGGTCTCATTAGCAGGGATTTTCCTGACTGGGAAATCAGCACTTGCAATAGTCCTATTTGAATTTGCAAATCTGAGAAACCAGTCCCACTCCTACTTCACCATGTGATATCAAAAAGAAGCGGCACAGGTCTTGTCTCATCCGCAACATTTCTTATGCTCTTACATATAAGTTGTGATAACGGTTTCTATACTGAACCGTGCAAAAAAAAGAAAAACTAAAGTCAAAGGCAAAGGAACTGTATCTTCAGAAGGTGGAATGTTGATTACAACATCACTATGGTAATCAGTGGAATTGGCAACACGTTAATACAATTGCAAGTGATAACCTGAGCTCTCACAAAAAAGATATCGC…
>comp138009_c0_seq5
GCTGTTTAAAAACACGCTTGGGCTTGGCTTGCAGATGCGTGTGGAGAGCGAATGGGAAAGTAAGTTGCGTGAGAGGTGAGCGGGTGAGTGGGTGTCTGAGTGTGCGTTTGTTTTGTGTGAGTGGTAATTGTAAACTTGTATTTAAAAAAAAAAAAACTACACAGTGATCTTATTTGATCAGGCCAGAGTTTAAGCCTTGCTCCGGTTCTGAGATGATAAAAATCCGACATGCTAGCTAAATATTTAGCAATGTGCGTGAGGCAATTTCGCTAAAGCAAGGCATACCCACGATTGTGGTTTTGAAGTGATGAATTGATCAGATATACTAGGACTTGGGGCGGATTCTGAATTTATTCCGCGTCTGCGCCCTTGTTCGATGAGTATAGAGGCGATTCTGAT…
>comp95166_c0_seq1
AAAAAAAAAAAAAAAATGTGTTGAACACATGACCCTATTAAAAAAATTAGACTGTAAGAAACAAAAGTACGTTGGATGTTTTATGGTAGGCAGCTGTTCAAGTCCCACAAACCCAAAAGAGATTACATTTCTTCAATTTTTGCGGAAAAATCTATTTTATACAGGACTATTTGGTTTCAATCTTCAAGTAATGTAAAGTATGTGTCAGAACTAACTGAGCTGGGCAGTTCAAACCTTTTACTAGTACTAAGAACACAATGTGTGAGAAACGTCGATTCATACACTTGTATGTTTTTCATGGAATGTCTGTGGAGTAGATGGTAACTGATCTGTGCAATTGTTACTGTAACTTAATTGGACAGTTGACAATAGTCAACATGTTTTTTTCAATATTTCTTT…
>comp181542_c0_seq1
CAGTAGATTGTATAGTTATCTCCCAGTGTGGGTGTGACCCTAAAACTATACAACCTACTACCTCATCCCACAGTGCAAACAACGTCTTCGTACCTGTTTCATGAAAAATAAGACAGATCGTGAACACTGTACTTCACGGTGAACTCCAAACGTAACTTAAAAACAAATACGGTAGTCAAGTGCTTCAATGTACCAGCTCAAAATCTTAATACAGCTATTGAAAAGTAAATGGTGTTGGCTTCTCTCTGCTTCTGTGTAGGTGTTGTCTGGAATTACATTTGTAACTCTGGCTAGACGGGAGTTGATAAAAAAAATACAACTTTG
>comp121256_c0_seq1
GCCCCAAACTAGAGCTGGTCTGCGTTTAAAGTAAATATCTTGATCATGAAATTATATATATATAATTTTTTTTTTTGTTTTGTAAAACTCAGATTTCTGGGTTATGTCAGTCATTTACGTCTTTGAAAAGCATGCCTAAAGTTTTTTAAACCATCCCCTTTATTAGTTTTGGTTCCCCTATCATTGTGCAGTTGAACTTTTTCATTTTCAACAGAGAAAAAATAATAGTATAGGACACTGGCATTTGACATCATTTTAAGACACTAAAGAGACTTTTATATACTGTTGAATGTTTAATCTTCATAACTGTTGTACACAGAGCCCTGTTTAAGAGCCCTGCACTAGTGGTACTCATGGTACTTATGGCTCTTTTAGTCCAGTCTATTCCATTTGAGGACT…
>comp145397_c2_seq1
GAGGAGGAGGAGGAGGAGGAGGACTCTGAAGAGGACTCGGACTCAGAATCCGTTTCCTTTCTCTTGGATTTCTTCTTGGTCTTCTTGGATTTCTTCTTGGAGCCCTTCTTCCTGCGCTCGTCCTCCGAGGAACTCTGAGACCGGGAGCTCCTGCTCTTCTTCTTGCCCCTCCTGCTGCTCCTGGAGCTCCGCGTGCTGCAGCTGCTCAGCGGCCGGGAGCAGTCCAAGGCGGAGACCGATCTCCGCAGGTTCGAGGAAGAGGAGGCTCGGCTCTCCCCTGCCAGCTGGAGGCTCGTCATGCTGCGGACACTCTTCTTGTCGTCTTCGTCGTCCTGTTTGTCCTCCTCCACTTCCTCAGAGTCCGGCTCCAAGCTCTGCCTCTTGAACTTGATGGGTTTG…
>comp157675_c0_seq1
GTTATTAGGAAGATGTATGTTTTGTTCACTATTGTATACACAAAGAAAACTTATCACCTGAAGATCAGTTTTTGATAGTGTATACAGGTAGGCTTTTCAATCCTGTAGGTTAAAGCTGATTTTAGAAAAAAGATTATAAAACTTGAGCTCTTGTGAAGGTGAGCCAAAGCAGGGTTGTAAATTAATTGAGCTCCTGTTGCATAGTATTTGAACCCATTCCAGGTTTTATTCAGAGCTTCTTAGACCCTTCTGACCTTGTTACTGTAGATATACACTGATTCAAGCTCATCTGAAAATGTGGAATGGGTTGAACTACTCTGCAGTTAGCTTCATGTACCATGAAGCTAAAGTTAACCATAGCTGAAGTATAAGCTAGTTACCATTGAAATTGCACAGTGT…
>comp134174_c4_seq2
GGGGTCTATTTGGGTAGTTGAGAGATGAGTTGGAGTGGGGACTAGCAGACACAGTGGGCCCCCAGGACCAGGGTGGAGAAACACAATCAATATTTATTTTATATAGCTCCTTTCATAGTGGACCACCATCAAAAAGTGCTTCACAGAGGTAGGCTGTGAACTGTGCGTTATATGCAGAGTCACTTACAATAAGACAGTAGATTCTGGAGTTGTGGCAGAGGTAAGACTAACGGTAGAAGACACAGGTTAGCCAGTTTGTACTTTTCCACTTGACATGGCTTCTTGTTAGCTTCACTTTGTATGGCTGCATGTTGATAAATGCATGGAATGTCAATTCACATTCTGCCACACTGCTGGGAGGGGGTGGGACGACACAGCCCAAACCTTTACGTGTGAAGA…
>comp128572_c0_seq1
AAAAAAAAAAGAAAAAAAAAAAATACTGCAGGGAACAGAAACTGTATAATCTTTTAATTAGTATAGACTGGTTATTAAGTCTGTAGAGCAATGTAACAAGTGGAGGCACCAAATCATGGACAACAAGACTAGCACTACCACCATGAGCCTAAAATGGTCACCATTGGCAGCAAGCGCTTGCATCTTTGATGGAGAATGAAGGAATGCCAATCTCCACACTTCTTGATGGATGATATCCTTCATTTCGGTTGCAAATATATATCTTTTTCAAAGCAGAAGTCCAAGCAGACTTTATAAGGTACTTTTTGTGACCAATTGTACTGTAGTATGCAAACAAAATAGCAAAAGTTCATGGAAGGAGGGAGGAGGGAGTGATGCTGCAGAGCAAGTCAGACCTCT…
>comp156788_c0_seq1
TCTCTTTCTCTCTCGTTCTCTCTCTGCGGTCTGTTTGAAGTTCGTTTTGTTCTGTGGAACAGGAAGTGCAGTGATGTCACAGCGCCTCAGAACAGGAAGTGCTTGTGTGGTTGGCACGCGGTTCTTTCTCGAGAGGCAGAGCTCAGAGCAGAGCAGGGTTTGTATTGCTGTGTGGAGCAGGGTTTGCATTGCTGTGTAGAGCAGGGTTTGCATTGCTGTGTGGAGCAGGGTTTGTATTGCTGTGT
>comp122572_c0_seq2
GCTTTTCATCAAAGATATCAAGCAATCTGTCCGAATCCCTATTGCAAATTAAAATAAAAAGCAGCTTTACCAAGACATGGAAGTCAAAGTAATTACCCCAGAGACAACCAGCGAAACAAACCTTTACGCTGTCCACCACAAACAGCACCACCTTTACTTTCCAATTCCTCTCTCTGCTGCCATGCCATGCTGCCTTCCGTTTGATAAAACAGGGTTTAATAGGTTATCTTTTCCAATTCTTCTGGTTTAATTGAGCAGAGAGACAGGCAACATGCACAACTCTTATCTGTGCCAGCCACTGCAGATTAAGATAGCACAGGTCACCCAAGCCACAGAACTACGTTTTTAAACAAAACAGCTGTAAATTCCTTAAAGGTTAAAGAAACAAAATCAATACAG…
>comp167504_c0_seq1
TACAGTTGCAAATATTCTCAATCATGGAATGAAACTGAAATGGCTGGTCCAGACTGGTTTACTGCATATTTGAAAAGGCACCCTAAACTTACCATTAGGAGTCCACAAGCTACTAGTTGGTCTCGGGCAACAAGTTTCAACCACACAAATGTGTATATGTTCTTCAAAAACCTAGGGGATGTTTTAGGAAGAAACAAGTTTGATG
>comp89808_c0_seq1
GTGACAGTATAAATAGAGGCAGTCCTTGTTTAGTTCCTTCAGTTCACAAACAGTTCTGTTTTCAAGCTATTAACCAAAGACTCTAATAGAGTGTGGGGTGTTGCCTTTTTTTTTCCAGCCTTGTTTTGTAAAATGGACTTGCAAACAGGTCATGCGTTTTGCAGAAGAATATTTAGATACCCCAAGGCTTTGAGCTTTTAGTTTTGAGGGGCATTGCATTGCGGTCAGTGATGGACAAAAGACGTCTGTCTATAAGCATGGAGGTGTGGAGTACCTCTGCCTCCACTGATAACGAGTGCAACAGGAACATTGCTGATTTCGAGAACAACTCTGAAATACTGTGCAAGGACCTGGTGAAAGTTATGTGTTCCGAGAGGGTTGGC
>comp273855_c0_seq1
CCAGGGGTTAATTGACATTAATAATTCCGTTCCCAACTGGCCACATTCCACACTTGTCTCATAAATGAATCAATTAAACATTTAAGCAACTACCCCTAACCAATTTACAGTGAGTGGCTGATCCAAGATGGCCGCCCGCCCCAAACACACACATGCACATGTGCAGAGCCTCTGCTCTGTCACAGGGAGTTTCCAGACTTTAAGGTAGAATGGAAAGATGG
>comp114937_c0_seq1
CAGGGAGGTGATGCCTTACAAAGGTGAGCCAGGGAGAAGATCGCACCGCGACCCTGAGTTCAAGAGGCTTTCGGAGATGGACGTTTTGTCTGCAAGCGTTTGTCAGATGGTGAACCAGGAATAATGGCACAGGAAATCAAAACCCACTTTCCCTTCACATTCCCAGTATTGCTTTGCCAGTGCAGCCCATAATGTGGAGGTATTCCCAGTTGCAGTGGCAGTCTGGCATACTGATCCCAATACACCACTTTCATACTTCTGTGCGTCTATCCATTTTATTTTTTACTGCCAAAAGAGTCATCCAGTTAGACAGTTAACTGCTCTAGGCTTTATAAAGATGTAACCGTGCTGTGATCAGGTGGTTTCTGGTATACCATTTCAGAAAATAGCAGAATATAT…
>comp68889_c0_seq1
GAGATGGTTCTATCTACGTTGTATATAGCAATTCAATTAAAAATAAACGTTCATTTCATTCAGATTTAACTCCCTTCAGTCGTGAACTCCCTCCTCGGAGGACAGGAGAGGGCGTTTCACAGCCACGCCACAACAGGAAGATCCCAGTGTTCAAATAGAAAATATTTTTTATAGTAGTGAGATCACAGACATGGGAAATGGTATCACGATTGAAAAATGTCACAA
>comp113621_c0_seq1
GCCTACGTGCTGAGGTGAACAAAAAGTGATATTTTTCTGTTTTAAGATGGTTTTGTTAAATGATGGTTTAAGATATTGTTGCCGTTTTTGTTTCTATAACTTTTACTGTCTAGCAATACCACCTTAAATCTCTCTGCTACAACTGCTGTCACTACTGTTTAAATGTACCAATAGCAAATGTGGCATTTTGTTTCCGATTCTCATGGTTGATTCCCCGTTTTGATTGGCTGAATAGAACGGCTTGCATTAGAAAGTTTCAAGCGACACCCCA
>comp254519_c0_seq1
AGCGAATGCATTTTGCGCTCTCAGTTACTTAATGATCTAGAAAGTTCACTCTACATATCAATTCAATCCCTGGTGCTTGGCGCATGTTCTTTTACTCTACCTTTTCACGTGGGGGTTTGTTGGCAGGTGCTTTGTTTGAAACCTTCACACTTCAAAGACTTGCATTTTATATGTTTGGATCCCAGGTGGAAATATGACTCTATCGGTTTAGGTTTCTCAGTGGTTAATTGAAACCGT
>comp121317_c2_seq1
ACCAGAACATGGATATTTAAACAGTTAAATGCATTGCAATGATTATCAGTTATTGTATTACTGTTAATGATAACAAATACATACATAATTTTGTTACCTATTTTTTATTCTTACTTTGTCAAAAAAACGATTATTTCATTTTCTGTTAACAAAATCAATAATACACTTAGAAATAACATCTGCTTCTATAGCGAGTTGTATAAATGTTGAAGTGGTCGCACGGTTATGCTGAAGGTTGAAGGCTCCGCTCTTGGCATTCACCGCGTGCCTTAATTGTATGACATTAAATCAAGGTCCGCTGTGAACACGGAGAGTCAGAGTCTCACATCATAAAGCAGGGCAATAGGCATGAATTTCATTTTTTTTAAAAAGCACATTAAATACACTTATTATTTACAT…
>comp172763_c0_seq1
AACCAATCAGTAAATCAGAAGTGCTGATTTATCACAAAAGCAAACCACTATTTGATTTTTTCAACTGCTCCTTATTGAAATGGTAAATCTGTTTGTTAGTGCTCAAAAGATATCAGCAGTAAGTTAAACAGATCCAAGACTCCTTATTTGGAAGTAAAAACAATGTAATGTTATGAACTTGCATAAAACAATAGAGTTGCAGGAAGCAGCCATTCAGCATTGCTATCCTAGCTTCATAGCGATAAATTGTTGCATTCCTCTCTCATGATGTGCTGTTGTGCTAGCTTCAAAATAGCCCTTACAAAAGTTTCCCATAGTACAAGCTTAGTAAAGTGTAATAAAGCACAG
>comp147198_c1_seq2
CTCCATAAACCATTCCTTAAGCTCACACAGAAGAAAAGCTTTGAACAAAATAAAAATCTGAGCTTGCCCATCTCTAACTGATATTTGCTTGTTTTGCAACTACACTGCATGGCGTTAAGATTGGATACAGCTAATTATCATTTATGACATTGGCATAAATTATCCCTGCAAAGGCAGACGTAATAAATCCCTAGTCATATGCTACTATATAAACTGTACTTTTGTCCTTTCAGAACATAATGTTAAGTTAAACACAGATCCAAAAGAATGCATCATTAATACTCACGTCATATAAGGATCTTGCTTACTTTTTAAATTATTTTGTCAATCAATAATATAATGGGAACAGACATGTACAGATCTGCCAGCTCTACTTGTATTTTTAATTTGTACTGACAT…
>comp103765_c3_seq1
TTTTAGATGGACGTGATATAGGAGCGTTACGCGCTCTGTGCCCATGAATTTGGGGTCGGTTCTTTAGCTTATATCATTTTCCGAGTTTCTACTAACTCAACTTTTCTGGAACACACAGAAGGTGACTGCCATCGATGGGTAAGGCTCCGTGACGTTCGTTTTTGTGAGATCTTTATGACTTACCAAACGGCTCAAGGATGGCACACTTATAGTGGACTACGGTTTAGAAGGGTTAGACTCAAACACTGTAGCGGTAGCACCGATGTCGAAGGTGATTTGACTGAGGCAAGCTACGTGAAGGTGGGATTAGACAGAAATCTAAAAGGCAGTGTAAGGATGGTATCATTTTGCTTACATGCTAAATCATTCATATACCACGTTATGTCGAATTTTAATGAA…
>comp105772_c0_seq1
TGGAAAGAAACCACTGCGCAGTGGTATGTATAAAATAATTGCTGTAGTTGTCTGTATAAATATGCTTGTGAAAATATAAAAAGCAAATTAACACTGTGACAGAAATTAACTGAAGCCTGTTTAATGAAGCCCTAGTTTTTGACTGGATAAAGCTACTAAGGAGGGCTGGAAGAACTGAGTACCAGGATAGGACTGTGGAAGCCATATACCAAAAGTGCCTACTTTGTTAGCAACATTTAGAATTAAAATGTTCTTATGTTCTTTATTTTCAGGGTAATGCAGATTTAATAACAGCCTGTCATTCTGGTTATTTATTAAAATGCTTACTGTTTGTGTGTTACTCATTTTCACAGGGTTTAATCCCCTGTCTGGAG
>comp173376_c0_seq1
AAGGGGAGGTTTGAGATAGGCCTAGAATTATTAAGAACATTAGGATCTAGAGTTGATTTTTTAAGTAATGGTTTTATTACAGCGACCTTAAAGGAGTTGAAAACACCACCAGATGACAGGGAACCATTTATAATACTTAACCATTTATAATACTTAAGACCGTGCTAACTATTTTAGAAAATACTTCTTTACACAGTTTACTGGGAACAGGGTATAAAGCACATGTAGTTTATTTTGTCCCATCAACTAAGTCAG
>comp17821_c0_seq1
CCCCCGGTATGGTATCCCGAAATATCTTTAACAGCTGCTTCAGCAGTCTGCACCACACACACCTGGTCTCAGCAGCAGTGTTGAGGCTTTCTTTGGCTTTGGCTGAAAACAAAAACTCGTTGGAGTTTCGATAGCCAGTTCGTGTCAAAGCACTCGCACACAGCAGCTTCGTTTTCAGTGTCCCAGCCAAGCAATCCTGAAAGAAATAAGCCCAAACCTTCTTACCTTGCCATATGGGAAAGACGCA
>comp128690_c1_seq3
AACAACCACACGAGCAAGATGGGCTGAATGGCATCCTCTTGTTTGCAAATCCTCCCATGCTCCCATGTAGTTTAAATGGCCTAGGAGGGACAGAAGATTGCGTTTAGTAGGGGGGGGGGACCGGACCGGACAGAAAAGTGGAAATATAAAAAATACAATCCCCTGAGGACAGGCTCAATGGGCATGATTTTAAATGTGTTTGATATATTGGCTTTAGCCAGTCATGCGTTTTTCCCAGCAATTTTGATTAAGAATATGGCGTGGTCGATTTGCATATTGCAGGGAGCAATCTTCGTGAGGGACTGTTGATGCTGGGTGTGGTGGAGTTACGGTGAGCGGAAATGAAGGAAGTTACAGGCAGAATAGCACAGGTTCCTTCAATGAAGTTATTACAAATCT…
>comp238518_c0_seq1
GTCCATGACAGTCTGTTTGGCAGGTAAGCTAACAATTTGTTCTCTTCTCTTTCCTTCATATTCTTTATAAGTTGTGACCTATGCACATTTGTTCAATATGTTGCTAAAAAAACTCTCATCTCACAAAAAAGTTCACCCAGGTTTAGGGGGTAGGGTGTAAACGGGCACAGGTGCAGCTTGGTGTTCAAAAGTGAATAAGCCTGACCAGTTTTGTGTATTTTGTCGGACTGTCAACCTCAACCCTCTGTTTTATTGTAGTTAATTATTTCCTAATAATCAAATTTCTTGGAGATGTAATTGTATACTGAACAATAGTATAAAAACCTTAAGCTCTGAATTTGTATCAGCATGTTTATACAAGAGTTATTATATTTCACTTAAGTGCCCATGACACTCTGT…
>comp387_c0_seq1
AGTGAGCACCAGCCCTGGCTTCAGATTCCCTGCTGCATTGCTAGGGCTGCTGTTATTGCAATGAAGACACTGTGGTTGATCTAGCCTGCGTTACTTTAGTAGAACTGAAGAGCAGTCTCTGAACTCTGGCACCTTAACACTGTCAGAGCGGCTGCTGTACAAAATTACAAGGGGGAAGAAATTAAATCAAATGAAAAATACTTTGAAGCTGCGCTCTCTTTAGCTGTTTAACCTTAACATTCATCTTCCAGAAGCCAACACTCAAGCCTTAATACAGAGGGAAAAAAACAAAAACAGAAATAAAACATTATACATTCGTCAATTTGTGATTGAAATGTGCCGTCTTTACTCATTCGGATAATTTCATAAAAGATCCAAATTATTAAAAAATAATCCTCT…
>comp122631_c0_seq1
GGGGGGGTTAACAATTGATTATATACATAAACAAGACCAAACAAGCTAGAGATTGACGCACTTATGCAGAGCAAAGCAGCAGGATTATGCAAATAGTTTACCATGTGCCTTGCAAATCCAATAACACGGCTAAGCGCTACTGTTAAAACAACTGATCTTTTGTTTAAGAGCACTGTGCACATACTTTTCCTGCCAGAAAAACAAACTAAACCCAGAGACTTCTCTACACTCAACCCACCTAGTATGAAACAACACATCAGAAAGAGACGGGTTAACAAATGAAGACGCCGTGCGGTCACCAAGACCTCCATTTGTTTGCAACTGCAAAGCTTGCTAGTTCCTATAACAATAACCCACTTGTTAGCCCTAAGAGTTCTGGCTGCACTTTTCAATCCAATG…
>comp111604_c0_seq2
TTACTAGAAGAAAAAGAAAAAAAATGAATTTGTTAAAAGTAATTCGCACCGTATGCAAGCATGGAATCATTGATATGTTTATTCAGATGTCAGTGAAAACCAAACCAAAACAATGCTAAAGAAACAGAGAGGGTTTTATCTCGGGGTTGCATTAACTCACAATTCAGGATCACTGGACAAGGTAACAAGGGCTGGAGCTACTCTCTTGTCAATTAAGGCTTCGCTCATGCCTCGCAGAATCTGCTGCAACCGGTCAAAATGCAAAAGAGAAACGGGCAGGTAAAAATAATGGAGTGAAGACCTGGGCTAGCTGTGACTGCGGATGGGCAGGCAAACTCATGGTCACCTAGCATGCAAGCGATTGGTTAGCGACGTCAACCACCTGTGAGAGAGGTTAGT…
>comp187548_c0_seq1
AAAGACTGCTGCAGGGCTTCTAGGGGTATCTCATCACCTTCGAAAGAACGGCAGAGAGAGAAAAATGGCCAAAAGAAGAGTGGGCGGGGCTCCTGGCACCATACCTGGCAGGAGATGCTCAAAAAGCATACTTCGACCTGGAGTTGAAAGATGCACAGGACTACGACAAAATAAAGGGAGAAATCCTGACTCGACTGGGGGTAACCGACACAGTGAGGGCAGATCGCTTTCACCAGTGGGTCTATCGAACCGGACAACCACCCCGAACACA
>comp123935_c0_seq1
CCGTACACGCACGTCGGCACCTCTGAAACACGCACACGCCGGTTAGTGCAATCAGATACAGCTTGCCTTTAATTCTTCACATACCCATAAAGCATTTATTTGATTTCTAAAGCAGCAGCAGCAGCTTTTCTCAGGCACCAGTGGGAACTGAACAGTTAACACAATATTATCTTGCAGGTTTTAAACCAGATATCTGGAACCCAAATAAAGACCTGCCTTTGGGCATTGGAAACTTACACCTGGTAACCAATCCTGGGCTACCTAATATTACCCTTAGAAAGGCAGTCTAAGAGGAGTGCTGATCAGTCTGTAAAACCTGCTGCAAGGAAGAGGAAATAAAACCCACCCACATCCCGAAGAAATTCAAACAAATAACTAACTATTCAGACTTGTTCATGC…
>comp133166_c2_seq1
CCCGACGTCAACCTGCAGGAGTTCATCAAGGCCTTCTACCTCAAGACCAACGACCAGATGCTGGTGGTGTACCTGGCCTCGCTCATCCGCTCCGTGGTGGCCCTGCACAACCTCATCAATAACAAGATCGCCAACCGCGACGCTGAGAAGAAAGAGGGCCAGGAGAAGGATGAGGGCAAGAAGGACAAGAAGGACGACAAGGATAAAGATAAAGAGAAGGGGGACGGCTCTTCCAAGAAAGACGACAAGAAGGAGAAGAAATGAACTTGTAAAAAATAAGAGAACCTTGCTAATGGCGGCATGCTGAGGAGGGTTTTGTTTTTTTTTGTTTTTTTGTCAGGGGTTGTAAAGTACGCCTGGAATGATATATTGGGGTAGGAGGGCGATGTATTTAACTGT…
>comp141078_c0_seq2
GAAGCACACACACACACAGAGCAAGAGGACAGGGGGAATGAACCAAACAAACAAAATACTAGTAATCAGTCAGTGTTTGATTACTAGTATTTTAAACTACACATTTTAACTTTGATCTCGATTTCAAGTGTACTGCAAATGAGCTTCCCAGCAGTGTTGCTGTGCCGCACTCAAACAGGCCCCTTCCCTTCACATGTAACCTCTTGTAAGAAGATGTGGGATAGAAAGGAAGGACACCCAATAGGACTGTTGCAAATGGATACTGCTAGGCTCTCGGAAAAAAGACATCCCCAGGGGCGGCATAAAAGGCAGTGCCATACAAGCACAGGGATGCTTTAATACATCTATGGACATACATTTCTTCAATGGGTATCATTAC
>comp63637_c0_seq1
GTTTGTTGATTATTAAATGCCCAGTTGGTGCTGTGGTTTGCTTGAAGAAAAAAAAATATATATATTATGTAATAATTTAATAGTGTTATTAATAATATTACACCGTGTTTCTTATAAACCTCTAATGAAAGAGCACAGAACTGTGAAAGAAGAAACTCAATCGGCCTTTTCGTTCTTTAGCTGATGCAAAGTTACCGCCTGCAGCCTTTGTTCTGTGCAGATCCATGAAAACAAAACAATAACTTAAGTAAGAGCTAATTAATACAAAGTATATTGACTGTTTAATCCAATTAATGTGCGTTTAATAATGACGAAGGAAACTGGACCTGCATTTTGTTCTACTTTATCTTTAACGCGCAAGAAAATATTTACGTAATGTAATGGCAATCCTATTGTATG…
>comp182583_c0_seq1
AGACTCATCTCTCTGATGTCTGGTATTGTAGTTACAATTGTTGTCTCAATATGAACAGCACCGATGCAAATTATATTTGTTAATATAAAATGTAGAAAGGTTCAATGGCTAAGTTTATGCTTTGAAAAATGTAGTGACTGCAGGTGACAAATGAACTACAGAATATCACTTTAATATTTTAATTATCTAACTTTTATGTTGAATTACAGTATGTATATGTTTGGGCTAAGGACAGCTTTTTGTTCATGATCATGACCCTGATCTTCCCCTTCAACATCAGGAAAATACATTCCAGCCTTTGGATTGGAAACTTTTTTGCTAATACTTGTTGAACGGTAGTGTATAAAATATGTTATTTTCTAGGTGAGCTTCAAAGGAAAATTGG
>comp33647_c0_seq1
ACATTCTTGGCAAATGCTTTCGCAGTAGTTCGTCTTACGGCGATCCAAGAATTTCACCTCTAACACCGTAATACGAATGCCCCCGTCTGTCCCTCTTAATCATTACCTCGAGTTCCGAAAACCAACAAAATAGAACCGAGGTCCTATTCCATTATTCCATGCGCGATTATTCAGGCAGTCCGCCTGCTTTGAGCACTCTAATTTTTTCAAAGTAAACGTTCCGGCCACCCGAAGCACTCAACGAAGAGCACCAAGGGAAAACCGGGAGGTAGGTCAGGACGGGCAGTGATCGCCGCGAGGCGAACCGCGAGCCTGGACCCGAGATCCAACTACGAGCTTTTTAA
>comp146451_c0_seq4
CGGCGCGCCGGCTCACAGCGCCCTGCGCACACAGAGACACACACAGAGTAAATCTTTTATAAAATCTACTGCAAAATAAAAGCGCTTTATTATTCTATTTGGGATTACATTCTTACTTCATATCACAGCACCTGACATATGAAAAAAAGGAGTATCAAAAAAGACCTTCTTGTTTAAGCCATTTCGGTTATTAAAAGGAATCGCACGCCCACACTTGGGAGCTGGTGATTGCTACACGTTGATTTCGGAAGCCCAGAGGCAGCTGGTGCTCCTGTCCTCTGCTTCCTCTTGGCAGCCCTGCAGTCTCACACTCCCGGCCAGAGTGCTTCATCCCACGTCAGAGGAATCCTCTTTAATCCCAGCCAGGAGCAGACCTGGCAGATTCCCATCATCGCTGCT…
>comp94675_c2_seq1
TGTTGTTGTTGTTGTTGTTTTGTGGGGTGGGTAGAGAGTCATAGGATTTAAAACTGGTTATATATAAGAGGTAACAGAAATTGAAGACAATATTAAAACAAACATATCCAAGGCCTTTTCTGAAAAGATTGAAACAATATTTGTACAATATTTTTAAAGTTTAAATGGGTGATTCATTCAGTGACATGAAATTGAATGTTATATATAAGCTATAAAAACATAAAAAAAATTATTATTTAGCTATGATGTCTAAAACAGTAAGAACAATATCTGTGTACATGTACATGATTGTGCTACAGAATTATATATCTATTTATCTTATCGTGGTATGACTGATATTGGAAAATTGTACTGTAGCATCATTTTAAAATGTTTACATACTTATAATGTGTATATGTT…
>comp204848_c0_seq1
TCCTCATGAGCAAATAGTCTCCATTTACAAAGCCTTTACTCAGGAGCTACTAATATCTCCTAAATATTTTCTGCACTTCCTCCGAGTTCAGAAGTAATTCATTTAATTCAGCCCTGTTAATTCATATGGATTCTTTTACCTGAATTCATTCCCTTTGTAGCAAATGAAGTGCAGCTGTTATTCAGACAGAAATAATTATACATTTGCATCCATTATTTGAAAGGGTTACCAAACTGTTCATAAAATACACCCACTGGCACTTAGAAGTTTGTCAAATGTATTTTTTTCTCAATAATAGTGCTGCTCAATGATGTATCTGTAATTGGGATCAATCTTAATATTTTGATAATTATGTCTGAGTTGCGATGTGTATTCTAAAAAAAACAAGTTAAATATTGA…
>comp187012_c0_seq1
AGACATTGTAAACATCTCGATTTCCTTATAAACATGTATTATGTAGGAGACCTGGGATACTGCTTTAAATGTTTACTGTAAAGACTGGGTGGTTTGTGCACAGCGTGCATGCCATCAGAAACATTGCTCTTGTTCTTTAATGCTCAGATCAATGCTAATCAGCTGCATTCAGTGGTTATCAGCGGGTGCTGCTGGCTCTGTTTGAATGGCAGCG
>comp105007_c0_seq1
GTGGTGGTGGTGGTGGTGTCTGGATGAACTGGCATGGTTGGAAGGCGTGAACTCGCTAACGTTTAGCTGACTGCTGTAGCTTGAAGAGGAGACAGGCGATGAATTAGTCCTGTAGACTCCCGTTAAAGGGGGTGAAGTCCGCAGAAGAATCAAGTTATCCCCCGCACCATAAGGACAGTTGTTGCATGTGAAGCATGGATCGCCCTGCTGCTGGAGAAACTGATGTTCCTGGTCCTGGCAGTGGTACTGATGTTGATAGTGTTGATGTTGCTGCTCCTGCTGCTCCTGAAAAAAATCGTGCTGCAACTGCAATGGGGTTTCCATGTCAGAGTTGTTAAAGCACCAGGAGGAACGGGCAGTGCACCCAGCGCAATGCGTTATGGTAGGGATGGGGAAGTC…
>comp98042_c0_seq1
AGGTGTTTTTTTTTTTTTTATTGTCCAAGCCCCTGTAACTGGATGTGATCACACTGTCCTGCAGCCTGCCTTCATTCGTGAGAGGTGAACTGACCACATACAGTCATTTCAGCACAATATCGTCTCCCATCCGGGTTTAATCTGTGCCGAAGCACTGCTACAGCCAGGGGGCAGTTTAACAATGTCACGACATTATTACAACTTCACACACACAATGAATCCCGGAAAGCCTGTAAATCATGTCAGACATCTTAAAATGTTTAACGGCATCCCAAATGTACCGCCAAAATGAAGAGAAAAAAAAGAAATGAAAAAAACGTGACATTGACGTAGCACTGCGTAGGTTTTTTGTAGGACTGCGTATTTTTTTTTTAAACCAGTTACCACCGCTTCTTGCCA…
>comp149491_c0_seq3
CTTGTGGGCTCGGGCGGAATTGTGGGATATTAAAGTCCTCCGGCGGCGCGGTGCCGCAATGTATCCCAGAGAGAAGCGGCTGATCGCGGTCGTCTCTGTGGCGATCCTCGGCCTAGCCCTCTACTTCATATCGACGTTTCTTTACATCGTGTTTATTATCGGGGTTGCATGTGCAGCTTTATTTTGTCAAACTAACGGTCTGTCCCAACAAAGCAGACTAGGCCATCATCCTCGGCCTCACCTAATAATCCCCCCGGCTATCAGGCGCTGGTTCCCCGGGAAACCTGCAAACGGTGTTTCTTCTCCAGGAAAGGCTAGCAATAGGGGCACTCGTGGTCGTTTCATAGGAGATTCCTGGCAGTCGGTGGTGTACAGTGGGGACAGGCGTTGGGAGAGGAG…
>comp133613_c2_seq1
GGGGGGGGGGGGGGGGGAGAAGTCACTTGTTAGTAAAGCACTACACGGAGAGTTAGATTATGCTTCCTTTAAATCATTCTTATTATAGGGGCAGCTTATTTGAATTTGCAAATCTTCCGCCACTTTGACCCGTGATCTACAATGGGGCGACATGATTTTGTGCTTTCTGGATGATACTTACAGCTTCAGGATATTGGCTTCATACTTAGTTCCATTCATAAGCCACAAACTTGACATTTCAATTTCACCGGTGTATTTAAAGCAATAGGAAGTTTCGCTTTACCT
>comp280769_c0_seq1
GGGAGGAATGTTTCACTGCCTGGGTTATAAAATGAACAGAACTGGCCTCACCTGACCTGGTGCCAGTAAGAGTGCTCTGGTCTAGACGTTGCTGACACACAGGGATAAGCCAGCAACTATGTTTTGCATGGAAAGGGGTGTAAAGACTGTATAAAACAGAAGCACTTGGAGGTGAATTCGAGAAGCAACAAGATCCTCCATGAACACACCTGCGCCGTG
>comp138810_c3_seq3
GGGGGGGGGGGGGGGGGGGGTGGTTTTTTTTTTTTTTTTTTTACAGGCAGAAATCCTGTTACATGTTTGGTTTTCATTATAATATTGGTGCACAAAATGCCCTGTTTTTAAGGCACTTCGACAATGGCAGTAAATCAGCCACTGTAATTTTAAACCAGTTGAATCCAATCCGATGCCTCTCATTGCGTCGCATGCAAGCCGAGCCCTGCATGTCAGGTGACCCTGGATCAGGCTGCAGTGACGCCATGACCTCGCTGTGTATGAAAGCACATCGTCTAGCTGGGGTCACGTGTCTGCGACTGTGTTTGAAATACCATGTGACATTTAAACCAGGCCTTTCAACTGAACGGCAAATTAGCGTTGGCAGGTGTATAGTTGGATTGAACCATTGTGACGAGA…
>comp2404_c0_seq1
GGCACTGGAATTCTCTATTGCACTGAGGGAAAGAAATAACACGCCGTTTACCGGGTTGTCCTTTTAGGCGGAGAAGGAATGGAAGAAAAAGCGCCTTTCTGCAGCAACAAATGTCACTATTGAAGTACATGACGTTCAGGAGCCAGTCACTGATTTAACTTCACAGCTGCAGAAAAGAGTTCATTTACTGCCTGATGATTACATGATTAGTTAGCGTCCAAACAGACTACTTCAGAATCTTCTTTCTTGCTGGGTTTCTGTTTCATAACACGCAAGCTGCTATTTTTTACGCTGCAGTGCCTTGCATTGATTAAAAAAATAAATAAATAAA
>comp89990_c0_seq1
GTTTGCAGACCTCCTAGCGGGTAAATAGAAACAGAACAAGCATGTTAGTAATGCATCCCTGCCATGCTTGAAAATGCTAAATTAAAACCATCAGTATCATTAAAGGACCTTCCTCCACCATATGAACATGGTTCTCTAGACACCCGTAAAAGGAAAACTGTGTGACATATGTTGTTTCGGGTGCCATCATTGCCTTGTCAAATTATAATATACAGTAAATCATAAAAGCACCAACCAAGTAAGATGTGAAAGCCAAACCTGTAACTTATAAAGTATATATTGTTAAAAGGTTTAGCTAAATATTAATCAGTATATTTCCATATCACTGAAACAAATATTGCAAAACAGTTCAATTGGTCACGTCGTTACAGATATACAGCAGATGCCATAGTCTCTGTC…
>comp285363_c0_seq1
AGCCGGATGGCACCCACGTACTGATGATCCATCGCAACGCCCGCCCCGGGGATCATCACCTGGGCAAGTACAACGGGCTCGGCGGCAAACTGGAAGCCGATGAAGATGTGCTGGCCTGCATGCGCCGCGAAATCCGCGAGGAAGCCGGTGTGGAATGCGGCCAGATGCAGCTGCGCGGCACCATCAGCTGGCCGGGCTTCGGCAAGCAGGGCGAGGACTGGCTGGGGTTCGTGTTCCTGATCCACAGCTT
>comp132232_c4_seq6
AAAAAAACAAAAAAAACAACATAAGCCAATATAACTAATTGGAATTACATCTGAATAATAAATGTAAGTTTTTTTTTTTTCTAAAGCTGACTTTGTTTTTATTTTCTAGCACACTCTCCATTCGCATGCCTCGATCGACCCTTAACCCGGTCCCAATAGAAACAGGAGTTGTGCAATCATGAAATAATGCCAGCTCTGTTTGTGCAGGGCAGCCTCCTCAGGCAGTGCCACTCACGCAGTCACACTGCAGACAGAGGGGATCAGCGCTATAGAGAACATCACAGTGTCGCATTGTCAGCAGTGTTACAGGGGCATCACTCTCAGGGCAGGGATTTGTTTCAGCTGTGTTAAATACTGCAGCCTTACACATGCTCGTTTTTCATCATTAATAACATCTTT…
>comp222330_c0_seq1
TATTCCCCATGAAAACCTTCCCTGAAAAAACACACCGCCATCAACTCAACTGCCTTAGAGAACTGCAGCAGCACACCATTGTATTGAAATCTTTACAGAAGCATTTTAATAAAATAAATAAATAATGAAGTAACTTAACAAAAAGACAGCCCTACTAAAAGGAAGTGAATAGTTCTTAGTGAAATTATATAGGGGAATACCCACTACCAGGTCTAGATAACTGGTGTGTTGAGTTTACTAGACCTACTTACACATCTGCAATGTTGAAATAGTGTAAGTCTAGGCC
>comp65591_c0_seq1
TTTGGCAGGGCAACTTCTCAAACCCCATGAAGTTCACACAAAATGTATTACATTTTTTAAAAAAAAATGTAATTTAAAAAATGTGACAGAAGGGGATTGAGGGGTGTGATGTGGGTGGTGATGTCAGAACCAGGAAGGATAACACAAAAGGTAGGAATGCGGGGGAAAAACTGCAAGGTTGTGCAGCGTATTTATTAAGTAAATACCAAATTAACAAAATAAAATATCCTATCCCTTCTGAAGA
>comp137236_c2_seq3
ATTTCGAAACAATTCTTGTTCAACATTATCGAATTTAATAACCTCTTTGTTAGTCTTTGTGTACACGTCTCACAATATTTTAAACACTGTAAAAGAAAAAGAATAATCTCACGTATGAATGAACGTGGTGCACAACAATGCGTTCTATGGTTTTGATATTTGTCAACATTACCTTAATTTTTTTTTTATTATTTCACGAAGTGCTTAAAATAATAAATAATGAGAAAGTAATTAATTGCAGCCAGAAAACAAAAATCATTGGAGAGCACATTCTACATTTTATTTCAGACTACATACTTCTGAACATAATGAAATCTTTGGCTTTAGCGGCGGTCGAGGATCGCGGTCTGTATAGAATTGTGAATATGTGGGGGTTGGGGGAAGACAAATCACAAACAA…
>comp282546_c0_seq1
ATATACTGTACCTTATCTAATGATCTATCACTTGTCTTTCAGCCGTGTCCTAGAGGCATTATGCTGGTTTAGTATTCTTGTCTGCCAAGAATCCTTTCACTAATTTACAACACAGTAAATACTTCAGAGTAATTGAAAAACAGCCATAGTTCCACTCATAGAAGTAGGGAGAAGAGAGAGAGATAGAGAATGTATATTAAAG
>comp129340_c0_seq1
GGACGAGGCAGGAGAAACGTCAAGGTGAAAGCATGACCCCAGCTTCTCTGCGTTGCATGAAGCCTGTTTTTGTGAACACTGTGCCAACTGTGTGTTTAAGTTGCTGCCCTAGACTAGACAGTCAGTCGGGCTTCTGTGGTAAGCTAAATGTAGCATCTGTAATTGATTCTAACCAGCTTTGCTGTCAACTGTATAGATACTGACATCAGGTTCGTAAAGCTTTGTTGTGTCTGACCTTATATGTTATGCAATTGTATTATTAATGTAATCCTGAGGTCTGAGTAGAAGGTACATTGTTAACACTCTCTATCTATTTCCAATGCATCTGTGCTGATCAGTAAGGGTAAGTGCACTTTGTGTGGATGTTTTTAGTATTTCTAATAGAATAATCATCACTAT…
>comp136772_c0_seq2
CGCGTTCCAAACTAAAAGGGACTTGAAGCTTCCTTCAAGTGTATGAGGAGGGCGTGCGGGTCTGACCTGTTGCCATGCCATGTGCTATTTTTTGTTTGAGGTAAAGTACAGGGGAGCTGCACTAAACAGGGAACCGCTGTATCGAGATGTGAATGACAAGAGCCCCGAGACCAAAGCAGCAACACACAGGGATGCAAATAAACACTCCCATTGCATAGCAGTGTGAT
>comp90430_c0_seq2
GGCCAGTCTGCCTGTTGAGGACAAACACAGCAGATGCTTTTCCTGCCTGGGGCCAGAGCATGCAAAGGAGGCACTGGTGAACCACAGTTTCTGCAAGTTTTGTGTTCTCTAAGCGCACGCTGGAGAAATGCATGTCTCGCAGCTCCACAGAGCGCTTTGTGTCAATCACACCAGGGCAGCGTTCCCCACCACCCTCTTACAGAGGTGGCTGCATCCTCTCTCCTTAGCGCTGTGTCAAGGGAGAGCAGGCGACTTGCCCAGGGGAAAAACCCACGTAGGAAGCCTTCA
>comp145868_c0_seq3
GAATTTAATTTTTTTTTTTTTTTTTGGTCTTTTTAGATACTCGTTTGTTAAAACTACTTATGACGCATATTTCTTTTTTTTTAGTTTTTTTGTTTTAATTAGAAACGCGGAGTTAAGCTAGAATACGTCATTGCTTTGGCTAGGCTGATTAATGTGCTCTGATGCAAAGTAACCCTATACTTCACACACGCGCTTGACAGCTACATTAAAAACAGAACTGGACTGGAACAAACCAGATGAAATAAAGAGCTCTCTCGTACGCCTGGAAAAAGAGGACGGTTTTTTTTCTTTTCTTTTTTATATCCTAAACGATCCTTTGAACAAAATAATAATCTGCTTGTAACGTTATACCTTCAATTTGAATTTGAGAAGCAAACTCTTTGTTGCTTTTCTTTATAA…
>comp140399_c0_seq4
CAGTTCCTTGGGGGAAGAGGAACGTTCTGTCCAATCAGAGTTAGGAAGGGCGGGACGTTGCTATAGTAGTTGGGAATTTAGGTTGGGTGATATAGGAAGGGGCTGGGTTAAATGCCGTGTTTGTATTTCATTAGAAACTAAAACAGCAGCTAGTATCTTATTGTGAATGAGCGGTCGTCTGTAGCGATAGGCTAAATTGAAAAAAGAAAATGACATTCAATAAAATGTGGTGGAGTGGAGCCATCTGCCAAGGCTTTTTATTGCTCATTTGCCTTCTTGTCTATGTTGAAGCAGTGCCTGTAGCTATAGATAAAACAAAGATAAACCCACCAGAGGAACAAAAAGAAGAAAAAGAGAAAGACAATCCAGATACTGGACTATATTATGACCGTTACCTCA…
>comp140150_c1_seq1
GAAAAAAAAAGAAAAAAAAAGCATTCATCTGGTAGGTTAAGGATAACCCAATCATGTAAAAACCGACTAAAACAGTGTTAATTTGACAATTTAATATGCTACTAGTCTTCTCCTGGATGTGAACTGATTATGAGGCACCTTTAACCCAGCTTTGGGTACATGTTTTTGCATGCTGGGTTAGAGGTATGCACAGGCACATAGGCCAATATAAGAAGTACTGGACTCTGCATGCTGAGCTAAAAAAAAAAAAAATCCTCTCCTATATCTCTTAATATGTCTAGTTATTAAAAATTATGTTTTTTTTTATTGTTTTTTTTTTTTTAAAGATTTGTTTTTTTTTGTGTTTTTTTTCAGAGTGGATTTCTTACGTTAGTCCTGCGCACCATTTCACCTACTAGT…
>comp9534_c0_seq1
GATTAAAGTTATTGTGAATTTCTGAAAACAAGCAATTTATTGTATTAAGAGCCAATAATTTGAAATGATTTACCAGTCTAGACTTGTATTTCCACTTGCATACCTGCACTGTTCTGTAAAAATGACTGCCTCTTGCCATATCAATGATTCAGACCACATGCTTTGACATACTGTTTTTTTTTTTTTTATAGTTGGTCGATGTATTCTTGGATTCCATTACCGGTGTTGTCCAGTGAACATTAACATTTCAGTGCCACACTGTTTTACCCTCAGGACATCAACCATACAGATATTTATCACATATACATTTTACTTCAATGTTTACAACTATGAAAAACATTGTGGTTTGATTTGGGAAAAACAGCAATCAAACCAGGTAATACTGTGGTGTCTTACACA…
>comp234485_c0_seq1
GTGAAATTTCCAGAAGAAAAAAAAAAGCAAACCCATAAATCAATAGAGTTTACCAAAAGGCAATTTTATTGCTACAAGTACATTAAAAAAAAAGGTTTATACGGTCTGGTATCTGGACTCTTCCAAACAACCGGGTAGCAATATCACACACACACATATTTATCAATACCTTCAAATACATTCTGCAGAGTAGAAAATATAACAATAGAGAAATATTTTGTATAATGGTTTCCTTTTGTGTTTTACACAAGTTTTAGGCTACAGATTTAAATTGGTAAAATATTTACTAAACAAAAC
>comp164579_c0_seq1
TTAAGGATTTTTTTGTTTTGTTTTGAATAACTGTCTTTAAAGCTGTTGCTTCCAATATTCCTATTTTTAAAAATACAAAAGTCTATATTTGACATTTGATGTGTGCTTCTGTCAAACCACAGAATGCAAGACCTTATTTGTGATCCTGAATGCATTAACAGATAGTAATAGCTGTAGTGCTAAAATAAAAATACAGAGACATGTATAGCTAGAACCTACCTCCAAATATGGATTGCAATAGATACTGAAAGCTGTTCCCATGTATCGACAATCCTGTTGAATACAGAATACAGCTGTGTGCAATCACTGTGTGTCTACAGGAGCCCCATCTTGGAGGTG
>comp171216_c0_seq1
GGTGCGTGCCAGGAGACCACCATAAACAGTTGCAGTAGTCTTTTGATCTTACCAATGTAACAACTGTTATTAGCCAAGAGTAGTGGAATCAATACATAAGTCATTCAAGTTTTGAGAGGTTGGCAACAAATCTAAAATCCATCGCTGCGCATCTGAAGTACTTCACACTGCCCCATATTCCGTGAGTCTGTATGGCTTTTAAAGAACAAAACAAACACTGTGGAACGAGTGGTGTTGGTTTAATGGTTTTCCCTGAAAGCTAAGGGGGGTTTGTTTCGTGGCAGGTTTATCTGGAACGCCTGCTGA
>comp239049_c0_seq1
TGGCCTTTATTTGTATTGTATCTACAGTATTTATATCACTGTTTGTAACCAGTACCATTTGGTGTTTCCAAAAAAAAATCCGCTTTACATAAAACAGGTCCCTCACAACAACATTAACAATAAAACTGTATGCAAATGTCCAACAGAACATTGTTAGAGGGGTGAATGAGAAATGTCACACCAGTACACACAATCATTGCAAGTGTATTCTGCAGTATGCTGGGGTATATATCAGTGATCAACTTATCTGACACAATCTAAAAG
>comp133939_c1_seq1
CACCTTCTCCACGTACACCTGCTTTTTCCGGAGCTCCTCCTCCAGCTTGACCACCTTGGCCTGGGCATTGTTCAGGGCCTGGTCCAGGATCTGGATGTGCCGGCGCTGGTTGTCGTTGGCTGAGTGCAGGGCGGCCACTTCTATCTCTAGCTTCTCTTTCTCCTTCACGCTCTCTCTTCTCTGTGAGAGATAATGCCCCTCTGTTGCCTGATCTTCATTCCCATCAAACTCTCTGCTGGCCAGCTGCCTGTTGGCAGTCTCCAGTCGATCTCGGAGGTCCCGGTTGAAGTCGTGCAGCCTGCGGATCTCTCCCTCCAGCTTGTTCCTCATGGCT
>comp62463_c0_seq1
TGGGCACATGCTGAGCTGGTTCAGGTAGGTGAAAGGTTTGTCTGACGACTTCAGCGTCCAGGCTTGCAGTGTTGTGATGGAGTACAGTTCTAGAACTCTGTTAGTAATTCCCAGCAGTCTCAGAACCCCCATGTTGATCATTGATGCAGAAACGGTATAGAGTATACACTCTGACTGCTGCAGTGTTATGTTTCATAACACTGAAAAAATAGAGAGCTGGTTTCTTCCCCTAAATGAATGTTTCCACAATTTATTTCTAAAGTTGGCAAAGGGTTTCTTATGAGTCAGTTTCGAGTACGTTTTATCTTTTTCAACTAATGAAGTCTTAATGTTTCATTTTCCTCAGTTAAGTCGTCTTTGAGTAAATTCATGTAACACTTCTATGAGTGATTTTGTCAA…
>comp137030_c0_seq1
TACCGCGATTTAAGTAGACCCCTAGTGATAACATCTCTTTGCCCGACACCACTTTTTTTTGCTCGACAAAAGCTTACTCAGATACAGCATCTTCCCAGTTCAGCGAAGAGACCAGACTGTGAAATATGACATATGATGCTGCATTCAAGTGCCTAGATATCTGACAGATATTCAACATGCATAGTTATTTGAAAGATTTATTGGGGGGTTTTGCATTAAGTTGTAAATTGCTTCAGTCAGGACTTTTAATACCCAAGCAAACCAACTGACTGCATCGGTTCAGTCTGACAGATGAGTCTTCATGTGCTGTTGATGAATGACTGTGAGTCGCAGGTCGACAAGAACACGGAGTGGTGAAATTGTGAAGCTACTGTACCTAACCGCATGATCCAGCTCTGC…
>comp113417_c0_seq1
GAGCTCTACTGCATCAATTGAATTTGGGGATATGTGGTCTGGGAGCAGTGAGGTTTTCAAAAATGTAATAAAATTACTGAAGTGATCATTGCAATGGGAAAATGGTTTGCAAGGCAAATGGGAATTATTTGTATCTCTGAAATGAACCAAATCTCCAGTTATGCCTGAAAGCAGTGAGCACCTAGCTAGCTATTAGGCATACATTAAGGACATCTGCAGGTCTCAATTTCTTACTCAAGTAAATTTTATGACTGTTTAAAGTGATTGATGATTTACTCAGGACATCTACACAAAGTGTCAAGAAACCTGTTTCATACAATTCCATACAGACTTA
>comp132823_c0_seq1
ACAAACAACCAGAAGTATAAACTATTAATACCAGTAAAAGGGGATATACACAATCCAAGCAGGTAAAGTAGACCAGTCTATTTCTCCCCATTATAAACTGCAACCATGCATTTTATGCAGGCGATTCCTTATGCACTTTGTGGCCTTTTTTGGTTTGTGATAATCTTGTTTTTCTGTGTTTGTCATGGTCTCAAAATAGTATTGAGCAAGAGGTGTTATTGCTAAAATAATTCCTTTTGAACATATTGTATGGTTCAATGTACTGATTAGTGCAGGACATTATATGGTGTTGCTTGCTTAGGTCCTTGCAATATACAGTAACTTGCAGTTAAAGTACTTTTTTATGAGTGCATTTGTTATAATATCTAATGTGTTTTGGAAACCATTAGGCCTACAACA…
>comp156617_c0_seq1
GGAGGGGCACCGTTCCTGGGAGTCTTTATACTGCGGGGTACATTTTCAAGAACATACAAATGCTGCTATCTGAAGTGAGTTAAGATGGCTGCTAAGTGGCCATTGCTAAAATGAGATAAAGGGAATTCTGAACCCACTGAATTCTTTTCAGAAGAAAGACCAGCATTAGAATTAAGATTAATTTATATCTTAAAGGAGATTAATTACTTGCCTGAAAGTGAGATTGTTTTCTTTATTAAATAAAAATGATTTTGCATTAGTTAAATATATAAGATAGAGAAATAAAGATTTAACATCTGTATAATTGTGAATATCATTACTT
>comp68643_c0_seq2
AAACTGCTCTGCAATAGGAGTCTGGTTTTCATCCCTAGTGTGTAATGGTAGTACGTTATAGACAGTTTCTGGAGCAGAGTGACAGTTTCACATCACAAATCATTTATGACATCAATCATACCCTAGTTTGTGTGAGGCTTTGCCGCACTTGTCTGTGACGGTGCAGCTAAATTCATGTCTTGTTTGAAGTTTTTGAGCACTTTGGAAGGATGTGGCTTCATATCATAGGCCAGTGGTGCTGCAAGGCTTTCTAGAACTGATATGCTTGGCTGTCTGCAGTAATAGTACGTGCTCAGAACTATTCTGGAATGTGAACAGATGAAAACTTCCGCTTTAATTGGAAACAGGTACAGGCTCATAGATGGGATCTGACAGCGCACCAGGTGCAGGATTTTCCTT…
>comp100692_c0_seq2
TTGTAGCATTTTCGGTAATATTTTTTTTTTAGGAGAAAGAAGTGACAAGTTTATCGAAATTTTAAAAACAGTAAAGTTAACAGGATGTCACATTTTACAAAAAGGTATCGGTTAAGTGTGTTTTTTGTTTTGTTATGATGTTTGAACATTGGTATTAATTGTGGTGTTCTATGTAAGGGATGGCATCTGTACATAGGATAAGATGTACTGGCATTTTGTCAAATACTTCAATATGATTGGTTGATTTCTGATGTGTGTGGGACGTAATTAAAAAAGGTAGAGCTTGGTCATCATTTTGTTGAGCAGCAGCAGTGAGAACAGGCGCTGTGTGTGTGTCTGTGTCCGACATTAAAGCAATAAAAAAACGGTTCGAATAAGCATGTTCTCCGGTTCAAGCCA…
>comp124349_c0_seq1
TAAATAAAAAAAAATTAAATAAAAGTTTACCATACCAGAAATAAAACCACTCGAACATTTCTTGGGAGATTGTAATTAGCCTCCGGTCGTTTCTTATTAATTTTATATTTGGTGGCGGGGGGGGGGCTTCCCCCAAAATGTGCAGGATAAAGACGATTTGGAGTAAGTTGCTTTGAGAATCTGGCCGATTGAGAAAGCGTTGCAGTCGAAACATTTGTCACAGAATTGTAAACGTTTATTTTACGATTACTTCATAGCACTAGCATTATTATAGCAACGGTAGAACATGGAAACAAACTTAATATGCGCATTCCCCGTTGTACTAAGGAAAACTGCCATCCATCCTCTGGAAGCAAATCATAGTACATCCCGTTCAAACCCAGACTAAAACCGAAATCA…
>comp272674_c1_seq1
ATGAAAAAAAAAGAAAAAGAAAATGTTGGCAGACATGGAAGTGCTATTTTGAAAATAAAGCTAGAACAGGTACCTGTGTTTATTACCAGACTCATAAAGGTGTTAACCCTCATACTGTATTACCAGACAATGCCCTTAACTGGTTATTTAACACTCCCCTTATACATTAGTTATGTTGAAATAAAAAAAGGATTATTATCCAAGTCACATCTTTGTTCTTTTGGAAATAAAATGGAGATTTATCCAAG
>comp63180_c1_seq1
ACATAGCTACCGACGCACAGAGGCCTACGCTATCCCTCCCTGTGGCTGGGGGTAACCAGCACATTCTCTCTGTAATTTAATTCATGGCAATTATACAGACAGCTAGAAGCTTGGTTGCTTATGAATTCAGTTTGTTTGTAGTACACATTTCACCCCACTGACTAGTAAAGAGTTAAGCAGGCCTGCACACCCACACAGATAGTTTGGCCAGCGTTTCTCAGACGCATTTCCGCACCACCTACCCCTTGCAGTGTGATTCGCTGG
>comp194255_c0_seq1
GCTGAAGAGGACTTGAAATACAAAGTAACTTTGTTGTTTTGTTCTAGTTTTCTAAAATTAACAGGTGTGTGTGTGGACACTCCCTGCTGTTTAAAAATCCTGCTTTTCAAACACTGCTAATCTTAATTAAGAAGCCATGGCAGACAGCATCTTAAATTACAGAGTAGTTGCGTTCAGAGCCCCTGGGCATTCTGCTGACTTTGTGTAGAAATGAAAACATGGGAGTGGGGTTCCTGGTACGTGCCTGACTCATTAACACATCTGGATTAGTGGCAGACTTGTACAGGTAGTGTAAGGTGCTGGGACAGAATGTAAAAGGCTTAACAAATGGGAGATTTTTTAAGAGGGTTGGCTGCAAGCTCTGCTAAAACTCATCCGGAAGTTTAGATGTTTTTTGTT…
>comp180109_c0_seq1
ATTCCCTGATTCTGTAAAATGCTTTAAAACATTTTTTTAAAAAATATGCCACTGTGGCTTATGCCAGTGCGGCATATGTTAATCAGATCAACCCCTAGGTTTTGTCTAATTTTACTTCAGGGTATATGATTGTGTGTTTAAAAGTAATTGTCTCAGTATTGATTTCAGGTGTAACGAATGTTTTAAAATCCGTGTTCCTGCCCTTGCTGTTAGCTGCCTCCTTCACTGCTACCCAGTGTCTTTGTTTAGCTCAACTTTTCATTTCTAATAAGTTATCTTTAAAACCTCTGTGAAGGTGCTGCACTATAGAGCAGCTCTCTCCTCGATGCTGGGGCGCATGTACTGGAGTCTCCCCTGTGCTAGACAGGGTGTCCCTTTCAACCTGGTGTCAATCACTTC…
>comp115326_c0_seq1
ATATATATATATATATATGAAAAGGAGGTTGAGGTATTCAAATTGAAACAAGGGTGCACATATTGTACAGAAAACCTAGTGGCTTCAAAGTTACACTGTCTCGACCCATCATCACAAACCACACTGATACACTCAGAAGTGATGATTGCTGTTTCAGAGGTTTAAGAAGCCGTCTACAACTGAGAAAAGACTGAGGTTTGCTGGAACCATGCAAGCCTGCTTTTAGGCATTTCACAATTGAAAAAGCAAACAGGAGACAATCCTGATGCCTCTCAACGATCAGCGATCTCTTTCCCAGTTGGACAGCATTAATACACTCTGCTCAGCAGCACTTCAAATGTGAAGAGCATGGCACACGCAGACAAAAAAAATCAAATAATAATAAAGTTTAAATTTAAA…
>comp63208_c0_seq1
AGACACACCTAAGCTTGTTACCTATACACCAGCCTTGCGTAGTCTGTTCCATTGAACCAAATGGCATTGAGCCTGAAAGCAGCCAGAAACAAGGCAGCAGTTGTCGGTTAAAATGAAAACTTGCGATTTCACTGTGAATCAGCAATGCAGACGGGCACGGCAGTGTCTTCAGTGAAACAAGACTGGCTCTGGGTTTTCCTGCAGGCTGGACGCCAGGAACTGCAAG
>comp50279_c0_seq1
GAGAAATTATAAAGAAAATAGAGTCTTAACAACTGCTTGTTTGTCAAATACTATTTTGCTATTTTTTTAATTGCACTTGAGCTCCATTAAAGGACTGCAGTAAATTGATGTGCAAAATGTTAAGACAAGTGCATCAAACAGTTTCAAAAAGTTGCTTTTGGAAAGATGGGAATACAATCCAATGGTGTGGTTGGGATTTTGTCATGGTGC
>comp163300_c0_seq1
GCAGCTCCTCTCCCCCACCCCCTCCTCCCACTCGCTCACCCCCATCCTGCCCCCTGACGACAGCCCCACCACCCTCTGCTCCTTCTTCCCTCGCATGGGGGGTCTGCGCCTGTCCGGCCCCGGGGGGCTGCTGCCTGGTTTGAGGGTCTCTAGAGTTGCTGGAGAGGTCTCGTCTCCCCTAACCCCTTCTCCTCTCCCCGCTGATGCCCAGGATATGAATCGGCTGGGGGCCGG
>comp214308_c0_seq1
CAGTGAGTTGGTTCTGCTATTTAAGATATGAAATACTAAATATTTACACCAAACTCTACCATGTTTGGTCACCTGGTGTTCTGCTGGAGTTAATACAAGGGAGCAAGGGAGAGGCAGCATTTTTGTGTAGGGAGGGTGGCTCTCTGGTCCACAGGACCCCCTTGAAATAACTGTCTGGGTGCAAAGCTGCTTTGCATTCCTGGATCACACAGCGAGCCACTCTGGTGGTCCGCTGAGATGCTCTGGTGGCGAGCGTCTCTGGAGCCAGCCATTCCGAGTGTTCGTGATCCAGGAGATCCCAGA
>comp217937_c0_seq1
GCTTAAATAATCATTTTATTAATTACATAATTAAATCTCAATTTTGGAGCAACACCACTTAAAATTCTTGCAAAATATCTGCTTTAGACAAAGCAATTAGACCTGATATTTCAGAGTAGAACAATTGAGTCACCAGCCCTAGAGCTTCATTGCTCTGCTTACCATACTTTGCCAAGGGTTCAATTTGATATTATCATTTATGGTTCTTTAAATATCATTCATTTAG
>comp229357_c0_seq1
ATCTCGGAAGTTGGTTTGTCTTCTTAAGAAGAAAAAAAATCATAACAATAGAAAAGTTAACAAAAACCAACCCTTATATTATGATTTGGATTTTTTTCTTCGATCCAGTTATATATTTTATTATTTATTTTTTGGTAGGTGATAAGTGATCAACTAAAGCACAGACCTAATGTCACGTAAATTCATAACAGCATAGCAATTACACGTTTACGATTTAAAATAGCAATCACAATTTTCAACTAGCCCTGCTCAAACACAAGCTGACAACACACGATGATGCTGTACACTGACTGTAGGACTAGTCCTAATTTAAAATATGCAGTGTGAATTCAAACTATACCTAACCTAATTCTGTTTAAAATAATAAAATAAATAACATAAAACCGTTAAAAAAGACAC…
>comp267438_c0_seq1
CGCATGTACAGTCCTGCTAGTGCTGCCTTAGTATCCCTGATTGAGTGTTTTTGATGCTGCGAATGAATAACCTTGGTGTGAAGGGCCCTGTTTTAATGATCTAAGCAGTGGTGGTGTTTATATGTGTCGCTGTGCAGAGCAGTTGACCTGACCCTCCACGGTGTGGTTTCCATAGAGGAACACAGCCTTCTTTCTGCACATGCTGCCTTTTGATCCCAGTGATTTCGGGTCGCCGGTGTGCTGCATGGCTGATTCTGGTTTAACTGAATGCGGTTGCAGCTCAG
>comp116779_c0_seq1
TGTTTCTTCAGATCTCGCCCTCTGTTGATGAAAGAATATGTTCAAATCAATTGAAACTTCTACTGCCGACAAGCTGGGGCTACCCTTAAATGTGCATGTTTAGTTTCTTGCTAATCTTTTACTTCTCATTTTGTGGTACAGAATGGTAATATGTGAGATTTTTGTAACCACTTCAGATCGCTAGAATGCAATAGAAAAGTAATGCTGTGTAGGCCAAGGTCATGATATTGCCTGTTCATAACCAGTTTAATCTTGGGATTGACAACTGGGTTTATTCTATTAACTTTGAATTGCTAGCATTATTCTATCTGACTTTTAATTACTGGGCTATGCAATTATATTAACTTGGGTGCACTGCATAAAACCACCCCATGTATATTGAGCCTTGTGATGAGGTTT…
>comp133898_c0_seq1
ATCTCCACCTCCTGACTCTATGACGTCTAAGAGCTGTGTGTGAGTGACAGAAACGCAAAGGGGTTTTGTTCCGGAAATCAGCTGCGCTACAAAAACACAGACTGACAACTTCTAAGTGTTGAGAAATGCTGCGTGCGTGATTTTTTAAAATTAACTCAGCCATGAGCTAGTACAGGAGTATGTGAAGTCATTTTGTGCTGGCAGTTAATATTTGCAAACATGCCAGGGGTGTCATCAGGTATGAAGGAGCTGTACCTTTCATCCTCTTTGGGTGAGCTAAACAAGAAGGCTGAGATTAGAGCAGACAAAATCAATACAAGAAGCTATGTTCAGAGCGCATGTAAAATCTTTAAGACGGCAGAGGAGTGTCGTTTAGACAGAGATGAAGAAAAGGCATAT…
>comp110818_c0_seq1
TCAAGTGACTCTTCACTAGATCCTGTGCACAACAAGAACAAAAAAGATTATTCGAGTGACTTAGTACACAACTGTTTACGAACCACTGTGTTTAAAATATTATTTTCCAATTATGTGCACTGTTGTTTTACGTAAGTCAACTTTCTATATTTCTAGAAACTACCATTAGTGTCGTGTTCCTGTATTTGCCCGATCATTCATGATGTAAAGCTCGTCATTAAAATATTATGTGCTAGGGATCGTGCCACACACCACTGTGCATTGCATCTGTAAAATGAACACCTACACAAACTGATCCACAGCCCAGCATTTCGTTAGCTGATGTCTTTTGTATACTGCTTGTCTTTGCTACAGCACAACACTGAAAACGCGCGTCACTGGGCAGAGCACGACAGCAGC…
>comp128394_c0_seq1
TATATATATACACACACACACACCATACGTATGTTAAACAAAGGATACAATGATGAGCAATGCAATCTCCAAAAAGTATGATACACAAGTATTTCAATATTTTAAAATGTCAGTTCATCTAGCAACATGTACAAAATAGGTTTTATCACAGGTTTGTGAGTTCATGTAGTTAGTGCCTATGTAAAAAAAAAAAAAAAAAAA
>comp65029_c0_seq1
AGAAGTGTTCAGAAAGATGGAGGGTGGGTGCACGTTATGTGTGATGGTTTATATATTGTTTATTGTCTTCTCCCCTCTTTTTTTTGTTTTATGTATTGATATATAAAACCAAAGTTGGCATTTCCTTTTGGTTGCGTATGTTGTTCTAGTTATAGCCGTGGCGTCAAATGATTACAAAGTATGTTTAAGTACTCTTTATGCATCTCGACTTGTGGTTAATATTGGCAGGCAAGTTTAGAATCTCTTTTTTTTTTTAAAAAAAATGTACGTGAATCTAAGATGACCACTTTCTTTTTTTTTTAGACAATGTCTGCAAAAGAAAAAG
>comp225327_c0_seq1
CTGGAATGGGTGAAAGTGCTATGGAGTAGGAGTCTGTTGAGGAGGTTAAAAGCAGCTCTGATCACGCTGCTAAGCGTCTCTGTCTGAGATCTCAGACCCCTGACTGTGCATCTGAGTGTAAAGTCTCTTAGTTCTAAAGGAGTGTCTTAGCAGCATGTGGATAGAGCTGGTACTGGGGGCCTACAGAGCACAATAACCTGTAACTCATGAAGAATCTCAGAGGAGGTGTGCTGCTGAGAGGGTATTCCTTTGAAACTCACAAGCACTGTTATTGTAGAGTTCAGACTGTTGTGAGCCGTCTGTGCTGGGAGTGAGTGAGGGGGGGAGGGAGGAGGGGGAGACAGCCTCTGTGACTCAGCACTTCCTCTCCCCCTCCCCGCCTCAAACTCTGAAAAATAA…
>comp144431_c1_seq1
CCGTGCTGGCGGTCCTTGGCTGGGCTTGGCTCTGGTAGCGGAAGTTGGTCCTGTTGTTGTTTCTGTTTCGGTCTTCGTAGCGGCCCTGGTATGACGCCCCGTTCGGCCTTTGACCCCGAGGCTGGTAACCTTGACCTGGCCTTCTATTACCTTGGTAACCCTGTCTCTGGGGCTGCGCGGGCGGTCGAGGGCTGCTGCTCGGGGGGCTGTACCCAGAGGCCTGGGGCACAGAGGGAGGGCAATCCAGGGTGCTGGGGGAGGAGACGGAGCTGCAGCGGGAGCGGTTGGAGTACCCGGTTTGGGGGTGGTATACTTGTCCGAATGTCATGATGCTTTTCTTAGCTGGTTCCAGTTCGTAGGTGAACTTGACAGCCTTCCCCAGGTCTTCATCATACTTCC…
>comp147075_c0_seq5
ATTTATTTATTTATTTTTATTTAATGCACCCAATTTTATAACATACTTCACAAACCTCAGCTTCCACAAAGAGCAGTTGCCATGGCAGCACAGCAAAACAACACAGCAACACAGCAGGCAACAGACAGGAAGTGGAATGTAAACCACCGCTTGAAAGTAACAATGAAAGCACCAGAAACGTACCCAGAGCAGGGAAATGATGTCACGCAGCAGTCAGCGTTTTCCTGTCTCTGTCTGACAGCTCTGCGGTAAAGGTCACACAGTCGCTGATCATGCTGGGTCAAATCACTCCCTAGGCAGCACCCTACCACCACAGATACTAGCGAGTTTAAACATAAATACATGCAATCAAACTACCAAGACGACTATATCTTCAATATATCCTTCTTTATGTTCATG…
>comp25953_c0_seq1
GGGGAAGTCGTGGAGCATTTCAAATCTATAGCAACATGAGGCGCTTCCAGCCAATACATCAAGGTGCAGCCACTTTTATTTATTTTGATGTTCATTAAAATAGGTAAAGGCAAAAAAGCCACAATAATGCACAAAATATGCACTATTAGAATAAATAACACAATCTAAAAACTTATAATAACGGATGTGCTACATAATTTGATTTAATTACTCGATTAATTGGTTTATAACTTTTAGTTTTTTAAACGCTAAACTATGTTTCCGACAGAACTCAATAAATTACATTGTTCGCTGAATTTAAAAAAAAGGCATACAGATTATAATTACAATACATACACAATGAAAACACAAACACCTAGTTTAGCAGTACCGCAGAAAAACAAATACTGATGTACCGTA…
>comp134840_c0_seq2
CTCTCGCTCTCTCTCTCGCTCTGTCTCTCTTACCGTTTTCAATAAAAACTCCTCAGGACAACCGCTAAAAAGTACAGTCTGAATTCTCTCCCTCGCAGACAACTGCATCCAACTGCACTCATCAAACTTTAGCAGAAGAATGACTGCAAACTCGCTCTGTGATTTAAATAGGGGGCGGTTCCTTTGGCTTCGAACATGCGCACAACTTCCTATAGGTACACTTACATGCGCGCGCACATGAGCACAGGCACTGAGACA
>comp47723_c0_seq1
AGAATGAGTGATTTTGCCTCTTTGGGTGCGTCGTTCCACACAGGTATCTCAGAAAAGGTGCCTGGATGAATGAAAATTGCATGGGGTCTATAAAACTGAGACATTAAATCTCAAAGCTTTGTAAAATGACTTTCAGAATAGACTTATTTCTTCCTTTTAACCTTCTTGTATCAGAGCTCTGCAACTATAGGGCAACAAAAATGCATAGTATTTTCTAAGCCTAGGATTACATTTGAATTATGGTGCAGCTGTATTCCTAGCCAGTTTGGGAAAGTATCAGAAAACAACTGTGTTCAAGATAACTGATGTTTTTTGTTGTGTATTGTTTTTTGTCTATTTGTTTGTTTTGTTTTTTAAATAGTTGCAGTTAAAGTTTTAGTATTTTTGTGCACTATGATA…
>comp89167_c0_seq1
GATGTTCAGATTAATGAAAGTACACTTATAAAATATTTTTGCTTGTGTCAATATTGTTCATGTTATTTAACTAAAATGATTTGGTAATCTCAATCTGTGTTTATTTATTTTCAGTGCAATCCATTTTAATGTTAATGGTCACATAGCCATTTTTCCTTGCAGACAATAATTAACTGATCCACTGGCATTTTAATAGACAGGAAACATGAAACCACATCACAAACAGACAGATTTTATTTCACCTGTATGAGTTACTCATATCATTCCTCGTGCTTTTGAATGAATCCCTTGGCCTTGGGCAGTGTCTGACACTTGTCAAGTTCTGTAAGTAAAGAGTGAATACCAGTTTCCAAAGAAAACCCATTGGGCGACACACACAGCTCATATTACGGTCTATAT…
>comp129467_c0_seq1
GCTGGTGGCGCTTGGACATACAAGTATGTTACTAATTTACACTAGTATTCCTGTGACTTTATAACTCGTCAAGTCAAACAATGTGGGTTGCTGATGGAAATAGTTCATTCAATAGGATTTTGAAGATTGCATTGCATCAAAACATTGCCTAGTTTGTTATAAAAGCTGAATGAAGCTGTGTTGATGAAGCCCTTAATGCCAGAGGGTTGAAAACACTCCAACACAGAGTATGGGCAGATGTTGCAGATGTTGGGACATAATCTCCATAATATTAGGCATTTAATGATTATTTCCATCTGTTTCCAAATCAAAGCTAATCACTTTGCTTGGCATGAAAAATGTAAGAAATTCAGCAGCCGTCTTACAAACTTGTCCATGCGCTTTGCTGTTTGAATAACG…
>comp207225_c0_seq1
ATTTAGTGACAGAAATAGCAGTTGTATGTCGATCTGTACAATATTATGCCTACCATTCAGATTTCTATCTGGTTTACCTGTCATGTGGCTGTCCTCTACCTTTCCTGTCGTCCCCCACCAGCTGGCCTCACTCCATAGGGAGGCTAATGTTGTCTATTCCCTGCCTCACTGGCATTCCCTGCACTGCCAGCATATCAATTTATATCATATTAACATTTTGAGGCAGCCGTGGGTCAATTGTACTGTAGTGGTATTCAATAAATCATGCTTCGTTACATACGGGTAGTATCCTTTCTGAATATTTATTTTCATTTAGATTCCATCCGAGAAAAGACATCTCTTTCACTGGG
>comp133861_c4_seq1
AAAACAAAAAACAAAAAAAACATTTACAGCATGAGAGAAGCATGTGGCCATGTTTTACTTACCTGTAGCCAAACCACTTGTTGCTACATGGTAATGCAGTGCACCTCGATCACAACCAGCATTTATTTCGTACTACCTGTTTTATTTTACTTTCATTTAAAATTAAATTATTGTATTTTTAGTTTTCTTCAATAGGTATGTAAGATACAAAGAAAACAGGTCAGGTAGTTGGTTGGAAGGCTTGACAACCATGCATCTCCCATATACCTTTGAATGACAAAGAAGCCTTTCACATGTATTATCTGTGGCATATATTACAAGGATCAGGAACATTGTCCTTTCCAGGAACACTGGATAGAAGCAACA
>comp127089_c1_seq1
GTGAAAACACAACACGAAATAATGAATTAACATCCAGAGTAGCACTATAGCATTAAAATATTCTGAACCGGAGATAAACCCTAACCCCGAATCATTCACTGCACAGAGCAATTACTTCTAGGTAGTTTTTATTTTTCTATTCACGTGAGCTGCGATATTTCCTCTCAAGCATTATTTGCGCGCATGGTTATTAAAAAACGTAAATTAATGGTGAAAATGTAACTTTAAACTAAAAGTTGAGGTGAGGCAATCGTTCAAACCGGGGCGTTGACGCGACAGAATCCGCCTCAGTGCAGCGTTGGAAATAAGAAACCCATTGCTTAGCAGTCTGGGTCTTATTTCCATCCCCTGCAGTGTGGGGATAAACCCATTAACAACAGTGTTGTTATAATCGTCTCC…
>comp141509_c0_seq1
ATCTCTTTGCAATTCCTTCCTGACATTCTACGTCCTCTAGACAGAAGCTGGCTTTGTGTCCTTCTGCCACTTTGGAGCCATTCAGAGTCAGAATGTCGTAGTGAGTGAAGATGTCCATGCTATGATAATGCCCATGGCATTCGTGCCACAGCCAGGAGTGGCGGCCGGCCTTGGGGCGGAAGTCTGCGCGGCCGATGTTGTGGATCTGCGAGGAGAATCTCAGCAGACGCCGGTGTCCGTACGGCCAGTTGGCCTTGGCAGCAGAGCTGGACAGACAGTTCTCCTCGGCGGCGCAGTACAGCATGTGCAGCGGCCGGTCCTCAATGTAGACGGTCTGCTGGACTAAGGGGGCGTTCAGAACCAAGTCAGAGATAGTTTCAGAGCAGATGATCCCTGCAG…
>comp207616_c0_seq1
CGTCTCCTCTTGGGTCCACATAGGTAACTTGATTTTTTAATTAATAATTTATAGCCGCTTAACACTATTGAAATATATATTCAAAAGAGATCATTTTGCGAAGTGCTATCGAGCTAGAGGCATACTCCACCAACTAACACGGATCAAAACGGGATGTGCGTTAAAATTATGCTATTTAGAGATAAATTGTATATACAGACATCAATGAAGTTACTTGACTGGCTTCATCGTGTCCTAACATAGCCGTTTATCTGTTTTATATATTAACATATTGAAATGTGCACTTGTGTACCGGTATTTTTTGTTTGTTACTGTAATGGATTTGCGTCCTGGTTTTCTGGTCGCCGATGCTGTTTACTGAAAGTCAGGGCTGGGATCAAGTTACCATCCCCAGCCTAC…
>comp133424_c3_seq1
TTGTGATGATCGCTGCTTTTCTTAAAGACTCAAAGCGATCCAAACAAACCCAAGCAGCTGCTTCTGAATTCACTCTGAACGGTGAATCAGCCCCGATCCACACCAGAGACCCTCGCTGGATTGTCAGGAACTGATTTCTGAGGAAATCTCCCTCCCCGATAACAGAATATTCGGGTCGTGCAGTTTCTAACCCTGATAAAAAAAAAAATCAGATCACAAGGACAGAATTCAAAGTTAACAGTGCATCCTACCATAAATAACCACACCGAATGTAAATAAGTTTGTTTTTTTAGTTCTGAATCGTAAGGGGGAGGGGGGAGGGATAAAGCATGAAGGGTTCGATTCAGTTAGCTACATTTTCAAAAAGTACACAGTATATATATATTAATGTTTTTATTT…
>comp219390_c0_seq1
CCATTCCAGGCTTTTCTACCAGCTGAGAGTGCAGGGGTGTGAAGTGGAGATGGATATTGCAATAGTTAAAAGCAGGAGTGCTGAGTCAGTGGAGGCCTAATGCAATCACATATTCCAAAGGGGCTGATGTCTTGTTCATTTCACTTGTTTACGATGCACCCTCCCTCTGTGAGGCTAAAATGCACAAACTGCTACAACAGTTTTGCCTCCAAGGGAAATAAAGGAACGGTTATATTGAAGTTGATTGAGTGATTCGGGTTTAAGCGTAGGTAGAAAGCGTGCGACAATAAGTTAACAAGATGCAGATACGCCTAACGCAGTTGGAG
>comp129713_c0_seq1
GGGGGGGGGGGGGGGGGGGTAAATAATTGTAGGTGAACAAAGTAGAAGGGGAATCTACATTTAAAGTTCAAGCTACTTCATTCCCTGCGAGATGACAGATTTATAGCAAGCATCTGTTGAGATAGGAATACCCATTCTAAGCAGTTCTAGAGGCAACAAGTAAAACAGCACCCACTAGTGTTCCAGGGGAGAAGTACAAATGAATCCTATAACTATTGCTTCATATACAATAAACACACACACCAGAAGTGGCGGCTCCACCCTCCCTCTCAATGAATTACTCATGTTTAAAAAAACCGTCATGTGAAAACTTGAACAGGGATATTTCGGGAGACAAGGGCAAACAGCTTGCAAGCCCAGTTTGCGGAAAAATTGAGTGAGACTGCTACACAACAGAAT…
>comp134340_c0_seq1
GCCAGTGGAAAAGGGGTATGAGATATTTTTCCATGGTATCTGTGTACTAAATGATCCTATAGTTTAGTCTTTGGGTGCACTCCACTTCATCAGAAAGCAGACATTGTTGATATACCAATAGTTTACGTACTCCAGAGGTAAGTGAGCCAAACATCTACTGTACTGCATTCTGTGAGCCAAACATGTGCTGCTAATGCAGAAGCATGAGTATAATGGCAAGATCAGTTGATTTAAATAAACACCAATGTCATGTTATGTAATGGTTTTGCATGGAACCAAATAGAATCAAATGTAACACAGTCAAGCATTGAATTACCTGATCTGCAGGTGACACAGCAGCAAAATAAAATCATTATTCTTTGGACCAAATGGAACCACTCAGTAGAGGTTTAACCTAAC…
>comp175492_c0_seq1
GCTTCGGTTTTGACAAATACATTTTTGTCCAGATAATAATTCCAGCATTTACATTCCGTTTCAAAATTGAAATACATAAAATGGAAGAAGAGAGTAAAATATTTGAACACCCAACAGCAATAAGCTTTTTTAAAAACGTTTATTGTATGTTTTGTCCAAATCATTTCTGCGATTTTTATTCATTTTAAAATGCATGTCAATAACTTTTACAATACATAACGCTCTTTTGCTACAAAATTATCAGTGCTAGTTATATCAGCGATTACATTAAGGCAGCTTTGTTTGTCATCTCCATCCATATTAAAATATATGAAAGCCGGGGATATACTGTTGTCTAGAATAAAAAAAAGATAATTGATCATTCGTTTAAGAAGATAATCGTTTAATTTGCTTCTTGAT…
>comp84695_c0_seq1
ATATTTCAGATAGCAACCAAATATCTGATATCATTGCAAGGTGATCTCACTGAAAACTTAAGCAATAAAATAGCAAGTTGCAAATCTATTTATATAAGCTATTAAAGAACATTGCTCTGAAATCTACCTGTAACTAGCCAGAATGATTCAACACCTTGATAAATGCATTTCTTATAAATAATTTCTAATAGAAGTTCTATCATATATATGCGTGCCTCTTATACTCTGTACAAGCCCAATGCAATGAAAGCTATTTTGGTATAAACACATCACCCAATTAAGCTCACCCTCTCGCAATAAACATTACAATACAGAAT
>comp114317_c0_seq1
GGGCAAGTCACTTTGAAATTTTTTTAAACCACGTTAGCATTTAATACTTCCACCGCAAAAAAAAAAGGTAGAAAAAGAATCGTTCTTGTAGAGCATTGGAAATAGTAAAGGAGCCGTGCTTCTGTCCACGACCCGAAACAAAAAAGGGAAACCTGTGTGACAATTTGAATATGTTTTAGTTTCTTCAAATTTTATACAGATTATATAGAAGTGGGCAGAAAATACAAAAACAAAAATTACATATCTTATATTTATATATAAAATAAAAATCATCATTTCATGCCCCTTTAATAAATTGTTAAAAAGACTCATCTTAAAGGGAACTGCATTCCAGCTGTTAAAGGGAATGTTCTGCCAGAGTCTAAATATGTAATGGAGTGCGACTCCTGTGCTATAACC…
>comp98330_c0_seq4
TGGCATTGGAAGCTGTAGCTGACCATAATGCAGCTATACAGACTGCATTTTTGGAAAAGTCAGTCACAAAGCATCTTCTTCGACTTTTAAAGGTGTTTCAGTTGGAAGTGAGAGAACAAGGCGCAGTGGCTTTGTGGGCACTTGCTGGACAGACACTAAAGCAGCAGAAAATGATGGCTGATGAGATTGGTCACAACTTTATCATAGACTTTGTCTTGTCCTCATCAGACAAAATGCAGTATGTTGGCTGCCAGGCAGTGATTGCCCTGAGTCGGGACAGTAAAGCTCACCAGGATCAGATCTGTCAGAATAGTGGAGTTGGTCCATTGATCAGGCTGCTGCGGAACTCCAGGACGACAGAGCGCACCCTTTTGAGTGTCATCAAGGCCCTGGGGACCA…
>comp50248_c0_seq1
TCAGCCAACCCTGTGAGGAATATAGCAGTGCTGCAGGTTGTGAGGTACAAAACCTTCCTGTTCTCAAGCAGCACAGAAAACATGATGAAAACCTGCAATGTTCCCACAGCTTGTCACAGTTAATACACTACAGCATACAAAGACATTTAATTGGAAAGAACACAGTTGTTTTTTTTTCGAGTTTCAAGTCCAGCAATGATTTAT
>comp138292_c0_seq1
TTCAAGAAGCACGAGAAGCGGATGACCAAGGACGAGGAGCGAGCGGTCAAGGACGAGCTCCTCAACGAGAAGCCGGAGGTCAAGCAGAAGTGGGCGTCTCGGCTGCTGGCCAAACTCCGCAAGGACATCCGGCCTGAGTGCCGTGAGGACTTTGTGCTCTCCATCACGGGGAAAAAGACTCCCTGCTGCGTCCTCTCCAACCCCGACCAGAAAGGCAAGATGCGGCGCATCGACTGCCTGCGCCAGGCTGACAAGGTGTGGAGGCTGGACCTG
>comp122173_c2_seq1
ACAGAGAGAGAGACAGACAGACAGTGACAGAGAGAGACAGAAAGAGTCGGAGAGAGAGAGAGACAGACAGCAAGAGTCAGAGAATAAAACAGAGGAGGGAACAGGGGGAGAGGAAAAGGAGATACGACTTGTATTACTAAAATTATACATGACAGATATATTTTTACCATTGGTGAAAGCAAAACTGCCCTAAATTCTTTGATTAAACGCGAAAAAAAAGTCAGCGGTCTGCTTGGCTGATAAAAACCTCTTGCGATCATTCACACAACTAGGGTGTGTGGGAGGGCTAGGGAAAAGAAGGGGGAGAAGGAGGAGATTTGTATTGCTAAAATTAAATATTACATTGATATAGTCTGACCTCTAGGTGAAAGAATTAGCTAAAATGAAAAAATAATCTCT…
>comp138158_c0_seq1
GTTTTGTAGTGTTACAGCAGGGGCCTTTTTCTACAGTATAGGCTACGCGGTGCATTCTGGGGGAAAATAAAGTGCAAAAATATCTGCAGAGGGAACAAAGAGAGAAAACAGGAAGGAGCGTAAAGGGCTACTACAAACTTTCAAACATTTCCAATAAACCGGGAAAAAAAATTACCAACCACACGTACATGTTTATAAACAAGAAGCCAGAAAACTAAATAATATGCCGGACGCCAAATTCGGCTTAGAAATGGGTGTTTAATAAGCAAAGGAAAGCAGCCCGCCGTCTGTGTCCCACAAGCCCGGTGCTGGTGTGTTTATCACGGCCAAACACCCTTCTGCAATACCGAGGCTTCCAGCGGTACAGCAGGCCGGATCGTTTTTCTTTCTTTTGCGTAA…
>comp158311_c0_seq1
GTTTTCACTTGCTGGGCTGCCTCTGTGTCGGGGTGCGGTGACTGTGTATCAGTGAATCACGTGACAGAAAACTATCGATTGTATTGTAGTCTAGTGTATTTAACTAAATGAAACGTTTTAAAAATCATCAAGATGAGCACATACACAATCTGTAGATCATAGAGGCAGAAGACACAGCCTTGCCCTTGCCCTTCACGATATCAAACTTTTCATAAATTCATAACTAAAACGCAAGTGCGCATTACAGCCTGATCACTCGGGATATGCATTCAAATCTCACTGGGGTCATCACAGCTCCAGTGCATAGGAGAGCCTGTGCTCCTCCAACAGTCCTACCTGGGTAAATCAAGGGTTGCATGGCTTCTTACCAGTGGCTGTGGAGAGTAAGTGC
>comp52409_c0_seq1
ATAGCAAACGGCCCGTGTGGTTTTTGTCCGTATAGTTTTAAAAATAAAATAATGATCTATATTGATCTACCAATCCAAGTATTTATTTATATATTATGCACAGTTACAGAGACTAACTGTATTCTGAAAAATACAGCAACATATTCTGCACAATAATACTGCATGTTCACCCACTGCTTTCCTTGTTTCTAGCTACACACCCAGCTGTAAGGTTTTAGCTGGCTGAGATAAACAGATCTCATGTAATTATTGAGCAATTAAACATACTTACCTATAATAAGTCCCTTAGGAATCCAGCTGCGTTTTCTGTGTTTTAAATGTGAACAGCACTAAAAACGCAGAAAGCCTTTAACTGCCATCCACCTCTCAAATGAAAGATGTGATATGCACTGATTTGAG…
>comp127120_c1_seq4
GACCATCTTTAAAATCCATTCTCACCTCTTATTAGTAACATTATCTCTGGTTCCCCCTTTTTAAGTTCACAGGTTACCCCGGGGGGTGTGGGTTATCTCCTTTGGCGTGTGAATGTTTGTTAACACAATTCTTAATGAGGTCAATCACATCACTGAAACAGATTTTAAAATCTGTTCGAAGGCATTTTACGAAAAGGAGATCAGCACTTTTAACATTTTATAAATAGTTTGCTATACATTAACCAGGACTAGTTTCACAAAGCAGTTCTTGGTAGGAGTCTGTTCAATCCAATTCACTTCCATTAAATAAAAATAAACTAAAGAAAATAACACAAGCATCCTTTAATCATATAGACTTGCTGAGTGGATTGCTACTAAACGTCATCGTTCTATCTTAAA…
>comp126725_c1_seq1
AAATATATATATATATATAAATATATTTCACATCGCTCGTATAGCAATTGGTTGCTATATTAATGCCTTCTGATATACATACGAGTCTGTTTCAATCACTTTATTTCTGTAATCGTTCAGTGTGTGTGCGCGCGGTGTTTTAGCGATGAAAACAAATGAAAAAAAAACTTACAGAAAGCAGAAGGAGGCGTCACGATAATTAAAGATCTGTTTGCAGGTACAATAAAAAATAAATAAAAATAAAGCAAATATTGAGCCGAACTGTGCAAGAAAGAAAAAAATAATAATCTGGAGTAAAAAATAAACAAAACAAAAAACCAGACAACATCCCAGCAGCTCCCCCTAATTCATCAAATCAGAATAAAATAATACATC
>comp56681_c0_seq1
TCACCAAAGAAGCACTTGAGGTAAGATACTGTGTGAAGACACTAATTATTGCAGCCAAATAAAAACACAGGCCAGAACATGGGGTGCAGGGCTTTCAGGGAAACAGTTATTTATTTTGTGCATTTTTATTTTTATAAGATAAATATCTCAACATTTCAATTTCAGTATTTTCTTTCAGTGAACATCCATCTGTTCATAAGATTCTCCAAATATAAAAGACAAGGACTCGACTTCAGACAAAATGCATTTTAAAGGCATACAAAGGAGGAATTTCAGTTAACTGGAATGCAGCCCTTTGTTTGGTACTGTGGATTACATGG
>comp135453_c1_seq1
CTGTGTGACCCTGAGCAAGTCACGTAACCTCTGCAGCTGATGCACAGTTCGCACTCCCTAGTCTCTGTAAGACAATAAACAAATAACAATAAAAATAAGATCATTCACTTGGGAATGGTCATAAACAAGTGGGCTTCACTGCCTATAACAAACACCTTGTCCCCAGTCCACTGCACTATTAAAAGACCCTTTGAATTCCTGTTGACGTATTTACAGCTGTGAGAGTGGTTTTACTCTCCAGGGTCCAAAGGTACACTGCTGTCGTGGAGCCCAGGCTGCTAAGCTCTTTGTTGTAAGAGGCAGTTAGGGGAGTATGAACTTCATGTCCTGTACGGCAACGCTCTCCCAAGACCCGTGTTTTTCAGCAGGGTTAATTGTATTTAACAATATGCGCCATAA…
>comp216921_c0_seq1
AGGGAATAAGGAGGGGTGGCAATATGAGAGCAATGTAAACCAGAAGCAGTTTTAAATTGGAAAACAATGTGCAAGTTGAGTACGCAGAACGCACTTTGTGTAATTTAAACTGACTGACATCTTTCTAATTTGCAGCGAGACATGGTTTTAAAAATCTTCAACAGATTCACTTACAGACAACAAAATACTTTGTGAAGTACAGTATTTGCTTTTGGCATACTCTTCTATTTTCTTTTACATTTTTATTTATTTTTTTGTCCTCTCCTGCTTGCTTAAAAACAAAATCCAGAAATGCTAGGAGTCTATGATAAAAGGTTTGTGAAGACAAAATTCGAAGCACTTATTGTGTTCTGCCATATAAGGTGTGACGGACAGACGCACCTTACAGGACTTGAACAG…
>comp138044_c0_seq1
GTGCCTTGGCTGCTGTGTTGTAGTTGAAGCGGTGAGAAGGGAAGGAGTGAATTAACAAAACAGTTGTTTAGTATAAGAAGGTGGCAGGTTGGAAAAGCGCTGTAAACATTTGTGAAGAAGAAAAAAAACTTTTTTTAAAAACATTTTGTCTGATAATTATTTAGTTAGTATAAAAATAGTACATAACATTTATTTTATAAATAAAATACAGGCAAAAGCAGTAGCATTAGTCATCACCAGTCCGTTCAAACTCCTTGTTTTTCCACCTGCTGTTCTTTCTCTGCGCTGCTGGTCATTTCCTGTTCCTCTGTGCTCCTCTCTGGCTGGGTCTTCACAGCAGTGCCAGTGTTGATGGGAACAGTTCTCTCAGTCACAGCAGGCAGTGCCAGACATGGCGCT…
>comp161652_c0_seq1
ACGATACTACAAAGCAGACAGGTACAGTTTAGCATTCTATATGTTAAATAACAATAATACAAAGCTTTATATTGATTCAGAAGTAGACTGGGTGAATCTGCTATACTAAGGCATTACAAAACCTATAAGGATGTCTTAAAATGTTTACTTTGAGAAATAAATAACTGGTTATAAGTATTTTAAATATATTAGAAGTTTGAGCACAGGGTCTGTTTCAAAATGCCATGTTTCGTACACTGATAACTCATTGATTTTAGACTTACGACACAGGGAATAATAAACAGACAACAGTCTTATTCCTCCAATCATGTGCGGTATCTCAGTGCTGTGGGTGGGCAAATAGTTTTGATTGGAGCAGGTCTCAGATGGGGCTGGAGCTTGATGACTTCATTACATTCT…
>comp207689_c0_seq1
GTAAATTGCAAAACAGGTACAACTATTTGACAACTAGTAGAAGATTACACTTTTATTGTCATTAGAAATGATTTCCAAATTGTTAGTTATTACTAGATTGTTTGCCTTAGGCATTTGAATGTGCAATAAATAATAAAACTGAATGACAAGCTTCTGTTGGAATAATTATAAAGTGGTTCACATGAAGATTTCCATGATACACTCCTGTTGCAACTTGAGCATGATCAGCGTG
>comp118792_c0_seq2
AGGTATGGTGGGACAGAAAACTTTTTTTTTTCATTCTTTTTTTTCTTTCTTTTTTTTTTTAAACATAAAATGCATTCAGTTTTATATAAATATATACACACAGGAGAAATTCAAATTGTTATTAGCAACAAAAAAAAAAGCAATTACAACTCTATATCTCAAAAAAATAACGCACGATGAATTCGAAGCCCTTGAGTAAATGCGCTCTCTCTACATGTTGGTCACGGGTGTATTTATCTTGCTCATGAGGAATTTGGAGTAAACAGCATTGAGAATCTAAAGAGTTTGGAGAATCTAGAAGTGACTCTTCCTGGCTATTCCTCCTCTGCCTCCTCGCCCTAGCCCTCTCCCTGCTCCTGCTGCCCCACCCCACC
>comp207694_c0_seq1
AGCAGAAACAGCACAGAAGTTTACAGTGCACACAGCACATGGTAATAAAACAGGTATGGGATGAAAGATTAGGAAAATATAGATGGTATGAAGTATCCCATTAAGTTAGCATAGTAAAACTCGCTGTCAAGCAAACAATATGGGGTTTGTATTTCATAACTTGTGATAATTCAATTTTAGTTTTATGATTCAAACACTTTGATAATGAAACTCGTACACTTTTTGTGAAGTCATTTATCAGCACAAAGTGATTTAATAACGGCCCTGTAATATATATTTAACACAGGAGCGACACAGTGGACAAAAAT
>comp141712_c0_seq10
CACAGATTTATTTATTTATTTTTAAAGTACGGAGAGTTGAGATTAGGTTTTCTTTTTTTTTTCTGAAACAACGTGGCAGATTAAACGGACTCTGTTAACAGTACCGTGTATAAACAATGTTTACTATAAGACTGCAGCTGACTCTTGTCCTCCTGGATGTCTTGTCGATTTCAGTACAGAGCCCATCCATCTGTCAGTCAGATCGCTGGCTGTGAGTCCCATGCTTACAGCAGGCTGCTGTTCTTTACACATTGTATGCTTATACAGAATATCTTTGTATTTCATTAATAATTAGTGCCTAAAAGCAGCACGCCTATCACGCATCATTTTCCCCTTACAGACACTCCCAAACTAAATATAGCCATCAATCGCTCTTTCAAAACCTCATAAAAAGGCAAC…
>comp81700_c0_seq1
CGTACATGTTAATTAACATTATAAAATTACATTGAAAGATGTCTACTTTAAAAACAAACAATGCACTCAAAAATATACCCAAACGGAACTTTTTTTTTTTTAATGGAAATAATGGAGATTTCATATATTTTATATATGTCAATGTTGGCGGTATGATTTTCAAAATACTTTAAATATGTCAGTGTTTCATATGTGTAGGGGTTCTAGTTACTGCAAGAGTATCTTATTTTGTTTGGGTCCAAAGAGACATTCTTTAAAATATTCCAAATATAACCACTGGGTGTTCAATATGCTGTAGGGATTCCAAATATTAATTATTTGAAACCCATATAATGATTAGATTGTTTTTCCTGATTGTGCTAGAACGAACGAAGGAACCCTATCTCAATTAATTGTGGA…
>comp151767_c0_seq1
ATGGCCTGGCACCTGATTATCTAAGAGCTCTTGTCCCTATAAGTACCTGGACGTGCTTTGAGGTCGGCTGATTCTGGTCTCCTGTCCCTCCCAAAGACAAAAAGGAAAGGAGGAGCTTCCAGTTACAATGGTCCCAGATTGTGGAGAGAGCTGCCATCTGATATTAGAGATGCAGGGTCTCTTAATATTGTTAAATCAAAATTCAAATCTCACTTTGTTAGACTAGAATTTTATACACGTGCTTTAAAGTGTTCTTTCTTCTCTCTTGATTTCTCTAATATTGAAGGA
>comp142739_c0_seq1
AGCAGATAATAGTGATAGTTACACATACACTTTATTCATGATGTTATGAAATCTACTGCTACTTACATTCCTAATTTGCCATTTCACGATGGCAAAGCATGTGTTGAGCCCTCTCGGCAACGGTTGCTAAGTTATGGGCTCCCACATTCCTTCCTCGTGGTGAGCAGTGGCTCGAGGGGTGACCCTCAGTACGATGGGCTTCTTGGTCTGCAGCAGTCCAGTGATTGACAGCTCAGGAGGGATTTGTGTCTCACTGCAGGGGGAGAAGGTGAATTCCTGTAGAATCTGAACCAAAGCCGCCTTCATGGAGAGCACAGCGAATCTCATCCCGATGCAGTTGCGGGGCCCGGCTCCGAAGGGCAGGTAGGAGTAAGGGTCCAGGCGCTCTTTGTTTTCTTT…
>comp284393_c0_seq1
GCGTCGGCAGTGCTGGCCCACCACGGGTGGTCGGTGTCGTAGGCGCGGGTGTAGCCGCGGGTATCGTCGCGCTGGTAGTTGCCGCGCACCGAGACGGTGCTGCCGGTTTCGCTGCCGTAGATCGGAATGTCGGGATATTGCGCGTGGAAGCCATCCATCTGGCTGGTGCGGTAGTTGAAGCCGACCACATCCACCACCTGGCCGACGCCGTT
>comp107830_c1_seq1
ATTGATACAGATACAGCATCAACATTAGACATATTTCTATTCGACACAATAATAGGTATAAAAGGGCAATTAATGCACATTTCAATGCCTTTAATGAAAAGGAAAAAAGTAAACTTTATCCATTAACTGTTTTACTGCAGTTTAAATAAAATTACATATACAATAAAAGATAAAATTACATATAGGTGTTGTATATATTGCCTACTGTAAATCGAGAGTTGTTTAATACAATGCGACACAAAAACATGAAGACACTGAGTAAAGGAAAATTGTCAGAGAGGAATTTGCTGATTTTATAACTTTATGTATTCCTTCCTCAGTTTTGCTTTTGCATTACAGCATGGCTGCATTGCAGACTGCATAATTTAGAATCAGCAGCCAGAGTTCTGTATACTAAAG…
>comp142494_c0_seq5
ATTGGAAATGTGGAGACTGGAATTTTTTGAAATGTCCTCTTAAATAGAACTTTTTTTTTGTTTTTGTTTACCCACGTGTCCTTAATGAGCCACCGTCGTTAAACTCTCACCAAAACAAAATAGCAGAATTAAGGCCTGTTTAACCAAAAACAAAAAAAAATAATTATATATATATATTTATATAACACATGTAAAAAGAACCAACAATAATTAAAAATTAAATTCCAGTGTTAGTCAGTCTTCAATCAAATCATAGTTCAGGGTTCAGAGACTTGCTTGGCAAGGTCTCCACGGCGACGAAGCTCCCAGGTTTCCATGACAACATACTTCCCTGGCCCTCTCGACGCTGTCAGCAGTTTAGTTTGCAGGGGTGCGCAGGAGGGATCACTCGGTATCCTT…
>comp96805_c0_seq1
AGCCATCACGATGTACCTGCTCCCTGTTTAGGATACATGCAGCTATTACAACATTTGGCCAGCTGGTGGCAGTGCATGCTGAGATACAATCCCACTCAAAGAAGCTACACTGGTGTGTCCCTCTCGTTAGAAGTCACGAAAGAGGCAGGACAGACATACCTATATAAAAATAAAATAATGAGGAGTCATGATGAAATATCTGTGCACGCACGCAGAAAGACAACAAACCATTCAGTCAATAAAGCTGTACGAGTCCCTGCTGTTATTGCTGTGCTGTGGATAACACTGACTTGACTTCCATTGTCTGCAAAGAATCAATGTGTTCTGTTCACAAAACAGTTTACTGGACTCATTTCTAATTCCGGTTTGTGTAGGCATATCGCTTATGTAATTATTAAA…
>comp151941_c0_seq1
ACAGACGGACACGAACAAACACGTTTCTGAAACCTTGGAGTTTTGCATCAATCACTGGGCTTTAAAATCAAGAATAACAGGTCTGATAGTTCAGTCAGGCAGTTTAATTTGCTTGCCTCTCTGAAGTTGACGCACTGTGTGTGCGTGCGTGATCCCGGTCACATGGAAGCACTCTACCTAACGATGAGCGGATGCTGCTGGTCACATGTTTTCCACTGGAGCCTACATGTCTCAGGGCTTTCTCGGCTTGGCTCTTTCGAAGAATAAATCACAACTTTGTAGACATTTGCATCCTGCAGTCTAAAATGCCTGGCAGTTTTTAATAAACA
>comp140918_c1_seq1
ATATATTTTAAAATGAGGGTTTGTTTTTTTTTTTTTAAAGAATGATTCTGGTCGCAGCTCGCACGTAGTTCTACCTGTCACTGCTTTCTAAAGATATGTTTGGATTTCGGCACTCAACGTGAATTACCCTTCTGTTTCAGTTTTGCACGTAGCCCACGACCAAGTCCCTCCTCCTTGCCGGTGTTCGTTATCGTGGACAGAAAGGCAGACACAGACTGGAGAGGGAGGAGAGACATGGTGAAACAGCATGGGGGCAAGAGTGAAACGTCA
>comp132981_c0_seq8
CTCTCTGTCTGTCTCACTCCCTGTATGTCTGTCTCTCTACCTCTCCCTGCGTCTGTCTGTCTCTCTCCCTCTCCCTGTGTCTCAGACGAGTGTCCCCGGTGAAGGTATGTCAATGGCTGGGTCTGCCAGGCTCAGGTCCTGCAGCTGACTGTGGAAATGATCCTGGTAAAGAGAGAGCTCCAAGTGCCTGCTGTGGAGCGGGTTCCCATGAAAGCTCACCGACTGGGAGAGCTGCTGGTTAGGACCGTGAGAGGACTGGTCGGACTGGGACTGCCTGGGGGGCTGCTGATGAAGCCTCCGCCTCCCGAAATCCTGCCCCCTGCCCTGGGGAGGCTGCCCCGTCCCGCTGTGGGCCAGAGCGTTTCTGATATACCAATCCCGGAGCCCCTCCAGGGCCAA…
>comp134429_c0_seq1
AGTAGAACTTAAACCGCTCAGCTGTAAGAATTAAACGGAAAGAACGGGTTGCAAAGCACAATGCATTTTTTTATGTCTTATTTAATTTAATTTAATAGCAAGAAGCCTACAAAAAGGAAAAATGTCTTATTTCAGTTTGCTGGAATTCCTGGAAAGCAGCGATTGCTTTGCATGTGTGTAGATTACCCGGCAGCAGTGCACTCCCAAGTTGACATGTTTACAACCTCATACAGCACGGCGCCCGACTGACGAGATGTAGCGTGGCGTACACAGGCTGGCATCACATTCTTTCAAAGAGAATTGGGTTTTGCTCGAATGCTGGAGGTTTTAGGATTTTGTTCCCTACAAATGAACCTGTCAAAATGCTCTCTGCTGCCGCAAATATAGGTAGCTGCCTAC…
>comp127208_c0_seq1
GCATGGCTTTTTATTTAAACACTTGGAAGGCAACCAGCTTGCTTCAAATGCATAAAAGATGCTGTTAGGAGCAAATATGTATTTATTTCTTATTTCATAAATGATTCCTTATGAAAGAGAATTGAAACAATTCATCATAGCATCTGTAGTAGCAATATTTATTCAGCTATGTACGTATCAGTCACCAAAACGCAAACCGCTCAATAGAGTCAGAACTTATGAGAAGCAAAATGAATGTGCAAGGGCCCCTCGAGCGCAGGACATGGGCAGCACACGCATCAGTATGAGGTAGCGAAACAGCTATTGTGCACCTTCTCCATTGAAGCAACAGGTGGAGTCCAGGTGGAGCAAACCATCTCTCTCACAAGAAGGGATTGTTTGATGAATGTGGGCAGCTGT…
>comp200574_c0_seq1
GTGTATATGTTTGTAAATTGTTGCCTTTTTAAAGGCACAGTAGTTGGTGGATTTTATTGAAAATACTGAACTCTGTGTCATTTCAAGGCCTTCCACAGATCTTTTGGAGCGATATGCATGTTGCTTACATGTGCATACATTTTATAGTTCTATATGTTTATTATACTGGTAGTAATATTGGTAACTAGAAATGTCATATTCTCATAATAATATTGATTTATAATCCAAAAAATGGCTTGGGCTTATCTCAATTGCTTCTTTCAGAAACAAAGTTCCTTTTTTGTTATTTAAATCCTCACATGCATTCACATTTTTCACACAAAAAACAACCATTTTAAATTGAAAATAATAAGGTTCAAAGAGCAATCCAGTCAATAAAAAAGGGAAAAAATGTACTCG…
>comp148409_c0_seq2
TTTATTTATTTATTTATTACAAATAAAATAAAGAAATCCAGGGAAACAAGTCACACAACAGTTAACAACTTTAATGAATAATTTCACGAGTATAAATGGAAAGGTATTTGAGTCTCTGTTGAGAACGTTCGCAGTCTCTGTCACAGTACCCCTGCTTGCAGTCTTCTTAACAATGCATTGTGGGGCAAGAGATTCAGAACATGTTAAAACAAAAAGCAGCTCATTTACAAAATATAATGCGACAGGACGAGTATGGGGTTGAACGCACTGAAACAAACAAAACAAACATTCCCCAAAGAGAGCATTTCAAAATGCTGTGCTTTAAATCCCTCTCCATTAACACGTTTCTAAACACTTAGGAGTATTAAGCAACATTACTGCTACTCCTCTAGCATCTGT…
>comp275162_c0_seq1
ACACACCTCAAGCAACCCACGGCCAGTTCTGGAAACCTGCAGCTCTTGTCAGTTGAAAACAAAAGCCCCTCTTGTTCACATCAATCCTCTTCCTTGTCTGCAAGCATCTCATCCTCATTTAATCCTCATCGCTGACACAATGGGACATTCCATCACTCTTCCCTCTGACCACAAAGGGACCAGAAATTGGCAACTGTAAGAACGAACACGGTGCTGAAGAGATAATGTCATTTCCGAATAATACACGTTTCACCAGGCGACTCTTCAGAG
>comp15962_c0_seq1
GAACGAAAGCCAGAAGACACTGCGTCCCTCTCCAGGGGCTGAGTCTGACACCCCTGCTCCTCAGCTGTAAGTACTAGTTAAATGCACTGTCACTTTGCACTGTGAGTCGCTGAGCACGTCTGCTGAAGACTAGACCTGCGTGTGGAGTCCTGTGTGGTGCAGAGATGCAAGCGGCCGGCCACGCACACTGCACCTTCAAGAGCTGCTCCTTATGTGTTTGATAAATCAATACATAAAACAGAGGGAACAACACCTTCTTCCAGTCACCGACAGTACTTGGTAAAAACACTGCAAGATTTCACAACATCAGAAGCCGACCAGTCCACAGAAGTCTAACAAAGGTGGAATCTTTATTTGGGCTCATTTCATGACTTATTTTTATTAATATTTTTT
>comp134924_c0_seq1
CCTGGGTTCATGACAGGACAGGTGCAGCCTCTGTTGGTCCAGGACTCTGGGTAGATGCTCCTGTTTCCCCGTGATATTTTCACCTTGCCCTGCCTCATGACCTTCTTCACCTTGACGACGGCCTCTGCGTGCGTGCCCTTGTCGTGGGCGGACAGGATCCTCGCCTTGATCACGTAAGCATATTTCATCTTGCAAAAATCCGGGACGCCTCCAAGCATTTTCTCTTTGCATATGCACTTCTCAGGGTGCCTCAGGGCTGAAAAACCCTGCTCATCCTCCCAGGTCCACTCCCCTTCACTCTCATTGGTCGGAACGTGAATGAGGTCAGGAATGCGCCCTCCAATAGGAACATCGAAAAACGGCTCGTGGTCAAAACTGTCCAGACACTCCCCAGTCTCG…
>comp158925_c0_seq1
GGTTATTTTTTTCTTTTCTTTTCCATGTCCTCAGTGAACCACTTCAGTATAAAGCAGGGATTGTATTTTGAAGTTTTGAATAGGCATACACTTTAAAGAGGGACATGACTATAAGGCCTGCATTTGCTTGTCTCTAAAGGGATTTAATATTTTAGGGCTGTATTTTCAGATTTCCTTGAAACTAGCTAACTTACTGGTACCACAGTAGTTTAATCGCCAC
>comp204690_c0_seq1
AAATACAATGAATAAAACCTGAAAAGCAGAAGCCCTAGTTATAACACACTGAGACACAATTCAAGTTTTGGCAAGAGTAGTTCCCATTCCTTCTTGTTTTTATTTTTTTCTTGTGACACTTATTACGGTAACTGTGCTTCATGTTTTAGCTTTATCTTGAGAGAACTGTAAAATTGTAATTAGAAATTGTATTATAACTTGGTAAAGGCATTCTTTGTCAAATTCGTCATCATTTAAAACTCTAGCTTGTGGTCACCTATATTTGCATAATGTCATGCTTGTGATTGATTATGAAAAATAAGCTTATATTTATTGGGAT
>comp9767_c0_seq1
ACCTCGTTTCCTGCTATGTGCATACACCATCATTCCAGTGTAGAGTGGGAGAGGTGTCTCCTGACTTCGGTCATGATGCATAGTGGTAGATGATGATTTCCAGCGTTGGTGCTTAATGCTGTTGTGCCGAACTATGTAAATAATTTGCTATATCTTTAATACATAAACAAGTAGTATTTCAAGTGGGTCAAATGTAACATTAATAATACTGTCCTACCTGAAACAACAACAATTTGGGGGGAATCAGTTTATTTACCTGCTGTCAATCTGG
>comp141912_c1_seq7
AACAGTGAAAATCACACTTGCATCTGCAGACAGAGATGTCATGTGAAAACCCGCATGCTATTCTTTCAAACTGCCGAACACTATCAAGAAACACAGACTTTCTGTACACAACGCCTTCTGGAATGCTTTCTGCCTAGAATGTAACATCCTTCTGCAACTATTGATGATAACATCCTTCTGCAACTACTTTTGCTGAGGATTCTGTATTTTAATGTTTATGTTTCTATCTTCATGACTGAAGTGAGAAGACAGTCGCCACCATGCGAGCACAAATTGAAGTGATACCATGCAAAATCTGTGGAGATAAATCCTCTGGAATTCATTACGGTGTTATCACATGTGAAGGCTGTAAGGGTTTCTTTCGGAGGAGTCAACAGAATAATGCCTCATACTCCTGCC…
>comp276707_c0_seq1
AGCCTGTCCTCCAGCACTGCTAGTTTTCAATGGAAAGTGAACAGATGTACTGTATTTTTTGATAATACTAGTTGTTTAAAACTACAAATGTTATAGGTTTAAACAAAGCTTTGTATATTACCCTCATTTTACAACAAGATTAAGTAAACACAAGAGTGATTGCACTGAATAACCTGTACTTCATCATTTAAAACATATAGGTAGATACTAGTGTTTGTATTGCACAATACAGTACTTCTAGTTTAGTATCTTGGCAGTCTTCCTTGTTGACAGTTAATTTGATTTGTTGCTGCTTTATCTTTTCATATACAGTTGGGTACACAGCTAGATTTTTAACACAAACACGTGTGTGTGTGTGTGT
>comp152916_c0_seq1
AAAATCACTACACAACATTTCCAACAAGTTGGCCACTGTTTAAGCGAGGCATTTTAGAAGGAGGTGCTTGCCTTTTTTTTCCGATGAGATTCTGACTCGCTGTAATAAAGTATCACAACGCATTTTAGATTTTTGGGTTCAATAGTGATCATGCCTCGCATAATCTGGTTTGTTCACTTTTTGCTGTCTGAAACTTTTAAATAGACTCAAGAGCTGCTGTGTTGATCCGCTGGTGTTTTTTTTTAAATTTTATATATTAAGTCTCGGATCACACAGAGCTCTTTCATTTGCCATTTATCTAAACTGTCTCGCAACTTTTGGTGAGGCGGTAAATAAGCGCACGGTATTTTTGTCACTTCTAGCGAATACGAACATCAGAT
>comp129677_c2_seq1
GTAACTGTAGTCCATCAAAAGCTACCCAAACAGAACTACAGGTAGTGAATTTCTCAAGAGATTTTAGAGTTTTGGGTCATTTTAAATAAAAGCGAAACCGAAAGGTGACTTCTTTGGTGTTTCAATATAAAAAAACCCAAAAAGTTAAATGAGTTATGTATTTGTGAATGTTAACCCGTTATGAAACGTGTTTTGCATATTCGATGCAGTGCTCACAAAATCCTGCAGTTCTAGAATCAACTTTGGGTTCCCACTTAGACAGGTTACAACTGAAAAATACCAATGCCAGAAAGCAATGTGGCAAGATGGGCGAGCTTTAAAACGCTAGAATGTAAGCTCCGATAGCAACCACACGCTTGGATAGAGCTGTAAAAATGTCAATCTCGTTAGGTGCACCAT…
>comp255744_c0_seq1
GTTTGCAGTTAAAATCTATGTACGGGTAATGAACGGATTTCAACTGATATTGTTGAATACACTGGGGGTTGTGGGAAGTTGACCTTGATTGGAACATTGCTAACACAAAGAGAGAAACGAAGCTACCGGTCGTGTCCGATGCCTTCCTAGAAATTAGGTGACTTATTACTGCTTCATTTCTGTAAATAACTAGTGGCATTTATTGTGCCTAATGATAATGATTTTGCTGTAAAAGTGTGTCGTTTGATTATTGGAATCAATAAAG
>comp55599_c0_seq1
ATAAATAAATAAAAACTATTTGTCTTGTTTTCCCGGGCGTCGGGTGATATGAATTGCACACCACTGAATAAGTTATCACCAAGCTTGCATGTTCATAAGATTTGTGGGATTTATACTTTAATCTTGCATGAGGATGCATACCTAACACTTGCATTTCTGATAACTGCATGTAAAGTCACCCTTAGTATGTGGTAAATAGGAGCC
>comp125805_c0_seq1
GTTTACTTAGCTGAAATACGTAGTTCAAAGTCGAACTTCAAACTGGACTGAGGGGCGCACAGAAAGATAGCTGTGTGTGTGCACAACAGTAACACGTCATTAAAGAAGGAGCAAGTGAAGGATAAAACAATGAATACACTTCTTGTCACAGTTTTAGCCTACCTTATTACACTGTGTAGTGGTACAACTTCGGATATGACCAGCTCTGTTAATGAGAAAACATTACAGGAAACAGCAAGGGAGATAGCTAGGTATTCTGAAGTTGCTCTGGATATCATTAATCTTGCTGTTAGTGGCAAAGCTCAAAATCGATCCTATAACAGACTGGCTGATTTCACAGATACCATAGGAAACAGACTGAGTGGTTCGCCGAATCTTGAACTTGCCATCAAGTACATG…
>comp130951_c1_seq1
AAAAAAAAAAAAAGTGTAATGAAACTTGAGGTCCAAACAGGATCCCTTTTCTCTTGAGAGTGCACTGCAGTTAAGATACTAAAGAAATTAAGAATGGTTGCACTATTTTCATATGGCTTATATAAGTGACTATGGCTGTTGTAACTGCTGATACTTCAAAACCTGGGTAAAAAGGTTACATTTTTACAATGAACAATATTTTCTGCAAAAAGCCTGTCTGCTAGATGTCACTTACTAGTACTAAAAACACTGGAAATTATACAAGCTGGTACTCAACTTAGTACAGAACTAAGGACTAAATGATCAGGTTTGTCACAATTGACCACTAAGCGACCGACTAAACTTTTCAGAAACTGGAATACAAGTTTACTTCAAAAAGGAGAAATAACATAACGCTAA…
>comp141379_c0_seq2
ATCTGATTCATGGTGGAACTTTTGAGCTTGTTTCTTTGTTTCCATTACGCCAGCGTGCACTGCGTCAGAGCGCTTACTTTTTCCTTCTACTTCCTGGATTCTCTGAAGCGGCAGTTTGGGTTTAACGTTGAGGTCCTTTGAAAGAGATGGTGCTTAAAGAGATCCCCACCGAGAATTTTACACGACCCTTGGGTCGCAATGAAGTTATTGGTTTACTTTTTAGGTTGACGATATTTGGCGCTGTAACCTATTTTACCATCAAATGGATGGTAGATGCTATTGATCCCACAAGGAAGCAAAAAATGGAAGCACAGAAGCAGGCAGAAAAGCTTATGAAACAAATTGGTGTGAAGAATGTTAAGCTCTCAGAATATGAGATGAGCATTGCAGCCCATTTGG…
>comp135546_c0_seq1
AAAAATGTAATTAAAAAAACTGCAATTACAACACTTTGACAAAGTGTAAGTACTTTTAAAAGTGTAGGTAAATAAAAACAATGTTAAAGCCATATTTTAATCATGTTTGAAACACATCCCTATTTATTAATAATGACTGTAAATAATCCATTATGACATGTCATGTATCAATTTTCTAACGTAAAAAAAAAAATCATAACAGTGGTACTGTTATATTAAATAATATTAATGTTTTTTTTTCAAATATAACAGGAGCAAAACTAAAATGGGAAACTAGAATGCACACATTTACTGATCTGATATCAACACATGGCATGTATAGTACACAAATGCATTCTGCAAGAGATCATTTTCACTCTGTTACAATCAAAACCAACCAATATGGCATTTGACCACATA…
>comp120319_c1_seq1
CAAGGAGGCGATTAGAGAGGCCAGGTTTATACACAATCTACCATTTTCTGTAGTTTATCACAGCCTGGTTTTATTGTTATCGTATTGTATAGCGTGCAGAAGCCTACAGAGGCTGAATGCCGCTAATGTGGGAGTGTCTTTACACCTGCTTTACATCTTCTATCTGGTTGTTTCCACCTTCTCACAATGTTGCTGTGTTTTGTCCCATATGATTTTTTTTTAGCTAGAGATGTATGTATATGCAGTTTGTGACACTGCATTGATATTTCTCGATTTTGATGACCATGTATATTTGCTTATTTTTTTATATACATATATTTTTATATATCTATATAAACGCTGTGTATGGCAAGGTTTCAAAATTTCCAAATAAAGTATTTTTATTATAAATATTTATAT…
>comp61984_c0_seq1
AGAAATCTGACTTAAATTTATAAAACAGACTTGAGATTAGTAAAAATTTGGCAGATTTGTTCTTGTAAAATATGTAAAACTCAAGTCAAAGCTCCATTTCATTAAGTGTGCTCCATGACATTTGGAAAACAGCTCTAGCTAAGAGAAAATGCATCACATATTTCTAGTCACATGCTTGGAAAAAATGTTCTATCAATAGGTTTCTACAGATTCAGTCTTTTCCTAGATGTTACACATTTGTGACTCTTGTGTGTAGATACTGCCATCTTGTGGTTGCTGACTGTATTGCAGCTTATGTGGTCCTAAAGGGATTGCACCTGTCATGGTGAAATCTAAAAAATAATAATCAG
>comp133086_c0_seq1
GTCTGTGTGTTCCAGACGCGACTGTCTGTCTTCTAGGATGTCTCTAGTACTTGTGAAATAAGGTGTCACATGTGTAGCCACTGTGGTTAAAAACTACTTGCCCAGTAAAGTTGCTTAGCCCCGGTTTAACAGTGAGAAAGACCAGCTGTGTCTACACTCAAGTTACTCTGTTACTCAACAGCGTTGCCCAATGAAGTCTCTAGCAATCCCACTGTCCCACAGCTGCTTTCTGATTGCACATTCTGGTGAGTTTGAAATAGACAACCCGTAAAGCAGAGAATCAGAAACTGGACACGTTCTTCTGCGTTCCTCGAGCTGAATGCCTGAAAGAACCTGGCTCTGCTTTGCACAGCTAGTCACGCCCAAAAACACTGCCAAGTTCACACCTCCACAAACGGA…
>comp49722_c0_seq1
GCACACTCACATTTTACAAATTGTTTGATTTGGAGTTTCGACTACAGGCAAGCTCTTGAAAAGACTGAATTAATAGAAATTGACAACCTGAGCCAGACATCTGTCTGGCTAACAGGGTTTGATAAAACACTACCAGATTTGTTCCCTTTATATTATGTTTAATTGCACTTTAATTGGATAGTATAAATTGTTTTACAATTCAGTTCT
>comp221967_c0_seq1
AAATTTTTTTTATTTATTTTTTTACAGATGAGAGGAAACATTAGCACTGGAGTGTTCTAATAATTGTGCACACTACTGTATAAAACAATTACAACTGAATCATTTCGATAGTTATTTTAAGTTTCAGAGGGGTTTTAAATTAATAATTGAATTACATAGTGGTACCACAGCAAGAAAGTTATTGTTATGATTATGAGAAAGCTTGCAGGGTTTCAGGCAGG
>comp185582_c0_seq1
CAGAGTCAACACTGGATACCAGGAAAAGAAGATTCAGGAACTAGAGAAAAAGCTTGAGCTGTGCAACACTTCATTTACTCGTCACCTGGCAGCAGAAAGCAGAAAGACCCTGGAATCTCGAGAACTGTCAAAGTTCTTGCAGATGCAGTTGGATCTTCTCAATAACAGGATCCGGGTGAGCGGTGTTAGTCACTTCGGAAATGTTTACCATAGATTATAGGTAACCTTGGTGTGACTAGAATGTAATCACTTGTAATGGTATCCATGGGTTTGGTTCAGGTTTCCCACATTGTATGGACTATTGTCCAAAACACCATTATTAAACCAATGTGTTTTTTCACAAGAGATTACTACTGTCATTCTGCCTGTTTCGTAAGAATTTGGTATTCATTGTCCTAG…
>comp258852_c0_seq1
GTGATTTCAGATCGCGAAATGCCAGTTCGATCTGCATCCTTCGTGCGTACAGATTAACCAACTGCTTTGCGCTGGGTGCGTGCAGCTGTGGGGATGCAACGATCAGCCAAGGCTCGCGCTCACGCGCTGCGGCCTTCATGTCGACTCCCCGCAATTCAATGCCAGATAAAGCTAGAGGTCTGCGGTTGATGTTGCTCACGGAACTCGGCGGGCGTTAGC
>comp129118_c1_seq2
GAAATAACCCACGACAGGGTGTGCGGCAAGACAATTATTACCGCACGCCCTGGGTGCGTTGTGAGGCATGAGGCTTATGGCTTATGAGGCTTATGGCCTCATGCCTTCAACCACCCAGGAAGTGCGCCAATAATTATCCCACCGCACACCCTGGAGTGAGCCATTTCACTTATAAAATGGCTACATTTTTTTTCTTGAAAATAATTACACAAACTAGTTTTACGGAAAAAATAAGAAATGTATTATGTATTCCTCCACTGAGAAAAAATAGTCCCTGAGGACTGTTTCACTGTGACATTTTTTTTTTAAACTTTTTTATTTGCCGTAAACATTAAATTGAACATTTCTATAATAACATTTCGAGATTAAATAACATTTGGAATTGAAAGCGGACTGATT…
>comp241084_c0_seq1
CTAAATTGAAGCAGCTGGTATACTATATTAGCTTTTGATTCCCCATTGTCCAGGGCGAGGTACTCTTCACACTTCAAAATTTTTTTTAATCTACAAGTGGCTTTATAGATGCATTAAATAACAAATATTTGTGTTAATCAGTTAACCTGCAAACCATCCCACTGAGACTATCCATCATACTTCTGCTAGGCAAAGCAGAACAAG
>comp83877_c0_seq1
GCACGATATGCTGCAACATCCTAGGGGTTACAGGAAAGCATTTTGTAAAAACGCATTCTATATTTTACCCCTCCACAATCCAGATTAGGATAACAATTTGATACATTTGCACACCAGGTGTTTCATTTTGAGAATTCTTATTAGAGGTGTGCATTGGGATGCATGAATAAATGCATTTTGGTGTACTTATTGGATCTTCAATAATAAGATACATATTGGTATAAATACACCATAATTTCACTTTTGGCATTTCAGAAAAATTAATGGTATTTCTATCTTATGTTAACACAAAAAGTAGCCCATCACTGATATTTGGAAATTAAATGTATAACAACAAATACATTACATCTTCCTGTAACAGAGCAAAAAACAATTTTAGAAACTCAACCTACCTTTTCA…
>comp267815_c0_seq1
GATGTTAATTGGGTTATCACCTACTGTTTTATTAAACTATCGATTGTCTGTCTTAAACAACCAGGCCCCCCATATTCAACAGCCCTCATTTAAGTGAGATGTAGACCTTACACTCACTGCTCATAAATCAAGCAAACAAATGTATGTATAGTAGTTGTGGGTATTTATATTGTGTGCTGAATATGGGTTAACGATATACAGTAGCACGTCAGTGTATGTTTTGAGGTCACCACAAAAGTGACTTATTGTATAACCATGTATTAATTTTCTTTGCGG
>comp174103_c0_seq1
TGATTATTAAAATGGCCCAAACATAGCCAATTAATAAAACGGTGAGTTTTCAGTTTCAGTTACTTTTCTTCTGGATCCTGATTCTCTTTGGATATCGAGTGGTTTGCTGTTTGAATTCTCTGCTCCTTCTGTATTCTGTGCGTGTATCAGCTTGTGTATTTTTATACTATTTCTTCTAACCAAAATATAAACAATATTGCCGCTTTTAATGTGATGTCTATATCTGATCTCAGAGATGACAATAGACTCCCATTGCATAGCAGTGGG
>comp108553_c0_seq4
ATGTGTTGCTACAACTGTTTAAATCGCGTGGCTGAGGGCTGCTGCTGTTGTGAGAGTTTAAAGGTGAAACACTTCATGAACCCACATTTCTACAGTGGACATTGTGAATGGGTTTGACAGAGCACCTGCAGTATTGCAGCAATAGGGGGCAGCATGTCCAGAGACAAGTGAAGACCTCCTTGAGAAATTCAAGCAGGAATTGAAGCGTTTCATTTGTGATTTGTGTGACAGTTCGGATCACTGTATTTATCAACACTCCTATGGATGCCGTGCATCATTTACTTTCTTTTTTGCATTTTGCAAGGATTGAAATAAAATAATTTTTCAAAAATGACTCTCCATACTGACTGAGGAAAGTCACCTGTGTGTTTATTTGTATTTATTTTGAGGTTGGCGGGC…
>comp102249_c0_seq1
CAACAAAGATTACAAAGACTTTGTTAAAAAAAAGACAACATATGTAAAGACATTGCCGTGGACTTGGGCATGAATGATATGTCTTATAAAACCTAACAGGATGAACTGATAGCATACAGAATCACGTGGGGTTTGTGCAGCACAGGTTATTACAAGCACATACTTTTTTATTTCAATTGTAAAGAAACAATGGCGTCACCTGGAGACGCATATCAGAGAAGGAAGTGTGGCAGGTAGAGCGGTCAGGGCTTGGCAATCACAAGAGAGGGGCAGTACATGAACGTGATGGCATTCCTGGCTGCACACACACAGAGTAGACGGTCATTACGGTAAAGGATTTTCGGGAGCCCATTGCTAGCTTCCCAATTTGGACATTTTGG
>comp132752_c0_seq2
AATAGGGGAAGCAGCTGATTGGTTCATGATAGAAAAGAAGCTGCTGAAGGGGCAGGACCTGGGAAGTGCCACCCTGTCAGAGGTTTCTTTAAGCAGATATCATGTTTTAAAATAAACACACATTTACTGAAACCCTTGAGACCTATGTAATGAATAGAAGTACACAACAGGTAAGGTCTGTGCTATTATTTAGCTACAGTCATCTCAAGGGTGTCATTTTGCAGCAAATAACAGAAAGTTTCTGTATGTCAGCATAATATCACTAACCAAGCTGTTCTCTAGTGGACTGGTACAGTATAGCCAGTTATTTCAATGCAGTCTTGATGTGTTAAAATTTAGTCTATATGTGTATATAATCATTTGCAAAAAAAATTATAAATTGACCCTCCATGGCATTTT…
>comp144784_c2_seq1
AAAAAATAATAAATAAATAAAATAATAGACTGCAATATAACTCTCCCGTAGCCGTCTATCGTAACTGACAGTGAGATTTTTCTACAGTCCGATCAAGTCCAAACCGTCCTTTTTAAAACCACAATATGCCTTTCATGCAGCAATGGAAATAAATAAAACAGGTTGGTTTCATATTTATTTTGTATTTATTATTAGTACCTTTTTATGTAGCAATCAATTTTAAGCATTTTTTAAATATGTTGTAATCACTGCTCTGTATATAAAGTTCAGTTTCTGTACTTCACACTTAACATTTACAAGTTGTACTATTGAGAGGAGGGGAAGGTACTCCTATACGCTGACAAACATTTCACCCAACACTGCAGGAAAAAACACCCACAGCTGGTGAGAACTGAAATA…
>comp138728_c0_seq3
TAATAATAATAATAATAATAAAGCCGGAGTCTTACGTCAAAGTGACAGGGAAAGGTAATTGGTTTAAGGTTCATGTCACAAAGTTGTGAACAATTACTGGCACGTAATTCTAGTGAAACAGTTGCATCCCTTTAGATTGCCGGTAACTATATCCTACAATAATAAGTTCTACAAAAAGATACCCTGTCAGTTTGCCACATACAAAAAATAATAATAATTCCATGGCAATTCAAATGTAATACACATTGTTCCCTGAGTTTAGGAAGAGTAATACTACACAATACATTTAGAAGGAGGTAGAATAAAAACAGGGATTGTAAGGGAAACTTACCATATCGTAACCAAAATTAACAGTATTCCTAAAGCTCAGACATTTTTTTCCCCCAAAATAAACCAATT…
>comp150779_c0_seq1
GGACGGCAGCTCCACCCCCTCTCGCTCGGGTGCTGGCCACACCATTTTCCCCAGCACCTGGTGCAGCACCAGCTCCAGCTGTGACACGGGGAACTCCAGTTCCTGTGTAGGCTACCTCAACTCTTGCCTCCATTGCTGGTTGCACTCCCGCTGCTTGCGAGTCGCCTCCCGCGTCTCCACCGTGGACTTTTCCAAAGTCCTTTCAGTTCCGCGATGTCCATTTTTTCCTTCTTGGGTCGTAGGGGTGCTCACACTTTCTGACACCAAATGTAA
>comp133020_c0_seq1
AGCAGCAATATCCTTTTTGTAACTAGGTGACCAGAACCACACTGCCTCATTTCTCCAGCCACAATGCTGAGGGGTAATACAGTAGAACCTCTAATCATCCAAACTAATTGGGACCAACTAATAAAATACAACTGGGGAAGTGTTCATACAAACAACCCCTTTATCTTTAAAACAGCTCACACTGCAGTCACACTGCAAACACCAGAGACCGAGGGCTGAATGGTGCATAGAAACCAAACCTACCCCAAATAAAACAAGCAGCTGAAGTATGTCATCACAGTGAAACGAGAGATCTATGAAAAGCTTGCTTACTTTTAATAAAACTAACAAGTCAATCTTACCTAATAGGAGTTGCAATTCATTTGTAGGTATTACAGTTTCTTACATTCTATGTAAACT…
>comp83689_c0_seq1
AATGTTTTGCAGCCAAAAGCTGTATTTTCATGAGGGGAAAAAATAAATACACTAAATTAAAACCAAACAATTAACACAATCTCCCTTAATCTGTTACAGCCTACAGCAGTGCCGTGAAAAACACCAGTAAGAGCATCTCTACTAGCTTGAGTTAATGAGTGTAGAATATCAATTTGCAATACTATTTATTTTAACAAGACTGCATTTTTATA
>comp105842_c0_seq1
ATGATTATTATTATGATTATTATTGATATCGGTGTTTAGTATCCTGTACTAGTTTAGCAGTAGGTATTCTATTCTGTGTTTTATGCTCCTTTTTCGGGTTTTCTTTCCTTCTCGTGTCTCCCCGTTGATGCCTTCACTGCCTTCTCAATAGCGAAATCAAAATCCCCACAGAAGGGACGAGCTGCGATCGTTTTCAGTCCCTGGTCCCGTTTCTGCTGGAGTGCAACAAGCCGCCTTCTCATTACATGTTTCCTTCTGCCGTCCACCTCCGCCATTCTGCTCAACGGTAAATGCTAAATGCGATTTTTGTCGTTCACTAGTCCCTTCTCTGCTAGAAAAGAGAGAGAGAGAGAGATCTGGTGGAGAGCGAAGGAGGAAAGCAGCTTAAGTGTGTGTGTG…
>comp245131_c0_seq1
AGCAGTAATAGGTTCTAACCATACCATCTATACATTGTGCAGATCCATAGAGTACATAAATCACAATAATTGGCAATGCAGGTGGGGGTCACCAGCAGTATACAGTACTTAGTAAAAGCAGTGTTACTTAGAATGCAGGATGAGTCATGCGAGTGAGGTTTGAATCCCTTTTGCTTTGAGTTGCTGATCTTTGCTTTACAGTTTAATTACATTTTTTTTGTACTGTAACCTTGTTAAATTTGATACAGACGATTATTCTTTCTAAACACCACCATTCTCTCTTCTCCCAGTGGTAAATAATAATACTCTGATAATTACACCTTTATTTGTTAAGCACAGAATCACATCTAATATAACAAGAGCTGTAGTTTACAATTCTTAATGCAATTCTCCCTCTCT…
>comp233199_c0_seq1
AACTCTTACTGTCTATAAAATAAAACTTAGTTTTTAAGGTACAGAACTTTTTGTATAGTTTCTGTTTGTCACATCCGGGTGACTTAAGTTTAAATCATGCCTAATCTCTAATTACATAAGGTACACCAGTGTGTGACCATAGACCTGTCCCCCTGCAGCACTCTATGGCCTTGTGTGCTTAGTTTAGACATGATTTTGAGAACTCCAGAAGTCAACAAGGTGTGATGACTGAAAAAGTTGTACAAAGTCAATATAAACAAGAATAATGCACACGCGCAGTTTATTTTAGACG
>comp214394_c0_seq1
GTTTGGAATTGCTTCAAATGAATGTTATTAGTCTGCTTCAGGTATATTTTGTGTGACCTCTGTGCCCATCCCTTGACAAATCTTTACCTCTTGCTATTGCTTAGGATAATGTTTGTGACCAGCTGTGACTTCTGGTAACCCTACAAATTAACCCACACACACACATTCTGCTGTTAAAGGACATACTGTAGATAGATGAAACAATTCCAGTACATCTTACTTAATATTTA
>comp134074_c0_seq1
TTATTATTATTATTATTCAAGATTTCTGTAAAACCGCATATGGTTAATGTTACTTTCATTCTCTTCACATTCTAGTACGTAAGGCTTTGCTCAAATACCCAAATGATATTGCACTGAAATCAACTACTATAAAGCTCCAAGCATATTGTGCTATTTCATATGACCCTGTTAATGACTGCTTCGCAGTATTTCACCATGTTGCCTCACTGAGATGCATTCTAGTTCACTTTGTTTTCACGTTTGTCCCCTTCTTCCTGTTTGTCTTCATGTTCATATTTTGTCTTTGCTTTCACTTTTGTCCTCATTCTCATGTTTGTCCCCTTTTTCAGGTTTGTCCTCATCTTCATGTTTGCCTTCGCTTTCAGGTCGCTCTTCGGTTTCCTCATCGCCAGTGCCTTC…
>comp167925_c0_seq1
GTCACCAATGGAAGTAAGAAGTTAAACAGAGTGGCTGATTTAAGCTCATTTAGAAGTGTAGCAGTAGTACTCAACACATTGACAAATGTTAAAACTTGTCAAATGTTTAGTATTGCACGTTCTGGAGTATTTTATAATCACGGAAGAAATGGACCATACTGTGCTTGGCTTGTTTCTATAGCAGTGAGTAGAAACAGTCGTGTGGGAATGTATTATAACTTTTTTTAAAACAAATGTTATCTTACCTATTTGCTGCCCTGTGTGTTCTCATTTACTGAAGAAACCAGGCACCGTTTTCGTGAACACTTGTCAATACTGGAATTCATGTCTTGTGCTGAAGCAATCTTTAGCACAGAGTGTAGATGCTTCTCATTCAGGTGAGATCTTTGAGCAGATTTA…
>comp227544_c0_seq1
ATGGCATCTTTTAACATGTATTTGTCCTGATAGTTTCAATAGCGAAAAACCTGTTACAAATTATCTCAATTTATCTTGTCCAGTCAATCAAAGTTCTTCAGCAAGATAAGATCCAATTTGTCTTCTGGTCCAAAACACACATCTTTAACACATGCTTTATTCTTCTTGTTGGCATTCAAACAGTGACACAAACTAATTTCCCATTCATGGTACAAACTGAATTTCAAGCACTAAATGGACTGAAGTATGTAAAGCAGTTCATGGATTAAGACTTTAAACATGAAATTACATGTTTTTTGACTGAGGATCAATGCTGTGTTTATTTCATGAATTAATGATGCAAGGAAGGTCCTCCATTAAAGGTCTTTGCTAAACAATGTCTCTCCTCCTACCTTGATT…
>comp25324_c0_seq1
TTCTATTTTACTTCTGTGCCTTCAGTGCCTATATTTTCTGAAAATAACTGTACGATAGATGATGCAAAGTTCAAGGCTACAGATGAAATGTGATCTTCTCAGTTGCCCTTGCTGTACTGCACAGTGGAAACCGGCCTCATCTCCTTCACGGACTGTGTCTTTTGCCCCTGGCATGGCATGCCCCATGTGTATTGTTTTGACGGGATACCGCTGTGAAGCCCCGTGGGTTGCCGGACTCACTAAAGCTATTGTTCTCAGGGACATGAGGTGTGACGGGTCTGTGCAAGACTGCGAGTAAAAGAGCCACCCCCGCCCATGCAAACACACCAGGCTCCCTGATACAAACACCGTGACAG
>comp104961_c0_seq1
ATGAAAAAAAAAAAAAAAATGTAACGATGGTAGATTATTAAGATATTATATTTGAATCAAAATGATCACCCAATACAAGCCCTATTGAATCAAACACTCTGGGCCTTAATCATAATGCATTAGCATGCCTGTTGAAGGCATAGGATTTCAGTGTAAACTCTGCCATGCTTCAGCTTTACAGATATGTCTCTCTCTGTGTTAAAAATGAAGGTATATACTGAAAAAAACAGGATTCACACTGTATAGATCACGCATTCTGAAAAGGATATTCCCTTTAACGAATATCAATAGCCAGAGCCAGGGAAATGCAGGATAGTGGCTGTGTATGGCTTGCAGACAGAACCCCTTCTATTGTTTCCTTTCTTCGGTCATGCTGGCAGACGGCAGTGTTGTACCATG…
>comp233832_c0_seq1
AAACACAAACACGTGTCATATGGTTAGCAGGCCTGGGAGAAACAGCATCAAAACACCGCGCTACTTTGACTGGGGCGGCAAAGTTTAAAATAAAGAGTTTTGTGCTCAAATTCTAGATTTAAAAAAACAAACAAACATGCTTTAACCTCTTTCCATGTTGCAATGACAAAACCGCCCTATACAACTGAAGAGACAGCGATGCTATCACTGCCGCGCAAGCGCAACACGCTTCTAATAGTTTGCACATATAGGTCAGGTGTTATTTAAGCAGCAGAAAATAAGCGTTGTCCCG
>comp178051_c0_seq1
TAACCTGCAGTCTATCTGGAGGTGTCTGATTCATTGCAATTGAAACTATCCTGCATACTAACCACATGATCATCCCCAGTTAAAATGCTACTTTTAGTTTGTAAGCAATTGACAATTAGTGACTGTCTAAACATAAACTAGACTGAAGTCTGGATGTGTTTAAACTTGCCCCACTAACCCCTTCATAAAGAAACTTGACTTTTTCATTCAATTAAGGAAGTGGGCTTTCCTACATATAAACAAAGTTCATAGATTTCGTAATTTGTGGCTTGCAGGATTTTTTCACCCAGATGAGCATACACCAAACAGTATGTTACTCATCTCTTTAATTGAATTGTATTGTCAGCATAG
>comp137384_c0_seq1
AAAAAAAAAATAAAGGGGGGGGGTGTAAACCCCCTTTCCTTTTTTAAATTTTATTTTATTGCGTCTTACACAGATAGATGTTCGAACATTATAACACACGAGGCACAAACTAAAAGCATAAAAACAAAAGGCATGTGCACAAGTGGAGTTTAATGAACAGCTCATTGAAGAGTTTGATTCTTTAGTTTCCTTTTATCTATATTTTTAACATGTATTGCATTCTCCTTCCACGCCACCCATTTCAGAACAGAATACAACTATATCCAGATAGTTCTGTTGCTCATGGTTTTTCCTCACAATCACCAATGCACTCGCAGGCAGAATACCATTACTGAAGCTCTTCCTTAACATCTTTAAAAAAAGACAAGACATACAGAACAGGATACAAAACAACTTGGA…
>comp91926_c0_seq1
AATAAATACATCAATAAATAAATACAGTTTGCATTAGCGACCGGTACAATGCAAATACCTGGCACTGCCGCTCTGGGATTATGTTAAAAGTGTCATACAGAATAGTGGCAGAGACGCGTAGGCGATATGTATTTATTTTATAAGAAGTGTGTTCATTTCTTCATTCTAAAGTCATCATTATAATATATTTATAAAAACAATTGACCGCAGCCCAGGTCTCTGTAGTAGTATCGTGTTATCAGTTCTCCAAGAATACGTGTTTTTTTGTTTGTTTGTGTTTTGTCGTTGGTTTTAACTGCTACGCATTTCCTTGCACTTGTAGGCGTCAGGTGTGGACCAGGCAG
>comp280570_c0_seq1
GCAATGAGTAAAGCAATTTGTTTGACTTCCTTCCACTTAAGCACATTATGAGTGCAAGGGGACTACAGATACTAATCCTTTAAACAGAATCCAGGGGCAGTTAATGGTACTTCAGCAAAATAATGAGAGGCTTGTTTGAATTCTTTATGAATGCTGTCTTGTGCCATTTAGCAAGCTGCATGACTGAGTTTTGTTAAGATAACACATTCCTACTTTGTGCACTGGGAAA
>comp80773_c0_seq1
CCATCACTCTGTAGGTCTCTCATGTTCCTCTATGAAAGGCACACACATTAAAGTGAATTGCATTGCTACGCATCGATCACTTTGCATTCTTCACTGTATTCTAGTTCAGATTTAGTATGAGAAGCGTGAAGGCAAAGTGCTTGTGTGCAAATTAACATGTGCCAAAGCAATGGAGCTCAATTCAAACATGCTCTGCATTACCACTGTATGAATCACCCGAGAGAATAAAAGCAAGCCCCTAATGCACAGGACGTGTATCCACAGTGTGGTGGCAGGACACACATCACTTAGGTTTGAATTCATTACAGTGAAAGTGTTCCGAGTTCTTGCCCTGGAGTCTGAGCAGGTTTCATTTGTTTCTGTGAAGGCGACACTCACTCGGATGCCTGTGAACTCCTT…
>comp59599_c0_seq1
AGACAGCAGACAAGAATGGTAAGTAATGAGTAATATGTACACTAGAGTTTAATGTAACACTTTAAGGCTGACACGTTCTTTCAGGTTGCTGTTCTATATGATAAGTACTCTAACCATATAATTTGTGTCTTGTGTCCTGTAACTTGCTCACTTTCATTATCACCCCTCTTTTGCTCCTTTCTGCAGCAAGCGTTTGACTCTGCTTGACCCTACATAACACTGTTATGGACAGTTTATTTATTTACACATATAAAAAATACAGGATATCTGTTGTGACTGATGTACATTACATTACAACAGCTGAGTTTCAAATTCCGGAATTATTCTGGACCTATGATTCTATGGGACAGGCAATCCAGGGAAGGTTGGTTGTTTCAATAATTCAGGAACATTGTGTTT…
>comp142064_c2_seq4
GATATTCTACTTTTAAAATAAATACATTCCAGCCTTGTTAGACAGCATTTTAAATATTCTATAAAATTACTTAAGAAAAACCAAACGGAACACTGGATCAATCTCTGAGTACATGTATTATTTCTTGAAATGATTAATATAAATTTGCACCATTATTTCTACTATGTTTGTTTCTCTAGGTAAAAAAATGCTACCCTTAATAAAGGTAATACATTAAAAACAGTGCAGTTTCTATACCGGGAATATCAAATCAAAGGGTACACCATACAAGAGAGTAAGACAAAAGACACTACAAATAATGTGATGGCCCACATCGATCCCAATCAAAAGTCATGCCATTCAGAAACCTTCAAAATGAAAGTATTTTAACCCATCTTAATGCAGCCATTTCCCACGATT…
>comp105369_c1_seq3
ATTACAGTACAATGACAAATATTAGACATGTAAAACTACTGTGATATGTATTGACAATACAGTTGTAACAAGTTAACTTTTTAAAAAGTAAACGTTGCAAATGGGCTACACTTGAAACCTGCGTGTCCCCTTCTCACGGGAATATATTAAAAACCACAAAAACAAGGCGTCCTCCGCGTCGGGTATTGAGGAAATCACAAATGCGTTGACTCGCAACCAGTTTGCTGTTCATAGGCCTGTG
>comp295430_c0_seq1
GCAGCAAAGACTTAAGAACCAGCATAGCTATTGTACTACAGCAAGTGTGTGCAGATTAGATACACTCCATTGTTTATAATAATAATGATACAAAAAAAACGTTTTGTGAGTTCTAGAATAGAATTCTTTTAAGATACAAAAAAGTGTTAACGATTATTGAAGATAATGCAGAATTAAAATAGCAATATGCATTTTTGAGGTGTGTAATTGTTTTAAAAAGAACATGTTAGTCATTATAGATTATATGGGACACATTAAGATTGTTCCCT
>comp119338_c0_seq1
GAGCCACGCAACACCAGGGGTTATTTATTAAAATTGAGAAATAAATACAGTCTAATAATAATATGAATAACAATAACGCAGGGAGATTGCAGGGGTCGGCAGCAGCGTATTGAAAGTGTTCAATGGGATTGCGTGAGTCGTGTGGGAACGTTGAGGCAGGCAGATCCAGCCAGTGCACTGGGTATCGTTATCCTGCAATCCAACGCATGATCTCAATAAAGGGTTATGTGGTTTTGTATGAGTAGAAACATCAGGGCTCTCCTCACTCGAGTAATTATATATACAGTGTATATTATTATTAATGAGTCATTTAGC
>comp257669_c0_seq1
ACTGAATTCATTCTTTGCCATCTGTTTGCTTTAATCTCTCGGCCATAGCCCCTGTATTGATAAAATGCCATTCTGCTTCCGATTAATGTAATCGTAGTCAGAGTCCAGCCTGTCAGGGATAATAAACTAATAGACAGGCTGAAGGGGGTCGGTCGATAATGATCGTCCATAGCGGAGAGGTAAGCTCCCCGGTTTGGTGTTTGTGATAGGCCCTATCTATCCGGGGCAGAGGGATTGAGCGAGTGACAAAGGTTTAAATGCAGATTTTCAGATTTAAGTCCTCAATCAACCATTTATGTGTTTTAGTGCAAATCTCAGTACGATACAGTGGGTTTGTTTTTGTGTCTGTGTG
>comp11556_c0_seq1
ATTCAAATGAATGTAGCTCTATAATATGTATCTCATTTTGAAAAACACAAAAGAATAACTTATCTTATGTTTTTATTCATAATCTGAACCTTTAAAAATGAATCTTATTACCTATGTGTTCGTGCTGTTACGTCACACGCGTTCCTTAGCTGAATATATTACTGGACATGTAGCTGCGGGACTACATGATGGATTTGAGCGAAGTAAAGCCAGATAAGAAAGGATTGTGTCTTA
>comp66463_c0_seq2
GCATTACAATATATTGAATGTAGATAGAATGAGTTTTCTGTTATTGGTAGGGTGAGTCGCCAAGTGCCTATAAAGTCCTGTCATCACGGTTGGCTCCATTTGCTCTTTTATTATGGTTTTAGATGCCACATTTCAAACTACTAAAGCACACTCATCTTCAAATGTATAGCATTTATTACACACAGCATTGACAGCATACACTTAAACTAGTTATTGTGCTCCAAGAGAAGTGTGTCCTTGTGCCAAATAAAGTAGGATATTCTTCATCTGAACCGAACACATCCAATATTTCTCCTGCAGCTGACTGCTATACTGAAAATAAAATCTGTTGGAT
>comp132565_c0_seq1
ACCAAATGGAGCGTGGTGGGGGGGGGGGGCTTCTATTACCAGGTTAGTGTAGTTTAGATACCAGTGCCAAAAACATTAGTATCCCGTTGCTATTTCTATCAGGATCCCAGTGCCATTGTCCCTCGTTGCACAATGTGACAGAGGGGCTGTGCAACCAAAACTGACCTCCTTTCTGTGGCTCGTTCTTTTTAATAGAAAAGAACATTACAGTTATTATTCACGATACCCTACAACAGCTGATGCCTGCGCTGTGAATGGCAGGATTGTTTTCTTTTCTCTCAGAAAGAAAAATACAGCAGCATCTGGGATGTATCACATCACTCTGTCCTGAGAAAGTGCCATACCACCACCTGCTGGGGGTATTTGGAATAGAGGGAGAGTTTCCCCATACGAGAGCTG…
>comp252447_c0_seq1
TTTAAATTCAAGACTACCGTTCCTTAATTTGCAATTCAAATCTTTACAGGGCAGCAGCAGCGTTGGGAATGTAAAAACATTATCATCTCTGAACTGGAGGATAACATTTCTGTATGTGTACATGTGGCAGAGTGTCCCGCCCCTTTCTTTCTTTATTTATTTATGTTTTGTATTATTATTATTACATTGTTATATTATTTAAATGTATG
>comp118846_c0_seq1
TAGTTCTTTAACTCTAGAGCTCTGGCTGTGGTCTTGTATCACAATACGAATCAATCCAGCTGTCTGCCATAGACTAATATGGGCGAGATCGTCTTTGTATTGGCGCCATCTAGTGTACAGCCAGGGTATTGTTTTAAAACTGAAAAAAAATGCAACTGTAAATTTAACTGTAATTAAAGTTTCTGTTTGTGAGAAAAAAAA
>comp111533_c1_seq1
TTTTTGTTTTTTGTTTTTTTAAACTGTCATCTTAACTTGTTATGACTGCAATTCTGATTACAGTGATTCATATAGTTGTTTTTTTTCTGTGTAATGTGTTTTGACAATGAGTTGTTCCTATCCAGTTGCCTGCAGACCTCTTTTGTAGGTTACCTAAGTGAAGTGTCTTTGTAATAGTAAGCTCTAGCCCCCGCCTTGTGCTCAGCAGTGTTTTGCCAACGAAACAAAAGGAAACTTGATCCAACGTGGACGATCACCAGGTGGCGCTGGCTCTTACTTCTATAGACACGCTTTGGCTGCTCTAGCCTGGGTTTCATATCTCTATGGCAGGCAATTAGAAATGAAGAGCAGCTCATGAACTCCAGTGAAAGCACCTTAACACAGACATGTCAAAAAAAT…
>comp254728_c0_seq1
CTATTTGGCTTTAACCAGAGATAACAAAGGCCCATATGTGATGCAAGTGAGTGACACCATAGAGGAAACCATGGATATTTGTTCAGAAACAAATTAGAAGTAATAGTGGCTCCTGCAGTATTTCAGATTGAATTCATACTAAGACCTACCTCTAAAAGAACCATGGTCCTACTAACATTTAAAAAAACCTAAATGGTAAAGAAAAAACATGGGTTGGG
>comp205306_c0_seq1
ATTTGTTTTAACCTCCCGCCATTCGTTGCTTCATATACTGGTATACTGCATGAAACTTTATGTATGATAACCAATCGCAGATTTCACTCACTTTAGTGGATGCTACCAAACTGTAGTTTGATACCCAGGGATTTTCTTGTCAAGAAATGAAGTAAATAAAATACAGCTAGATATTTACTTTAAGAAAATGAATATGAAGTCCTATGTATTCACTAGCTAAAACCTGTAAAATAATTCCTTGCTTTTAAAAAGCCGTAAAGCACCTTTTTGAGCTGCTTCTGTTCTGTGTTTTGTGAACTCCTCTAATGTCAGTTATTTCTTTCTCCGCCTG
>comp162019_c0_seq1
GGGGGAAATGTGTGCGACTGAAACTAGAAAAACAGAGAAACAATGTTGTTATGAATACAATGATTTCCATTTACGTGTAAACTGCACATGATTGACATTGTCTGATGGAAACTAAATTTAGAAACCAAACCACAAACCGAGCCATATAATTTAACTGTTTGAAAGGATTTGCCAGGACTGTGTTTGGTGTCATTATCACCTGTGGCAACTCTAACTATTGAACTGCAGAGTCACAGCCAGTTTGCAAAAGGCTCAGAATTTGACACCTAAGCATTTTGCTAATCACAAGGCTGGAAGACATTACAAAGCAGAACTACCCTTCTTTTTTCCATCTTTTAACTGGCTGATGTCAAGTTGAGTCTTAAAGGATTCCATTTTTTTCAGCATCAGCAACATGGT…
>comp118915_c1_seq1
GCAACGAACTTGCAGAGTTAGTACAGAGCTGCGTACTAAACTCTATCCTGGTTAGTACAGAACTATCTCCAGCTGCATTACAAGTTAGTCCCAATTGCAACGAAAAAAGATCAGGAACAACGTTGGGGGATCATCCGATCACGGCGTTTAGTACGGAACACCGATCTTATTGTCTGAATCACAATTGGGGGGTGGGAAATAAAAACTCGGAGTGATTGGATCGTACGGAAGCGTATTGCTGCCACGAGAAACAAATACCCAGATTTTTTTTCCTCTTTTAAAACAGAAAAATGCTTCCATTATTAAGGAGGGGGAAAAATATATATTTTTTTTTTCTCTTCCAGTTTTAATTTATATAATAATCCCAGCAAAGCACCTGTGACATCAGCCTTATCGACA…
>comp282245_c0_seq1
CGTCCATCAAATTCAGTTAGCTAATGCTAGAAATGTTATGTTCTCCTGCAACGCCATATAAACTACATGTGGTAAATGATCAAACTCTGTATGTTATAAATGTATGGATTTCAGATAGAAGAGAGGCAGATGGAGATATGTGGAGCTTTCAGCTGTAGTGTTACAATGTGGACAACATAGTTTTACACAGTTAGTATACAATATATCTTCTATATTGTTCCTCATCAGTGCCAGCTGTGCGCTTATGCACTCCAGATTTATG
>comp238937_c0_seq1
TTACTACAGTCAGTGGGATAAGGCTGCATCACCACGTCTTAAGTTGTGCATTTACAACTCGGGTCATCTCCTAGGTTATATTTTGCTCGTTCACACGAATCCGTCTTAATAGCATCGAAGAATGCTTTATGCTTACTGGTATAAGTAAGATCTGTGTGACTGTATTTTTAATACATGTATATGTTTCAGTTCGTAATGAACGGTACTCAAGAAATCTAAGGCGAGTCAATGACTAATATACATGACATATGTGAATTAAGCTGTTACTGATAAAGACCTGATAATCGCCACAGGAAG
>comp253835_c0_seq1
GTTTAATGGTTGGTGGTACAGGATATGTCAACATAAGGTGGCACGAAAGGACCCAACAGCTTCGTCCAATATTTTCTTAAATCCTCAAAAACGTTTTGAAGAAGAATGCAGGACTTTTACTAATGTCACAATGAGGTGCTGCACACATTTCCTTTAAAAACATTGCTTTTAATTTGATTAAACATCAGTATAAATATTGTTTTGAAAGGCAGTTGAAAACCAAGCAAATATTTATTTTGTTGTTGCTTTATTTTCCAATCGCTGATTTTCTGTCCTTTAGGCTCTGCAATCGCAGCAGATGGATAATGTGTATGCTATGAGAG
>comp153526_c0_seq1
TAAAACTTTTGCACAGTACAGTACTCCACTTTAGAAATGCAGCTTTTATTGTGGTTGAAAAAAAGGAAGGAAGGAAACAAGGAGAGCACACATAACATGTTTAAAATTCTAGAACAAACTAAATATCTGAAATATGTATAAGGCATAAAACATTTATTTCATCCCAGATCATCAAACAAAAGAATCTGTCCTTGTGCTACGCTTCACATACATTCCATAAACAACAACCAGTTTCAAGTGAATTAAAGATTAGCACTGCTGTTTACAAATTCTGACAAGAGTAAGAATCGGCTTGCTGCATTGGTTAAAAAGGCTTGGACTAGGGACACTGTATTTGAAAACTTTAAGATCTTTTTTTTGTAATCTGTTAATTTCTTCTCCATCAATCAAGATGCATGT…
>comp128524_c3_seq2
CTCCTCCTCCGCATCCCCCAGAGGTACATATTAAACTAGCATGATCAGCATTTACTGTACACATGCAGTCACAGTGTCTGATCTGTTGCTAATTACTTTTTGGTGGTTTGCCATGGTTGTCCGTGCTTGGCCAGGTCTTTACTATGCTCCGCTGGTCTTATAAAGATGCCATTAATTTTAAGAAACAAACATCCTCTTATATGGCTGCTTGTTGCACATAGATGATTATTATTGACACATTAATAGAATCGCACCCTGAGCGTTCGACTTTACTAAAGGGGATTAAAGAAGCATTTTTAGAACGGTTTTCAGATGGGACAA
>comp251446_c0_seq1
AACGGCTATGCAGTGTCAGTTTGTTTCATGTTGGTTTCAGTTATCCTGAGATGTTTGTCTCTAGCTTGAATCCTGACCTCAGCTGCCCTGTACAGCACAGTGTTTTCTTTTTAGTTTTATGGCACTATTCCTCCCCCCTCCCCCTTGAAATGGATTCTTCTCTAAGCAGAGACTGCCTGTTCTTAAGTCGGATGTGCTGTGAAACGCTGTGT
>comp237677_c0_seq1
CAAAGGGAAAATTGTGCATTGGAACCATTAGTTCCTTTTTAGCTTCAGTGCGGCCAGACTGGCTGAGCAGACAGAATGATAGATTGCTTTGTCAAGGGTCCCAGGGTGTGCCCTGAACTTGAAGCACTTTGTTTATCTTGAATAGAAAGGGAAAGGCATGGGAATAATCTGTCTAGTTTTTAGAAGCTTGAGAGATGTGGAAGAACAGAGCAGACAAGGGG
>comp135462_c0_seq1
TTTTGCAATTTTTGCATTTGCAACATGTGGTGGTTATTCTGGACAGCTGAAAGTCAGTGTAGACTGTCAGAACAAGACAGACAGCGACCTAAGTGTTGGGATAGAGTTTGCTTACCCTTTCAGGTTGCACCAGGTGTATTTTGATGCCCCCACGTGCGATGGTAAAAGACGGGAGAGACTGTTCCTGATAGGAGACTATTCTTCTTCGGCCGAGTTCTTCGTTACCATTGCAGTCTTTGCTTTCTTGTACTCATTGGGGGCCACTGTTGTGTACATTTTTTACCAGAACAAGTACAGAGAGAACAACAGGGGGCCACTTATTGATTTTATTGTGACAGTGGTGTTCTCGTTCATGTGGCTGGTGAGCTCGTCTGCCTGGGCGAAGGGTCTGTCGGATGT…
>comp240388_c0_seq1
AATCTGTTGCATTTTCTTTTTTATTTAATATTGCTTGTTGAGCAGCGTTCTGAGATGCATGCTAATTGTTTAGCAGCAATTGGCACAGCATGAGTCGGGGTTATTCCTTGATGCATCCCTGGCGCGTTTGTCTGCATAGGAAATGCCTCAAGCAAGTCCTGTAACAGTCCCAGTATGAGGCACTTCAACAAAGAACATATTGTGGGGTTGGTGTGTTTTAACACATTTGTCAGCATGTGCTGTTTCATGGTTATCTTTTTTTTTATATACAGATTATTTCATAGA
>comp176120_c0_seq1
GGGCAGCGGAGACACTGCTGGGGACAGGAAGTGGTCCGGACAGCTCTGCGGCTTGAAGAGGTCAGAACAGGAAGTCTGGATACTGGCTCTCCTAGCCGGGGTCAGCGAGGGTCGCATGAACACACAGTGCCGAGTTTGCGAAGAGAAGGATGGTAAAGCATATTAATAAAAACCTGGCAAAGCACGGCAATCTCTGGTAAATGCATAATATAACC
>comp138346_c0_seq1
TATATATATATATATATATTATTGGGAGAAAACAACATTAATAATTTAATGTAATTGACTAGGTGTATCACATCAAATTTGATTTGCTTTTCAAATCGCATTCCTTGTCGATACAAATTGTGTGGTGTAAATCCTGTCATCTAGACACTAGGCTTTTCACTGACAAATATCATTTGAGCAAGACTAGATCTCAGTCCCAGAAATGCGATGTAGGAGCCAAAGCAACTGAATCATACAGAAATTCCTATTTCATTTATATTTACAATCCATTTTTACTTACAATTCTGTGGCGTGCTAAAACCATTTGCACTGTTTGATTTCTGTTTTGGTTTCCTAATGCATAAAAATTCTGATAAAATGCTCTACTTCACACTGATGATAATAAAACAATGGATTTAC…
>comp75901_c0_seq2
AGCTGCTGCAGCTCAAGGACAAGGTACCAGGCAGCCTCAAGTACATACTGCTGGCTAAGAGCAAGAGCATGGCAACTAACAGAAACTGTACTTATGTGATCATAATAAGCGTTTAAAAGTACAAAACAGGAATTAGTTGCAATATTCTTGCTAGTGATTTGATAGGAAATTCATCAGGTCATTAAGGCAGATGATAAACTTGTTTGACTGTATTTAAATGGCTGTAC
>comp138724_c0_seq1
TAGCCACACATTGATGCTGAATCACTTGGATCTTTTAAGACCTGACGACAGTTTTGGGATCAACCAGCTATTAGGAACCGGATGAGCACTTGGGGGCTGAATGGTCTTCTCTCGTTGGTAAATGTTTTTATGTTTCTTATTTATAAGCCCTGCGAAACCCACAGTTAAACTAAGCTGGAGTAGCTACAACACTGGTGAGCTGACATCCACTGTGGGACAGGGGCAGAATCCAAGACGCCTTCTCTACCTGTCGCTCACAGTAAAGATGCATTTAATGTGTGAGCTAGAGCACAAGACAGCGAATAACTGAACAGCAGTGAAACTAAACGTTTCAGCTATGTGTAAGTATCTAACCAGCGTCTGTCCCTTTAAATGCACACACGGTACACAGCAGCATGT…
>comp133500_c1_seq5
CTCTGAACTCCCAAGTTAAAAAAAGTTACAGAGATCATTGTTCGCTAATGCGTTGGATTAGGGAGAACGTTTAGTTCAGTGACTAACCCGGAAGGTTATAGGGAACGATTACATATTGTGGTCCGGTTAAGAGTTACAATCACGATTTGCAACGATACATTTTGTAAAAGGATGATGTGAATATTCTGATCTACGACAATGTTGGACATTACTAGTGAAACAAATTGTACATATGTGTTGACGTCGTGAGTTGAACAACACGGGTCGGATGAGCGCTTTCCTGCTACTGATCATTGTCACATTCATTAAACTTCATCTTCTGTACCGGAATTCCAGAAAGAAAAACCAAGTGAGACACGTTTATAGCTACTGCTACCTCCACCTTAGCTTGGACTGCCT…
>comp129556_c0_seq3
CTATGCTCTGTTTATTTGAAGTGATTTTCAGTAAATGTAAAAATTCCCTGGTCAACAGCTGGAATATTCTGAATTTCTGTTCTGTTACAGGGCATAAAGCAATGTGGGCGGAGCCTAGGAGCGATGAAAGGGGTGGTGTGCGGTACAGTAACTGATGCATTCCAGGCTGCACTATTAAACTGTACTGGCTATGAAAACAAGTATGGGAAAAAGAACATTCTGAGCACTAAATAGCCAATTCCGTGCACCCAAACCGCAGTGAAGGCAGATCAGCCAAACCTCAGCATGACGTAATTAGGATCCAAATTACAATTTGATTGCTATGCAGTTACAATTTGATTACAATTTGATTGTTATGAAGTTATGAGAAACGCAGAAACATATGATCAGCATCTTGGA…
>comp144873_c0_seq4
ATTGTTTCTTAGTTGCTGAGTAAGTTACTGATTGCACCTGATTTTACATGGTGTGCTTGTTTTAATATGAGATTTAACATTGCAAAAGAGATTTAATGGTAAACAAGAGTTAACCGTTTACTACTAAATACTATACTAATTTCCATTTGTTCAACATAGTAAAAACCCAACTTGACTGACCAGTAAACTTAAATAAAACACACCACACACAATCCCAAACTCCATAAACAAAAAAATGAATTTTATAAAAAAGAAACAAATAAACAAACAAAAATAAACCAAAAATTTAAAGTCATGGGTCCATTGACAATGTTCAATCACTGGTGCAACTCCTTTCACAACACTGCCATTTGACAATCACTACCATCTTGTATTTCAATTAAAATAAAGTTTGAGTAA…
>comp184694_c0_seq1
AGGCTGTGCAACTTCGCTCATGTTCGCTGGGAATTGGCACTTCCTCAGGCTAAGAGAGGCAAACTCTGAGTCACCTCACTGCGCTACAACCCCCCCTTCTGGCCAAGCTCAAGCAGACGCCTTTGTCCACTGTCAAGCTCATGGGTGTGACGAGGCGATTACCTTGCCTGTGGTCACTGACCTTCAGTTCTCCTGGATTGCTGTGGAGAATGATGACAGAACGTACTGTAATTAG
>comp160468_c0_seq1
ATAAGAAATGCCTAGGACCTATATCAGTACAATATACAACATGTCCTGTATTGTATTTTATTTGTCATTAGATTAGCAACTTAATTCATCATTAATGTGATTATTTAAATGTTACCACTCATGCTAAGTATAGTATATCATATCTCAGTTTCTCAACACGGGTGTCAAATTAATGTTATATCACATCATCCACTCAAAGCTTTCACATGCAGTAATCATTCTTTTTTTTATCGAACAGTTATTTAAATATGGTATATTGCACATAGCAACAGTTTTAACAATGACATTAAATGTGGTTACTTTTTAGGAGGACTGCAGTTGAAAGTGTTCACAAAATCACTAAGAATGAAAGCATACTGTAGCTAAACCAATTAGTTTTTTTCAGTACACGATATTTGC…
>comp118924_c0_seq1
GTGTGTGTGTGTGTGCTTGTGTGCATGCATGTATGTGTGTGTGATCAGCATCTCCGGGGGAGCGAGGGGCAGTGGTGTTGGTGCTTTCACACGGCCCGCACCGTGATGTTATTTCAGGATCTCAGCTCATTCCTCCGTTACAATGCAATGCAGCGTTAGCCCACAGAATGGATCTCTTGCAGCCAAGCACGTGCCCCTGCTTAAATAAGGCCATCGGAGCCCAGAGTATGAACTGCCATGCAAACCCTCTGGGGCAACGTTAAACTACAAAAGACACAAACACTAATCTACCCCAGGTAACTGCAGGTGGTTCCGGGTCAGTGCTGCTCAGGGTCTGTG
>comp204345_c0_seq1
CTTGATGTGTACACAATCTTATAGTGCACAAGTCAGTGAGTACATCACTGGCACACTGTGTGTAAGTTTCCTTAATTTTAAATAAGAAAACACAACCCCCGCCTTTTTAGCTAAAACGCCCCCCTCCCGCCCTCTTGGATGTAAACGCCCCCTTTGGCTTCAGAATGCCCCATGGGGGGCGGTACCGCCTCTGTTGAGAAACACTGACCTAGTCAGTCAGGCATAATTTAATGCCACTTATCAGATATGAGTTTTTACATTAAGCCTCAAACTTGTTCCACAGTTAACAGGTGTCATAATGTGAG
>comp115454_c1_seq1
AAGATATTTCACTTACAAACTATACAGAGCAGGAATGTTACACAGTGGAACATCATGGTTGTAATTAATGAACAGTGCTCTTCTGCTGAGTTATATAGTATTTTTGACATTGCCCTTAGTGGGAGAAATCCTTAAGAGGTCAGCCACACACCAGTGCACCACCATACTTTTAAAGATTTAAAGATAAATATCTATTAAGAGATTAATAAATCTCGCACTGTGATGTCAATCACTTTCTGCAGCCAACCTGGGAGAGCTGATATTATGTAACGTAATCTATGTTTGGAGAGCTTTACTTTATGTGTATCTGTTTATATACTTAATTAACTCCCTGCTCTTATTTTTTTGTTATTTTATCGGGATTAGATTTGTTAGTCGATTTCTGATTAAAGTTTTTTT…
>comp271110_c0_seq1
GTTTTTTGTTTATTATTATTAATTATGATTATTTAATTCCAAATTGGAACCACATCTTCCTCCCTATGCTGTTGCAAACTACCTGTTTGGAATGCCTGCGCTTAGATTTTTTTGTTCTCCATTTTGAACCATGTGCATGATAAGCCTTAAAGCCTTTTGCTATGAAAACCATTAGTTTCCCTCCCAAAAGGATCACTGCTCCAGTAAGAAGGAACTCGGGAAAACTACCGTCACTCAATCATGATTGTGTTGCTTTACATCAGGACTACTTTCATCATTGAAAAGGACCCGTCAGTTTTTAAACTTTGGGTTGCGGGCAAAATGATCTATTTGCACGTTACTCCAGAAGATGAC
>comp179688_c0_seq1
GATACCTAGACAAACTGGAGAAACGGTTCATGCAGCAAACACAAGATCTTCAGATCAATACAAGTCAACACTGGCTTGCCAGCTACAAATTAGAGGATTGTGTTATTTTAAACAACAGAGGAAGGAAATCTCAGAGCACTTCCTACTTTTGATTGCTCTGAACCAATTAAGAGTCCAGCTGGGAAAGCAGTGCAGCACTGGTGAAAGAGCCCTGCAGTGCACAGCACAGCTCACATCGCCTGGGGAACTACTGTATTGATTTTTATGAACCAGATTAGCCTCAACAGATTTTGGTCCACCAGACCAGTCACTTAACAAGGAGTACCGTACCTCACAATACAAGAGGAAATATTATCCAGGACACAAGCAAATGGACTAAATAGGCAGGTACATTTTCTT…
>comp151332_c0_seq1
GACGCTGGCTGGCAAAACATTCCTGCAAAGAGAAACACCGAAACGCTGCCACACATCACCCGTGCTGAAGACTTCAAAACGCACATATCAATTTACAAATTCTAAAAACCAAACACGCACAGTTATTCAGGCTCTAATGCTCTGGTGTCGTGCCCTGTGTGGATTAAGGTTCCAGTGCTCACCTCCTGAGCTCGACAGGCCCTGC
>comp143042_c1_seq1
GGGTGTTTGAATCCCCTGGGGCCCCCCGTTCTGGGGCTGAACCCCGAGGGCCCCCCCCCCCCCCCCTCGCTCCTCAGCACTGACTGATACAGCAGCCAGGGCAGGTAGAGAGGGTGTAGGAAGGGAGTCATAGTGCATAGAGAGGGGGTAGGTGAGGGTAGGCAAGGAGGGAGAGAGAGAGAATGATTGAAAGTTCAGAACATGTGGTGTTCAGAGAATAACCTTTTTTCTTTTAACACAACAAATCCTTGTAACCTGATCCTATCCCCGCTCCCCACCCCACTCCACCCTCCCTTCATAGAGCCTTGCTTTCCAGAGCAAACATGAAACATTATGAGGGGAAATATTTCAATCAAGTTTTACATCACACTAACTGCAAGTGAGCCTTACAAGCATCAC…
>comp208504_c0_seq1
CACCGATTTAATAATATGAATAATTTTTCTCATAATCTCTCAAAGGAACTGCAACATCTGATTCACATAGAGAGGTTCCTCTGGTGGGGTTTATTTTCAGGCTAAATCAATCCATTGCTGAACCCTGACATAATTGGTGACTTGTTTTCTGGCTTTAACTAAGTTTAGCAAGCCTAACTGCTATGCTGCTTTCCTCTGTGCATACAATCAATGAATACAGATATCAG
>comp143878_c0_seq3
GATGCAGTTTATCTGACAGTGCTTGAAACAGGCCCAGTTTGCTGATGCTGCTGCTGCTGCTGTAGCTGCCGTTGCTGCTGCTGGAGCGCCTCCTGCAGGCTTTGCTGATATTGCTGGTAGTGCTGCAGCAAGGATCCCGGAGACAGCCCCATCAGCGCTTGCGACAGAGATGGGTTGTAAGGAAACAGGCCCTCCATGCCATACATGGGTTGCAGGTAGCCCCCTTGCAAAGCCCCAGGGATCTGGGGCGCATAGTAAGGGGAGAAGCCTGGCATGAAGTAGGGTAGAAACTGGCTGGTAAGCAGGGCGGTAGGGTCTGAAGTTAGGGCTGTCTGCAGTGCTTGAAGCTGGGCTGGATCCACCACATACTCCATGCCGGGTGTTGGTATGGAGGTGGCA…
>comp35310_c0_seq1
TGTGCAGCCCCTTATTCCTCTAATCTGTTCATAACTGCAAGCCAACTACAAGAGGGCATTCGCTACGTCTTGGATGACTAGATTGCTTTAGGTAATAAATATTGCATTTATGTTAGAGGTCTTGCAAGTCTGCTGTCATGTCAGTGTGTTTCATAATAAAATCAAGGACCACTTGGAGAGATACTGCATCCTGGGAATGTGTGTTTTACTTGCATCTCTTAATACATTTGAAATAACTTGAATGAGTAGATTTCATTACTTTGAGACATTTTGAATGAAGAACTGAATCGCATTTTCTTTGAGGAATAAGATCCTTTTAGTGGTATAAAAGTGCATGAAGCTTCTCAGAAGAGTAAGATGCTTCTCCGTCCTGTTTCTTGCCTGCTTTATTCCTCTCAG…
>comp14356_c0_seq1
AAATGAAAAGAGGTGGCAAAAAAAGTGCCAAACTGGAAAACTTCTTCCACACAGTTTTTACAGCTTTTATTTCGCCTCAAATGGAAATATGTTTGCTGCTAATGTAAGTAATAAACTGCAGTTAAGTTCTTTCTTTAAGGGTGTCGGATGTTTTCTACGTGCATCTTGATAAGATTTACAAAGAATTTGCATTGTGTGTCAGAAAGGTATTTTCATGATATTGCAATATTGTCTGGTCAGATATAGTCTGTGATGTATATCTATAGAACCACAAGAGTACTCATGAAGGGTGTCTTGTGCCAGATTATCGGAGCAGACAGATTGTTTGGCACTAGGTACTTTCTGTGCGTGGGAGTGCTTTTTACATGCTCTGTAGACGCCTAGCTGAGTGTTTGAACA…
>comp168009_c0_seq1
AGGGAGACTGCCAGGAATGAATCCGCTCACTCGATAGTGCTGATTTAATAAGTACTACAACTCAATGACAGGTGAAACGTTTCCACTAAAGTCTAGTTGAAACGTTTGATTTCTTTTAGTGTTTCAGGAATAAATCCTGCAATAAGTGATGCTCTTCTGTATATCTGTACCATCAAGGCTGTGCTTCACAACAGGCTGCATACCAAGTTACACTTTGCACAATATTCCATTATTCATATCATAGTGCAGTCCTATAACGTTATAAATTAGTTTGAATTTACCAAGACAAAGCAATGTGCAGCCCCTGCAGAGTTTATTACTCCTTTTT
>comp18482_c0_seq1
AGCCTCCATCAAGAAGATTGCTGGTAAAGCACTGGAGTTGTATCCATTAAAAGTGACTAGAGTTTGGGAACGTTGTCCCCTTATTATTTTGACTTTTGATTTTGTCTACAAGAAATTGCCATCTGTGCTTCAAATTCGGAAACAAGATTTCAGAACACATTGCACGAGCTCAATATTATACATTTAAGAATGTTCTCTTCATGGTAACCTCTTGTGCAGGCCTTTTATTCAGTAACTAACAAGGGTTGCAATGTTGTTACAGAGACATTGTCAGCTGACCCACA
>comp93565_c0_seq1
ACCCTTATATGGTGATTGTGTCCATATGTCTGTTTGTCTGTCTGTATGACTCAGACTATCTGAGTGAACACAATAACTGTCTTGATTTTGCAGCAAACTTCACTAAACTTTTATCATATGTGCCTAGCCTCCTATAGCCTTTTTGGATTTAATTTGTCTGTGATCTGATTTTGATTTTTTAATGAATATTTTAACCCTGCACCTGCAGTCTTTCACTTTCCTACCGTAAGCAGTCCAAAAGCATTACATGATCGCTTTCCACTCTATCTGCCTAATGCGCATGCACAAAATATACTTGAAAGAGCGGTCAGGAGTTATTCAAGTTACGTAGGGGTCTACAGTAAACATTGCTGTTTATTATACAGGCAATACCTGCAAATGACTACGTCTCAAAGTAAA…
>comp97696_c0_seq1
GTCTGGCTGTCATCTGAGCAAGTGTTTGGGGTTAAGGAACTCACAGAGAAAACATGCATTATACATGAAGCATTACTCTTAATTCTGCATTGAAGGGTTGTTTCGGGTGCTTAGAGAACATTCACCAAGTATTTAGTATCAAGAAAATTCCCTGTAAAAAAATTATAGGTGAGTGAAGGAGCACTAGAGGAGTGCTGACCGGGGTTTTAACCCTCTTATTAGCACGACTAGTATTTTCACTGCCACCTCTTTTCTTCTGTTTAAAGAGCTGCTGTTTCGCTGTTTGTATTTTCTTTGCTTGTACAGTCTTTGGTTAGTTTTGGTTCTCAGTAATCTAGCAGGCAGCCCCTTTTAAACAGCCACTTACCTGTTTTGCACAGACAGTGTGAAGTACAGTAA…
>comp163274_c0_seq1
GAAAGAACGGCAGCACACAGAACTGGAAGATATAAGCTGGTAGTGTGCAGCAGTTTGATTAATTAAGCTCACAGTAAACCCTTGCATGGCTCAAAATACTGTGCAAAATGAGTCTTACTTCCCTTAAATAACGTCTCATTACAAATTCCAATAGGTCTTTTAGTCAAAACCAGACACGTAGTTCCCAAGATGTAGCCTTGTGTCGCTAAAGGAATAAATTAAAGGGATGATTCAGTCGGCGAGTCTCTCACCTTTTACTGGCGTCCCATTTT
>comp277947_c0_seq1
TGGGTTGAGTGATGCATTGCAGTTCCACTTTTTGAAGCCTGCATCGTGATCTAGCTGACAGCCCCATTCATCCAAGCTTCAGAGTGTCTTACAGCAGGACTCCGTAGATAACTCTTATCTCTCCTCTCTGGTCCTTCTCCCTTCTGCTCAGCAGCTGAAGCCCATATTCATTTTCCTTTCACTCATTCTTTGATGAAACCACAAGTGCCAAACCTGTCTGAAAAATATACAAACCGATAAGCGCG
>comp148993_c0_seq6
TTTTCATTTTCTTTACAGTCAAGAAATTAATATTTTATTTTAAACTGCATATTAAACATTTTAAAACAAAAACAGTAAAATGTAAGCCATACAACATGCCTAAAAGTTAGTTAGTCAAACATAAAAAGTTGTAAGACATTAAAACACTGCATTCAATACTTTGCATATCTAATTCAAGGCTTTGTAGCGCTCGTACAGCATATCTACTCTAAAAGACGGAGTGTGTTGAATTCTATTTTACAAGTTATTACAATTTTAAATCAGATCTGTATGTAGGAATAACGTGTACATGTGCTAACTTACATATACAGTAAAACTGAAAGTGTACATTAATGAAGAGTCTTCATGCACTTTGGGCTCCAATAGTTTCAGGCTCTTTCAGTATTTGGGCGTTTCCAG…
>comp184272_c0_seq1
TACCCAGGAACAAAAATTGTGTTTCATAGTGTTATCAGAAAGGCTTAACCTATTCTGGCTGTTTGACTTCTGAGTGCAGCAACTCATAATGACGTTGGACAGGTCACTAATCACCAGAAATTCTAAGAACTCCCAAGGAACTAATGGAACTGAAATTATTCGTGTTCAGTTCCAACTACTCAATGAACCTGTCATTTTCCTTGAGCTAAACTCAGGTTACATTTGACATGTTGTTGACTTGACACAAAATTATTATCTTAGAGCCTCCTATCCAGATGCCATAGCTAATGTATCAAACTAAAAACCCAGGGTTAATTTGTAAAGTCATTATATAACTTTTTCACTACTCTTTCTGTTAATATAATGCTTTACTTTTAAGGACTGGAAACTGAAGATAGT…
>comp139534_c2_seq1
CCCCCCACCACCACAGTATAAAACTATTTACAACTGTCATAGCCTTTTTTTAATTTTGTTTTTGTTTATGAAGGACAATAAAACAGGTGTTTGTTACGCTGGAAAATAAATATGATGTATGTGTGCCATAGCAATGTACGGAACCCCTATGCTCAGAAGATAGCAGCCTCCCTTTTTAATTTACACCATGTCCCTTTAGGGGTGCCGTAGTCATGAGATCATTGAAAGAAGACACACAATGTGCTACACAAGCATTTTCCAGCCAAGCAATCTATGAACTTTATAGATCTTTCTTATCCATTCAGAGAACTTTTGAATCCTCAGCAATCCACTGGTGACTACACATGTTGTCTGAAGTGAACCCACCTACTATACCAGTTAAACAGTGCATGCTGGAAA…
>comp158980_c0_seq1
ATATCAGCGGAACCGATGCCCTGTATTTGGCCTGTACTGTGAAAGAGTGAATTAAAAAAATTATATATAATGTGTAACTTTAGTTTTCTTTTCAATGTGGATAGATAAAAAAAACTTTACCTTTGATTAGCAGCTGTTTTATTGACAATTGTGTTTCATGAAATTAGCTGTAATATCTGCCTACTGTATTTGACTAAATATTGTTTTGTTTCTATGACGGTAGAGGAAGATACTTCCTGCTCCTCGCTGTCATCACATAACACTGTTGTAACATATCAAGTGTG
>comp69918_c0_seq1
AATTGTTACACGGTGTAATTAATGATTAATTAGGTTTCCAGCTACAGGTGCATAAAAAGGGTGATCACGGGTGTTCATTTTAGAGTGAATGCTGGTGAAGGATAGTGTTGGTGTTGGTGTGTTTTGCGGTGCTCTGATATATTGGGAGTTCTCGTTGGTGCTGAGGTGAGTGGAGTCACGGGAGATACTCGGGGTTGCAGAAGTGGAAAGTGAATGAGTG
>comp246589_c0_seq1
GAAGAATCGTAAGTACTGCTGAGGACGCTAGCCTCAGGTGATCTGCTGCTGACTGTGCGCCTGGGTGCTTACTGTGGCATGATGAGGCCTCCTCACATCTATACTGCTGTGTGGTACACTATAAATCCATTCCAGTCCAGAACCTTGATCCAACACGACTTCAAAGAGAGCAGAACATGAGGACATATATGGGAGCTGGGTAAAAGTAAGGTTAGAGCAGAAGGTAGGAAGCACTGTTTAACACAAGAAATTATGAATGCATGGACTAGCCTACCAGGT
>comp117149_c0_seq1
GGAGCACAGGTTCACTTCCTGGCTCTGCAGTTTACAGTGTTCGATGGGGATTCCCTTAGAGCATGGGTTATGGAGGCAAAATTGGCAGGGGCTGTTTTTCCTCAGAGCTACATGGATCCTACAGTTCAGGCATCCATTGAGTTCAGAGTGAACTGGCCCTTGTCTTCCAGGGGGCACGTCAACACCCACTGTAGTTTCTGTAGAGGCAATTGGCTTGGCTGTGGGATCAGTTCTCTTGAGCTGTTGTGGGGATTGTTGTGGTGAGGGTACATAATGACATTCCTGAGAACAAAAATAGTGTTAAAAAAAACAGGCTATGAAAAAAAGACTGATTAATGGCCCGATCCTACAACGTAGTTGAATGACAATTGGATATGTTGTTCTTGTTTGCCAAGTATA…
>comp143041_c0_seq1
CATGAAACCGAGGCACTGACATAACAAAATGAAAAAAGTTCAAGGGGGTGTACACTTTCTATAGGCACTGTATATTATATAGGTAAAGGCATCAAGTGCATTGGAGACTGACTGCAGGCGTGAAACTAGTCAAACCCGTGTGCTATTAGTACTGCCTTTTCTTTATCCAGTCACCATATAATTAGAAATCTTGGTCCAGCTCAAGGGAAGATGGATGTATGCAGACCAACTTCTATGTACACACCATAGTATTATGACAAGGGCTCAAGAGGATTCATAAAGAATTTATTTGTCCCACAAAAAGAAAATAAGTTATTTACAAATATATACACACATTATTCGCTCACAGAGAAATAAATTAGAGCATACAAAAAAAGTACTTCATACACACAGCACAGT…
>comp127764_c0_seq1
CTTGCATGACCCATCTGCACTTGTACAAGGCTTCAGTTAGTGATAAGTGCAGCTTCTGCATATACTTGCTTTGAATGGCCATTTAAAAGAATTGCACTATACTAGACCATGGGGCAGGCTGAAAAAAATCAATAACTTAGAAAATGAAGACGTAAATAATGGAAGCAATACAACAAATCAAGGGTGGACTTGTCGTCTTGTGATAGCTTCTCTGTTTGGAGCTTTCGGTTCTTCGTATCTGTATGGCTACAATCTGTCTGTTGTCAATGCTCCAACCTTGTATGTTAAGGAATTTTACAATAAAACTTGGAATGATAGGTATGACCAACCCATGGAAGCAGCGTCCTTGACACTTATGTGGTCAGTAACAGTTTCCATTTTTGCCATTGGAGGTCTTGT…
>comp197694_c0_seq1
GCACAGCTGCGCCACTTAACCAAACACAAAGGAATTTACCTGGAGCAGTAAAGCTGGTGATCAGAAATCCAGATTAGATTTGTGGACGGTTTCTTCAGAATCACTACAATACATTAAAACTGTTCCACATCTGCCTTCTCCTTTTATGGATCACAATGCTATGTTTTTAATTTAAATGGTAATCTCTCTAATATAAATGGTAATTTAACTGGCTACTGGAAATTTAACTAATCTTTGTTAAAAGGCAATATTTTTTGTGATAAGGTGAAAACTTTGATTAATAATACACTATATGACGATTTAAATAAATCAGACATTAGTAGAGCTTTTTATATTTGAATTCAGAAACAAG
>comp135722_c0_seq1
TTTTTTTTTTTTTTTTCCAATTTTAAAATTAATGTGGTACAATATGAAAACAGATGGCAGAACATTTGATAATAAAAAGAAGAAACATGTTATGGCACCCTCAGCCAACATCGTACATACAACTGTATAAAACAACACAGGGACGGAACTGCAGTATTAAGATAAATAGCCCCATTGTGTAAAATATGTAAAATCCTATTTTAATGAAGCAGCTTCATAGTTTATAGGTTATTCTGGATACACTGTGGTGGCTAGGTTGTGCAGTGGCTTCATTCACAGCCCTGTCACCTCTGGATACCTGGGTTTGAATTTGTTGGTTTAGTTAAACAGGTTTTCAGATTTCCATTGTGGTCCGTTTTATCCTTCCTCCACAGTGTAGACTCACCCCCAGCAGGTCTT…
>comp135861_c0_seq12
ACCGTATTTTGATATGATGTATTTGTATTTACATAGTACATTTGTAAAGCAAAAGCTACATTGATCATACATATTAGAAACAATAAAAAAAAAATAGAATAACTAAAAAATGTACATCATACATTTGATATTTTGTAGCTTTTTACAGAGGTAAAAATGCGTATTGTAAAAAAAACCCCAAAACAATACTAATCAATTCAACAGCGTTTTGTTTTTGTACATAAGGAGATGGTAGATGTATGCTTCAGGCACTTTTTTGTTATTAAAATGTGTGCATTTGCTGAAGACTGTGCATCAAATAAATGAAAGGTTTTGGTTACTTTCCTTACCACAGATACAAAAATAAAATGTAAATTCTCTACCAATGACTGATGCCAGTGTTGCAAAGCTGACTGGGTG…
>comp102524_c0_seq1
GACATTAATAATAAATACTGTAGCCCTTTACTTTTTGCCTAGAGTTGTATTTGTTTCAGCGAATGTATTATGGAAGACTGCTTTGCAAAATAAACATCTCTTTTCTTTTGATCTGGGTGTCAGCCAATGTGTTTTTTTTTCTTTGGCTGTTTATCGCTTGAAACCCAAGATTGGTCACAGGCAATTATACACACATTAACCGTAATGATAAAGAGTATAATATTTTTTAATATGCTGTATATAGTTCTGCTCAAAAGAGCCAACTTCCCAAAATTTCTG
>comp250301_c0_seq1
ATCGCTAAAGTAAGGATTTCAAGTATTTGTTTAGTTAATTAAGATAGAGGTCTACATTGCCCTGAACAAATATTTAAACAGGCCATACAAACCAGTAGCTTCCTCAGTTTTTATTGATGTCGCCCAGCAACTTGTTAAAGGCAATCTTGTTTGTTTATTTGTAACCGATTCACAGAACGTGTCCCTCGAAAGCCAAAATAAAAACCATGCTTGTTTTCACAAGCCAGCGTCATTAACTGGTTGCTGAATCACCCCACG
>comp201358_c0_seq1
AAGAAAGATTTGGTTATATCCCAGGTATTCATCTCTTGACCCTTCAACCAACTGTGATTAAAATGCACACACTTACTAAATTGCTTTGTAAACTCAGATTCCTCCCTTGCTAGCAGTTTCAGGCTGCAGCCTTGGGGTTTCTAAATGGTCTGGCTCAACACAACAGGGCTATGTAACACTCATTTCATCCCACATTACTGCCGGATTATTTATACTTATCTGAATTGAGATGAGAAGTATTCTAATGCTCAGTTTCACTGAAGCTCATCATCAGACTGACCTCTAAATTCAAATTCACTTGCATTTCAATGAGTAAATGAAACATGCCAGCAAGTCATTACTTTTTAAATAATTGTCGCTTCTCTGTAATTATGATTAAATGCACACAGCATTATTCAC…
>comp135222_c0_seq1
GGGGGGGGGGGGACCTGAGCAGGAAGAGATTTTGATCATAGTGTAAAAAATAGGAGAAAATGAGCACAAGAAATAAAAGTTAATTGTCATTAAACTCGGATGCCCTGTAATATACATATGCGTGGTTAAAACTCCCTGGGGTCTTTTCACAGGGTGCGATTTTCACCCATGCAAAAAAAAACAAGATTGGTGATTGGGAAGCCAAAATATGACATGAAACGTTAAACAGCAGCTTAATAAAAAAAAATAAACTG
>comp123199_c0_seq1
CATGACAAGTCATCACAAAGCACTATAGATAAGAACACAAATAAAAATAGACAATCAGAAAATATCAAACATTAAATTAAAAAAAGCCAGTTTAAACAAACACGTTTTTAAGGCGAGATTTAAAAACACCCCAGGATTGAGAGTCCCTCATTTCATTGGGAAAGGCGTGCCACAACCTCAGGGCACCGGAACAGAAGCCCGATCACCCACAGTTCAGAGTCGGGTCGTGGGGGGGCACATAAGAGTCCGACATCAGTGGACCGCAAGTTGAGTCTAGGGGTGTAAATAGACAGAAGGTCAGGGGGAGACTCGCCCTTCAAGGCCTTAAAAAGTCAGCAGCAAGATTGTAAAATAACTGGAAGCCAATGAAAGGATCCCAGAACAGGGGTCATAGTGAAA…
>comp24228_c0_seq1
GTTTGAGTGCTTTGCTACATAATCTGGTTCCGTGACTCATTTTATATTCAAATGATGATGACACTCCTTCAATCCTGGCATGCACCAAAATGGTGTTCGTATTGTGGCTGTTGAATGGACTGGTTCTCATATTGCCTCATGCAAATTAGGCCTATGGAAATTGAACTGGGGCAGCCATGGTAACTGTGACATTGGAGAGTACTGACCACTGCTCAGGTAAAGGAGGTTCACACACAGAACAGCACATAGTTCTTGGCATCATTTTTCAGATCATTGAAGACGCCCTTCGTTTACAAGCACCCCTTACCTGTTTTTTTCAACCCACTCTGCCTGCATCCATGGGGTTACTAATGAAAACACAATCTGTAAAGGTATTGCATGTTGTTTGCAGAGAACACA
>comp217941_c0_seq1
CGCTGTTTAAGTTTTACAGTTTGTTAAACCCATTAAAATGGTAATAATCTTATCTCCACATGCCTTTTTAAAATGATATAATCCATGTGTTCAGGCAAAACAGGCTTGTGGTGTTTTGAACAGAAAGCATAAAAACCTGTCTGAAAGACAACAATGTACCAATTTTATGCAAATGCATTTAAAAATGACAGTGGTTGGAGAATCAAAAGCAACAAAGAAAGAAAGAAAGAGTAATTATGAAAACAGCAGGGACCCAGGAACTGAAAGAGGGTGACAGGGACTACAAAAGAAAGAGAAGAAAGTAACAAAAGGGTTAGAAATGTACAAAATCGCTGAG
>comp188523_c0_seq1
AAAAAAAACGCCCAAAAAGCCTCCGGAATTTTTTATTTTTGTTTTTTTAAATCGTTGCAATCCGACCCTTTGTTTACCAGTGGGGGATGAAACGAACTCTTTGTAAAACGCTGGCAGGTTTTAAGAGACGGCACACGTAACGAAGTACCACCGGCCCTCGGGGGATGGCTCTGTTAATCTCGGACAGCCGCTGTCTGCTGGGAGCAGTCCAGTGCGGCTCCGACACATTTCTCACTGTGGATGATTGGAATAACGGGAGAGGGGCCTGGGATTCTGCGGGGCTCCCAGACTGGGAATTCTCTCGGGATCCAGCAGTGATCCGCTCGAATCCCTG
>comp199390_c0_seq1
AAAAAAAAAAAACACATTCTTATGTCACGCTTTGGAGTTGTATTCTTAATCTTTAACAATCCTCATTTAAAATCCGTTAAGCTGTTTTGGTTCCCTATAGTTGTGATGTAATTTAAAAGTACTATCTTATCAGTGGCCTCTTGAAATATTACTGGTGATTTTGATGGTAAAAATACAAAAACAAGGTCTATGTGGGTAGAGTTGTTTGTGTATGCTAATTTATTTTTTTGTATGCCCATCTTTTTTTTTCACAAGGTGGCTGCATGACCCGAGTGCTGGA
>comp11277_c0_seq1
GTTCCTGAACCTTAACAGTTACTGACTTGACAGGCTGTCTGTTTAGTTTAAGAAAAGCTATATATTTTGGCTAAAAGTTAATACTGTATCCAATGTAATCCATACCTAAATTTATAGGCTCGTTCATAAGAAAGGCTGAGTATTCAATATTATACTACTGGACAGATGGTCAGTGAACGTGAGCTTGTGTGGATGTTTCAGCAGTTTCGATTAACTGGTATGGTATTCACATTTGGATCCTCAAAGATGGAAATGCT
>comp183861_c0_seq1
ATTTTTATATCCAATAAATAGCATTGGTATCAATCCCGATTATAATTTAAATGTTTTAACAAATGTTATTGGTGTGGGAAATGCACATCAACAGAGCTGGTATATTATAATTGCCAGCCCTGCGTGAAATTCCGAAACGCTTCATTTTACAGCGATCCACAAGTGTGAAACTAGGGGAATTAAGCGTGAAGATTAATGACAACAGCCCCCCATTAATCAATATCCTGCCTTTAGATTGTAAAAACACGGTAATAAAACAGCTTTAGCTGGCATTCCTCTTATAAAATGTTACAGCG
>comp38961_c0_seq1
ACCTGGCCACATTCCACACTTCTCTCATTCATTCACTCTCAGTCAAACAGTTAAACAATCAACCAAACAATCAACAATGTCATCACCATACAGGTGACCATACATGCACGGGTGAAAGTGTCGGACCGCCTGCACCACAGCCAGGGGCTCTCTCCTTGTCACACAGTAGTTGCGCTCTGGTAGACTGAGGGCTTTGCTGTAGCACTACCACACACTCTCCTTCAG
>comp141204_c2_seq1
GGAGGATATAGGGGTGGGTATGGAGGTGGTTTTTAGCCCAGTGGCCATGTTGGGAGTGTATGTATTCAAACCCACCCTGAGAACGTAGTCCATAAAAATGTAAATTTGCACTTGGCACAGTAACTGTAATAGGATATTTAGTTGCAGGTGTTAGTTGGAAATCTGCATTTGTAATGCAGTATGTGGTGGGTTTTTTTGTTTAATTTTTTATTGTCTTTGAACACATTTTGTTGAGTGCTTTTAAGGTAAACATTATCGTTTAGTTTTCTAATACCTGCTCAAAGTATGTTCAAGTGCATCTTTCCTGTAAAACTGCTTTGCTTTATCAAGTTTTGTGTTTCGGCTCGTCTAAAATTTATCAAATGTATAGGAAGTGTACATAGTATGCTCGTTTTAAAC…
>comp94680_c0_seq1
CTAGAACTCTTTCAACACTGCAGTACAGGAGGTCTAGAAAAGATTACTCAAAACCAAAGACAGTTTTCATATTATTACTAAGGAAAGACAGTAAAACAACATTGTATGCACGTGTAGTATTGAACATTTCTATGTCACCACACCTATTTCATCATGTAGTTCTTGTTCTTTATAGTTACTTAGCATTGAAAGATTAAAACAGTTAACAAAACATTTACTTCACAAAAAAAGCTTTACAATGGTCTGTCCGTGAAGTAATTACTCAACAAAACTGATAAAAAAAAAGAACACAGTCAGTGCATGTGTTGCATTTGCTCAAACTTCATACCAAGCTTTATTTATTAAAATGCTTCTGACGTGACTGAGTGGACAACACTCAATCTGTGTTAAATACTGTGC…
>comp235720_c0_seq1
AAGCCTGGACAGAGCAGAGAATGGCCTCCCAGAGGAATATTTGCCATTTTATGTACCATTTAGATTTCTGAATGTAGAAGACCAAATTGAGATACTTACTACAGCTGTGTTCTGTTCAAGTTCAGAGTTGGTATTCTGCTATGTTCTGTTCAAGTTCAGTTGTGGGTATTGTGCAAGAACAATGGAGAATCGTCATTTGTTGTGTTGACCTTGACCACACCCCTAATCTGATGGTCGTGGTTTTTAGGTTTCCTGTTTATGTAGACCTCAGTAATTTCAGATATTGGCTTCTAGTTGTCCTGGGG
>comp140535_c1_seq1
AGAGTTGATCCCATTTAAGCAGATATCCTGATTATCAGGATCCCAGTTAGACGGTGCCAACTAGTAAGATCTGTCATAGTTTTTTAAACATTTCTAATTGGAAAAATAGATTTAGAATCTAGTCAATAGGCTATCTCAAATCAACTTAATTTACTAATCCTTAAGAGATTTATATTTATATGGAATAAAAATCAGTATATGTAGCTTTTAGACAATTTTATGACAATTTAAATATGTTAGGCTTGCATTACATTAAAAATTAAAATTAAGTTTAAAAAGACAGACATGCATAAAGCTCAGGGTCTAAAACTCAATTCAGTTGTGCTATACTTCCGAACGGCCAGACGGTTGTATCTGATTTGGAAGACAAAATCTCAGCTGTTTATACCTAAAATCTGA…
>comp119082_c1_seq1
AAAAAAAAAAAAAAAAAAGATACCTGAACCACAACCTTCTGATGGCCTAGCAGTCAGCAAAGCAGATCTAGGGGATGGCATGAAAAGAAAAAGGCCGGGGGGTGGGCGTGGGCGTAGAGCTGCTCCTGTCCCATCTATTCCAGCACCATGGTTTTGACTAATGATTTATATTGTCCATTTTGGTGAGAACTTGTAATCAGCTAAAGAGTGGTAGTTCTGCGAAAGGACAGTGACGGGCAAACGTAATATTTACTATGAAAATCGTTTTACCTTTAATGAAACTACAATAGAGTATATTTGCAGAAATACACATGGAAACAAGAATGTGGCAAATAGACAAGTTCATTTTGGCAAAAACAGACCCTATTGCAGTTGCATTAAAGGTGAAACTACTACTAA…
>comp163747_c0_seq1
GGATCCGTCTGATCTGCAATACTATCACAAAAATGCATTAGACACGTGCTGTAGAGAGAGCAAAGCAGAGGCTGGCATGTTCAACTGCAGGGGCTGGAGGCAACTACACAGGGCTGAACGGCAAGAATCACACATCCATGCATTACCCACCTAGCTACAGTGAGAGTGACACCGGGTTTGCGGGTTGGAGATAAATAAGCAATAACACACGACAGAGGGTGCAGTCGTTATGAGCCAAGTGCTTTCAACCACCCAAGAAGTGCGCTAGTAACCAAATTCATGCAGTCATGTGAGCACCAAGAACCAAAATTAAAGCGCTTAGCTTGTTCCGTGACTTTTTATAAACAAAAAATGAGGACGCAGTAATCTAGTAGAAATGCATTTAGTAAAAATTCTACG…
>comp125225_c1_seq1
AAAAAAAAAAAAAAAAAAAGAGGATGGGGAGAAAGAGCTGCCGGAAGCAGCAGAAGCAGCCACCACCCCAACCAGCAGTAGCCACCCCTCTACCTCCACTGCCACCGGGTTCCCCACCGTCCCGGGAAATATGGGACTGGCTGGTGCACCCCGAGGGGAATTTCGCCTTTGACCTCCCCTGTGTTATTAGCACGCTGTGCCTGCGAGATGGGGAACGATGGGCGGACTGGGAGAAGCAGCACAACCCGGCATCAGTCCGTGACCTTACCATGGTGGTGCTGGGGTACCTAGCTGCAGACATGGGAGGGATACCTTCCCTGGAGCAAGAAGAGGAGGAACAGTCGCTGCCCTCTCCAGTACCGGAGAGGGAGGAGCAGGAGTCGCCTCAGTCTCCATCCC…
>comp127602_c3_seq1
TTCACACTGGAGAGAAGCCCTTTCCCTGTACTGTATGTGACAAGAGATTCAGACATTCTGGATCCCTTAAAAAGCATCATAAAAGTCATGAAAGGAAGAGCAAATAGCTGAGCTTGGGCAATATACAGCAACACTACAGATGTGTGAGGAATCGGGTTCTGTTTGCACTGAAGACTGATGACCCTCACTTCAGAAACATTCATACATTCGTCTGTCCTGTTTATAATACACTATCCACAGAGGAATCAATATTGTGGTAGAACTGGAACATTGACTTTTAGTTCTTATTTTAACACTGTTGGGGGGGGGGGGGG
>comp130494_c0_seq4
AAAAAAAAAAAAAAAAAGCATAGGTAAAAGCATCATACAACAAGATCAATGACATAAAAACAACACATTACTGGTAAAAGGGAACTTTTGAGAAGGGGGTGAAAAATAAAATCTGGCATTTTCACCCCCCAAAAATCTGTAAAACGCAGTAATAATAAACATACAGTTCCTTGCTTTTAAGTTTGAACATATTTCTAACAATAATATAAAAAAAACAATCATGATCAAACTCCATACCCAATAAAAATATGATTCAGGTAGTTGCCAAGTGGCTCAACATAAGTTGGTTTTTAAAATTTAAGCTAGGGTTTAAATCTTGGCCTCCAGTTTCTTAAGTGTCCCTCTCGCAGCTCCCTGGTAAAGCGGGGTTATCAATCTCTATACATGTGAATACAGACT…
>comp99134_c1_seq1
AATTACCCACCACCCTTCCACAACAACATTTTAGATATTAATAACTCAGGTTTAAAGCAGTTAGAAGCATGAAATTCAGTAAATGTGGAGTTATCCAGATTGTGTTCTTTGAGTTAAAAGGGATGCCTACAAATGTGTTAAACTCCTATGTTTTCTCACCTAATATAAACACCTAGATATTTTACTGAATCCTTGACTGCAATTCCATTGAAATTTGACTCTGATCAATAATGCTCTGATAAGACCAGTGCATACTTTATGAGTCAACACTTGAGTTCAGAGGTTTAGCAAAAAGATCAAGACTTTTTAATGCTTCAGATACCTGTGGTTTATATTTCTTAAGAAAAAAGTTGTGTTATCTACCAGCTTGCGTATTAGGCTCAATGTCTATAAAATGTG…
>comp196560_c0_seq1
TTTTAGTTCCATGTTGCAGCCAGCCTTCTTAACTTGATTACAGCAAATCACAAAGACTCTTGCTTTAACTAAATTAGGCATGATGGGTGTTAGATGTGGTTGGCACCAATTTGATTTGCACAACTGTTAGTTGGGATATCTCTGCCTTGGCCAATACACAGGTCAGCTGATAGAAGCCAATAAAGTTATTTTGTGGTCTTCAATAATGCATATGTAAATGTACTGTAAATGCTAAAAATAAACAGTATTAGGGACTAACACATTATAGCAATAGTGTTGAATCATTCTTCAGTGTTGCTGCAAGTGTGATTTTAAATTGCTTGTTAATACAAATAAATGGCCTTCTGTTTTTTTGTGAGCTG
>comp32912_c0_seq1
ATGGGCTCTACGAGTCCCAGAAAGCACACTGGCCAGGCAGACACAGCCGGCACTCTGGGGTGCTATTGCTCAGTGACCAGTCGGAACACCTCCCACAGTGCGGTTAATGAACTGGGGAGGAGCACGGATCAAGAAAAGTGCTTTCTCATTGAGTACAACTGGAGCGTGTGATGTTCCTCAAACATGTGTTTTCATTGGTCAATAGGACAGATGGAGAAGGG
>comp156316_c0_seq1
AGGTCTTGCTATATTTGCCAGAAGTAAGAAGTACTTTATAATGAGTAAGATGATGTATTCGTGTTAGATTTTTAACTGTACCCTCCCTGAGGGCTTTAGGAAATCCACAACTTAACTTTCAAACACATCATATCTCAAACGTACAGACTCAATTTTTTATGTTACATAAACTCCTTGGACATAATTTGTCAGCGTTGTGTAACTTTGATTTCCATATGATGATCAGATTTAGATACTGGCG
>comp132719_c0_seq2
CCTAGACTGGGGGCTGCATGTTCTGATACAGACAGCCCACAACACAGCACTAGAATGGGGGCTGCATGTTCTGATGTCATTGAGAGTGAAGCTGACAAAGTCTGGGAATGGCCAGTCTAGTTTTAACAGAAGAGCAGTACTTGCCTCTCCACTACAGAGATTGCTGATTAGTTGGTCTGAACTGTATGGTGTTGCTGTTCGCCTCCAGCTCTTGCCTTCCCATTCCATTCAGTGGGCTGAGATGCCAATTCATTACACACTGTACAACAACTTGTATTTAACAGGAGTCCTTAATGACACTATTGTTCAAGTGGTGGTATCTGAATCTTCATTTAGGATTCAAATACACTGGCCTCTAAGTTACTTATTTCAAAATATATCTCAAATGTGCGTATACAA…
>comp248844_c0_seq1
GTTTTTTAAAAATATATATATTATAACAATTTAATAGAAAAACACTCTGATATTTTAGAGGCTAAGCTGTTTAATGACAAACTCCTTGGATCGCTTTATGATTTGTACGGTCCAACTCAATAATAACAGGACACTATCAGCAACTTGCTTTGAAAGCCAGTGTAGCACCCGAGAACATTTAATGGTACCCCTTTTTTTCTTCTGCAGGCAGCAGAGCATACTATGCGTAACAGAACAAGAATTAGTTATGATTCATTACTCAACCCGATAATTCAGTGGTACATCATGGTGTAGATAGACCACTGAGTTTGTGGTCAAGGAATGAG
>comp154469_c0_seq1
ATACACAACAGGAAGTGGTAACAACAACTAAACAAATCTGTGAAAACAAATCTAGAGAAAAAAAAAATGTATAGCACCAGTGGAGTTGTTTTTCTCACTCTGGTTCTGAGTGCAACGCTTGTCAACGGCATGAAATTACCAAACACACGTTGCCTTTGCATTGGTGTCAGAAAGGATTCCATTCATCCCAATCGAATTGAGAAATTGGAGGTGTTTCCTATGAGTCCGAAGTGTGATCATCTTGAAATAGTTGTTACATTGAAAGAAACAAATGAGAAGCTGTGTTTAAATCCAGATTCAAAGCAAGTGAAGAGAATTCTGGGCAGAATGATCCAGAAAGGGTCATCTACAAAGAAATGAAGGCTTCTTGTGTGCCAGTGATTTCAGCACCCCCTGATT…
>comp6355_c0_seq1
GCGGAGCGCCTTTACTGGATGTACCTTTACATATTTAAACAGAAAGGGTTTCTATTGAAGTTTCAGATAATTATTACAGTAGTAATTATCTGAACAAATGCATTTTACAGTGAGTCTGGAGAACAGAAGTTTAAGGTAAAAATTGTAAAGAAACTCAGTCAAACTTGATAGTTTTACCGTGGCATTCTGATTGCGTGTTTTGAAGATCAGTTAACAGGGATCGCTGCATCTCGTTTTGAAGATCCGCTAACA
>comp114351_c0_seq1
CCGTTGTACAGTTTAAACGTATAATGTATACAGTTTTAATTACATTTATCAAAAATATAAATTTGTAAAATGGTACCAATTGCATTGTACAGCCCACAGGGGGCGTGTTTTGTACAAATAAACTCCCATTCTTTGGCAGTTGAGCTTTCTTGTATTGTTAATATTTAAGGTACTTATGTTTGCAGTTACAGACAGCATTTTGAATTGTACTTCATTTTTAAAGTACTGATTTCCTTTGTCCCTTGGAGTGTACCTGTATTTCTTATTTGGCTGTTACTTGGGCAAAATTCTTGTTTTACAGACCCATGACCCAAATATCTACCTTGTAGATGGACTGTGGCTTCAGTCCACACAGCCACTAGGTTGGTTCCCGAG
>comp124652_c0_seq1
AATGATTGTCAGGATAAACAGACTCAGTTTTTACGAGGTTTGTTTGAGACCTTGCCTGGCAGAGTGCAGTGTGAAATGCTGCTCAAGGCCACTGAGCAGTGCTTCAACACGCTGGAGAAAGCAGAGATGCTGCTGTTGCTGCTGAGACGCTTCCCTGAATCTGTGGTCCAGCATGGGGTCAGTCTTGGGGAGACACTGTTGGAGGCTGAAAATATTGAAGACCAAGAAACACCTGTTAATTGCTTCAGGAAGTTATTTGTTTGTGATGTTCTTCCTTTGGTCATCCATAATCCCGACATGCGCTTGCCTACCAGTCTGCTTCACAAGTACCTGCACAAGGCGGCTGAGTTTTACATTGCCTACGTCACCAAGGCTCCTTCTGCAGAGAGCCAGCATCAA…
>comp270390_c0_seq1
GCACATTTTGAGACCTGCATTATACAATGTATTAAAGTGCATAGAAGGTTTCACTCATGGAATGATTTTTAGCTACAGTACAAACACTAAGCATCTAGAGGTCAATTAACTTGAAGGAATGCCAAAGACAAGTATTTTAATGTGGTGTTTTTTTTATTCTTTATTTTTGAAATGGAGGTTTACTTGTATTTCATGTTTTCAGAA
>comp190210_c0_seq1
AAGCAGTGAACCCGGGCAAAGTGAAAGGGATGCAATAGTAATTTCAGGAATTACCACCCGGTTCCAACATTAGTAAAACCAGCACCTGGATTCAAAGGAGTGTTATATTATAGCCTGGAGTCTAAGTGCAAATATCTGGAAACTGTTTTAGAGTAAATCAGATGCTTCTGTGAGTAGGTCAGTTTGCTTTTATTAAGCACAGTAGTGTTGGAGACATGCAATTAGTTTTGTTAGTCATATTACTTTGTTGTTGCTTTCTATCAGTACACTGATTAAATAGAAGTACAGTATAAGGGCCTCCTATGAAAATAAGAA
>comp207307_c0_seq1
CTTCAATTACACGCATTTTTAACATATTTTGTCATGCTCTCCCAAGGGATTCTGTATGGTGATTTTCTGACCACTACCCCTGGTGGTGTAACAATTTTGTGCTTTCTTAGATTAGTTCCCCCTGGCAAATCTGAAAACACATCCCGATTTTCATTGAGTAAAGTCATGATTTCAGCCTTTTGGGTCTCTGACAAATGTTCACCAATTTACTGCCTGTGTATGTTCTACATCCGCTATCTGTCCTTCTTCCCATGGTTTTAACAGGTTAATATGAAACACCTGATATGGTTTTCTCTTATCAGGTCTAAACAGTAGTTTAGG
>comp138686_c1_seq4
CTGCGTGCTTCTGCCGCTCCTCCTACGATAATGGGCATGGTTTAAACACAGTTAGAAGAGGAGGAGACGCGGTAGCAAGCAGAGGGAGGTTGATGAGCGAAAGTACTCACCCATTGCGCGCAGTACAGTATATTGATTGATACGAGGCGGGCAGCGGCAGGCTTACAAACATCCCTGTCACCAACCCTGAGTAAGAGGGACTAGATAAGTGTCTGGCTGAGCCGAGACAAGACGCACTCATTAAACTGGAAGAACGGAACTGGTGAGACACACGAGCGTACATGTGGAATTGGAATAGAAGCAGAGGAGGATGACTGAGGCAGCGTCACGCATGGACAAGACTCCTCTTTGGAAAAGCGTTCTTTCCAGGACAGGCCTGTGAAGCCTGTTTTGTCTGTC…
>comp280753_c0_seq1
TGAAGAAGGGCTTTTTCCCGAAACCGTCCTGAAAATAAAATATTTTTTTGATCTTTTTAAATCTTTTGTGTCCATTTTTTAAAACCCTTTTTCTTACATGTGCCTTCAATTTTAATGTATATATTATGTTTACATGTGTTTAAAGTGCATACATACTATATAATGGTATGTGTAATGCGTTGCACGGTTTTATATAATAAAGTCTGTTCTATTTCTATGTACCTAGGAAGCTTGGGG
>comp231592_c0_seq1
CAGTAAATAAAAAGATGATATGTAACATTTTGATGACGGCAGACACCACAATAATCTGTGTTTTATAGATCTAAAAGTAGCATGATGTGTTCTGTGCAGTCAAACCAGTCTGTTCTGTGTATATCTATGCTATGTAAAACAACCTTGCAAATCCATTTTGTGCTTTGAAGTTTTATCCTGCTTTACTTGCACTCTAAAAACCCACTGAAGAGCGTTGATCATTGCTAGTTGATACGCAGATGCCCGCTGTGCTATCTGCAAGACTCGCAAGCGTAGAAGAG
>comp243148_c0_seq1
ACTAATTTCAAGTTATCTCATGTAACAGAAGTATACACAGTATTGTATGTGTTACTACAGTACTTAATGTTTAGATAAGTTGTCAGTTTGCAAATTAAGAAATGCAGACCCCAGATGGTCTTAGATACTGTTCTTGTCTACTGCGTTTATGTCACAGGCTACACCACAAAACTACTTCTTGTGTGTTTATTTGTAACAAAACAGTTTTAAAAGTAAACACCATAAAGTTACAGATTTTAATCTTGGAAATACTCCAATAAACTAGTTTGCG
>comp65416_c0_seq1
AAACAGAACCATCCCAATCCAAACTGTTCGGAGAGTGGAGTCCCAACACTGCTTGCACACCAAGTCCTGACCCAACTCAACTTGATGAAAGTCAGCATCCGAAATGGGATTGGTGAGAAGCACATCATTTATTTACAGCAATACATATTTTCTCAAATTTGTACACATTGAGATGCTACAGTCGCAATATTAGGGACTTTTAAATGATTGTCGTTTTCCAGAGGGAAATGACGTACTCAATGAGGTGACTTGGTTACCTTTAGGTATGAGCGGAGAGACAG
>comp166213_c0_seq1
GTAGGTAAGCAGTTTTATTGTTACATTTTTGTAGTTTTACTTTACAGAAAAATAATACATTCCACTTGCAGTATAACAATAAATAAGTAAATACATCTGCATATCTACAAAAATAAACAAACAATTCATTCAGCAGTATTAAGTTCTTCAAGCCAATTTTGATTTTCTACAGCCAAGGTACTGGGACTATTTTGCACTGGTGGAAGGATATTTTCATTAAAAAATAATTTCAAGTTTAAAATCTTGTGTGTTTCTGTTTTCTTTTTATAGTTAACATAACATCATTTAATAAGTGCAATAACACACTCCAGGGTTTGCAGTAGTTATACAGTTGCCTCACTTGCTGGGTGGTTGAAGGCCCTCGGCCTTGCCTTGTCTTGTGACTCACAACACACCCAG…
>comp295542_c0_seq1
AGGTAAACACCCCTCCGCTTCCCCTGGGTAGAATGAGAGAGAGATCTCATGTATTTGCAGTTGTGATGAGGGAGGAATGTCTTGTCACTGAAATACTTGTTTCTCTTAACTGACTCCAGGACACCTCCCGTGTCCCCCTTCCTCTATGACTGATCTGGACCAAGGCCATGCTTTTAAAATTACATTTTGTTAAGTCAGCATTTTGATTCCCCAAAAAATAGCAGCAT
>comp266044_c0_seq1
ATTTCATATGAGTAGTAATTATGTAAACCGACATCTAGAATATGTTTGGAACTTAAGAGCTATGCAATGCAACAGCAAGCAAGTGCTGAGAACTTGAACCCTTTATCACATCTCACAGACAGACTGCACAGCAAAAGGGTGGGAGGTTAAGTTACTATTCCTCAACTTTCCCACACGAACGACTTCACTAACAAATAAATAAAAGCTAATTGAATTAGATAACCACATGCAGATCGTCATGACTCAGCAGGATGAAGG
>comp139235_c1_seq2
AGAGAGAGAGAGAGAGAGTTGTGTAGCATTATAATATAATAATGTTCAATAAAACAAAACAAAAATATTGTCTAAAATGCAAGAAAAAATGACATTTTAACCCAAACCCTAGATTTAACATTCCTATATTAACAGCAGTACTGGCTTCTCAGAGGAGGCAAGTCTCCGTTATAAACTCCTGCTATTAACCACAGAACTAGCAGTAGCAGATCATGTGATCTGAGTACAGGTTCTAATTGGAGAAGCCCAGAGAGTTTGTTTTTCATCAGAGGAGACAAGCCTCCGTTATAAACTATACGCTATTAACCACAGTACTGGCAATGACGGGTGACGTGGTCTGAGCCCTGGTTTTAATTGGAGGAGCAGCTCATACCCTCCCGCCCCTGCTGAAGCAGTGCC…
>comp175139_c0_seq1
GACAGTTTCACCATCACAATTTTCATAAAAAATAGTTTAATTAAACATCCATCAAATAACTCCCAATGTAAAGTTATGTCTTGTTTTATATTTACAAAAGTTCTGATTCCTTTGGTTAGGCTTGTAAAGACTGATGGATGTATTGTTTGTTAGCAACACCCCCCCTATTTAGAACCGCGACTTAAATGACATGCAGGTGGGAAACAACTGGATAATTGTCACAGAGGCGGCTATTTAAAAGACAGCTGCTGTACAGAGAGGGAGAGGAGCGGGGAGTGTTGTTTAACTGCTGGGTGATCGTTGTTGGACTGGAGAACGAGGACCAACGTGTTTGTTTTGCTGGGTGACCGAGACGGAGCTGGTTTTGTAGTAAGAGTGTTGGATTTCAACAGTGACGCG…
>comp128116_c0_seq1
CCACGCCCCCTCCATTCCGCGGTTTCTCCTCCAGCGAGAGAGGAGAAAGAAGAATAACAAAGATGGCGACGGGAACGCAGGGGGAAGACAGCGCTTCGGAGGACCGAATGGAAACCGAGTCAGAGCCCTCAGCCGGCGGCGAGAGGGGGAACAACGACCCCGGGCCAGCCACCTCGTCGAACGGCAGCGGCGGCGAGGAGGAGGACGGGGAGCCGAGAGAGAGAAGAGGCTGCGACGTGACGGTGGTGTCTCGTCACCCGCTCCAAAGTAGCGGGGAGATGGGCGGCGAGAGTCGGGGATGCGCCGCGGCCTTGGGCATTGTCGTGCAGCAGCAGGGCGGGCTCGGGGAGCGCAGCAACGGCGGTCGGGAGCAGGAGGTGTCGGTGGAAATCGGAGAGA…
>comp179363_c0_seq1
CTATTATTTAACCCAACTGGGTGACTCCTAGGGCTCAGAGGCAGTTCCTATCATACCGAAGGACATCGGTTGTGGTGGATATTTGGGATGCTCTTCTTGGTTGACTATTAGTGTTGGCTCCTTTTCAAAAGAAATGTCTCCTTAACTGCAAATAAATGTCCCTGTGACAGGGAGGACTCTGTTGCTGGTTCAGCTGCGCTGCTGCTTTGGTAAACAGGAAG
>comp8773_c0_seq1
ATTTCTTCATGGTTTTTTTCCCCTCATGCACCACTTTCATGCTAACTCTTGCAACTTGAAAAAGTGTGGCTAAGCCTTGTGAGCTACCTTTATTTACATATACAATATTGCAACACATTGCGGTGCGCTGAACTTTTAGCAGTTCTTGCAATAAATGACTTACCCAGTGGAGTGGAGTGGAGTTGAGTTGAGTTGAGAAGACTGATTCAGATTCCATTTGATCTTTATTAACAGTGGATAGCTAAACCACAAATATTTAAACTCATCTAACATATCTATACGGAATGTTGGTTTGTGACTCGCTAGTTTAGTGTTTTGATTGACTGCCATTTAAACTAATTAACCAGTATGAGAAATTGTTATTCTCTTTTCAGATGGTAGTTAGGACGTCCAAACCAG…
>comp76278_c0_seq1
CAACACTGTTTGTGTAGTCGCTCCTTGAAGTGTGCCATGCTGCCGTAGTGAACAACGCATTCCAGTTTCTGCTGTTGCTAACAACATCACACTACCCTAGCAAAATCTTCCCACTGTACCAGTTTTCTGAAAAAGTACTCACCGTATCTGCTGGATCCCTGCCCAGGGATGAAATACATAGAAGATTACATGAGTGTATATCTTTTTGTTGTGGTACAGCACAAGTCGCCGGTGCCTGTATGTAATTACTTATTGATCAACTAATACAAGCATTACAG
>comp144022_c2_seq2
GCTAAATGTACTTGCTTTATATAATATACAGGGATCTTTACAGTCACATACACATTCCAGCTCAAGTGGGAGGTGTTGTGTTGTTTTCCCTGTTTGTAGATGATGATGATGATCCATACACCGCATGTGATTCAAGGCAGGAGAGGATTATGCCCATTTTAAGGTTAAGAAGAGTTGTATTAGTATCATTTAAAAACTTTTCCCATAAAATAAATGGCCAACATTTACTTTCCCTAATTTTGAGAATGCAGTGTGGCCCCCTCTTCATAGTGACATTGGAAGGGTTACCAAATCAGCCACGCTCGTTATAGGGTCAAAAAGCATCTTTATTTTCAAGGTAAATGCTGAACCAACATGACAGTATATACAATCTACTGAAACAAGCACTTCTTCATTTAC…
>comp130590_c0_seq1
TACCCCCCCCCCCCCCCCCCCCACGGACACATCCTTACTGGGTAGGGAAGAGCTAATTCTGTTGTATCCATGGTGTTAGGCATATGTAGCTTAATCTATTTATACACATATTATCTTATGTCTATGCCTATATTAGTTACATTATAACGCAGGAACAAAACTGCTTTGGTTTCTACTGTCAGACTTCTTCATTTCCATCAGCAGCAGTTTGAGATCAAATTGATTTCTATTGGGTCTCTGTCAGTTCCAGTTAAGATTGTTGGCTGGCAGGACCCAATCTCTCAATCCGTATTAATAGTGGAAGTTACCTTCTGAGCATCCAGAGTGAAGGACTCGGTCTCTCTAACTCACACTAATGGTGGAAGCTACCTTCTGAGCATCCAGAGTGGGAGTCTTACT…
>comp288880_c0_seq1
TCGAGACGGCGCCATGTTGTGCATGTCATGATTACTGTATTGCTAGTGTGGTATTACTAGTACCAAAATAATCGGTGGTTTACTACTATTACCATACACTACACACGTGTTGGATAAACGAAATAGCAAGAAACTAGCAAGCATTTTAGTACAGAGACAAGTGGTTAGTTTCAACTCTAAACCCTTTTAATGATTCAGAGGCCTTGGTTGCTGGCAAAGGAGATTATAAATTAGCTGTGTAATCCAATCCACCAGTTGGATTCGGTCTACACGCGTCATATATTTCTATATTTGTCCAGAGTTATTGGTCGGGG
>comp131722_c2_seq10
GTTACCTGTCTGGAGTCTGAACAAAAAAGAATAAAGAGAGAGGAGCGGCGCTGTAACACAAACAAGACAAGCTTTGCAGATAAATGATGCCGTTTATGGTTTTGTCGATGCTGCTGCTTGATAATTAGTTTTTTGTTTAGGTTACGAACTCTGCAGAGCTAGCTTGTTTGAGTTCGGTGATTTTGAGAATGATGTTGTTTTGATATTGTTGTATTAGGTGAAGCTAATGAAAATGAAAAGAAACCAGGTACTATGATGACCTATGTTTAACTAACTATTAAAGTGAGTTACCATTTGGGGTTCTGATCACCACCCACTTTTGCTAAGCTGGGATATATCCTTTTAAGTTTCTGTGTGTGTGCACGGGGCTGGTGTGGTCATTGTCCAGTGTCTAGGATT…
>comp189049_c0_seq1
CAGCAAACTAAAATCTCTGTTTTTAGTTATCCCAGGCCTTTTGAATTATAAATATGCTCTCAAGAGAAAGTTCTATGTGCGCCCTGGAAATTAGTGCAGATTTAAAAGAAATGTTTAGAATTTTTACTACCAGGACTGGCGGGATCCACTTTTCAAGGTATTGAGGACATTTCCAAAACCTCAAACAGAGCGTGAAGTTTTAGGGTCACCTTTCCTGGAATGGATAGCCAAGTTACTCCCGCGTGGCCTTAGTTTTAGTATTGCATTTGGAGTGTAACTGAAAAAAGCAATTAACGAG
>comp199386_c0_seq1
GGGAACTCTAGCTGCTGTATAAAGAGACCAGCAGCGGCCCAGCAGCACAGACTTTGCTGGGAACAGCTACCCTCCAATCCGCAGCTGTGTTCAGCGCCACTCACTACACCGGAAAGATGGCACCAGTTGCTGGCAAGAAGGCCAAGAAGGGGATCTTAGAACGCTTAAATGCCGGAGAAGTTGTGATTGGAGATGGAGGATTTGTCTTTGCACTGGAAAAGAGGGGCTATGTAAAGGCTGGACCCTGGACCCCAGAAGCTGCCGTGGAGCATCCTGAGGCAGTTCGTCAGCTTCATCGGGAGTTCCTCAGAGCTGGATCGAACGTCATGCAGACCTTCACTTTCTATGCAAGTGAAGACAAGCTGGAAAACAGAGGAAACTATGTGGCAGAGAAGATTT…
>comp197303_c0_seq1
TGCCCTGTTGAATGGCTTTTGATTAAAATGCACTTAATCTGGGCTGCTTGTGTCGTACATTTGACAGGCTAACTGCACTTAACTTGTATCTAACCTGGTAATTGTTCATGCTGTTGTTTTTATTCTATTGATTTAATATAGTAAGAGGAGGACCTTTGTTTTGACCTTAAAAACACAAAGCCTGCCTGAATGTTACGTCATGTGTAAATGTATTTAATTGAGCTAATGTCATACAATATCCAGTATTAGTTTCAGTACTTTAGACTTTACCTTTATATACAGTATGTGGTTGATAATCAACTTTTTTTTATGAATGTGTGTGTGTATATTGTGTGTG
>comp75181_c0_seq1
ACGTTCACTCAGCACTGCCCCCTTTTAAAAACTGCGTGGCAGATATCTCAAATATTAAATATTAATATATCCTATGTATGTTGAACAGCTGCGTTTTTGCAAACGCAATAATTCTGATTTTTGTAGCGATGTTGCAAAATCTTTTGTGCATTTAAAAAAGAATTGTGTAAAGGAAAGGGGTTTGAGTTTAAAATGTATATATTTTTTTTCTTTGTTCCAAAAATTAAAACGCGGTATTTCCTGTGTCAAGAAAAGTTGTTTACAAAAATAAATCTTCTTGCAGCAGTCGCTGTACGTCTACGCCCCTTTCTATTGT
>comp204766_c0_seq1
GGACTCCTGAAGCCTTACAATGTGTGAAAGCGAGACATTAGGTGATTAGACAAAGGCACTGGGTTATTCTTGAGATTTACCGGCAAATGCCTGAAGAAAAGCGTTATCATGTTTAAGAGTGAAAAGTCCCGTCAGCTAGATCAATCACACAGTAATGCTTTCAGTGAACTCTGAATAATGCTGTTTATAATTTTACCATCAGATTTATTTTACTTCTGGTAAACACTGAAACAAAAATAATAAATGAACACTTCAGTGAACACTTGGGGTACAATTCAGTTTAGAAAACGTTTTGGATTGCAAACTTCTGTGTTATTGTCAGACTTTTCTCTGCTTTAATTAAAGAAAGTTCACCTTGTCTGCTTAAGTTTACAATAGACTGCTAGAGAATAGCCA
>comp151549_c0_seq1
GCCTCCGACAAAGCCAGGGGAAGGTAGGCCCAGCATTCAATTAGGGATTGCGACCTAATGTTGTTTTTATTTTTTTTTATTTAAAGCCATCAGTGTAATTGGTACTTTCTTTTTCTTTGGTATCTATTTCCATATAATTTTCTAATGTTCCCTCAGAAATGTTTTTGAATTGAAGAGATGATTTACAAAGGCAAACTTATATTTGCAAACTGTCTCAATCCTAATATAACAAAAGTTAAAGTACATTTCATATACTAAAATATTTTGGATAAAAAGACATGAGATACATGTCTAATTTAATTGACATTAACGACATTTGGCAAAATGAGATTATACAAATCCCTTGTTGATTTGCAGTACATATTTGCATTTAAGTAATAAAATCTTTTACATGCAACA…
>comp144409_c0_seq1
GTTCCAGACCCTCACAATTCTCTGGCCATAGAAGGTACTTTTGTGGTACTTTATTACAAGCTACATAAATACCACTTAAAGGAATACATCTTACCGTTTGTAATATTTTTGATCCAAAGTTTATTTTTTGGAGTTTTAATTAATCTTTTTGCACACTCTGTATAGACATAAATACAAAATCTTTACCAAACCAACCAAAATAACTGCCGTACATGGAGCACAAAGACAAGCGCACACTAATCTACTCCTTGGCGTCACATACTGGACAATAACAAACATCACAGCAGCCGTATGTTAAGGCGAGGTGAAGGACGAAGTCTAGCCTCCCTCTCCCCAAAGCGGAGCAATAGAGTGAAGCAACAACAAATACATTTGTCAGTACTGTACTTAAAGCCAGTC…
>comp118615_c0_seq2
AGGGCAGGGCTGGCGCTATTACTTCAAAAATTTTTTTTTTTTTTTTTTACAAAACCACGGGCTCTGGAATACAGTAGTCAGAAGGATTTAGGTGCTGGAAGTCGTGGTCACTTTCTCCTCCTCTCTCTCTTCGTTCCTCCAGGCACGCTCCCTACACCTGGCTCCAAATTATAATGATAATGATGATAACCAGGACAACAGCTATCAGTATAGCCCACATCTTGCAGTTCTTCCACCAGTACTTTCTCTTCAGCCTGGCCGCGCTGGTCTCGAACTGGGAGGCCCCGGCCTGCAGTGCGTCCGCACGGTCGTCCAGCTCGGACAGCTTCTGGTCTCGCTCCAGGACTTTGTCCACGTTCACACGCATGATGTCCACTACCTCGTTCACCTGGGCCTGGG…
>comp31174_c0_seq1
ACTGGTGGAGACTTCGCTCAAAGGTATAATTTAATAACGGCGGCTAAATCACGGTTGTCATTTTAGGTTTGGAGCTGCCTGTGCTGTTTTAGATCCGTACCCCCCTTTCCTTCTCCCAGTCTATGGTCGCAATCCTGTTACTGGTATGGTTTGTTGTGCAACACCATTTTTTACATGTATACTGAAAAAATATATATCCTTGTTATCACGCATACCTAAACGTTAGTGTATAATTTGTGGGGCCTGCATCACCTCGGACTGAGAACTGCATCTGTTTATGGCCGCCAATTTAATTGTATAGCTAGTAGTCGTAAGTCGTAGAGAAAGTAACGACAGTTTATACAATTATAATGGACAGAATAATGTATAAATGCAACTCTAAAAGTTTGACTACTGCCA…
>comp140722_c0_seq1
TCTAATGTTGGAAGCACTGGGTAGGAATTTGTTTTTAAACCCCCTCCATACATTAACTTTTTATTTGTTTTTTAAAGTCACATGAGAATAGAAACTAGTTGTACCTTATTGATGCCCTCTGTTGGCAGACTATGGAAATTCAATTTGTACTGAGTGATATGGGAGGGTCTGTTTTAATGGTCTAAACAGCAGTAGATCTAAATACAACTTGGTATTCCTCCAGGGTGGTTTACGGACCCTCTTGTTAATATTACTGCATACAGTAAAATACAGTGAAATTAGCACCACTGAAAACCAGGTATACATTTTACAACAGTGGTATGAGGAGTGTTCTGTTGGATCATTAAAGTAAACACCTATGTGTGTTGTATTCACATAAATATGATATGCAAACCTATA…
>comp184585_c0_seq1
TAGATTTTAGAGCTATAACAGATGGTGCGTGCGGAAGTTCTACCTGGATACTGGATGAGCTGTTGCAGTCTGGTATCCAATTATCATTAGGAACAATACTGTCATCCTGTGAAACATTATGGGAATGTCCTTGAAGCTTCAGAATCTCCTCCTTAATAGGATTTACGTCAATGGAAAAATCGACCAAAGAGCTCTTGTATATTTCCTTTGATGGCTGGTTAATGGTGTCTATAGCCTGCTTGAAATGTTCTCCTATCAGTCGAGATGTTTGCAGAAAGGCCACTGTGTTGGATTCCTTTAAGGCCTCCGAAACATACTCTGCGGTCCCCTCCGTCGCGAACATGGCCTTCGACGCCGACTTTAAGAAGCTGTCTATCTCAAGCTGGCATTTTACTTTCT…
>comp173631_c0_seq1
GGACACTGGGAAATGAAGTCTTTCATTGCTTGTATTTCTCATCATATTGCCAGTGAAATAAGGAAAAAGCTTGTGGCAACTGTTATAGACAGTGAATCCAAATTGGCAGTTCTGATTGATGAATCTACTACAGTCAGTAAAAAGTCTGTTTTAATCATCTTCATTTAGGACATGTCTTTGTGATTCAGAAGAACCTGTAACATTCTTCCTAGATTTAGTTGAACTTGCTGCTACTAATGCAGAAACAACATATAAAGCATTACTTTCAACTGTTTCCCGTCATG
>comp141950_c0_seq1
TTTTTTTTTTTTTTTTAAACTGCTATTTAAGGTTAGTATAAAATAACGTGGCGTGTTTCAATGTATATGCAATTTAACATACAATTCAGAACTGGAATGACAGGCCATTGAAACCATGGGATATAGGCCTGACTGCTAAGAGGAGAACGTCAGACAAATATTTTACTTTTTGGGGTCCATCGTTCCTAAAACTCCTAAATACATAAACAGTCGTTATTGGCACAATGTGTATTTTCCTATTACGTTGATCATATTCATATCATACAGACAATATTTATAGATGAAGTTGGATTTTCCTACAGCAGTAATACAATCTTCCACTCTTACCTCGCTGATGATGGAGG
>comp141455_c1_seq1
AGAAGAAGAAGAAGAAGAAGATGATTACTGCCCCAACGAAGAAAGTTACCCTCAGGACTATTACGCCCCGGAGACCAATGGAAATTCTGTCTGTGTGTCTCCCTACCAAGCTCGGAAGGGCGGTGGGGAGGGGGAGGACCAGGAGGAGGATATCGACCAGATCGTGGCTGAGATCAAAATGAGCATGAGCATGGGGAGCATAAGCAGTGACACTGACCAGAGCCCAGAGGAGCCTGGGATTGAAACAGGATCCAAGGACTTCAAGGATGTTGCTCTCAAAGCAGATCCTGTCCCATACACGAGGAGCAGACATGAAGGCAGGCCAAAGTCTCTGAACATTCCTCAAGCTTCGAGGCACAGTGCAGAAATACAGAGGGGGTTTAAAGTGCGGGCCAGGAC…
>comp157980_c0_seq1
GCGGTGCTCAGAGCTTTCAAGGTACATTGGGTTTACAGCTGGTAAACACTTCAGAATCATAGTAAAGGGTCTTTTACTAACACATTTTACTTAGGAGGAAATTAACTCAAACCACAGATCGCAAAAAAAAAATAACAACCATGGTGTTTCACAAAAGCTTAAATTGTGATAGTCTTTTGGGTTCTGGCCATTTCGGCAGTGTCCCAGTTTATTTTTTTATGGTATTATTGTACAGTACTCTATTTTCCATTCTGTCACCTGTGTGCGTTTGTGCCCTAGGTGATGTGTACACTTGGGGAGA
>comp48475_c0_seq2
GCAACATGTCCCGTATGAAGTGATGGATTTGCTCACCAAGGCAGCAGCACTGATTATTGCTCAACGACCAGCCAATCTAGTTAATATCTCTCTCTTATTTCAAATTTAGTTTGGCAATTTGCATATGTTGTCCCTATAATTTAAAGGAGGTGGTCATTCAAACCTGAACAACTACAGACCTATATAGCTATTGCCAAAGTATTTGAGAGTTTAGTAAATGAACAACTGAAGAGCTTCTTAGAACAGAACCGTATCCTAGCAGATCATCAGTCTGGATTTTGTTTGAAACGTAGCACTCAACCTGTAGTCCTGAAGG
>comp224122_c0_seq1
ATTGAATGTGTTGCTGCGTCTTATCGGCAGTGGTGCAGCGTTTGTTTCCTTTCGACCCTGTTCAAAAGCAACACTTGACAACAGGAACACATTGTCACGTGTTAGTACAAAGAAAACCTTACTTTAGCTTGTGAACATCCTTACAGAATTAATTTGTAACGTTATATTTAAAAGCCACGAAAATTATTCCACATACATTTAAAACAATACCAGTGATCACAAATCGAATGGTTGGCCACCTCATAAAATGAATTACGAGCATTTGGCAGCGTTGACGTAGAATGCATCATCGTTTAAGTCCTATAGCGTGCA
>comp124488_c0_seq3
GTGGCATGCAAAATACATTAAACAAGTGATAGGCCTACATTGAAAATCTAGCATTTAGGTTAAGCAACCTCACCCACTCTGTAAAATCAGCGCCAAATTTACTACTTAAAGTAAGTACTATTACATGGCTTAATAAGCTACTTACTTCCAAGGGTGACAAAATAATTTACTACTTAAAAATAGATAACATTGTCATTACAGTAATTGTATTTACTGAACTAGTTTTACAGTGTTAAAACCAGCACTATACAATTATTTGAAAAAAAAGTGAAATAAACATAAAACAATTTTATCTTTAGCGTACCTGATCCACTAGAGATAAATCTTGTTCCAAAGATGACTTAGTATCTTCAAAAAATAGTGCATTAAGCTGAGAAGTTGTAAAAATGTTTCTATCAG…
>comp135113_c1_seq1
GACTTTAACCACTGGACCACACTGACTCCTTACAATACTGGATTGCTTTTCAATTGCCAGTAAAACAACAAATGGCAATATGAAATTCATTTATTTTTATTATAATTTGAATCTATCAAAATCTGTCTGCACAGAGGGTGTTTTTTATTTTGATTAATTGATTATGAAAATATTATGTAATAATACAATCATGGTCATTCATCAATCATTGCAGCATTACTCTGGAGCATAGAAGCCAGTGATAGTTTTGCCAATGAACTGCAGTATTTGGACATGGTAAATTTGTACAACACAATATACTGCAAGTAGCATGTTTGACATCCATCCCCTTCACAGCTGTAATACACAATGACATCTATCAGTAATATGAGCTACATCTGCTGTGATTCCCTGCTGAAG…
>comp227295_c0_seq1
CTAGGTTCTGCAGAGATATACTGTATATTCTGTGTAGGATGACATTTAAGCTTTTTAAGCCTAGTAATGACTGGTAACCCCATGATTTGACAGTGAAAACAGATTTGTTGCGCTAGTCTGTGGTGCCGTATACCAAGCATGGTCTTGAAATTGTTAACCAAGGGACGCCTGGGCTGACCGTGTTTATAGTTCATGGTTTAAACCTAGGAGAAGCACGG
>comp141235_c2_seq1
ACCTCACTTCCGTATAGAACAGGGACGGCAAACCTACCACAAACTAGCAGAAATAGAAGTAGAGAATTAGTGGTATAGGCGATACAGTGTTTAATGTGAACTAGTTTGGTTAAGGTTTAAACTACACTAAAATGCAGTTGTTTCACTTAGCCATTACATTATAATAAAGCTGGCGGAAAGGGAGCCATTTCTGTGTGCATAAGTACATTGAATACAATTAATCGAAACAGGAGGGCCCTATTCAGATAAGGCCTGCTACTTCTGTACATTGGGGCTTATTCTCTGAACTTTACAAAGCCTGATTTAAGAGAAGTGTTCATAAATATTCTCTTAGCTTTAACAGTGCTTTAGTAAAATAGGTTTTATTAACTGAAAAACATGGTTTAGAATTAGACAATC…
>comp243758_c0_seq1
GTCTTTTTCCTTTCTGAAAAACAATTGCGCTTACAACATTATGTCAACAAACTAAAAGTCCCTGGGACAGTCAGCAACAAAGTCCAGCCTAAACTGATACAGACCAAACTTCACCAACAAAGAAAGTGACTCTGTTCAAAGTACAACGTTCTCATCGTGCAAGGGTCAGTCAGATGGCACCCACTCCACACTGTAGCATTAACAATACGGTTTG
>comp49227_c0_seq1
AAGAAGAAGAAGAAGAAGTAGTAGTAAGAGGAGGAGGAAGGAGTTGCTGCTGCTGTCCACTGACAGAAGGACCCGTGCTGCCTGGCGTGCCGGGAGGGGTGCCCGACAGCATGCCCGCGCTGCCCGCGCACCTCCTGGCCAGCTGCCCCCCGGGAGCGACGGAGGGAGACTGGGGGTTGGAGGAAGGGGAGGAGGAAGAGAAGGAGGTGGAGAAGAAGGAGGGGGATGGTGGGTAGAAGGAGGGCAGGAAGGGGGTGAGGCTGCCCCCGGAGGCCTTGCGGCTGTACTGCGAGTGGCTGCGGTCCAGGAAGCACTGCAGCGGCTCCGGGTGGCTCTGCCGGGATCCAGGCCGCTGGAGGTGCAGCTGCCCCTGGGAGCCCCTGTGAGGCAGCGAGGGCT…
>comp56154_c0_seq1
AAGTTGTCGTCAACAGTTTAAATCTCCAATGTAAGTATATTTCCACACATTGGTGTTTGCAAACTTTTGACAACATATATCTCTCTCCTCTCTATCTTTCTTTCTCTCACACACACACTGTATATGGAGGCATTTCTCTGTTTCAATCAAGTTTTACAATAAAGCTATATTGCTGTAATTTTGAAAAATCTATCCATCTATCGATCGATACACACACACAGATACAATACATGGATGAAGGCTATATTT
>comp136761_c0_seq1
CGCTCGCTCCTCCCTCCCTCTCAACTCATGTAACGCATCGTCTATAATACATCTTTGTTAGTCTATTAACGCAACACTGTGTTGATGGTGCTGTTGCCAGCGTGTGAATTGCATGGGGTGTATCATTATACACAGAGTATAGGACAGATAGATAACGGGATGTGAGGTTCTGATTCATAGTGGTTGTTTTATAATGAAGTGTTTGCATCCTCCCCACTGCTCTGCTCAAAATCCCCTCGGCTACAAGCGGCGGAAGGGAGCGGTGAAAGAGAACACGAAAGCGAAAGTATTGCCAGATTCTACGAAACAACAAAACCCGAGCCTACAGTCATTTTATCTCAAAGACATTTGAAGACAATCACAAGGGACGGAAACCCCCAAACTAGCGCTGCCATTTTA…
>comp154630_c0_seq1
TAATATAAATGTAACCTATGTAATTGGTTCGTTAAACTTTCACCAGTAACTTCAACGATGTTTTCGAGCATGAGGGTCAACACTATCTAAAAATACAGGGGTGCTTGCTTACCGTGTCAGGTGCATGGGGGGTGAGGTACTTCCTGCAAAATTCTAAGCCACTGCCATTTGTGCAAATAGTTGACCATTTTTTTGGGTTCAAATTACAGCAGAAGATGTAGATCTATCTGTACATTTGAAGAATACAGATAGTCTGGAAACTAATCTAGACTTGTGTTACTAAGCTGCTA
>comp183807_c0_seq1
ATTTTATGAAGAATTTGAATCTGGTTTTGTGGATTTGTTTGTGTAGAACTTTTGTTTAATTAAAGCATTTAATAGACATCAGTGACTTTAATGAAGGTTGAGTTTAATTGGTTTACTGTTTATACGTGTAAAGAAATGTAATGGTTGTATGTATTTCTCTGCTACTTGTGTTAAATTAAAGCTGGTGTTGAGACAACTTTTTGTGTATCTTATGATTAAGCACGCCCTGATAATGAAACATGTTTGTTGTGTACAGTACGGCGGTGAAGAGCATTTAG
>comp6786_c0_seq1
GCTGAGTCCTCATCTCGACCTCCAGCACCTCCCGCACCTCCTCAACCTGGGAGCACACACATTAATTACTACAGCAACTGCTTTTACCGGTCTGTCTTTAACCCAGTAAAAGTTAATGGTTTATGCTGCAGTTTCTCGGTGGACCATTAGAAAAAACAAAATTGACAATTGCTTTAATGGAGCTTTGCTTCACAACTGTAGTAAAATTATAAGAACAGCTACAGTTTTGCAAATTTAATCTTGTCATACTTATGATCCCCATTTCATCTCAGCTGTGGCTTCTGTTCTTTAATCATCAATCAAGTTGAAATGCAACTAAAACCACACATCTACCGTACAAGGACGGGAGGATCTTAATTAAACAAAAGCAACAATGCTCTTCTAAATTTAAAAGCCAAC…
>comp17146_c0_seq2
GTCACTCCATAGATGCTCATGCCTGAAACAAACAATACCACAGAGACTGTGGTTAGACTCATCCACTTACTGTTCATGCTCATGGCAGTCGCAAACCTAAGCTATTTGAACTACTTGGTGAAATTAAAATTCTGTACGCTACTTTTACTTGACCACTGCCTTGCTTTATAAAGGTTTTAAATTAGTGCAATTATTTTACAAAACCTTTACTAGCTCAATACTTAGAATTCCAGAGTACATTGTAAGGTTTTCTGGTCCTCATAAGAATAACGAACAAAGTATGTATTGTTTGCATAGAATATTTTAAAGAAATCCAAAAAGAGCCTGGTGAAATTCGAAGCCTGTAGCAGTGTGGAGTAGTGGTT
>comp257671_c0_seq1
TGAGAATTCTGTGGACGGTTTGTAGACAATTAAAAAAGACGCACAAATCTAACAACTGCAAGAGAGACAATACTTTGTTGCTTGAGCACACAGCTCTGAGCTCTGCCAGCAGTGTACATCTATTAGCATTTAATGGACATTTTGATTTCCTGTACCAACTATCAGTTTTAGAACACAAAAACAGAAATTATTCAATGCTTGCTTATCATTATGTTGAAA
>comp33012_c0_seq1
GGGTGATTCATAATTCGCACAACACTGTTGGCACATCACAAAAACTGGCGGATGATATGCAAAGCAGAAATGTCTGACAGAGAGACTGCGATGCACTGTTTGGCCACCAGGGGGTTGTTCAATATTATCAACATTTAAGTTGCATTGTTTTCCATTCAACAATGTTGCATGACTTATGAATCTACATAAATGCATACTTACAAGTAACCATATATGCATATTATGTCCACCTTAAGACACACATAAGTTGTGGAGATTATTTATGCCTTTCGAGCAGCCTCTTTTTAAGTACTGACACCTTAACATCTGATTGATGTATCTCACATGCTAACAGATGGTTTAAGTGCAGAAGTCCATATACTG
>comp135924_c5_seq1
AAAAAAAAAAAAATCTAAAAAAGGATGTCTGTATCGCATCAATCATTGCAGTATGTTGTTTATGCAAGGCTTAAGTAAAATATGCTGGCGGTGTTATGGCAAATTTCTCCCTCCCCTTAGCCCTAAACGAGTCACGTGGAGATTTCGTTTCGCGATTCATTGAACAGAGTAAAAAATATATATATTTGTGCGTTTTTTATTGGTATTTAATCATGTTAATACTTTTCTTGCTTTTGTGTATTATCTCTGGATACTTTGCATTACATTGATCTGCGTGAGATTAAATACACAACCTTTACAGTAAATAAAACAAAATATTGTTCTATAGATTTGGGAAAGTCGTCCCCCACCTGCACCCGTACCAGGAGGTGTGTTGAAGGTGAGTGATAGCAGGGTGGA…
>comp78408_c0_seq1
AGTGCCTCAGTCCTGTTAAATGATCTTGACGAGATAAACAATAAGACACTGAGTGTCAAATGCTTTCCAGTTTGGGAGAAAAAAAAAATCATCATAACCACTGAATTAGCTACAGCTCACTGGCTAAAGTCCAACAATCTCTACAGCAAGGGAACACCCAGGGGCCAAATAAGGCTCCCAATAAACAGTTTTAGCAATGTTCATTCATTTGCTGCTCTGTCTTGCCTCCTGCTTGCATCCTTCCTCAGTTGCGCTCAGGAAAGCAATGGGGAGCTCATCCATCCAAAAGGGATTGAAGCAAGGCACAATGCATGGTTTTATTTTTGTTTGCAGATATTTACTTACTTGATGTGAATCCCTTCAAGAAG
>comp79801_c0_seq1
AGGGCTTCACAGCTGGATATCCAGTGCATTAGTGCAGGCTGGAGGAAGGCAGACATGCTGATGTTTAGGAGTTGTGCTCTGGCCTGCCCCCCCACACAGACACACGCGTCTGCCCTGGCTGTTGCAAAAGAACCATGAGATAACAATAGCCACAAAATAGCCACCAGCAGCAGGAAACACATTCGTTATATAACACATGCACGGTCCACAGTGTTCAGATCACACAGGCTGGGGCATTAACCCTTTCTGCCCTGTATCCGTGTTCAGATCACACAG
>comp256685_c0_seq1
GTTTATTCGAAAAGAAATATGCACCATCTTTACTAGATACTTGGGAGAGGTTAACAGGACAATAATTTGGACTTTACTTAACCATGTTACACGGACATACACATGTTTGCTCTTCACAGAAATGTCTGTACCTCCTTTTGGCCACGGTTGGTGTGCGTATTTTATGTACTGTAGGAGAGTTTAAGTTACCCAGTGATAAGGTTTTGTTGCTGAAATTACAGGACTCAAATCTTTATTCAGATGTTCTG
>comp148919_c2_seq1
TTTTTTTGTTTGTTTGTTTTTTCGAGAAACTGTAGCTGCTCCTTTTCCCCGGTCGGTCAAGTTAAAAAAAAGCCTCGGGTTTTCTTGCAGGAATTAACCGAAAATCTCAAACTCAAAGCCGCCTGGGTAACACGGTGTAATACCCGGCTTATACATAAATCATATCAAGGTCTTCAACAAAGCGTAATCGAATAGTTTGTCTGGTTATTGTGTTTTTTTGTTTGTTTTGTTTAACACCTCTATGGACATACTCACATACAGTGTGCACAGTTTCGCAATATTTCTAATTGGTTGGCTTGAGACAAAAGGATGCAAAAAAGATTTGCTGTTGTGTCTGTCACGCATTAAGCCCGTTGCTGAGCTGGGATTTGGAAACAGGATCTTATGGCTCCCTATCCT…
>comp121819_c0_seq4
AAAAATTACAAGGCAAAGCAAAAAAAAGGGGGGGGGGGAGGTTTTAAGATTTTGCAAACTTCACCTACCAAATCCAAAAACCATCAGGAAAAGATCTAATCTGGTTACACTAGCAGCTACGCTATGTGAAAATGCAGCCTGTAAAAAAATCACATTTCTGCAAGATCCACCCACGACTCACAGCATGGCTTCCCCCGATCAAAACAAATTCAAGTTTCCTAACTTTAGGTGGTCTCCCAATAAAGGTTTGCTACTGGATGCCCTTAAAAGATATTTTAAAAAGGCATTGTTCTTACTCAACTGAAGTTTCACATTTAAAATCTACACAATATACAGGAGAACCCCCTTTTTATAAGAGAGAGGCTGCAGTCTGGTTAAGAGACCGCGCTGTGTATGCTA…
>comp136596_c1_seq3
ATAACGTACTGTAACATGGAAAACCAGACCACCCACCGTGAGCAACACTCGCAGTATGTGGAGTAACTGCCCTATCCACACTATCGAAATGCATGATCAATATGCATTGAAACCAGGATTGCCATTCACTTCATAATTTCAAAATGTGTTGTTTGTGCATTATTTAAATAAAGTGAACAGGGTATTAATGTAACAGGTGCCCAAATAACAAGTAAAATAATACACATCGGGGTCCATCACAATTGGATGTTAAGGAAAATTGTACAGGCACCTCCACAATTAAGTGGATAAGAGTATGTCTATAGAAAAGGGTGGGGCAGCTGTATAATTCCAATACTGTTAACTTCTTCAAAGCACAATGTACTTTAAAATCTAGAAGCAGGCATCACTAACGGCATG…
>comp43723_c0_seq1
GCCACTGAGGCCCCGAGGCAAATAGTCGCCCGCCCACCCCAAAAAATAAATACAGACCCTCAGATCTCAGGGTGTCAAAAACATGTACATACAACCATACCTCTTAAACACTCAGTAGAAATACTAAAAGATGCTTAGTAAGGACAAACATTTTGGGGACTTTTTTGTATTTTTACAATCAAAGGTACCAGGAATTATGAGTTTGTCTATAGCGTTGCTGTTTGAAATATTTACACCTGACAGTAAAAAAGGGGAGG
>comp106258_c0_seq2
GGGATCGGTTAAGGATGACATGAGGTACACATGCTTAATCCTGTGTTGGGCACCTTGAAGGCAAATGGCAAGAATTGAACAGTTTGATGGCAGCAAACCAAGCTGAAAGATCAATTCTAATGGAGCTGCATGTAGAAATATACAAAAGGACAACCCGTTCATACGATACACTTTCTGTAATGGTCAGCACTCGGTTATCCCTGACCCAGATACAAGTCTGTTGCGTTTTACCACTCTTGTATTAAGAATAAAATCAA
>comp229348_c0_seq1
AAGATTGCTGGTTGTTCCAAAGACAAGGATGCGAACAATGGGAGATCGGGCGGTCGGCAGTTACGCGCCTCGTCTTTGAAACATGCTTCCCTTCGCAAGAGAGAAACACGAGGTGTGTGTGTTGGCCCTGGGACTGATGAAACACTACAGCAGCCGTCTTTATTAGACCCTAGCCTGCTCCAGACACCAGCTGCAAACTGAG
>comp131186_c1_seq1
TTACATGCATCCCAGTGCCGCAGCTAGGAAGTGGCTATGAGCCACCCCCCGGGACGAGGTGGCTGGGGTGGAGGAGGCCGAAACAAAAGTTGGGGATGATGAATAATTCATTAAGAGCTTTACTGGAAAAATGTAATGGAACAGCTTCACTTGCCAACAGAAAGGCTCATGGAAACTAGCTAGCAGATCCTCATACCCTAAGCGGCCCATCTGAAGTTAAGCAATCCAAACACTGTCATTTCTTTGGTACGTGCATG
>comp13721_c0_seq1
GTGATATTTCACTTTGTGTGATCTAGGAATAAAAGGAAACAAATTGTAAAACAAACAAAAATATAAACATGTAAAACCCATAGCAAGCACATTAGCAATGTAAAGTGGATTAAGAGTTTGATGTTAGATTGCTAACAGATGGTGTCTTGCAGGGCGTAGGTAATAGTTTGGTTTACACATAGGTTAGAGAGTGCAGAGGGTACATGTTATCTCATTTCTTATCTGGCCTGATCTCAGGTTTGCCGCCTCGCTTTAACCTATAACAGCAAACCTGGCAAGATTCATGCTGGTAGATGGAGAAATTGTGGTTTCCTGCCACCAGATGCTGTTCTGGCTGAAACCAAAACGTCTATTCACATTAAGTTTAGAAGAGTGTCTTTCGTGCCCACTTGGCTGGGC…
>comp243948_c0_seq1
GGAAAGCGGAGGCAGAGATAGTGAACTTGCAAGCCTCTCCCTGTCAGTGTTACAATCAGACAAGGACATAAATGGGCACATCTGGCCACAAATATTTACAAAAGCCCTTGACAGATCTCAGCTGTGAGAGGTATATGAACAGTAACTGGCTGTTTTTGCCTCAGGATGAATCCAAAAGCACATGATGGAGTAATTCAACTGTGTTCATTTTATTTTTCAGCTCATAAGGATCTGGAGAACATCTGAAGGGTTTATGTGAGCCACATTGGTATTAGCGCAACACAAATGCATTGCATTATGGGGTAGCGCAGCAAAAGAGAAATAACAAAATGCATGTTTTTTTTGTACAATTTGATTTAGCAATGCAAATACAAAAAGGCGAGGAACAAGACTACTGAC…
>comp75917_c0_seq2
GTCTAGATCGTTATCCTTATATATTTTCTAGAAAATAAAAAAATTAAAACTGTGAAATGAATGTTATTACATTAATAGAGATTCGTTGACGGTATTCTTGCACAGTTTCAGACTGAAAAGAAAAACATCGTAATGCTCAGAAAATGCTGTCTTTAAATACTTTATGTCTTATTAAACACAAATATAATCTCTTTACTTTAAATTGTGTATTATTTATGCAATTTCTTCTAAAGCCAGAAGTAGTGCTGGTGACATGCTGTTAAAAGCTTTAAAACTGCTTTTTGCACCATGAGTCTGGCTCTGTTGTGCAGTAGTTAGGACACTGCTTGTGGTGTTCGTGGTAAATTCTTGCCCTGCCTCCATCCTGTTACACAACCGTATGTTACAATGGACTAAATA…
>comp6277_c0_seq2
GCTGACTACACCACGGATCACTTGGGATGCATAGTTAGCGAAATTGGCTAAAAATATATAAATCTCCATATAACGAAATGCTCAGTTTAGCGCAGATTAGCGGCTTGTGAGGACATCGAAAACAAAAATCTTAGTTCTGTCAAGATGACGAAAACATTCATTTCACATGAATATGATGGCATTTGGTGTTACTGAAGTGGTGTTTCTTTAAGAGGTCTGTGAAGAGACTGGGCTTGTTGCTCTCCTGTGTATATAGATCGTCTGATAGTGTTTCGTGGAGCTGTTCTTTCAGCACCGAGACAGGCACCAGCCGCGCTCATGCCACAGAAAACACAGACGGGCCGTAGAAATAAAAATGAAACGTTTAAATACGCGTTTATTTGAAACTGTTAAAACATA…
>comp196937_c0_seq1
ATGTCACTGATTTATAAACTATTGCTGATCTGCACACCTGCTCTACACTACCTGTTGGACAGCATTGTCTAAGGCACAGTGAATTGCTACTTGAAATTCTTCATGTTTTAAACAGATATCTTTGTTAAATATACTCTGTTTTTGTGCTCTGTCTGGACTTGAACATTTGTATTTTTTTGTCTACCTCACTTCTTGAAAAATAAAAGGAAGTTAAATATTTATGCAAGTTAAAAAAAAACCTTCAAAATCAATTTCAGATCATAGTGTCAGCTCATTTTGTTTATTATCGCTCTG
>comp144074_c2_seq1
GCTCATAAACCACCCCGAGAAGTGCAGCGGGGACGTGCACTTGTTGATGGTGGTGAAGTCGGTCATTGAACAGCACGACAGGAGGGAAGCGGTGCGGAAGACGTGGGGCAAGGAGCAAGAGATAGATGGAAAGAAAATCCGGACTTTGTTTCTGCTGGGGAGCCCCTCCGCGGGGAAGGACTCCAAGAACCTGCAGAAACTTGTTGAGTACGAGGACAGAATATACAGAGACATCCTCCAGTGGGATTTCATGGACACTTTCTTTAACCTCACCCTCAAGGAAGTTAACTTTCTCAAGTGGTTTAATATTTATTGCCCCCGGGTGCAGTTCATCTTCAAAGGAGACGACGATGTCTTTGTGAACACGAACAATGTTTTGGAGCTGCTAGGTTTTAGGAA…
>comp231041_c0_seq1
GAAGAGACGGCTTGTACAGGCCACCTCATGGATTCAGTGGAGCTGGCCGGGGTGGAAAAAGGAAGCAGCAAATTCAACATGGTGTCTGCCGAAACAGGGAGCTCTTTCACCAGTGATATCAGAGGGCCCCATGGAGATAGTGTTATTAAAGCTGCAATCAATACATTTCTCAGACTTAGTGATGTCTCTAAGGTTGTAAATGCGTTCTTCTGGTGTATATATATTATCTTCAACTCTTCGTTGATCTTGCAT
>comp127124_c0_seq1
CTGGATGCTGAAACAACATTTACTTTTGAAAACAGTCAACAAAAATAAAAGCAGGCTATTTCTGAAAGCCTTTTGCGCACACACATTGTATAGATGTCTTAATGACAAGTGCAAAACTTTTAAAGCAAAAGATACAAAACGAAAACACTTTCAAGTTCTGTGCCACAATAAGTAGCATAAAACAGTGCAATATTTCAACCAACTTAAACTTTGCTGCTTTAACTATAGTGCTTTTAATACTGCAGCTCCCCACCTCCCTCATGTGTTCAACAGAACAACGGGGTGCAGCTTGAACAGGACTCCCTTTCTCCCTTCCTTGTCTTTGTGAGTCACCTCCATCTTAAAACTGGGATCCACCTGGTTCCATTTGTTTGGCTTCTCATAATACTGTGGAATCAG…
>comp112608_c0_seq1
GGCTAGGGCACGGCGCACTGTGCGGCTCCGTCTGGAAGAAGCTCGCTTAGTTTCAATGAAACGTCTTCGATAGTTTTAACAGCACTGTTCATGTCAAAGTAAAGAAGGGCAAGAAGATTACATTAAGAACAGAGGAAAAACAGAGGAACCTGGAAAAAAAAAGCAAGACCCCGAAAGAAAAAAACTACTTTTTGCGAAATTGACTTGCATTAGAAATGAACGTTGGAGAAGAAGGTATTTTCCATGGTGCTGATGCGAGAATGGATGAACTGAAATCAATAAGCAATGACGCGCTAATTGATCTGACACAGCGCTACGGTCAATCTGCTTTCAGCTTCGGAGCTGGCCATGGTGCTGGAAGTGCTGGGCGCTATCCCGGATCTGTAGGTGCTGATTTCC…
>comp126619_c1_seq1
GTTTACCCTGTTTTGCCATGTTTAGTAATATGATTTACCATACCTTGATGGTCTTACAATGCTTAACCATTCTTTACTATGCGTTATTACACTTTGCTGACCTTTTACTCATGTCAACCTACATGCAGAAGAGTGACAAGTTCCATAAACTTGTTCAGTTACTGAAAGAGTGTGTAATCCACAGAAGATGAAGAGAGACAGTCAAAAATGAGGATTAAAC
>comp222643_c0_seq1
AGGCAATTCAGAAGGTAAAAAAAATAGAAAATGGGCAAATGGGAATGTAGCAAATAAAATACACCCAATAAACATTAAGTTTATCTGCCTCAGTTCAAGGGTTGTGTCATGTAAATTTTGTTGTGGAAACATTTCTGTGGTTAGTTGGATTGGGATTATCCATGTGCAAGTGATGTTGGTGCCTTTTAGAGAACTGTGGTA
>comp14184_c0_seq1
CAAAGCCAAAAAGACTCCAAGACATAGTTACAAACTACAGTTATTTCCTAATGATTTATTTAAACGTAATCTGTTATTATACAGCACACTAACCTCTTAATCACATAGCTGCCGTAGTTTCAGGAATAACAGCAAATTATGATGACGTATCACTTTTAAATAATAAACTATGCAGCCTTGTAAAGACACATGGGAATACGAACCATTCACATTACTGGCAGTCTAGTTTTTATAAGACATGGTATAAAATGCTTTACTGGAGAGAAGGACACATCTTGCGTCAATTGGAGCACCCTTGAGTTATATTTTTATATCTATGTGGGAGCACCAGTTTGGTATAGAAATATATTGCTGGAATGCCAGAATACCCTATAAAACAACGCAAAATATTTTTCTTCA…
>comp17903_c0_seq1
ATATATATATATTGTAACAAAGTACGGGGCAAGGTAATGGATGGGATATACATTCGGCCCCGATTTGTACAATTTAACCCTGGATTCTAAGAGAAATGTAGTTCAGTGTCCGTGGCCTACTGAACTACACTTCCCAGGTTGAAAGACAGGTTCTAATTGAACAAGTGCCAGATTTGATTAGGCACCTGTTGGCAATTAGCACAGGTATTTAAACTGGGCTGAAGCAACAAGGCGGGGCTTTTTGACAAGGCTCAGTCCTGCACACAGACCTGGCGTGTTGCTGAGGAAAGTATTGTTTTCGATTGTAATTCTCTTGTAGAAACAATTACATTAGGTTTATGACTCGGTAAACGGCTTAGCCGTCCGAGAACTCAGTTTAGTCTCTAACAAGTTTAGGTA…
>comp137548_c0_seq2
CTGTATTGAAGGAGTCAGCAGTCTCGGTTCTATATTTGCTTCTGAGCAAAAACAATATTTGAATGATTCGTTCACCGTCTAAAAAAAATCCCGTTACTGTAAAAACAAAAACCAAGGACCCAAGCGAACGGCGACCGCGTCGCAGACCGTCTCAAACACTCGGTGCGATGGGAAAGGGTCCGGGAACGCGGGTAGGAATGTCTTTGCCGCGGCTCGCTGGTCTGGGGCCGGGACCGGGGTGTGGGATCGGGGTTCAGTCCAGTTTGCGCGCCCCCAGTTTCAGAGGCCCCTTGGCTGCCTTGCGCTCGGCTCGCTTGGCTTCCAGCTCCTTCTTCCTCTCCTCCCGCTTCTTCCTGGAGCGCTCCACTCTGCCGTGCCCCTGATCTGCGTCCAGAGCCT…
>comp129759_c0_seq2
CTGCGATCCATCGCTGACTTTGCCCAGATACGACATTCTCAATCCAGCCAGTGCATTCCTAACTCCCCTTGCACTAAGGCTGACTGAGGCTGTGGGAAGACATATAACTCTTGTGCTCTGTTTCTTTCTTAAAAGTCCTGTGGTGTTGCATTCAGGTACTTTGTCCTGGTTCCACCTGCATGGGCTCTGAGTCTGGGAAAATCCCTGGATATATCTGCTGGTCTAGGCCCTATAAAGGCAGCTGTGTCCTGGGTGTGAAAGGCTAGCATGCAGGGGCTAACGTTTAACGTGGAGTGTAGGTGCTCTGGCAGGCTGGAGTGAGAATGCTGCATCTGGGAGAAGTCGGCGGTGGACCGCAGCCCTGGGACTATTAATTGCAAAGGAAGGATGTGAATCCTA…
>comp145566_c0_seq6
ACAAACAAACAAAAAAAAACACAAAGGTGGGGTGAGTTTTTAAAATGAATTCTTTCTTTTTTCTTTTTGTCGTGAAATATTAGCGGTTGTATGAAGCGCAAAATTTGATTTGTACAGCTTTTCCAATGTGAACATTTGTGATTACTTAAGCAGCATTTGATTACGTAGAATCGACTTTACTCAATACTACGCAAGCATCTATATACGTGTGTTGTTTCTGCGTAGACAGGAAATCATTTTCAGACCAAAATTAGTTGAGTTAACTCAATGGACCTTAAATAGTTTATTGTTAAGCAAGTAGTACGTGCCTTATTTACAAATAATTCGGCTTGGTATGTACAGTTTTACTAGCGCAAAATACTGCTGTTCTAAAGTGCCCAGGATTATTGCACAACACGT…
>comp139649_c1_seq2
TAACATTTACCATTAGTTATATCAAAACTTAATTCAACATAAACGTTGTTGTATGCATGTACACATATTACAAGGGTATAGGACAGAAATGTCCCCTCCCGTCAGGAGAAAAAAATGCTTCCTCTTTCCTAATTAAGCACATTATTAGTTCCATTAAGGGCTTAATTAAGTAACTTGTAACAAAGTTGACTAATAATAGCAGTCAATTGCCACAGCGAAAATAATTATGAAAAGGGGCCAAACAGAGGCTACCAAAAATACATTTATTGCTACTGAGGAAATGGACAAAAGTTGTCTGAACAACATCCTATAGCAAACTTTTGGAAGGCAATAAATATCACTAGTAGTAAAAAAATAAAGAAAGCACAATAACAGTCCTGAACAAACAAAACAATAAAG…
>comp44337_c0_seq1
AAATAACAATTTCCAGTTTCACTCGAGGTCTAAACCCAGACTGCACTGGATGTGGAGAATCTCCAGCCTCCAAGTGTGACATCATTTGTTCAGCTACCACCTTCTCAACAACTTTTGACATTACCGAGAGCATACTGATAGGCCTATAATTACTGATCTCCTCGGAGTCTCCATTCTTTAAAACAGGTATAACTGCTGCAGATTTCCATGCACTCAGAAAAATTCCATGCTTAATTGTTATATTAGTCAAATGAGTTAAAGGACATGTCAGAATATATTTGTATTTCCTTATGAAAGCACTATCTAAACCAGACAGATCCTTTGCCTTTGAATTTTTAAGAGATCCAAGGATCTTATAAATTTTAGCTTCTGTTACTTCCTGAATATTAAAAATGGGTT…
>comp23254_c0_seq1
AAGCAATCCAAGAAGTCTGATCAAATCATTAATAATTTTAACACATCTTGTCACACATGCTGTGACGGAATGATAACTGTAAATCTTACTAAAATGACAGTAATTGAATACAAAGCAACCAAAGTGAAACCATCCCTCACAAAATGTTATTTATTTATTATGTGTTAATTAGGGCTGTCACTCGATTTTAATTTTATGGGCATTCGTTGATTAATTGGTAATTAGTCTGTGCACATTTTTAATAAAGGCCACGATCTTATAGTGGTTGTTCTGCATAGTAATACTTAAAATCAATAATAAAAAAA
>comp54910_c0_seq1
ACACTTCCTAATTACAGTCCCAAGAATTTGTGTGTTCTGCTTTCACCGTTAGTAAAAATGGTTAGTTTGAGAAATAAACTCCCTTTTGCCCAGCAACCGCTGCCCTGCTTTAGTACAAAAAACACACACCATTTACTGTTTTTCATTATGGCAACGTCTTAAAATTAATGTTCCTGCTTCTATGGCTGAAGAGATATTAGCTCCTCATCCAACCAGGGTAGCTGCTGTGCAATTAAATCTTCCTGAAACCATGTTTGTTTTGACTCAACTATATAAAGCACCCCATGATTTGACTGGCGAAAGACCATATTTGTTTATTGGAGTTCAGTTTTTCAGCTTGGTATAGTAACCTTTTCACTTCTGTTTTTTCTTTTGTTTAATAATTGACCTTTTTGCTGG…
>comp26851_c0_seq1
GCCCCTCCTCATCAGTTTAAAAGCTGCTGCTGTAAGCAATACAGTTAGTTAAATCAGTTGACATACCATACAGAACACCAGTAAATAATTTCATCGCTCAAGCACAGTAAATAGAACAGAAATGAATATATATAAAACTCAACCTTAGTGACAGCTGTGTCTAGTGACTTGTCAAAACAAGTTAATCAAAATGTTATCAAGACCATCCCTTATGAATTGATTTTCCCTGTCCCGATGTTTTCTGAGACACAAGGAAGGTTGTTGACTTATGATTACAATACATTTTGCGCCCGATGGTGTTACATTACTGTACATGACTTCTCAAGAGGGTATTGTACACCGAAAAGTATTATCTATGAGAATAATCATTTCTTGATTGTATTTGTGTGATTTGCTATG…
>comp197542_c0_seq1
AGACCGGGAGTTCGCTTTGTGTGTGAAGATCATCATATGAGGTAAGAAACAAAAATAGTTCACAAAACAGTGCATTCCAAAACAGTGTTCACAAATAGAACACCAGACATTATCAAATAGGTGACTTATTAATATAATTGGCAGCAATTATTAATAATGGGCAGCTACGGAACAAGAGTTGCATTTTACAAACAATAAACTGCAGGACGGCTCCTCCTCAGGTGTTCATGGTGTTGATCAAACAGCAGGTCCCAAACCCCCATGCAGCACTGTGTGGGCTATAGGACTGTTAAGTGGAGCTGAGCGATTCTATCACACAAAG
>comp80250_c0_seq1
GAACATCTCTGGGACTCTTGGCTGCAAAACAAAATAAGGATTTGGTAAAATGCTAAAAGGCTTAAAAAGACAGAGAGAGGGCTACTGTACAACATGAAAAGCACATCCATTTCAAAATGGACACATGTCTAAAGAAATGTTCCATTTAAAATGCTCAGCTGAAACAGTAAATGCCAAGTAGAATATTTAGTGATTTTTGATGCAGCCAATGTTCAATGAAGACCTTGAAGTCATCTCGCTCTACACAGAGTGTTCAGTCATTTACCATAAGCAAAGTTAACCAGCTGGCAGGTTCCTAAACACAGCGCAACAGTGGATCAACAAAGCAAACATCTGTATTAAGAGATTTTATATCCTTTAGTCCCAGGAGACAAGCCTGGTTCAGCTTGCTAGATACTC…
>comp236271_c0_seq1
GTGGTGGTGTTTTGCCACTAACATGCATTACAGTTTGGTTTTTTGGATACCCAGATAACCTTCCTAAGTTGTGGGTTTTATTTCAATTACACAACAAAGACGATCCGTTCCTCCTGTAATCAGTCACACGGTCTGTACTCCTGTGCAGCTTCACTTCCACCACAGTAAAACAATTCTTCATCAGTGAAATAGCTCACCGGGGGG
>comp149592_c0_seq1
ATCTCCTGACCATCTATCTGACCTAAAACAAACAAATCAGGTCCAGATCACAGCAAGATTCAAAAGCCAGAGAAATGAAGAACACATGAGCACTTCACACAATAGCAGCCACAGTGTGTACATGGACGTACAGATGCCTGGACTGAAAGCAGCCTCCATTATACCTCCCAGATTCTGATGCTTTCAATAACTTGAAACTTGTACTGAAGACAAGTTTCATCACTACTGTGTAAGCGGTTATCTATATATAGAAGTCTATCAAATACAGGCACTCCCCAGTATATCTCTCCTCCAAGTCAACAGGCATATATGCCCTCTGGGAGATAATTACTGGTTATTGTACAAGACGGTGAATATCATGAATATCAAGGTATACAAGCATGTATTGCATTTAGCCCT…
>comp136005_c0_seq1
CGCAGCTGTACTTCCTGTTAACTTTCATTCATTTTGGGGAGAGGCGCTGTGGAAAATGCATTACGATTAAAAAAACAGCAAGAGCAATAGCAATATATCCACACTGTTGTCTTCTCTGGATACTACATTCTGTATTTATAAACAGTCGTTTGGGAAATTAACGTAAGCACTACGTGAAAGGGTGGGAAATAGTCAATTCAGCAGAAATACCGTCTGTGTAGACTATGGACCTTGCTTGTTGATCTCCACTGCCAAGTGCCCTTGCTTTTGTGGTTTTTGAAAAAGAAAAAAAAAAAGTAACGACTGTGGCATTTGGATTTCGGAAGTTTCTGATACGTTGACAGGTTCCAATATGGGAATGCCCAGTGGAGATGAATGGTCGGAGGGCCTTGAGGAACA…
>comp176976_c0_seq1
TCCATGCTTTTTATTAGACTTTACATTTTTTAATGGCATTTCAGTACACCTTTTGTGGAAAGATGTTATAGACAAACAAATAGCATGCAATGACCACATTTTGAACATATCGCCAATGAACCACCACCATCACCATTTATGAAACAATTGGACCTGTGCGAAAGTACAATTCTACAGAATTTTCAATTTACCTGCTGACACATTTAACAGCATTTCATCTGGGGCTGGTATTCCTATTGTTGAAGTGTATTGGTTTGCTCTGG
>comp184741_c0_seq1
ATAAACTCATCTAAAAATAGACTAGCTGAGACGGGGCCATAGAAGTCAAGCCTATTGATCAGGCAACCAGTTATCTCTATATTTTAGTATTTAATTCTGGAGTGCTGAAAGTCATCAGTGTTGCCCTGCTACTGGTCATGAAGATACACAAGCACTGTTCAGTAGTTGTGCGGCTGCAACAACTGAACAGTGGATGTCAAATTCAGAAACACTAATCCCAAAATAAAATACATTAGATATGTTTAACCAGAAAACTGGGTATAAACTAGCAGTCGGAAAAGTATCAAATCACAGCAATACTTTAGTGAAAGTGAAAAACATTCAGCAAAGACCTGTCTGTTCAGCATTACCTGCACGCAGTTTAAAGCTTAAATGAAAACATGAAAAATATCCTGCTTGG
>comp31018_c0_seq1
GATACTCTTCACTCATTGGGTCCGATTGGACCAGTCCCGTTCCTATAGGCTCACGTTGCACATCTGTCAAACAGGACCACCTGTGTGAACTCCTTGTTCTTCAGCCCTTCCACAACTGTGTTTGATTGAATAAGGAACAAGGAGAAGCAGCTTGAGCTGCTGCATTCACAAAAGCTTTTAGTCCAGTTCCAGTATGATGTTGTGCCTGGCTTCGGACAACCTTCATGGTTCTAGAACAGATAGAAATGGGTGCATCATACTGAACAGCAAACAGCTTTTACAGCAGAGAACGCCTGGCCAAAAAGCTGGGAAACATGACAGACCAATATACCGACATGACCAGCA
>comp183976_c0_seq1
CTGGCAATCTGTCTTAGAGCTGTTTAATCTTTCCACAACCCTGAACACTTCTATTCCTTTTGGCAAGAAATTGAATTAAACCAATCTGGAAATATCCTGCAGCTGAAGAACAGGGCTGAGCCTCGCTGCTCTCCCTCAGGGACAGTCTGCCCTGCTGCCCTCCTCCCTCTGATTCCTTTAAAGCATCAGCCAATTGGCAATCGAGCTGCAGTGTCTCTGTCTAATCAGAAGGGCCGGTCGAGCAGAATGTTTTGGTGGAAGATGTAGAGATGAG
>comp139846_c2_seq4
TTTTTTTTTTTTTTTTTTTAACTGGTACAGAATCATGTTAGACAAGTTTCCTTGCTTGAGGCATTCTTGATTTTCTTGTGAAGTGGGATCCTGCTGTTCAAAAACGTATCTGCTGTTGGATTGTTATCAAACTCACAAAATGAAAAACGTGGAAATTTTATTAAGCTCCCTTAAGCTAAATCGGACCTGACTTGTTGACATTTCTGTATATCCTTATCGTTACACCATGAAGAAAGTAAGACGATGAAATATTCAATATACAATATCCAATATTCAACATTCAACATTGGTGGCAGCCACTGTGGTACTACGGTATGATTAAAAAGTGTCAATCTGTAAAGGGAAGCGGGGTTAACTCCAGGTGGTGTCGTACCCTTTCCACCCAGGTGGGGGTGCCAA…
>comp36784_c0_seq1
ATTAAATTGGAAGCACTTAACCCAGACATTGTTTGGTATGATTACGTTTACTTGATTTACATTTTTATCAGCCAGTATTAATACTAACCACGGAAGCTGCTCTGCAGAACACACCGCAGATATCTATTCAAAATATCAGCATTTTTTTGCAGAGCTGGACTGCCTCCACTTATGGTACTTCATATAGTTTCTTCACTTCTGTGTAATTAATACCATCATTAATAACAGCTGTGTCTTGTTCCCACTATGCTGACCCATTCTGGAGCCAGTATTCATTTTAGGATGTTGTATTATAGTGGTTTCCGTTTTGAGCTCATGGCACAATGTGTATGTTTGTAA
>comp143121_c1_seq1
GTATGTATGTATGTATGTATGTGACACAGCATCTCCTGGAATCCACTAATTTGATCAAAACCTCGTCACAGACAAAGTGGGCTGTAACGTTGTGGCAATGAAACGTAACAGCGTAAAATTGTTAGCTAGGTTTTTACATTTTTTGTAAAATATTATATCCTTAATTATAAAACTTTCTGCAATGGTACAGAAATAGGCTACATTTTTTTTTTAATGGACCTATTCTGTAATGGAAAAGGTATCCCGATGTTAAAAGGGGTGTTAGTGTTGTATTGTTATTTAATTTATAACATACATAGTACATGCTCTATTTTTTGACTGGAATGTAAGAGCACGAAGGAGAAACAGTGTGTCAATATATAGATATTGTTTGAGATGTTTCTGTATTGGGCCACAGCT…
>comp146126_c2_seq1
TCAGCTGATGATCAGAGACTAGATTGTACTGTACCTACACGCACATATTGTAAATGTTTAACTTCTCAGAGGAAAAATTGGAAATCCTCAAAATCAGGGTGCCACCATTGTAGACCTAAAAGAGGGGAAAGGAGTTTTCAGTTTTATTTTGGTTCTTTTTATTGAATTGTGCTACTCTTCTAGACAAGCAATCTCCATACTCTCTGAGTCCAGGGCTATCGATATAGCTTCCATAAGCCAACCTATAGCACAAGATGATGATAGCCAATGTAACAAATGGGTCTAAAATGTGAATCTGATGCAAAAACACCTGTACAAATGTAGACATTATGTATAAACAGTAATCACCACCACCAGGCTTTCATGGGTTTCTTTGGAAGGCCCCAGAGGAAGGTTGGA…
>comp183781_c0_seq1
TATACTGTCTGGGTTGTACTGTAAATATGTTTAAAGTTCTTATTGCATATGGAGGTTTTTTTATATGTACATTTAATCGGCTTTAGCTATACCTTCTGCACGTTTTATTGTTGATTTAGATTTGTACAGTTATTGTTGTTTACACTTTGACAAAATGTGAAACTGTGTACGCCATATTATACAGGAAGTACATACATACAAACAGTATATTAAAAAGCCG
>comp134101_c1_seq2
AAAAAAAAAAAAGTTTTTTTTACAATACAGTAAGTGTGAAACTTTTACTCCTTGCCCATTTCTGTGTGCTGTATAGTTGTTGTTTCAGTAGAGGTCGCTCTTTTCATAATTTTACTGCAGCTCGCATTCAGCGGCCTCACACTGCACAGTTTGAGACAGAAATACTGCGGGGAGCGAGCAGCGCGTCGCCGATCAGAGGGGCACGGAACCGCGCAGCGCGCTCCCGGAGACTCAGGGAAACTTCGGCTCGCCAGATAGACGCGAATAGATACGCAGGGATTGGAAAAAAATTAAAGCAAAGGTTCGTGCCGACAAAACAGAACAGCGGTCTGGGATTCACTCGCGGAACCATTCCGGTGCAAACATGGAAGATCTCGACGCTCTGTTAGCTGACCTCGA…
>comp112675_c0_seq1
AAATTAAGCATTTTCGTTTTGGCTATATATTGTTAAAGTTTTCATACTTGGCAATACTGTTCTACAATTACCCGAATCCCATTCGAATTGGGAGCCAACTCGAGTCATTTAAAAACATGAAAACTGAGGTGTGGGGGAGCAACTGGAGCATGCATCGGGGTTATGTGGTTCATGGAAACATGGTAATAGTGGATTTGTGTTCCCTCAGCCTCAGATATCCAATGCAATAGTGTCTGATGCACTTTGAGCACAGGAGATGTTTTGAATTTGGGAACAGCCAGTAATGACACTTGATTATTGACCTATATTATGCCACACAACTCACAACTTTCAAACTCTGACTTCAATTCTAGACAGCGCTACACTTTCAGCCCACAGGCACACACTACACTTTACAAG…
>comp174807_c0_seq1
GGACAACACACCAGAACAAACTATGTAAGTTTCATTTATTGTATATTTGTTAGTTACGTGTTTCATACACATGCATGTTATTATATATACAATTTGTGGTGCACATGGTTTAACTTCCACAGCTCTGTAACGACTGATAAACTTCGACCAGCTGTTTTGACCAGCAGGCCAGTACGCATGCGTAGTAGTGTTTTTTTTCCTTCTTTTTCTGAGTGTCGTTAATTCAGGTTGGTCGACAGCATATCAAAACTTAGTAGCTGTAGTGCTAAATAGTACCTGGATTTTATTCTTTATTACAGTGTCTCAATCTTATATCATCAGAAATGTTAACTCTGCTCCCATTTTTTAATGCAATAAGTATAGCAGACTAGTGGCTCAAACTGGGGCCAGCTTAGAGTA…
>comp40975_c0_seq1
GTTGTCCTACATCCAAGTGAAATAATCCTGAAGGATTGTGTTCTCTCCGTTCCCACTGTATCACCGTGATTCTTTTTGAGCCTCAAACAGAAAGGTTCCAGAAGAGAGGGGAGATGTCAGAAAAACTGGTTCTGTCACTTGTGCTGTTGATCCTGGGACATCTGCAGCTTTCAGTGGAGCAAAAATCCCATCCTGATTTGCACCCCTTGCTGAAAAAATCACTGGATGAGTTCTTGGCTGGGAAATACCTTCAAGCTCTTGTTGATGCATTCCTCTTTTCAAGTAAACAAGAGGCCTGGAACCCTCTTGACGCCCTGAAGTATCTGTTTTTGAAGAACTCCACTCTGAACGTGGAACGCATTACGACGATCTTGAGAGACTACCAGACGAGACTGATGA…
>comp185220_c0_seq1
AAACGGTTTATTCTTCATCCTCGGGAGCCAAGAAGTCCTATTAGCAGTTAAAGAAGTGGCACTAGACTTTCCAAAACACATAAGCTCCCCTCAATTATCTTAGTAATGGCTGTTGTTGCCCAATTAATAAGAATGGCTTTTATGGGTTAATGTCTAGCTGAACACACTCATGCTCATTAATTAAGTGTGTGGGATTACCTGCTGTAGTGT
>comp122719_c0_seq1
ATATATATATATATATATATCCATTTAATTTTTGATAAACATATATGCATTCATGTCTTAATAATGACTCTAAATCTTCCATATACAATTTCAATATGATTCATAACTAGAAGATGCAATAACAGGTCACTTAAATGTGGTTATTATTATTATTCTTATTATAATTTTTTTTTATATAACAAAACAAAACAAAAATAACAATGAAATGCATAATAAGGCTTTTGTTTCGTTTTGTACTATTTTAATTTCTGACAACCGAGTTTCACTGTGTAATAAAATAAAATGTATTTCGTGCACTTATCGATATTATTAATCCACATTATTACAATAAAATGCTTTTTTTTTTTAATACCCTGGTGGCTTCTCAATATACAAACACACAAACAGATTTCAGATTTC…
>comp210031_c0_seq1
TGCACACATACAATGTGCCTATTCAGCCAGAAAAACCTTGACCTGACTGAAAAGCTGCACATTACCAGGAGAGGTATCTTGGCATCACTGAATAGATAATTAATGAGCAATCTGTCTCAAGTGCAGTGGTTCCCTAAATATGACCAATTTACTATCAATGCTGAGTTACTGGGTGGAGCATTGATTATTTTTCTTACCGCCCAAAATAAGTTTCCTGAATGGTTTCCACACTTGCTATTTTTGAGGGTAAAATGAAGA
>comp169784_c0_seq1
ATGCTGTGAAGTTATTCAAGCAGGTATACTTGGATAATGCAGTTCTGTGATGCTCAGCCCAGCTCAGTGAATGAATTGAGCAATGTGAATACATGAATTAAATCAGGGAGACTGGCATACTGTTAGAATATTGGGGTTATATTGACTGCTAGTGCACCACATAAAGGCTTTGACTGGCATCACAGGTGAACCTTAGCTGCTCCAGCCTGCCAGCAGGTATCACTGTTCTGCCGTGGTGCTGAAGGAGTTTTTTAGGCTAAGAAAGTAGTACAAAACAGCAGTCGTCTCCCCCAAACCCCAAGCATATGAAAAGAAAATCTCTAAAGAAAGATGCTTCATCTCTGTTTAAATAGCTGATGCTTTAGGACATGCACATAGAGCCCAAGCTCAGTACCACTG…
>comp145329_c3_seq1
GCCAGCTCTGAGACCCCTGACCCCACCCCCCCCCCCCCCCCCCCAAAACAAATAAAACAAAGTTGTCATTTCGCCCGCTTTTTTTTTTGTTACATTCAAAAAATGTACTTCTGTTAAAGTAGTCAAAAAAATAATAATAAAAAGTACATAGTGCTCACCCTCCTGTGAACATGCCATGTACAAGCAACACTAACCCTACTTGTTCATTCTCTCCCCCGCCCAGCAAAACATGTGGAAGATTCAGAGCTTTTACATAGCAAAACAGGTTTCAGGTGTTAAAAAAAAAAAAAAAAAAGAAAGCAA
>comp88344_c0_seq1
ACGCACGCACGCACACACACACATCACAGTTTTAAACAAAAAAGCGTATACAAATAAGTTTCTTGGAAAACCTTAAATACCACCTTCTTTCATGAACATCTTAACAAGAACAAGACCCTGTTCAGGTGATTTGTTTAGTACTGATCCCAATCTGTACCATAATACAAATTCTTTGATTAGTGTTTTTTTTTTTTTCTATGTTTGAGATACTTCTGCATTTAATAATGCATTACTTATATCCCTATTAAATAAATACAGAAACATCTGTAAACGTTTCGACATCAAAGTTTGGTTTCTAAAGCTACTATCAGCATTTCCTTAGGATAGCACTGTCTTCATTACAGGTCAGTCAACACTACCATGTTTCGGATTAGCATACACTGTATTCAAAATGCCACC…
>comp148313_c0_seq8
CAGCTGTCATTTGAACTCACTGGTCTCTGACACACTGCAGTAGTATGCTTCCCTGTGTGCAAGTGCCTTCTCACAAGCAGCACCTCTTCTTCTCAGCCTTCAACACAGCAAGATGGGAGCGCCTGCAGCGGGACAAGGAGGAGCTGGAGAAGAGGTTTGAGATGGAGGTGCGGCGGCTCCAACAGCAGCAGCAGGCCGAGCTGCTGGCCCTGGAGGACAAGCTGAAGTCACACTACGCTGAGCAGCAGGAGAGGCTGCAGGAGGAGCACCTCACACACCTGGAAAGGATCAGGTCTCAGCACCAGGATCAGATTGATGATATTAATGCAAACCATGAAGCTGCTGTCCTCGAGATGGAAACCAGTCACACTTCAGCAATTGCAGATCTGGACAATGACC…
>comp185691_c0_seq1
GTGTCTTTTAATTTTCCCATTTTGTAAATGAGAAATTAAATTCAGTCAGCCTGAACATTTGAAAGTTTTTTTTTCAGCCATTTCAATAGCTTCCTACTGCCTTTGAACACAAGCATAATAATGCATGCCAACATTTTCATCCCAATTGAAGTGTTAATCAAGTTTTTCAACCAAAATCGTAAGCATCTCATGAGACTGCCTACATAATATACATTTGGGATGTGCAGATACTCTTAAGTCATTTGGTATTAATTAAAATGGAACATTGATGACGGGGCAACCTATAACAATAATTTGCCCCTGATT
>comp262785_c0_seq1
ACAGGCGTCCCTTAACGGCTCTTGAGGTAGTCCTGCAACACGTTAAGGCCCTCAGTCTCCTCTCCGTAGTCTGTGATGACCGCACAGCTGCAGCCCACCACCTTGCGGGCAGTGCCCTCGCTGTCCAGCTTGCACAGGCCGGCCCACTCACCCAGCTGCTTGTTCTCAGGCACACTGATGAGGTTGACGTTGTGCTCAGCGCACAGTGCCTCGATCAGCTTCTTGTAGTCGGGCTGG
>comp67359_c0_seq1
AGGGATCAAGCCAACTTCTTGAACTAAAAATACATTAACAAAGGAATACAATAGCATTTACAGAAGTTACCATCTCAGGACAAGGGGTAATAAACAAAGCTTTAATACAGACAATGAAAGATGCTTTGGGTTAGCTCCAGTGTTAAATTGGAATGAGGCTTAAATGATGGTATCTAAAGGTTTGAGACCACTGGATAACATTCACTCGGACTCTGTTTAATGGAAGGAAAGGAGTTCTGAAGAATACCAGTCATCGCTGTTAAGCTTTCTG
>comp84407_c0_seq1
GAGAGAGAGAGAGAGAGAGAATTAAAAAGAATATACATGACCAATCACAGAAATCATGCAGTTTTGGCTACCAATATTTGTAACCCATGGCAAAAGCATTCTAGGCAAATTAAAGCTATAATTTTTTTATATAATGTGCGGCAGGTACAAGTAAACATGCACGGTACTTATTTTACTGTCAGTATTAAATTATTGCAAGTACAAATCTACATGAGGAAGACGCAGCACTGGACATTGCCTGTTGCTGTGCAATATGTAGCATGTAGTGTCCCCTTTCAGTATGGTAGCTGAATATTGACACAACTGGGCTAGAATGGATAAGAATTAATACTGGAGAATATCCTAATAAGTATTGTGAAGGTCAGTTTTATTTTTTGTTTGTTTTAGTTTTGTCCCGTT…
>comp42402_c0_seq1
GGCAATGTTGTTGTTGTCATGCTTTTGGTCACACATTTACCATAGATTACCCTGGTTTGCCATGTTAAGTAATCTGGTGTACCATACCTCTTGGGAAACTTGTATAAGGGTCTTACAATTTCCTCAGCATGTTTCCTCGCTATTTTAGCTCGGTTGTAAATAGACAAGGCCGTCATGGCCGAAGTGAAGCACTGCACACCTGATTACTGTTATCTCGTAGTGTTTGCTATTATGTATTTTGTGGATGTCTTACTTGTAAGTGGAGCAGGCAGTGTTCCAGACCCCAGTTGGTGCAGATTTACAATTCAGATAGAGCTATCTCACCCTGATGTGACCCTGTGTGTGCACCTCCACCCAGTTCACAAAGCAGCCACTGTAATAT
>comp220399_c0_seq1
GAAATCTGTTTTATCATTATGCAGGAGTTTTCTGTTTAATCCATTAAATCCTAAAGGGAGACTAAGTTTTTTTTTTTTCCTCTAGTTTTTTTTCTACAGGAAGTAATGTGAAATGAGTTTGCAGAGGGGCCTACGTGTATAAGGCCACAATTGTGTGTGTAACCCTTTGGTCTGTTGGGAATTTCTGCAACAAAATAGAATTTCTATATTTATAGGACCTTTCTTCTATGGTCAACAGTACATATCCACTTTACTGATCACCAATTCTGGATTTTAATTCAATTAGTGGCTACATGCACACATCTTAAACTGTAATAAATGTGGTATGCAATGTAGAATGGGATTGTTGCTAGTCTGCTGTTTGTACGGGCAATTATTGAAGGTATAACA
>comp45218_c0_seq1
GCGTGCCACAGGCATAAGATTCACAATTAAGTTTAGGGTCCAGTTTACGGCTAATCCATTTATGGCAGGCATAGTCAAATTAGTTTGGCAACCCATGGATAGTGCCTTTTACAGCAATAAAGCAACTTCAACGTGTTTTGCTAGTCAACTGCCAGGCACTTATGTTGATATAAGTGAACAAACAGAGGGTGTTTTAGAGATACCCTGGACTCATGTTTATGATTACATGGGAACCACCAGTACTTATCCTGACTTCACCTTGG
>comp29563_c0_seq1
GGATTCTACTAAGTGTGTCTTCATGTCTTGAATTCAGTCCCCCCTCAGTGGTGTGGCTTCATTTAAAAAGCAAACAAGTGAGAAGCAGGCTGAGAAAAAAGCATGTGAGAGAGAAAGAATACTAACTGGGCAGAAAGTCACAATTATAGGAGTTAAAACAGGATTCTGATAATCATGATAAGTGATCTTTGAAAATGTCATTATTGTCCTGCTTTGTATATATTAGGAATATAAAAAGTAAGCAACTTCATACTGTGAAGCAAATGAGTTCTGCTCATTATACAAGCCGAATGGCATTGAGGTCAGGTTTGGTAAAGGAGACTGAAATGTTTGTCTGTCTGACTTC
>comp14766_c0_seq1
TTTTTTTTTTAAATTAAACAAAATGTCAGTCTCATACAGGACCAAGAGTAGTTTGGGTTATACAGAGTTTTGAGCCCAGCCTTTCATTCTGTTCAGGACTGAGATGTTCTTGCAGAGGTACGAGAGTATGCTTCTGGTATTATGACTCACATACCATAAGCATTACATTTACAAGCAACATTTTACGGCTTTACATGTTTATGACTAAAACTACATTTAAAGAAAAAAGGTTACATCATTCAAATGTGCTCATTTCCCTTTGTGTTCATATCTTTATGACTAATGATAACTTTAGTGTGTCTTTAGTCTTGTTCCAAATGACTTAAACCTACCTCTTTCAAAACCTGGCAAAGTGAGTATTCTCCACTTTAATATTCCAACAACTATAACAAGATTCAG…
>comp124342_c0_seq1
AATAATAATAATAATAATTAAATAGTCCAGGGGTCTGTATGAGGTACAAGCTGGTTTTGACCCACTCAGGTTTGGCCAGTAAGCTCACTTGTGACAAAGCCACTCTGATCTTCCACTCTGATCTCTCAGGTGTGGAGTGGCTATATCAGCTTGTGCTGTATAAGTGTTCCACCCAGTCATTCAGCATTGGCAGGAAATGGATACTATTTGGGACACTCATGTGCGGGCATTGCAATCCCCTCCCCACACCGCTCTGCAGACCATGCGTTGCTTCCAAACTTTCAACCTGTAGTGTGTCTGTAGATAATAATGTATACTTTCAGCCACGGGACAGCCCAGCTTTAAACAGCATCATTCATAGTATTTTAATGCTTTATAAACTGCAATTGAATGCTGCGT…
>comp90542_c0_seq1
ATTCGTTCTTAAAAGTGTTAGTGAATGCTTCCTCTTCAAGTAATGATGTGGCAGTTCGATGTTGGCAGGGATCCCACTTTACTGTCTTTCGTTTTCCTCATGCATGTCTAACCACTATGCAGTACATGTAGATATCATCATGTAATACACGGAAATAGTATTCATTTGAATCTGATTGTGCATACAAAATTGCAAAATAGTATTAGCATGGTAAATATGTAGTAAATGTAGACAGTAGTATACATTTACTGTGCTCTAGCTTTAATGTTGATTTGCTGTCACCATTTTAAACCTCTGTAATAATTTCCAGACATCACACAGCCATCATGGCTAAACATCATAGAGTTGCTTTTATAACTCGTGTTGTTTGTGACTGAAATAATTATTTTACATTAACCG…
>comp144810_c0_seq1
GTCTGACAACCATGTGACCGCTCTTCCCTCTGCACTTTACCTAAGCGTAACGACCTGCAAAGAGTAATTATATCCGCTGTACATTTTACGTAAGGGGTTTTGTGAATGTTCAATCTCGCATCCCCGTTGGCCTTTTGTGCGTGTCTGCGGATTTAATTTTTTGGTACCGAGTGAAGAGGAGATGCACACGGCACTCGAGTGAGGTGGTGAGAATTGAGGAAACTATGAAGGTACACATGCACACCAAGTTCTGTTTCCTGTGCGTGGTGACATTCCTGTTTCATCAGTGCAGCCACTGCCACAAGGATGGCCACCACCACGATGGGGAGGGGGACCACGTCCACGATCACAATGACTACCAGATCTCCCAGGAGCCTTACATGCGGAACAGTGTGGACA…
>comp1423_c0_seq1
GCTACCGGGAGCCCATTTTGAGGGGGAGGCGCAGTTTTCAGCACACCGGCACACTGGCAAGCCTCTCGGTCCTGGGATGAGAGCCAAGCCGCTCAGCACTCTCAGCACTTCCTGTAGCAGTGGCTCGGCACTCAAAATGCTCCAACTCCTACTGACTCTACAAAAGCATGAAGTTAAGCGACCAATCAGGTTAGACGAGTAGTTGTGAAACCATACAATACATACAGTAAGTGACAGACAAAAAAAAATCGACAGGCTGAGTTGGAAACACTGTTACTGTCAAAACCGCATTTATAATTATTATTGGCATAATCGATCGAGAAGCCCAGCTACCGATATTCAATGCAACGGAGACTCTAAAGAAAAACGAACTTGTCTGTATATAAACAAATATTTTAA…
>comp151226_c0_seq1
TATATATATATATATATTAGACCTCCACCTGTGTTCAATCTCAAGGGGCCGTATAATTTTGTCAGCAAATTCGCTCCACTGTAAACTAAGTTAGGACTAGTGTGAAAAAACATGTCAAACTAGTAAGGAAAGCCGCACTCAAATCACTTACACACACTGGGTTTTCATACAAAATGCGGGCTCAGGCGGGGTGCGACGATTTGACCAGAAGCCCACAAATACTTCCG
>comp213874_c0_seq1
GTACGGTTTTGTCACTATTGAACTATTGGCGAGTTTATTTTATACATTTGCTTGTCATTTGCTGCCATCTAGTGGCTATGTACACAAATACCACACCAGAAAAAAACATTAAGGTTTTAATTTACCAAACAAACGAAACATATTGCACCGTAATTCCTGTTTACTGACTAACTTCTGAATCATTTCTCACTGTCTTCCTTTCAATAAAAACGAATTCAACATTATATTGTTCTTCCCATTCCACACTTGGATAAGCTGTTGCAGAGTTAGG
>comp142492_c4_seq1
CTCCTCCTCTTCCTCCTCCTTCTCTGGAACCAGCGGAGGCCAGAGCCCGGTCAGCAGCGATACCGGTTTCGTCGAACCCGGTCCGGCTCCCCTCCTGATGCATCACCATCAAACCAGCCAGCAGCACCGCCAGCAGCAGCAGCCACCGCTGGGGGCCACAGCAGCTGCCCAGATGCTGGCCTTAAAGAAGTCTTGCAGCAAAGGCCACCACCATTACTGCCATGACGGCCACCGGTACTTCCACGCTGCACCCCGCGGGCCGCCACGCAAGCAGCCCAGCCCCCCGCCCCACCACCCTGCCGAGCTGAAAGAGGCGACGGCTTCCCCTGTGAGCGAGTCCCATTCCGAGGAGACGGCGCCCAGCGACAGCGGCATCGGCACGGATAACAACAGCACCTC…
>comp205402_c0_seq1
GAAGAAACTGGACGTGAGTTGGGCTCTGACCCTGTGTCCCTCAGCAGGGTTCTAAAGCTAGAGTAACACTGGGGACGGATTCAGCAAAACGAATGAAGAAAAATGATAACCGAGCGCACTCAATGAGTACAAACGCAGTAGTAAGACAAATATAAAAGAAGCCATTGAGCTGATATGGGAAGCTACGTCCTCTGTAAAGGTTT
>comp128754_c4_seq1
GGCCCAATCAGTGTAAATCTTTTTCTGATCTTCCAGCTTGTGACTTGATGACTTCTTCCCATGCTTGCTCGTTTCCGATGGTAAATCCATCCCTTGACCAATAGAAACTTCTCCAGAAAGACAATAAAAAAGCCAGTGCAGGGGAGGGGGCTATAAACAGGCAGTCAAGCTGTTTCCCCGAAACACACCTTCGCTCAACTTCAAGGACTCCATGGAACCATTCAAAGCCTTGTGGATCAGAACAAGAGAAAGGAATTGAAGAAGCACTTCTAGGATAATCCCAATCAGCATATCATCAGAAATACTGAAGAATTGACACTTCAAAAAAAATAACATCCATTGGGGATTCACAGACTCCTGCAGTATCCTTTTCTCATTCTTCTCTTGATACGGAGACTT…
>comp70858_c0_seq1
AGTGGAAGAATCCATTCCAAAAAGGTACGTTTTGGCAATGAAATGGCGCTTTGTAAAATGTATCACAGGTCCTTGCACAGCACCAACATGACAAGGGGACTGTTACTCATTTTTGAAGTCCCTGTACTTTGTCAACTCGTATTAGGATTTGAGGTGTCCTGTAAGTAAAAGAAAACCCTTTTTATTTCTGTTTCTACCAAGCAGTGTGACTGTCCAGAGGAAAGAGTATACCAAGTAAAACATGTTAGGCAGTCAATAATAGGCGTACACATAATGATAGCAGTGTTTTGAAACAGTTTAGGACAGTGTTCTAGCTCCTCTTGTTCCATGGAATGAATCTGTGTTTCCTGCCCTGTTGAGATTTCACAGTCAGGATCTCCG
>comp70159_c0_seq1
GTCCGGATCTCCCTTCCCTATAAATACCCTTTACTTTCATTACCAGCCTCGATTTTGCTGTGCTGGGAAGGACTGGATTAAACAGGATCCGGGCAATCCTATTAAAGAATAAAGAGGCCTCTCTGTAAGAATACTGTCTGTGAGGGCAGCTGGTCGGCACACGCTCGCCCTCCTGTCACACATTGCTACACCATGGATCCTCCCCTCAGATTTTAGCTTTATCCACTTTCCTGTTGGCCTTTCTGAACAGGGATTTGATTTCTTCAGTTATCATGTCCTGCCAGTTATCCCTCCTCTGCTCAGTTTAATCAAGGAGTTTTCTCAGTTTTCATTCTTCTGAACGCCTCAATTTCTTCGGGTTGCAGGCCATGGTTATTGTCCCCTGGCTTGATATCTGGG…
>comp117448_c0_seq1
CATGGGGGTGCCACGGATCACCCTACAGCCTTGCCAACCAGCCCACAGGAGCATAGCGGGGTGTTTGAAGATCCAGGTACTGACCGGGGAGAGACCAGGCTGGAGGGGGAGGGCTCCAGATGGTGTACCCCAGCCCCCCCGGTGCTAATGCGAGTGACTCCCCCCTGCGAGCTGCCCCTGGAGCTTCACAGAGACCTGACTGAA
>comp182662_c0_seq1
GTGCAGAATCTGATCAGCAGGGTGAGTAAATCAGAAACTGTTGCAGTTAATTGCCTTTTAAATTCAAGATGAGTTTATTAGATTTATACTGTCTAGTGGTGCAGTTCCAATACATGAGATATTAATAGTTTTATATCCAAAAATTCTGTGAAGAAATACCATAGGCAGGTTAATGGAGAGTCTGGAACTTAACTGGTCTATGTATAGTCAGCTAGATTTAAAATAACTTTTTTTCCTATAATAACACTAAACCTTTTTACAATGGCAGTAACACCCATCATGGTGTGTGCTGTGCTGGCATATCACTGCTTCCTGACTTTGTGATACAGAGCTGCCTAATACAGTCTTTACCATCTTATAAAGAACTGTGTCTCAGGGTCAGTCTTTGTTTGAGTATTT…
>comp204187_c0_seq1
CTGCATAATCACGCCAAGTTTCACGCGATGAAGATTTAAAATGGTTTGTCTATTGAGCCGAAACCTTCTTCTTGTTTCACCATCAGACGCACCCAAATGGTCATCTCTGAGTTGAAACGCACGGGGCCGGTCAACTCGCCTTGGAAGAGCATCTTTGAAATCACCCTCCTCCTCCTGGGGTGCTGCCTAGCCCACAGCAGCTGTAATGTCATTCTTAAAAACGAAAAATGAATTGAACTCAATCCGG
>comp114130_c0_seq4
CACAGGAAAGATGGACGTTTCTAACAGGTTAATAAGTAACGGTACAGAGCCAGGATGCACAGGCGTGGCCGTTCTGATCCAGTTGCTAGGCGCAGCCAGAGACTGCTTGAGGAGGTTGTGTTCAGAGGGCGTACAACCACTAAAACAGATAAGCTATTTCGTGCTTATTTCAAGGATTTGTTTTACCCCAACAGGTTTGCTCTAATAATATTGCATTTTTTATGCCTTTTTCGTCCAGTGTCCAAGAATACTGCAGTTACCTCGTTCTTGATCTTACTGCAGTTCCGTTACGAGATACATACACAGTTTACGCAGTCCCCCAGGGACACCAAAATACCCTGCCAGAGGTGTGCTGTGCTGTTTACAGCGCTGCAGCTCTAATGCGGTCCGATGGAGTCC…
>comp223576_c0_seq1
GCGATCTCCAGGCTGTAGGGCACACCCTGCACTTCGATGAAGTGCCTTAGCTGGATACAATGCCACTCGGGAGCCCCCATCTTCAAATGTGTTCCAGTAAAGGTATTTACCCTGCCTGGAAGTGTTATATTATGTATAGTTTTATTTTGTGTTTATTGTGTTTGTGTAAAGAAACCCCTTTTGTTTGGCCCTCGTGGCCTTTCATTTTGTG
>comp11621_c0_seq1
TAGGATAGTTTGTTTGTTTGTTGCATTTATTTACAGTTTTACTATAGTTATGTTTTGTTTGTTTGTTTTGTACTGCGAAAAAGTGTGGTTTATAGAGTTTGGAGCCACCCCCCAAAATGTTAAATATCCATTGGTGTATTTTCGAACTATTAAAATATCCCTTAAAAAAAGCATCAGCTTTTGCAATACAAATAGTTACCGTGTAACATATGTTATTGTATCATGTCTCGACTTTATTGTGATGTTTATAACTACAGTCTTGGTTTCTTGGCTTCCGGGTGTTGGTTAAGGGCGGTCGTATGTTCTGTGTGTCACACACAGCAATTGTCTGGAAGCACAGCTTAGAATTTAGAACGTCATGCAAAATTAACCCTTAAATGTTGGGCGTACTCTGTGTTG…
>comp22845_c0_seq1
GTTCCCTTGTACTGAAAATGTAGGGGATAGAATAGAGGTAGAACCTCATGTATTAGGTTGAGAGGAGAGTAAGCTAAAAATTCAAGTTTCCCATCTTCAAGTGATTTTTCACATTTTAAAAGAAATACACATATAATACACATCTTTCCATCAGAAATTACATCACATTAAAATTAGCAATACCGTTTATTCTTATTTATATGTATTATAAAAGACATAGTATAGGCTTCTGTGTAAGATACAAGCTGATCTTCATCCACTCAAGGTCACAGCAGCCACTACCTTATTATATTCAACCGAACATACCTCTATGCATGTCACAAAGT
>comp248338_c0_seq1
GGAAACCGCCATCCATATGTTTAATACTACAATGTCTGTTGCCATTCATAACTTTGCACTGTGCAGTCGGGACTCCTTCACTATTTTAATGTGTCCGACCTTCTCGTTTTTTGTCTGAAATGGTGCACTTTTCCATGAGTTTAAGTTGGATTAAAAAAAAAAAAAAGCCATACCGTTTTCAAATTAAGCGTATTTTAATGTATCGCACACTACTTTTGAATATTTCGATTTAAGGTGTTAAGTTTGATTACTAAAATTAAATAAAAAAGCAATGTTTGAAATCACTTTGCTTTATTGTGATGCCAGATTCACTTTCCTGAGTTTTTTGCTCCTAAAGCTATGGCATTTGATTACGCTTTTCGTATTGTACCACG
>comp95024_c0_seq1
AGTAATCATCTGGTTTCTCAGGATTGTACCCCTTACCGCCTGTAACAGGAAACAAAACAGTGCTAGCACAGCATCCTATCTGCCCTTTTAGTGGGAACTACAATATATTAAACATTTTCAAAGCAGGGTATGGCATGATGTTTATTTATTATTATTGTTTTATTTTTATTTTATTTAGATTGCCCAATTTTTCCGCCCCCCGCCCTGATTTTATCCCCAATTTATAATGGTCAATTATGTTCCCTCATCCCAGCTATTCCCCACACAGCTCAGGAGAA
>comp177866_c0_seq1
TGCAGCTCAGCCAGGGTTAGGAAGAATCGAATGCATCATTTTTATTACATTGGGATCTGGAATGAAAAACAAATGCCTTTTCAAAAAAAAGTATCCCCAGCATAAACCCAAAAGCCATTTAAAACAAATGTCATCTGTAAAAAAAAAAAAAATACTCTGTTGCCATTGCTGACAGCATGGATACTCCTTTTGTTAACGTTGCCACACATTCAGCTCCGCAGCCTGACTGCTGCTGCAGTCAATTCAGACCGAAGCCGGCTGTGATGTGCGTGAATATGGATTTCATCTTAACGCTTATCCATGAGGGGAATCAAAAATAGAGCTTTAATAAGAAACAAATGGGGTTTTTGTGTTGAAATCAGCACTGGATTTGTTTTTAATACACTGTGTGACATTGAC…
>comp114174_c0_seq2
TTTGCTTATACTGTATGTCACCTAAAGAGATGATCAAAAAAAAAAAAATAGTATTGTCAAGTCTAGGAATTTAACACCCAGTGACAATTCTAAGTATACATTGCAGTGTATGTGCAGTAATAGTTATTTACAGCTGGAACTGGATCCATCGCACTGCAGTCAAACATTACTACTCCCACCAACCCACCACTTATGCAGCGACAGGACTGGTTAATGTGGATTACTGAATTGTCTTAAAGCATAGGTTGAATGACACCTATAAAAAAATACATTACTTAAATGGTATCATTTAGTCGCCATGCAATGCATATAAATTTACGGTAAAGAGAAAATGTAGATCTGGTCCCCTTAACTCGATAACGTGTTTGAGAACTTGGACACATCAACACAGGTGACGTG…
>comp163942_c0_seq1
AAAATAATGATGCCGTCAAACAAGTGGAAGCAAATTGTCTGCTTGAACAATAAAACAAGTGCACAACAAAAACTGTCAGAGAAAAGAAGGGTGATAAAACATGAACATCGCCAGACAAGAGCACAATTAACGTATTCCAGGTGTCATAGAAAGTAGGTCACCCTGACACCAAGTTTAAAATTGTACATCATAACAAAGCCCCACGCATAGTTTCTTTAAAGTGCTTCACAAAAAATTACCTTCAAAAGCTCAGATTATTTTACACAGTCCCAGTCTGGACAATACAGCAAGTGCAATTTCACACTGATCATTTTTTTTTTATTTTTATGAAAATGGGTCCCATAT
>comp54425_c1_seq1
GGTGCTGGAAGTGTGCGATGACTACGACCGGGAGAGGAACGAGTTTTTCTTTGACCGGCACTCGGAAGCTTTCGGCTTTATCATGCTCTATGTCAAGTACGGCAAGCTCCGCTTCGCCCCGCAGATGTGCGAGCTGGCCTTCTACAACGAGATGATCTACTGGGGGCTGGAAAGCGCGCACCTGGAGTTCTGCTGCCAAAGGCGACTGGACGACAGGATGTCCGAGACTTACACCTACTACTCAGAGGAGGACACGAAAACAGAGGACGAGCTGAGAGTGGAGGAAGAGGGCGAGCACCCGGCGGGACGGGGCAGAAGGAGCGCAAAGTGGCTGGAGAGGATGCGGAGGACTTTTGAGGAACCCATGTCCTCCATAGCCGCGCAGATTCTGGCCTCAGT…
>comp75215_c0_seq1
GGTGTCTGCAATTCTAGCTCTTACACTAAAAACAGTGTAGTGACCAACGGAAGTGGCTCAATAGAAGATGCAATACCATACTTCATCAAGACAACATAACTGGGGCCGTAATGATTAATTGTGTAAACGATGAATCCTCTCTATTCATGATATATCGCATCGTACCACAGGTATGTATCGTTGGTATTGTAATACAAGACCAAAAGCACAACACAGCTCATTGTAGATCACCAAGCGGTTCTTGAGTGAAGAATAAGTACATACAGTACCTGTCCTATTTGATCGTTGAGTGATCACTTCTGCATCAGATATTCAGATGATGTACAAGAGGAGAGTGAGAACTGCAGTCCTCTCTTAGCCAGTACATTATCTAACAAGCAGCTCTGATTAAAGACAGCT…
>comp144551_c1_seq1
CTTCAGGTGAAAGTAGAAAAGAGATTGAAGTAATAATGGAGTAATACTGATGAAGTAATAATGGTGGGGATTTGCCTTCCAATTATGTTTTTGTGTTTTGTTTAATTTATCTTGGAAAACACAAGCTTTTTATAAAGTATGGTATTTGTTGTGGGATTCTAGGTGGTGTAAAAAAAAGCACAATTAGGAAACATTTCATTATAAAATGAGAATAAAGAGGTGTGAGGAAACAAG
>comp127143_c0_seq1
GGTCCTTGTTTCTTTTTTCAGGTCGAAAAAGTCCCTTAGGTCGACATTGTCAATACCTTACACATTAAATTTATGAAGTATTGTACAAGTGTTAGACAGTGCAGCTGTTTCCTTGTCCACTAGGTGGTGATCCAAGCATGGTTTATAAAATCCTTCTGCCCTGACCGAGTGTTGGCCATGCTCTGACTTTTGGTTAAAACGCCATTTACTAAATTTAGCTCTCAGATTGTGCTACTGCTGTGGTGTATTTAATATCCTTGGCGCTATGCGCATAATGAGATCAGTGCCCCCTACTACCTTGCAAGTACCACTTACCATAAAACTAATTATATCCACTCAATCTTTCCTACACTGAAAAGATGTGGTCTGTAATGTGGAAAGTCTTGAATAAGGGAATAA…
>comp259201_c0_seq1
AGAATGACTACCAATAAACGAAAAGCGCTCAGTAAAAATAATAAATTACATTTCTAGTGGTAAAAAAAAACACAAGTGAAGAAATACGACCTACGGAAAACCATGGTAAATACAGTAATGAAGAACAGAGACAAGATCGTGAGGCAGTTTGAGCAAGGCGGGAGCAAAGGTACCAAAATAATTCGAACATCTACTTTTGCCGAAGTAGACGAAGCACTGCTTCAGTGGTTTAAAGCACTGGCTGGCTTGAGAGATGGAAGAAAAGGAATTACATAATTTAAAAGCATTAGTGGGATCCCAAATATA
>comp204917_c0_seq1
CATCTGAACTTTAAAATCTGGAAGTGTGCTGCATCCCTGAAATCAACCAGTGTTGTTCTATCAGAACCCCACACAATGCCCTGCCTTGCTCTTTCAGATTACTTTCTGCCAGTTACTAACTGAGGATGTAATAAAACTGCAAGAAACTGGGGATGCATTGAAAAAAAACTATTTCCATGGCGTATCATTGCAAACCCCTTCTAATGATGTCGATTAACATTAACAAGGCAATACAAAAG
>comp257675_c0_seq1
AAACCGATGTAGAAACGCTTGCACAGAATTGGTCACATTACTGAAACTTTATTGGCTGTCCAATTAAGGCTATCTTTGATTCGGGCTGTGCAAGGACAGCCACCTGTTTCCATGTATTCCAGTTCCCAAGCTGAGACTACAGTTGGACAACCTTAATGGTACTGAATAACAAATCCCTATATTCAACTATGTGTCAACGACATTATTAAACATTATTTCAGTCGCAAAACCAATTTTTTAGAG
>comp275085_c0_seq1
GTATGGTTCAGTAGGGGCTTTATGCTTTTAGCTGCATTACGTTTTATGCAATTCTGCCATCTTCTGGTATTTTGCATGAAATGCAACTGTGGGACAAGTACGGAAAAGACATACATGCACAAACACAAACATGCACACATACATACATGCAAACATACCTACTTATTTGGTGTGTTTATAAGCAGTGAGCCAGCTCACCACCCCATGCACAGTATACTGTACTGTGAGCTGCTCACTCCCCTGTCGCTGAGTATTTCT
>comp214151_c0_seq1
AATCGGTAAAGAGATATAGATACCCATCTTAAGTGAAGATGTTTTAAGAGCATTTACACATGCAATGTACTGTGTGCTTTTTATATCGCATTTAGAGCCCTTCATTTTTAATTGCGTCCAAAGGCATGTTTTCTGAAAGCAATGAAAACAATTCAACAACTGTATGATACTATCAAGAAACAACTTGGCGGCAGGCAGCAGCAGTTAACTTACTGCTTTTACTCATTTCTTTTTGGAAGAATTGGGGAAAGTCATAATTTGCTGATGTCAGATGAACAAATTGTCACCTTTTCATATTAGATAAGATTCAATTCTAGTTTTTATCCATATTATTTATACTATAACTAGATTATCG
[truncated: 296,530+ more rows]
