# Supplementary material for: RNA-sequencing of the sturgeon Acipenser baeri provides insights into expression dynamics of morphogenic differentiation and developmental regulatory genes in early versus late developmental stages
Source: BMC Genomics. 2016 Aug 8;17:564. doi: 10.1186/s12864-016-2839-3 (PMC4977659; doi:10.1186/s12864-016-2839-3)
Supplement: Additional file 2: — N50 statistics of the sequencing data. (XLS 11 kb) [file 12864_2016_2839_MOESM2_ESM.xls]

Transcript_min_length_cutoff	Transcript_N50	Transcript_total_num	Total_length(bp)	Faction_of_total_length(%)
200	1277	149265	112389985	100%
300	1531	102935	100990223	89.8569592299527%
400	1774	74472	91173674	81.1225964662243%
500	1960	57650	83670779	74.4468281582207%
600	2113	47071	77896922	69.3094869618498%
700	2237	40111	73396083	65.3048249806244%
800	2349	35015	69588361	61.9168700841094%
900	2443	31147	66311377	59.0011440966026%
1000	2535	28055	63381424	56.3941920625757%
1100	2622	25460	60659705	53.9725181029253%
1200	2708	23226	58094217	51.6898520806814%
1300	2795	21303	55694950	49.555082688195%
1400	2872	19597	53394005	47.5077961795261%
1500	2951	18049	51151863	45.512830168987%
1600	3032	16711	49079444	43.6688767242028%
1700	3115	15449	46999731	41.8184333773156%
1800	3202	14325	45031597	40.0672684492306%
1900	3288	13232	43011103	38.2695157402148%
2000	3374	12240	41077789	36.5493322203042%
2100	3449	11326	39206586	34.8844125212758%
2200	3538	10494	37418984	33.2938775639128%
2300	3632	9679	35587094	31.6639369602194%
2400	3722	8958	33893026	30.1566247206101%
2500	3813	8307	32298947	28.7382785930615%
2600	3914	7685	30714522	27.3285221988418%
2700	4012	7104	29176624	25.9601636213405%
2800	4093	6596	27780983	24.7183794890621%
2900	4199	6055	26238354	23.3458114617597%
3000	4298	5613	24934307	22.1855239147865%
3100	4398	5197	23665550	21.056635962715%
3200	4492	4845	22557406	20.0706548719621%
3300	4600	4484	21384368	19.0269337610464%
3400	4707	4132	20204593	17.9772183437875%
3500	4843	3804	19073726	16.9710192594118%
3600	4949	3537	18126175	16.1279272347977%
3700	5059	3271	17155930	15.2646430195715%
3800	5174	3040	16289887	14.4940734710482%
3900	5281	2827	15470566	13.7650752422469%
4000	5397	2629	14688317	13.0690621588747%
4100	5539	2420	13841926	12.3159781541033%
4200	5613	2245	13115808	11.6699081328287%
4300	5736	2088	12448660	11.076307199436%
4400	5830	1946	11831143	10.5268658946791%
4500	5946	1814	11244016	10.0044643657529%
4600	6071	1693	10693629	9.51475258226967%
4700	6162	1575	10145200	9.02678294689691%
4800	6266	1490	9741986	8.66801966385172%
4900	6369	1395	9281194	8.2580258374445%
5000	6454	1309	8855871	7.87959087279885%
5100	6576	1229	8452150	7.52037648194365%
5200	6663	1154	8066112	7.17689569938104%
5300	6737	1080	7678002	6.83157133618267%
5400	6855	1016	7335485	6.52681375480208%
5500	6950	962	7041168	6.2649425569369%
5600	7069	893	6657808	5.92384454896048%
5700	7214	829	6296665	5.60251431655587%
5800	7314	781	6020391	5.35669704022115%
5900	7426	732	5734006	5.10188341069714%
6000	7583	690	5484061	4.87949259891796%
6100	7666	644	5205226	4.63139664979936%
6200	7760	612	5008482	4.45634190626505%
6300	7854	578	4795915	4.26720850616716%
6400	8019	543	4573577	4.06938127093798%
6500	8110	503	4315710	3.83994178840757%
6600	8232	477	4145088	3.68812932931702%
6700	8331	443	3918754	3.48674661714743%
6800	8437	422	3777356	3.36093647490032%
6900	8587	397	3606302	3.20873963992432%
7000	8734	375	3453553	3.07282984333524%
7100	8859	350	3277212	2.91592885255746%
7200	8947	334	3162822	2.81414932122288%
7300	9059	317	3039675	2.70457817037701%
7400	9175	298	2900063	2.58035713769336%
7500	9215	283	2788305	2.48091945203125%
7600	9364	271	2697461	2.40009018597164%
7700	9446	256	2582866	2.29812825404328%
7800	9616	240	2458867	2.18779902853444%
7900	9720	230	2380467	2.11804192339736%
8000	9861	221	2308836	2.05430759689131%
8100	10170	205	2180194	1.93984722037288%
8200	10353	194	2090721	1.86023781389418%
8300	10414	182	1991699	1.77213209878087%
8400	10663	173	1916647	1.70535390675602%
8500	10801	166	1857529	1.65275313454308%
8600	10988	158	1789061	1.59183311573536%
8700	11040	153	1745871	1.55340442478038%
8800	11329	148	1702167	1.51451839770243%
8900	11399	138	1613695	1.43579963997682%
9000	11458	131	1551070	1.38007848297159%
9100	11608	124	1487709	1.32370246334671%
9200	11754	114	1396117	1.24220765755952%
9300	11795	112	1377605	1.22573643906083%
9400	12131	107	1330840	1.18412685970196%
9500	12858	101	1274255	1.13377984702107%
9600	12862	99	1255203	1.11682815866556%
9700	12954	94	1206994	1.07393376731921%
9800	13131	91	1177786	1.04794568661968%
9900	13292	88	1148258	1.02167288304203%
10000	13329	85	1118363	0.995073537913543%
10100	13504	83	1098173	0.977109303822756%
10200	13504	82	1088003	0.968060454852806%
10300	13547	80	1067431	0.949756332826274%
10400	13830	74	1005312	0.894485393872061%
10500	13871	71	974000	0.866625260248945%
10600	13894	70	963498	0.857281011292955%
10700	14069	68	942166	0.838300672430911%
10800	14069	67	931388	0.828710849992551%
10900	14101	65	909751	0.809459134637308%
11000	14328	62	876846	0.780181614936598%
11100	14328	61	865806	0.770358675641784%
11200	14423	60	854634	0.76041828815975%
11300	14423	60	854634	0.76041828815975%
11400	14428	55	797837	0.709882646572112%
11500	14428	53	774931	0.689501827053362%
11600	14556	52	763347	0.679194858865761%
11700	14744	49	728495	0.648184978403547%
11800	15020	45	681502	0.606372533994021%
11900	15020	45	681502	0.606372533994021%
12000	15020	44	669596	0.595779063410321%
12100	15020	44	669596	0.595779063410321%
12200	15020	43	657465	0.584985397052949%
12300	15020	43	657465	0.584985397052949%
12400	15020	43	657465	0.584985397052949%
12500	15039	42	645063	0.573950606008178%
12600	15039	42	645063	0.573950606008178%
12700	15039	42	645063	0.573950606008178%
12800	15039	42	645063	0.573950606008178%
12900	15168	39	606467	0.539609467872071%
13000	15168	38	593513	0.528083529862558%
13100	15168	38	593513	0.528083529862558%
13200	15190	37	580382	0.516400104511091%
13300	15190	36	567090	0.504573427961575%
13400	15241	35	553761	0.492713830329277%
13500	15241	35	553761	0.492713830329277%
13600	15669	33	526710	0.468644959780002%
13700	15669	32	513090	0.456526442280422%
13800	15669	32	513090	0.456526442280422%
13900	15697	29	471495	0.419516916921023%
14000	15697	29	471495	0.419516916921023%
14100	15781	28	457426	0.406998897633094%
14200	15781	27	443325	0.394452406057355%
14300	15781	27	443325	0.394452406057355%
14400	15803	26	428997	0.381703939189955%
14500	15996	23	385720	0.343197839202488%
14600	16024	22	371164	0.330246507284435%
14700	16024	22	371164	0.330246507284435%
14800	16024	21	356420	0.317127900675492%
14900	16024	21	356420	0.317127900675492%
15000	16042	20	341441	0.303800200702936%
15100	16042	18	311382	0.277054935099422%
15200	16319	16	281024	0.250043631556673%
15300	16377	15	265783	0.236482814727665%
15400	16377	15	265783	0.236482814727665%
15500	16377	15	265783	0.236482814727665%
15600	16377	15	265783	0.236482814727665%
15700	17132	13	234417	0.208574634118867%
15800	17132	12	218636	0.194533347433048%
15900	17652	11	202833	0.180472486049358%
16000	17652	10	186837	0.166239901179807%
16100	17927	8	154771	0.137708889275143%
16200	17927	8	154771	0.137708889275143%
16300	17927	8	154771	0.137708889275143%
16400	20267	6	122075	0.108617329204199%
16500	20267	6	122075	0.108617329204199%
16600	20267	6	122075	0.108617329204199%
16700	20267	6	122075	0.108617329204199%
16800	20267	6	122075	0.108617329204199%
16900	20267	6	122075	0.108617329204199%
17000	20267	6	122075	0.108617329204199%
17100	20267	6	122075	0.108617329204199%
17200	20267	5	104943	0.0933739781173563%
17300	20267	5	104943	0.0933739781173563%
17400	20267	5	104943	0.0933739781173563%
17500	20267	5	104943	0.0933739781173563%
17600	20267	5	104943	0.0933739781173563%
17700	20892	4	87291	0.0776679523535838%
17800	20892	4	87291	0.0776679523535838%
17900	20892	4	87291	0.0776679523535838%
18000	20892	3	69364	0.0617172428664351%
18100	20892	3	69364	0.0617172428664351%
18200	20892	3	69364	0.0617172428664351%
18300	20892	3	69364	0.0617172428664351%
18400	20892	3	69364	0.0617172428664351%
18500	20892	3	69364	0.0617172428664351%
18600	20892	3	69364	0.0617172428664351%
18700	20892	3	69364	0.0617172428664351%
18800	20892	3	69364	0.0617172428664351%
18900	20892	3	69364	0.0617172428664351%
19000	20892	3	69364	0.0617172428664351%
19100	20892	3	69364	0.0617172428664351%
19200	20892	3	69364	0.0617172428664351%
19300	20892	3	69364	0.0617172428664351%
19400	20892	3	69364	0.0617172428664351%
19500	20892	3	69364	0.0617172428664351%
19600	20892	3	69364	0.0617172428664351%
19700	20892	3	69364	0.0617172428664351%
19800	20892	3	69364	0.0617172428664351%
19900	20892	3	69364	0.0617172428664351%
20000	20892	3	69364	0.0617172428664351%
20100	20892	3	69364	0.0617172428664351%
20200	20892	3	69364	0.0617172428664351%
20300	28205	2	49097	0.0436844973331031%
20400	28205	2	49097	0.0436844973331031%
20500	28205	2	49097	0.0436844973331031%
20600	28205	2	49097	0.0436844973331031%
20700	28205	2	49097	0.0436844973331031%
20800	28205	2	49097	0.0436844973331031%
20900	28205	1	28205	0.0250956524284615%
21000	28205	1	28205	0.0250956524284615%
21100	28205	1	28205	0.0250956524284615%
21200	28205	1	28205	0.0250956524284615%
21300	28205	1	28205	0.0250956524284615%
21400	28205	1	28205	0.0250956524284615%
21500	28205	1	28205	0.0250956524284615%
21600	28205	1	28205	0.0250956524284615%
21700	28205	1	28205	0.0250956524284615%
21800	28205	1	28205	0.0250956524284615%
21900	28205	1	28205	0.0250956524284615%
22000	28205	1	28205	0.0250956524284615%
22100	28205	1	28205	0.0250956524284615%
22200	28205	1	28205	0.0250956524284615%
22300	28205	1	28205	0.0250956524284615%
22400	28205	1	28205	0.0250956524284615%
22500	28205	1	28205	0.0250956524284615%
22600	28205	1	28205	0.0250956524284615%
22700	28205	1	28205	0.0250956524284615%
22800	28205	1	28205	0.0250956524284615%
22900	28205	1	28205	0.0250956524284615%
23000	28205	1	28205	0.0250956524284615%
23100	28205	1	28205	0.0250956524284615%
23200	28205	1	28205	0.0250956524284615%
23300	28205	1	28205	0.0250956524284615%
23400	28205	1	28205	0.0250956524284615%
23500	28205	1	28205	0.0250956524284615%
23600	28205	1	28205	0.0250956524284615%
23700	28205	1	28205	0.0250956524284615%
23800	28205	1	28205	0.0250956524284615%
23900	28205	1	28205	0.0250956524284615%
24000	28205	1	28205	0.0250956524284615%
24100	28205	1	28205	0.0250956524284615%
24200	28205	1	28205	0.0250956524284615%
24300	28205	1	28205	0.0250956524284615%
24400	28205	1	28205	0.0250956524284615%
24500	28205	1	28205	0.0250956524284615%
24600	28205	1	28205	0.0250956524284615%
24700	28205	1	28205	0.0250956524284615%
24800	28205	1	28205	0.0250956524284615%
24900	28205	1	28205	0.0250956524284615%
25000	28205	1	28205	0.0250956524284615%
25100	28205	1	28205	0.0250956524284615%
25200	28205	1	28205	0.0250956524284615%
25300	28205	1	28205	0.0250956524284615%
25400	28205	1	28205	0.0250956524284615%
25500	28205	1	28205	0.0250956524284615%
25600	28205	1	28205	0.0250956524284615%
25700	28205	1	28205	0.0250956524284615%
25800	28205	1	28205	0.0250956524284615%
25900	28205	1	28205	0.0250956524284615%
26000	28205	1	28205	0.0250956524284615%
26100	28205	1	28205	0.0250956524284615%
26200	28205	1	28205	0.0250956524284615%
26300	28205	1	28205	0.0250956524284615%
26400	28205	1	28205	0.0250956524284615%
26500	28205	1	28205	0.0250956524284615%
26600	28205	1	28205	0.0250956524284615%
26700	28205	1	28205	0.0250956524284615%
26800	28205	1	28205	0.0250956524284615%
26900	28205	1	28205	0.0250956524284615%
27000	28205	1	28205	0.0250956524284615%
27100	28205	1	28205	0.0250956524284615%
27200	28205	1	28205	0.0250956524284615%
27300	28205	1	28205	0.0250956524284615%
27400	28205	1	28205	0.0250956524284615%
27500	28205	1	28205	0.0250956524284615%
27600	28205	1	28205	0.0250956524284615%
27700	28205	1	28205	0.0250956524284615%
27800	28205	1	28205	0.0250956524284615%
27900	28205	1	28205	0.0250956524284615%
28000	28205	1	28205	0.0250956524284615%
28100	28205	1	28205	0.0250956524284615%
28200	28205	1	28205	0.0250956524284615%
