# Supplementary material for: RNA-sequencing of the sturgeon Acipenser baeri provides insights into expression dynamics of morphogenic differentiation and developmental regulatory genes in early versus late developmental stages
Source: BMC Genomics. 2016 Aug 8;17:564. doi: 10.1186/s12864-016-2839-3 (PMC4977659; doi:10.1186/s12864-016-2839-3)
Supplement: Additional file 3: — Results file of the best matches of unigenes obtained from the alignment against Uniprot database. (XLS 9825 kb) [file 12864_2016_2839_MOESM3_ESM.xls]

Query_Seq_id	Query_sequence_length	Subject_type	Subject_id	Subject_name	Subject_sequence_length	Query_start	Query_end	Subject_start	Subject_end	Alignment_length	Number_of_identical_matches	Query_percentage	Evalue
comp124777_c1_seq5	1461	tr	Q8UWC9	tr|Q8UWC9|Q8UWC9_TETNG Reverse transcriptase/ribonuclease H/putative methyltransferase (Fragment) OS=Tetraodon nigroviridis PE=4 SV=1	785	834	1061	621	696	76	40	0.082135523613963	1e-14
comp147292_c0_seq4	2449	tr	I3JEU3	tr|I3JEU3|I3JEU3_ORENI Uncharacterized protein OS=Oreochromis niloticus GN=LOC100695623 PE=3 SV=1	600	532	2271	21	600	582	448	0.548795426704777	0.0
comp142743_c0_seq11	5122	tr	M3ZR85	tr|M3ZR85|M3ZR85_XIPMA 6-phosphofructokinase OS=Xiphophorus maculatus PE=3 SV=1	788	4942	3284	1	554	554	486	0.284654431862554	0.0
comp38495_c0_seq1	307	tr	M7C5Q4	tr|M7C5Q4|M7C5Q4_CHEMY GTP-binding protein 5 OS=Chelonia mydas GN=UY3_07064 PE=4 SV=1	657	1	261	563	647	87	42	0.41042345276873	1e-12
comp93300_c1_seq1	1463	tr	R7UNP9	tr|R7UNP9|R7UNP9_CAPTE Uncharacterized protein OS=Capitella teleta GN=CAPTEDRAFT_208876 PE=4 SV=1	466	1336	2	1	450	452	172	0.3526999316473	5e-105
comp285830_c0_seq1	275	tr	H3J6H2	tr|H3J6H2|H3J6H2_STRPU Uncharacterized protein OS=Strongylocentrotus purpuratus PE=4 SV=1	329	272	3	233	321	90	43	0.469090909090909	3e-21
comp242289_c0_seq1	417	tr	T1FQJ5	tr|T1FQJ5|T1FQJ5_HELRO Uncharacterized protein OS=Helobdella robusta PE=4 SV=1	375	4	405	163	292	136	63	0.453237410071942	1e-25
comp242089_c0_seq1	347	tr	T1F026	tr|T1F026|T1F026_HELRO Uncharacterized protein OS=Helobdella robusta PE=4 SV=1	682	19	189	264	319	58	30	0.259365994236311	7e-06
comp277068_c0_seq1	223	tr	T1G6W4	tr|T1G6W4|T1G6W4_HELRO Uncharacterized protein OS=Helobdella robusta PE=4 SV=1	898	182	54	856	898	43	35	0.47085201793722	4e-16
comp204642_c0_seq1	241	tr	A8K5I5	tr|A8K5I5|A8K5I5_HUMAN cDNA FLJ78250, highly similar to Homo sapiens WW domain containing oxidoreductase (WWOX), transcript variant 1, mRNA OS=Homo sapiens PE=2 SV=1	414	14	160	11	58	49	35	0.435684647302905	4e-16
comp252753_c0_seq1	285	tr	F1QPB9	tr|F1QPB9|F1QPB9_DANRE Uncharacterized protein (Fragment) OS=Danio rerio GN=LOC100536351 PE=4 SV=1	795	285	1	86	180	95	58	0.610526315789474	8e-31
comp232253_c0_seq1	287	tr	R7V630	tr|R7V630|R7V630_CAPTE Uncharacterized protein OS=Capitella teleta GN=CAPTEDRAFT_154474 PE=4 SV=1	405	285	1	27	121	95	71	0.742160278745645	2e-43
comp91000_c0_seq2	730	tr	F6QJ96	tr|F6QJ96|F6QJ96_HORSE Uncharacterized protein OS=Equus caballus GN=DST PE=4 SV=1	7496	638	730	7278	7309	32	29	0.119178082191781	2e-05
comp138435_c1_seq1	277	tr	K4FUS7	tr|K4FUS7|K4FUS7_CALMI Betaine--homocysteine S-methyltransferase 1 isoform 2 OS=Callorhynchus milii PE=2 SV=1	412	47	277	8	85	78	67	0.725631768953069	7e-36
comp16249_c0_seq1	441	tr	H3IJ41	tr|H3IJ41|H3IJ41_STRPU Uncharacterized protein OS=Strongylocentrotus purpuratus PE=4 SV=1	2462	12	437	423	584	167	65	0.442176870748299	1e-19
comp79598_c0_seq1	368	tr	T1G238	tr|T1G238|T1G238_HELRO Uncharacterized protein (Fragment) OS=Helobdella robusta PE=4 SV=1	153	3	368	24	145	122	101	0.823369565217391	2e-69
comp287574_c0_seq1	212	tr	D6WZ61	tr|D6WZ61|D6WZ61_TRICA Putative uncharacterized protein OS=Tribolium castaneum GN=TcasGA2_TC012612 PE=4 SV=1	596	175	2	77	133	60	31	0.438679245283019	5e-10
comp236430_c0_seq1	380	tr	Q16K00	tr|Q16K00|Q16K00_AEDAE AAEL013159-PA OS=Aedes aegypti GN=AAEL013159 PE=4 SV=1	539	379	2	288	439	152	47	0.371052631578947	2e-11
comp46884_c0_seq1	404	tr	Q5TLN1	tr|Q5TLN1|Q5TLN1_ANGJA Reverse transcriptase OS=Anguilla japonica PE=4 SV=1	967	245	111	540	585	46	26	0.193069306930693	7e-04
comp135635_c0_seq1	625	tr	B5X6X5	tr|B5X6X5|B5X6X5_SALSA 39S ribosomal protein L43, mitochondrial OS=Salmo salar GN=RM43 PE=2 SV=1	151	114	533	1	140	140	112	0.5376	8e-78
comp136389_c0_seq1	2485	tr	Q7T2D2	tr|Q7T2D2|Q7T2D2_DANRE Arrestin, beta 2b OS=Danio rerio GN=arrb2b PE=2 SV=1	408	456	1670	1	406	406	365	0.440643863179074	0.0
comp270710_c0_seq1	201	tr	Q4UR16	tr|Q4UR16|Q4UR16_XANC8 Outer membrane hemin receptor OS=Xanthomonas campestris pv. campestris (strain 8004) GN=XC_3463 PE=3 SV=1	754	3	200	549	614	66	66	0.985074626865672	8e-35
comp142196_c1_seq4	2294	tr	G1KHJ2	tr|G1KHJ2|G1KHJ2_ANOCA Uncharacterized protein OS=Anolis carolinensis GN=DGKG PE=4 SV=2	909	2116	2	1	721	723	527	0.689189189189189	0.0
comp45808_c0_seq1	280	tr	G3MMF1	tr|G3MMF1|G3MMF1_9ACAR Putative uncharacterized protein OS=Amblyomma maculatum PE=2 SV=1	288	28	261	144	218	80	34	0.364285714285714	5e-08
comp224625_c0_seq1	266	tr	Q3BTG0	tr|Q3BTG0|Q3BTG0_XANC5 Uncharacterized protein OS=Xanthomonas campestris pv. vesicatoria (strain 85-10) GN=XCV2222 PE=4 SV=1	139	184	264	1	27	27	25	0.281954887218045	5e-06
comp291805_c0_seq1	202	tr	T0SBA4	tr|T0SBA4|T0SBA4_9STRA Maleylacetoacetate isomerase OS=Saprolegnia diclina VS20 GN=SDRG_00415 PE=3 SV=1	222	202	2	104	170	67	65	0.965346534653465	5e-39
comp137070_c0_seq1	1149	sp	P62269	sp|P62269|RS18_HUMAN 40S ribosomal protein S18 OS=Homo sapiens GN=RPS18 PE=1 SV=3	152	91	483	1	131	131	129	0.336814621409922	2e-84
comp191006_c0_seq1	245	tr	Q5DBZ9	tr|Q5DBZ9|Q5DBZ9_SCHJA SJCHGC04710 protein OS=Schistosoma japonicum PE=2 SV=1	192	97	231	149	192	45	27	0.330612244897959	6e-08
comp132282_c1_seq1	2509	tr	H3BET0	tr|H3BET0|H3BET0_LATCH Uncharacterized protein (Fragment) OS=Latimeria chalumnae PE=4 SV=1	1012	22	816	738	1006	281	136	0.162614587485054	6e-49
comp128338_c1_seq2	2481	tr	H9G5J5	tr|H9G5J5|H9G5J5_ANOCA Uncharacterized protein OS=Anolis carolinensis GN=LOC100566638 PE=4 SV=1	320	2338	1391	5	320	316	267	0.322853688029021	0.0
comp253935_c0_seq1	343	tr	K1PZJ2	tr|K1PZJ2|K1PZJ2_CRAGI Transcription elongation factor SPT5 OS=Crassostrea gigas GN=CGI_10027405 PE=3 SV=1	1046	342	217	990	1031	42	32	0.279883381924198	5e-12
comp189954_c0_seq1	655	tr	R7TIX6	tr|R7TIX6|R7TIX6_CAPTE Uncharacterized protein OS=Capitella teleta GN=CAPTEDRAFT_223437 PE=4 SV=1	318	29	655	71	279	209	117	0.53587786259542	8e-75
comp112367_c1_seq1	1349	tr	T1FP84	tr|T1FP84|T1FP84_HELRO Uncharacterized protein OS=Helobdella robusta PE=4 SV=1	419	23	1273	1	419	419	337	0.749444032616753	0.0
comp132114_c0_seq2	6680	tr	E9QIU2	tr|E9QIU2|E9QIU2_DANRE Uncharacterized protein OS=Danio rerio GN=alg13 PE=4 SV=1	889	117	2042	1	625	652	424	0.190419161676647	0.0
comp240489_c0_seq1	219	tr	G5JE54	tr|G5JE54|G5JE54_CROWT Uncharacterized protein OS=Crocosphaera watsonii WH 0003 GN=CWATWH0003_B041 PE=4 SV=1	2853	189	1	2191	2254	64	30	0.410958904109589	3e-07
comp10448_c0_seq1	219	tr	F1RAM2	tr|F1RAM2|F1RAM2_DANRE Uncharacterized protein OS=Danio rerio GN=cacna1i PE=4 SV=1	1547	218	3	60	131	72	63	0.863013698630137	1e-36
comp146448_c0_seq2	1952	tr	H3ARD5	tr|H3ARD5|H3ARD5_LATCH Uncharacterized protein OS=Latimeria chalumnae PE=4 SV=1	1949	811	188	1731	1933	208	151	0.232069672131148	3e-74
comp148710_c2_seq6	4625	tr	F1Q5B8	tr|F1Q5B8|F1Q5B8_DANRE Uncharacterized protein OS=Danio rerio GN=ogdha PE=2 SV=1	1024	4414	1361	1	1021	1021	902	0.585081081081081	0.0
comp99636_c1_seq1	817	tr	R7U141	tr|R7U141|R7U141_CAPTE Uncharacterized protein OS=Capitella teleta GN=CAPTEDRAFT_224530 PE=4 SV=1	169	2	436	23	168	146	100	0.367197062423501	1e-50
comp128529_c0_seq2	1632	tr	I3KW22	tr|I3KW22|I3KW22_ORENI Uncharacterized protein OS=Oreochromis niloticus GN=LOC100691208 PE=4 SV=1	457	1281	1	1	422	434	272	0.5	6e-166
comp120669_c0_seq1	564	tr	K1PXG6	tr|K1PXG6|K1PXG6_CRAGI Serine/threonine-protein phosphatase OS=Crassostrea gigas GN=CGI_10013946 PE=3 SV=1	328	1	378	204	328	127	115	0.611702127659574	8e-71
comp76706_c0_seq1	789	tr	T1FU76	tr|T1FU76|T1FU76_HELRO Stathmin OS=Helobdella robusta PE=3 SV=1	148	717	286	3	141	144	80	0.304182509505703	4e-22
comp280405_c0_seq1	221	tr	F7HTC0	tr|F7HTC0|F7HTC0_CALJA UPF0631 protein C17orf108 OS=Callithrix jacchus GN=C5H17orf108 PE=4 SV=1	78	1	129	36	78	43	30	0.407239819004525	2e-11
comp205182_c0_seq1	363	tr	Q76IK9	tr|Q76IK9|Q76IK9_DANRE Pol-like protein OS=Danio rerio GN=ORF2 PE=4 SV=1	1148	40	345	4	106	103	33	0.272727272727273	4e-06
comp57599_c1_seq1	225	tr	T1EGB6	tr|T1EGB6|T1EGB6_HELRO Uncharacterized protein OS=Helobdella robusta PE=4 SV=1	415	224	6	89	161	73	63	0.84	1e-37
comp23629_c0_seq1	256	tr	B1H1T2	tr|B1H1T2|B1H1T2_XENLA LOC100158298 protein OS=Xenopus laevis GN=trmt1 PE=2 SV=1	601	8	253	504	580	82	40	0.46875	1e-14
comp148685_c0_seq8	4336	tr	E6ZIE8	tr|E6ZIE8|E6ZIE8_DICLA Transmembrane protein 56-B OS=Dicentrarchus labrax GN=TMEM56-B PE=4 SV=1	263	381	1166	1	263	263	210	0.14529520295203	4e-131
comp277535_c0_seq1	274	tr	B7Q219	tr|B7Q219|B7Q219_IXOSC Putative uncharacterized protein OS=Ixodes scapularis GN=IscW_ISCW020031 PE=4 SV=1	222	35	241	70	136	69	25	0.273722627737226	7e-06
comp148355_c0_seq1	4550	tr	I3JIU8	tr|I3JIU8|I3JIU8_ORENI Uncharacterized protein OS=Oreochromis niloticus GN=LOC100710356 PE=4 SV=1	616	1071	2918	1	616	617	505	0.332967032967033	0.0
comp261561_c0_seq1	251	tr	I3JZN0	tr|I3JZN0|I3JZN0_ORENI Uncharacterized protein (Fragment) OS=Oreochromis niloticus GN=LOC100699149 PE=4 SV=1	607	246	1	425	508	85	32	0.382470119521912	6e-05
comp139586_c0_seq4	1752	tr	I3KW94	tr|I3KW94|I3KW94_ORENI Uncharacterized protein (Fragment) OS=Oreochromis niloticus GN=LOC100702477 PE=4 SV=1	231	225	809	17	211	196	126	0.215753424657534	4e-77
comp107842_c1_seq3	1126	tr	J9KPC8	tr|J9KPC8|J9KPC8_ACYPI Uncharacterized protein OS=Acyrthosiphon pisum PE=4 SV=1	330	2	307	181	292	112	53	0.141207815275311	2e-24
comp140609_c0_seq1	3994	tr	E1BWD6	tr|E1BWD6|E1BWD6_CHICK Uncharacterized protein OS=Gallus gallus GN=SLC4A4 PE=4 SV=2	1082	436	3666	4	1082	1080	945	0.709814722083125	0.0
comp287116_c0_seq1	205	tr	G7PJX4	tr|G7PJX4|G7PJX4_MACFA Putative phospholipase B-like 1 OS=Macaca fascicularis GN=EGM_03025 PE=4 SV=1	572	4	204	332	398	67	47	0.68780487804878	3e-23
comp17939_c0_seq1	468	tr	T1FEK8	tr|T1FEK8|T1FEK8_HELRO Importin subunit alpha OS=Helobdella robusta PE=3 SV=1	550	83	346	13	94	89	49	0.314102564102564	1e-18
comp59413_c0_seq1	734	tr	R7UA65	tr|R7UA65|R7UA65_CAPTE Uncharacterized protein OS=Capitella teleta GN=CAPTEDRAFT_210699 PE=4 SV=1	262	311	60	153	241	89	38	0.155313351498638	3e-12
comp234819_c0_seq1	257	tr	E7FAN9	tr|E7FAN9|E7FAN9_DANRE Uncharacterized protein OS=Danio rerio PE=4 SV=1	899	2	253	403	488	92	35	0.408560311284047	3e-04
comp42586_c0_seq1	435	tr	H3AHX7	tr|H3AHX7|H3AHX7_LATCH Uncharacterized protein (Fragment) OS=Latimeria chalumnae PE=4 SV=1	196	330	1	1	111	111	49	0.337931034482759	8e-20
comp266172_c0_seq1	215	tr	R7TUZ6	tr|R7TUZ6|R7TUZ6_CAPTE Uncharacterized protein OS=Capitella teleta GN=CAPTEDRAFT_161485 PE=3 SV=1	733	4	210	286	354	69	55	0.767441860465116	3e-16
comp156070_c0_seq1	226	tr	K7FP82	tr|K7FP82|K7FP82_PELSI Uncharacterized protein (Fragment) OS=Pelodiscus sinensis GN=CACNA1H PE=4 SV=1	2278	225	1	1983	2056	75	50	0.663716814159292	3e-21
comp250420_c0_seq1	294	tr	B4JIL3	tr|B4JIL3|B4JIL3_DROGR Rfp1 OS=Drosophila grimshawi GN=Rfp1 PE=4 SV=1	779	244	2	1	82	82	41	0.418367346938776	3e-19
comp269401_c0_seq1	216	tr	F1QM44	tr|F1QM44|F1QM44_DANRE Fatty-acid amide hydrolase 2-B OS=Danio rerio GN=faah2b PE=4 SV=1	526	213	1	13	88	76	36	0.5	6e-09
comp132239_c1_seq1	1226	tr	G1KPX0	tr|G1KPX0|G1KPX0_ANOCA Uncharacterized protein OS=Anolis carolinensis GN=TMCC2 PE=4 SV=2	697	1023	1	1	333	349	232	0.567699836867863	3e-105
comp208551_c0_seq1	246	tr	R7TTH2	tr|R7TTH2|R7TTH2_CAPTE Uncharacterized protein OS=Capitella teleta GN=CAPTEDRAFT_151090 PE=4 SV=1	217	67	246	1	55	60	42	0.51219512195122	6e-19
comp146747_c1_seq2	3767	tr	B5X0P8	tr|B5X0P8|B5X0P8_SALSA ATP-dependent RNA helicase DDX51 OS=Salmo salar GN=DDX51 PE=2 SV=1	678	1303	2853	171	676	517	375	0.298646137509955	0.0
comp141268_c0_seq1	1067	tr	G1TG23	tr|G1TG23|G1TG23_RABIT Uncharacterized protein OS=Oryctolagus cuniculus GN=NCR3 PE=4 SV=1	194	260	577	19	127	111	48	0.134957825679475	4e-13
comp213385_c0_seq1	369	tr	R7VG45	tr|R7VG45|R7VG45_CAPTE Uncharacterized protein (Fragment) OS=Capitella teleta GN=CAPTEDRAFT_106305 PE=4 SV=1	80	138	362	1	75	75	38	0.308943089430894	4e-15
comp56948_c0_seq1	486	tr	E7FB10	tr|E7FB10|E7FB10_DANRE Uncharacterized protein OS=Danio rerio GN=pim3 PE=2 SV=1	320	313	2	2	96	105	51	0.314814814814815	3e-18
comp62249_c0_seq1	258	tr	I1G1G6	tr|I1G1G6|I1G1G6_AMPQE Uncharacterized protein OS=Amphimedon queenslandica PE=4 SV=1	569	236	3	295	370	78	43	0.5	2e-15
comp76452_c1_seq1	959	tr	F1QJD6	tr|F1QJD6|F1QJD6_DANRE Uncharacterized protein (Fragment) OS=Danio rerio GN=pde11al PE=4 SV=2	920	957	133	595	869	275	240	0.750782064650678	6e-175
comp138185_c2_seq3	2483	tr	U3JA56	tr|U3JA56|U3JA56_DANRE Uncharacterized protein OS=Danio rerio GN=si:dkey-21c1.6 PE=4 SV=1	70	2195	1986	1	70	70	52	0.06282722513089	4e-26
comp115695_c0_seq3	1160	tr	H2MM51	tr|H2MM51|H2MM51_ORYLA Uncharacterized protein (Fragment) OS=Oryzias latipes GN=LOC101159260 PE=4 SV=1	444	579	1	205	400	196	159	0.411206896551724	1e-87
comp284917_c0_seq1	231	tr	T1FU29	tr|T1FU29|T1FU29_HELRO Uncharacterized protein OS=Helobdella robusta PE=4 SV=1	3066	229	2	1445	1519	76	37	0.480519480519481	2e-08
comp139551_c1_seq1	685	tr	M3ZM15	tr|M3ZM15|M3ZM15_XIPMA Uncharacterized protein (Fragment) OS=Xiphophorus maculatus PE=4 SV=1	163	75	1	118	142	25	23	0.100729927007299	2e-04
comp132075_c0_seq4	1478	tr	H2TFC1	tr|H2TFC1|H2TFC1_TAKRU Uncharacterized protein OS=Takifugu rubripes GN=DDX17 (1 of 2) PE=4 SV=1	639	2	784	248	507	261	230	0.466847090663058	2e-150
comp258765_c0_seq1	550	tr	T1FV64	tr|T1FV64|T1FV64_HELRO Uncharacterized protein OS=Helobdella robusta PE=4 SV=1	4826	547	5	4142	4332	193	103	0.561818181818182	8e-47
comp148671_c1_seq1	1128	tr	H2ZXL0	tr|H2ZXL0|H2ZXL0_LATCH Uncharacterized protein OS=Latimeria chalumnae PE=4 SV=1	1869	940	1029	1201	1230	30	24	0.0638297872340425	6e-04
comp25019_c0_seq2	300	tr	K7FCW5	tr|K7FCW5|K7FCW5_PELSI Uncharacterized protein (Fragment) OS=Pelodiscus sinensis GN=MARCH1 PE=4 SV=1	361	201	1	188	254	68	30	0.3	5e-07
comp251541_c0_seq1	345	tr	L7LQT8	tr|L7LQT8|L7LQT8_9ACAR Putative ribosomal rna adenine dimethylase OS=Rhipicephalus pulchellus PE=2 SV=1	353	1	345	118	231	115	94	0.817391304347826	4e-58
comp162507_c0_seq1	837	tr	I3J854	tr|I3J854|I3J854_ORENI Hyaluronidase OS=Oreochromis niloticus GN=LOC100702641 PE=3 SV=1	448	2	598	240	443	205	124	0.444444444444444	7e-75
comp159149_c0_seq1	762	tr	M7BS08	tr|M7BS08|M7BS08_CHEMY Nucleoredoxin-like protein 1 OS=Chelonia mydas GN=UY3_11987 PE=4 SV=1	208	401	3	1	133	133	90	0.354330708661417	4e-57
comp146406_c3_seq30	5320	tr	K7G0M4	tr|K7G0M4|K7G0M4_PELSI Uncharacterized protein OS=Pelodiscus sinensis GN=ACSM3 PE=4 SV=1	580	3259	4968	11	579	570	402	0.226691729323308	0.0
comp221296_c0_seq1	219	tr	R7UUE1	tr|R7UUE1|R7UUE1_CAPTE Importin subunit alpha OS=Capitella teleta GN=CAPTEDRAFT_224969 PE=3 SV=1	476	219	52	418	473	56	28	0.383561643835616	4e-08
comp252301_c0_seq1	226	tr	G0C989	tr|G0C989|G0C989_XANCA Putative uncharacterized protein OS=Xanthomonas campestris pv. raphani 756C GN=XCR_0501 PE=4 SV=1	188	3	224	92	165	74	73	0.969026548672566	4e-33
comp298339_c0_seq1	217	tr	R7UPR4	tr|R7UPR4|R7UPR4_CAPTE Uncharacterized protein OS=Capitella teleta GN=CAPTEDRAFT_213398 PE=4 SV=1	1714	216	1	46	117	72	58	0.80184331797235	7e-33
comp117952_c0_seq1	1143	tr	M4AEL1	tr|M4AEL1|M4AEL1_XIPMA Proteasome subunit alpha type OS=Xiphophorus maculatus PE=3 SV=1	263	26	832	1	260	271	194	0.509186351706037	4e-137
comp144750_c0_seq1	3219	tr	I3J849	tr|I3J849|I3J849_ORENI Uncharacterized protein (Fragment) OS=Oreochromis niloticus GN=mst1 PE=3 SV=1	720	366	2555	11	716	734	506	0.471575023299161	0.0
comp202922_c0_seq1	280	tr	M7BC30	tr|M7BC30|M7BC30_CHEMY Transcription elongation factor A N-terminal and central domain-containing protein OS=Chelonia mydas GN=UY3_07470 PE=3 SV=1	880	1	279	783	868	94	45	0.482142857142857	3e-14
comp142218_c0_seq1	1506	tr	Q7SYF6	tr|Q7SYF6|Q7SYF6_ACIBE Keratin type IIE (Fragment) OS=Acipenser baerii GN=krt2 PE=2 SV=1	487	388	1455	50	405	356	320	0.637450199203187	0.0
comp71517_c0_seq1	357	tr	M4M6G6	tr|M4M6G6|M4M6G6_HALDV Aryl hydrocarbon receptor nuclear translocator OS=Haliotis diversicolor GN=ARNT PE=2 SV=1	590	11	355	50	160	115	93	0.781512605042017	1e-56
comp147322_c0_seq1	5411	tr	I3K162	tr|I3K162|I3K162_ORENI Uncharacterized protein OS=Oreochromis niloticus GN=RTKN (2 of 2) PE=4 SV=1	487	4804	3458	30	477	449	350	0.19404915912031	0.0
comp267077_c0_seq1	340	tr	Q4LE01	tr|Q4LE01|Q4LE01_9PERO Skin mucus lectin OS=Nuchequula nuchalis GN=pfl-1 PE=2 SV=1	231	5	169	99	154	59	26	0.229411764705882	1e-05
comp146730_c0_seq2	2503	tr	M3XBV9	tr|M3XBV9|M3XBV9_FELCA Uncharacterized protein OS=Felis catus GN=GCC2 PE=4 SV=1	1683	1788	73	159	739	597	216	0.258889332800639	6e-97
comp279712_c0_seq1	258	tr	R7ULA2	tr|R7ULA2|R7ULA2_CAPTE Uncharacterized protein (Fragment) OS=Capitella teleta GN=CAPTEDRAFT_24585 PE=4 SV=1	417	1	258	260	345	86	61	0.709302325581395	5e-37
comp136423_c0_seq1	1459	tr	H2Q3W6	tr|H2Q3W6|H2Q3W6_PANTR Berardinelli-Seip congenital lipodystrophy 2 (Seipin) OS=Pan troglodytes GN=LOC100609080 PE=2 SV=1	462	1325	537	76	338	263	189	0.388622344071282	3e-120
comp145774_c1_seq5	2666	tr	H3AJ24	tr|H3AJ24|H3AJ24_LATCH Uncharacterized protein (Fragment) OS=Latimeria chalumnae PE=4 SV=1	831	2664	1633	481	823	345	218	0.245311327831958	6e-151
comp245612_c0_seq1	277	tr	H0W637	tr|H0W637|H0W637_CAVPO Uncharacterized protein (Fragment) OS=Cavia porcellus GN=LOC100724155 PE=4 SV=1	734	277	35	357	437	81	52	0.563176895306859	6e-26
comp72220_c0_seq1	806	tr	R7TKW5	tr|R7TKW5|R7TKW5_CAPTE Uncharacterized protein OS=Capitella teleta GN=CAPTEDRAFT_221224 PE=4 SV=1	1863	770	3	10	288	279	145	0.53970223325062	2e-79
comp212192_c0_seq1	288	tr	K1QE83	tr|K1QE83|K1QE83_CRAGI CCR4-NOT transcription complex subunit 1 OS=Crassostrea gigas GN=CGI_10023793 PE=4 SV=1	2433	3	161	430	482	53	32	0.333333333333333	5e-16
comp293677_c0_seq1	230	tr	L7MHY9	tr|L7MHY9|L7MHY9_9ACAR Uncharacterized protein (Fragment) OS=Rhipicephalus pulchellus PE=2 SV=1	1166	230	3	174	249	76	53	0.691304347826087	3e-29
comp145766_c0_seq1	4823	tr	F1Q828	tr|F1Q828|F1Q828_DANRE Uncharacterized protein (Fragment) OS=Danio rerio GN=si:dkey-37m8.10 PE=4 SV=1	1311	30	1649	5	549	545	400	0.248807795977607	0.0
comp132216_c0_seq1	622	tr	H2MKZ9	tr|H2MKZ9|H2MKZ9_ORYLA Uncharacterized protein (Fragment) OS=Oryzias latipes PE=4 SV=1	213	293	616	105	210	108	60	0.289389067524116	7e-27
comp269636_c0_seq1	226	tr	E3LQH0	tr|E3LQH0|E3LQH0_CAERE CRE-PRX-13 protein OS=Caenorhabditis remanei GN=Cre-prx-13 PE=4 SV=1	329	221	21	188	255	68	34	0.451327433628319	1e-13
comp112063_c0_seq1	1198	tr	Q5EB19	tr|Q5EB19|Q5EB19_DANRE Ring finger protein 7 OS=Danio rerio GN=rnf7 PE=4 SV=1	113	883	542	1	113	114	106	0.265442404006678	1e-53
comp232737_c0_seq1	353	tr	Q76IM3	tr|Q76IM3|Q76IM3_TETNG Pol-like protein OS=Tetraodon nigroviridis GN=ORF2 PE=4 SV=1	1302	71	280	150	219	70	35	0.297450424929178	2e-10
comp177193_c0_seq1	482	tr	F1KXW6	tr|F1KXW6|F1KXW6_ASCSU 14-3-3-like protein OS=Ascaris suum PE=2 SV=1	254	73	480	1	135	136	108	0.672199170124481	3e-70
comp69041_c0_seq2	1001	tr	G3I5M8	tr|G3I5M8|G3I5M8_CRIGR Protein CASC3 OS=Cricetulus griseus GN=I79_018781 PE=4 SV=1	620	660	271	36	167	143	63	0.188811188811189	3e-16
comp118345_c0_seq1	781	tr	T1F5T6	tr|T1F5T6|T1F5T6_HELRO Uncharacterized protein OS=Helobdella robusta PE=4 SV=1	147	729	310	3	145	143	68	0.261203585147247	2e-36
comp268851_c0_seq1	308	tr	K1P964	tr|K1P964|K1P964_CRAGI Uncharacterized protein OS=Crassostrea gigas GN=CGI_10006312 PE=4 SV=1	874	225	1	226	300	75	36	0.350649350649351	3e-08
comp259288_c0_seq1	215	tr	D2CFW9	tr|D2CFW9|D2CFW9_TRICA Putative uncharacterized protein GLEAN_10569 OS=Tribolium castaneum GN=GLEAN_10569 PE=4 SV=1	502	1	213	102	172	71	58	0.809302325581395	3e-32
comp133263_c0_seq1	1658	tr	D3K5L1	tr|D3K5L1|D3K5L1_PIG Uncharacterized protein OS=Sus scrofa GN=ZBTB38 PE=2 SV=1	1194	1320	61	9	409	454	119	0.215319662243667	2e-23
comp9752_c0_seq1	311	tr	H2ZYA5	tr|H2ZYA5|H2ZYA5_LATCH Uncharacterized protein (Fragment) OS=Latimeria chalumnae PE=4 SV=1	448	301	2	116	219	106	56	0.540192926045016	1e-23
comp169363_c0_seq1	706	tr	E9H2U1	tr|E9H2U1|E9H2U1_DAPPU Putative uncharacterized protein OS=Daphnia pulex GN=DAPPUDRAFT_215363 PE=4 SV=1	344	93	704	2	209	215	99	0.420679886685552	8e-52
comp274338_c0_seq1	262	tr	R7UIX6	tr|R7UIX6|R7UIX6_CAPTE Uncharacterized protein OS=Capitella teleta GN=CAPTEDRAFT_162073 PE=3 SV=1	405	262	2	270	356	87	51	0.583969465648855	2e-28
comp245457_c0_seq1	326	tr	Q3L2T4	tr|Q3L2T4|Q3L2T4_MACEU Complement component C3 OS=Macropus eugenii PE=2 SV=1	1651	7	309	851	953	103	49	0.450920245398773	7e-19
comp298_c0_seq1	1026	tr	T1FMX5	tr|T1FMX5|T1FMX5_HELRO Uncharacterized protein OS=Helobdella robusta PE=4 SV=1	516	1024	479	321	504	187	99	0.289473684210526	1e-47
comp10474_c0_seq1	319	tr	H2ZXN6	tr|H2ZXN6|H2ZXN6_LATCH Uncharacterized protein OS=Latimeria chalumnae PE=4 SV=2	383	65	319	180	264	85	46	0.432601880877743	6e-19
comp255600_c0_seq1	397	tr	R7TWD9	tr|R7TWD9|R7TWD9_CAPTE Uncharacterized protein OS=Capitella teleta GN=CAPTEDRAFT_149660 PE=4 SV=1	4333	3	395	3579	3704	133	74	0.55919395465995	1e-23
comp118856_c2_seq1	1809	tr	H3A1I3	tr|H3A1I3|H3A1I3_LATCH Uncharacterized protein OS=Latimeria chalumnae PE=4 SV=1	309	192	1118	1	309	309	266	0.441127694859038	0.0
comp268794_c0_seq1	306	tr	R7UKA3	tr|R7UKA3|R7UKA3_CAPTE Uncharacterized protein (Fragment) OS=Capitella teleta GN=CAPTEDRAFT_90714 PE=4 SV=1	841	1	306	283	384	102	62	0.607843137254902	2e-35
comp140715_c0_seq1	2577	tr	F1R7V9	tr|F1R7V9|F1R7V9_DANRE Uncharacterized protein OS=Danio rerio GN=eml2 PE=4 SV=1	833	2320	392	188	830	643	535	0.622817229336438	0.0
comp139793_c2_seq6	2159	sp	Q9NZC7	sp|Q9NZC7|WWOX_HUMAN WW domain-containing oxidoreductase OS=Homo sapiens GN=WWOX PE=1 SV=1	414	160	1398	1	413	413	337	0.468272348309403	0.0
comp92983_c0_seq1	717	tr	K7EX43	tr|K7EX43|K7EX43_PELSI Uncharacterized protein OS=Pelodiscus sinensis PE=4 SV=1	1152	699	4	245	476	234	136	0.569037656903766	9e-77
comp59757_c0_seq1	710	tr	M7BHZ4	tr|M7BHZ4|M7BHZ4_CHEMY E3 ubiquitin-protein ligase TRIM32 OS=Chelonia mydas GN=UY3_05245 PE=4 SV=1	324	637	41	30	229	200	122	0.515492957746479	1e-82
comp22733_c0_seq1	561	tr	T1EMI4	tr|T1EMI4|T1EMI4_HELRO Eukaryotic translation initiation factor 3 subunit B OS=Helobdella robusta PE=3 SV=1	694	560	45	499	670	172	126	0.67379679144385	1e-87
comp231503_c0_seq1	202	tr	Q8UWD0	tr|Q8UWD0|Q8UWD0_TETNG Lambda-recombinase-like protein (Fragment) OS=Tetraodon nigroviridis PE=4 SV=1	1250	42	185	1097	1145	49	25	0.371287128712871	8e-07
comp280744_c0_seq1	267	tr	R7TSU0	tr|R7TSU0|R7TSU0_CAPTE Uncharacterized protein OS=Capitella teleta GN=CAPTEDRAFT_153177 PE=4 SV=1	844	7	267	285	375	91	45	0.50561797752809	1e-21
comp254744_c0_seq1	208	tr	T1FMK8	tr|T1FMK8|T1FMK8_HELRO Uncharacterized protein OS=Helobdella robusta PE=4 SV=1	508	5	181	423	481	59	52	0.75	9e-27
comp110320_c0_seq1	268	tr	I3J7M2	tr|I3J7M2|I3J7M2_ORENI Uncharacterized protein (Fragment) OS=Oreochromis niloticus PE=4 SV=1	170	261	1	8	102	95	35	0.391791044776119	6e-09
comp18455_c0_seq1	455	tr	K1R2S4	tr|K1R2S4|K1R2S4_CRAGI NEDD8-activating enzyme E1 regulatory subunit (Fragment) OS=Crassostrea gigas GN=CGI_10014753 PE=4 SV=1	530	455	3	132	282	151	103	0.679120879120879	1e-68
comp214593_c0_seq1	216	tr	H3A9F5	tr|H3A9F5|H3A9F5_LATCH Uncharacterized protein (Fragment) OS=Latimeria chalumnae PE=4 SV=1	1124	10	192	289	357	69	27	0.375	1e-05
comp124208_c0_seq1	642	tr	A8UF56	tr|A8UF56|A8UF56_AREMA Ribosomal protein rpl14 (Fragment) OS=Arenicola marina PE=2 SV=1	152	630	238	1	131	131	96	0.448598130841121	1e-65
comp170760_c0_seq1	278	tr	E6PBU2	tr|E6PBU2|E6PBU2_TETTH 40S ribosomal protein S24 OS=Tetrahymena thermophila PE=1 SV=1	149	277	2	16	107	92	74	0.798561151079137	5e-40
comp279281_c0_seq1	338	tr	R7TUW0	tr|R7TUW0|R7TUW0_CAPTE Uncharacterized protein OS=Capitella teleta GN=CAPTEDRAFT_163682 PE=3 SV=1	855	6	338	533	642	111	82	0.727810650887574	9e-45
comp282806_c0_seq1	224	tr	H3AH72	tr|H3AH72|H3AH72_LATCH Uncharacterized protein (Fragment) OS=Latimeria chalumnae PE=4 SV=1	326	1	132	262	305	44	23	0.308035714285714	3e-06
comp131418_c0_seq1	1473	tr	H3AR89	tr|H3AR89|H3AR89_LATCH Uncharacterized protein OS=Latimeria chalumnae PE=4 SV=1	440	1208	54	59	440	389	208	0.423625254582485	3e-127
comp147914_c2_seq1	959	tr	H3BDQ3	tr|H3BDQ3|H3BDQ3_LATCH Uncharacterized protein OS=Latimeria chalumnae PE=4 SV=1	1770	36	959	1271	1577	308	262	0.819603753910323	1e-175
comp6657_c1_seq1	211	tr	Q8C1M0	tr|Q8C1M0|Q8C1M0_MOUSE Putative uncharacterized protein OS=Mus musculus GN=Prmt3 PE=2 SV=1	418	71	196	29	73	45	23	0.327014218009479	0.001
comp152195_c0_seq1	1839	tr	K1PB10	tr|K1PB10|K1PB10_CRAGI DDI1-like protein 2 OS=Crassostrea gigas GN=CGI_10011744 PE=4 SV=1	453	1739	357	1	452	467	281	0.458401305057096	1e-172
comp274642_c0_seq1	324	tr	R7VLJ9	tr|R7VLJ9|R7VLJ9_CAPTE Uncharacterized protein OS=Capitella teleta GN=CAPTEDRAFT_159160 PE=4 SV=1	161	3	308	56	153	102	49	0.453703703703704	7e-17
comp59726_c0_seq1	207	tr	H3AHT1	tr|H3AHT1|H3AHT1_LATCH Uncharacterized protein (Fragment) OS=Latimeria chalumnae PE=4 SV=1	1234	2	178	813	871	59	36	0.521739130434783	2e-08
comp262634_c0_seq1	245	tr	T0S2P7	tr|T0S2P7|T0S2P7_9STRA 2,3-bisphosphoglycerate-dependent phosphoglycerate mutase OS=Saprolegnia diclina VS20 GN=SDRG_03477 PE=3 SV=1	265	1	243	127	207	81	81	0.991836734693878	3e-50
comp137761_c0_seq4	2665	tr	B5G0L3	tr|B5G0L3|B5G0L3_TAEGU Putative homeobox prox 1 variant 3 OS=Taeniopygia guttata PE=2 SV=1	244	1312	2037	1	244	244	204	0.229643527204503	2e-139
comp67029_c1_seq1	204	tr	R7UXU2	tr|R7UXU2|R7UXU2_CAPTE Uncharacterized protein OS=Capitella teleta GN=CAPTEDRAFT_144659 PE=4 SV=1	217	75	203	1	43	43	35	0.514705882352941	4e-15
comp132734_c1_seq1	1119	tr	F6QZJ0	tr|F6QZJ0|F6QZJ0_XENTR Uncharacterized protein OS=Xenopus tropicalis GN=stard6 PE=4 SV=1	208	1014	397	1	206	206	140	0.375335120643432	5e-105
comp149284_c0_seq4	5848	tr	Q4S7Y8	tr|Q4S7Y8|Q4S7Y8_TETNG Chromosome 9 SCAF14710, whole genome shotgun sequence. (Fragment) OS=Tetraodon nigroviridis GN=GSTENG00022578001 PE=4 SV=1	718	385	2076	124	704	585	319	0.163645690834473	0.0
comp121159_c0_seq1	1360	tr	K1QAG0	tr|K1QAG0|K1QAG0_CRAGI Serine-threonine kinase receptor-associated protein OS=Crassostrea gigas GN=CGI_10016312 PE=4 SV=1	1289	86	1036	840	1242	431	149	0.328676470588235	3e-38
comp119521_c0_seq1	623	tr	I1XAP1	tr|I1XAP1|I1XAP1_EPICO 11beta-hydroxylase (Fragment) OS=Epinephelus coioides PE=2 SV=1	287	108	623	14	183	172	112	0.539325842696629	2e-69
comp136756_c0_seq1	2612	tr	H3AAG8	tr|H3AAG8|H3AAG8_LATCH Uncharacterized protein OS=Latimeria chalumnae PE=4 SV=1	833	2413	5	1	795	808	449	0.515696784073507	0.0
comp47001_c0_seq1	211	tr	B0WEM1	tr|B0WEM1|B0WEM1_CULQU GTP-binding protein 128up OS=Culex quinquefasciatus GN=CpipJ_CPIJ005732 PE=4 SV=1	367	2	211	63	132	70	68	0.966824644549763	2e-40
comp147252_c0_seq2	9973	tr	I3IYW2	tr|I3IYW2|I3IYW2_ORENI Uncharacterized protein (Fragment) OS=Oreochromis niloticus GN=fat4 PE=4 SV=1	4945	9532	947	1785	4758	2981	1267	0.381129048430763	0.0
comp177011_c0_seq1	308	tr	K9J3C0	tr|K9J3C0|K9J3C0_DESRO Putative translation initiation factor 5b eif-5b (Fragment) OS=Desmodus rotundus PE=2 SV=1	613	2	289	248	339	98	47	0.457792207792208	1e-15
comp15966_c0_seq1	286	tr	C0H971	tr|C0H971|C0H971_SALSA C-1-tetrahydrofolate synthase, cytoplasmic OS=Salmo salar GN=C1TC PE=2 SV=1	970	251	6	2	89	88	33	0.346153846153846	2e-06
comp132390_c0_seq7	815	tr	F1R3Z4	tr|F1R3Z4|F1R3Z4_DANRE Uncharacterized protein OS=Danio rerio GN=bcar3 PE=4 SV=1	912	590	387	1	68	68	49	0.180368098159509	2e-21
comp189531_c0_seq1	235	tr	H2ZYL8	tr|H2ZYL8|H2ZYL8_LATCH Uncharacterized protein (Fragment) OS=Latimeria chalumnae GN=MUC4 PE=4 SV=1	1101	4	234	978	1053	77	33	0.421276595744681	5e-14
comp142346_c0_seq3	2182	sp	Q6PGZ3	sp|Q6PGZ3|MIPT3_DANRE TRAF3-interacting protein 1 OS=Danio rerio GN=traf3ip1 PE=2 SV=1	629	1110	2000	324	629	308	209	0.287351054078827	7e-105
comp221680_c0_seq1	323	tr	E7FAX3	tr|E7FAX3|E7FAX3_DANRE Uncharacterized protein OS=Danio rerio GN=si:zfos-875e8.2 PE=2 SV=1	1487	2	316	1217	1322	108	39	0.362229102167183	5e-08
comp287933_c0_seq1	456	tr	Q8BRF6	tr|Q8BRF6|Q8BRF6_MOUSE Putative uncharacterized protein (Fragment) OS=Mus musculus GN=Nup153 PE=2 SV=1	666	376	5	43	179	140	47	0.309210526315789	4e-04
comp146603_c0_seq2	5075	tr	F6WP87	tr|F6WP87|F6WP87_MONDO Uncharacterized protein OS=Monodelphis domestica GN=RABGAP1L PE=4 SV=2	1139	512	3526	113	1123	1014	798	0.471724137931034	0.0
comp27358_c0_seq1	703	sp	P00848	sp|P00848|ATP6_MOUSE ATP synthase subunit a OS=Mus musculus GN=Mtatp6 PE=2 SV=1	226	656	3	1	218	218	204	0.870554765291607	2e-89
comp136798_c2_seq1	720	tr	H2L3D9	tr|H2L3D9|H2L3D9_ORYLA Uncharacterized protein OS=Oryzias latipes PE=4 SV=1	936	72	407	828	936	112	83	0.345833333333333	5e-43
comp147141_c0_seq7	3536	tr	F1QEP6	tr|F1QEP6|F1QEP6_DANRE Uncharacterized protein OS=Danio rerio GN=ccdc9 PE=4 SV=1	451	2720	1944	147	403	265	171	0.145079185520362	6e-82
comp137603_c0_seq1	1681	tr	H3AMI1	tr|H3AMI1|H3AMI1_LATCH Uncharacterized protein OS=Latimeria chalumnae PE=3 SV=1	423	1630	392	1	423	428	237	0.42296252230815	6e-132
comp56594_c0_seq1	577	tr	R7UJT6	tr|R7UJT6|R7UJT6_CAPTE Uncharacterized protein OS=Capitella teleta GN=CAPTEDRAFT_171523 PE=4 SV=1	981	10	576	355	535	189	95	0.493934142114385	4e-45
comp231849_c0_seq1	247	tr	T1G088	tr|T1G088|T1G088_HELRO Uncharacterized protein (Fragment) OS=Helobdella robusta PE=4 SV=1	264	3	215	37	106	71	36	0.437246963562753	2e-12
comp92203_c0_seq2	602	tr	Q1LW92	tr|Q1LW92|Q1LW92_DANRE FMRFamide related peptide 1 OS=Danio rerio GN=npvf PE=2 SV=1	198	36	557	1	158	178	61	0.303986710963455	4e-11
comp111378_c0_seq1	319	tr	R0L7A9	tr|R0L7A9|R0L7A9_ANAPL Ewing's tumor-associated antigen 1-like protein (Fragment) OS=Anas platyrhynchos GN=Anapl_15344 PE=4 SV=1	809	306	184	754	793	41	25	0.235109717868339	4e-04
comp146786_c0_seq3	4613	tr	F1Q5X4	tr|F1Q5X4|F1Q5X4_DANRE Uncharacterized protein OS=Danio rerio GN=astn1 PE=2 SV=1	1319	4306	446	18	1319	1303	1124	0.730977671797095	0.0
comp138364_c0_seq3	4815	tr	K7FRG8	tr|K7FRG8|K7FRG8_PELSI Uncharacterized protein (Fragment) OS=Pelodiscus sinensis GN=SYT16 PE=4 SV=1	648	3965	4432	4	163	170	57	0.0355140186915888	2e-05
comp168184_c0_seq1	315	tr	H9GXJ8	tr|H9GXJ8|H9GXJ8_DANRE Uncharacterized protein OS=Danio rerio GN=wdr47b PE=4 SV=1	437	151	315	98	154	57	33	0.314285714285714	2e-10
comp72915_c0_seq1	822	tr	U5EXJ0	tr|U5EXJ0|U5EXJ0_9DIPT Putative pre-mrna-splicing factor 38a OS=Corethrella appendiculata PE=2 SV=1	313	822	391	86	224	144	83	0.302919708029197	5e-45
comp139982_c0_seq2	2363	tr	F1NHD4	tr|F1NHD4|F1NHD4_CHICK Uncharacterized protein OS=Gallus gallus PE=4 SV=2	618	1912	65	1	601	631	310	0.393567498942023	2e-135
comp145471_c3_seq3	2488	tr	C0H8B7	tr|C0H8B7|C0H8B7_SALSA ADP-ribosylation factor-like protein 9 OS=Salmo salar GN=ARL9 PE=2 SV=1	246	395	1069	1	246	249	134	0.161575562700965	4e-71
comp133818_c0_seq1	2038	tr	F6SMX0	tr|F6SMX0|F6SMX0_XENTR Uncharacterized protein OS=Xenopus tropicalis GN=pck2 PE=3 SV=1	643	2038	290	58	634	583	465	0.684494602551521	0.0
comp175424_c0_seq1	514	tr	E2BWP2	tr|E2BWP2|E2BWP2_HARSA Gem-associated protein 6 OS=Harpegnathos saltator GN=EAI_14949 PE=4 SV=1	164	130	507	6	119	126	40	0.233463035019455	2e-11
comp231893_c0_seq1	255	tr	I3KZN0	tr|I3KZN0|I3KZN0_ORENI Uncharacterized protein OS=Oreochromis niloticus PE=4 SV=1	744	238	2	421	499	79	40	0.470588235294118	6e-18
comp125378_c0_seq1	371	tr	F7DXQ7	tr|F7DXQ7|F7DXQ7_ORNAN Uncharacterized protein OS=Ornithorhynchus anatinus GN=GMNC PE=4 SV=2	335	286	116	278	335	58	44	0.355795148247978	6e-19
comp277149_c0_seq1	269	tr	F6YU25	tr|F6YU25|F6YU25_XENTR Uncharacterized protein (Fragment) OS=Xenopus tropicalis GN=LOC100487906 PE=4 SV=1	344	268	86	43	105	63	27	0.301115241635688	1e-04
comp141488_c2_seq2	2093	tr	H3APZ6	tr|H3APZ6|H3APZ6_LATCH Uncharacterized protein OS=Latimeria chalumnae PE=4 SV=1	146	1925	1494	1	146	146	116	0.166268514094601	2e-72
comp167545_c0_seq1	1046	tr	T1FT62	tr|T1FT62|T1FT62_HELRO Uncharacterized protein OS=Helobdella robusta PE=4 SV=1	459	1044	1	74	416	359	168	0.481835564053537	1e-77
comp137945_c0_seq2	4049	tr	M4AEA7	tr|M4AEA7|M4AEA7_XIPMA Uncharacterized protein OS=Xiphophorus maculatus PE=4 SV=1	452	3843	2593	33	447	418	234	0.173376142257347	8e-142
comp141944_c0_seq1	2356	sp	Q66JL1	sp|Q66JL1|TBX6_XENTR T-box transcription factor TBX6 OS=Xenopus tropicalis GN=tbx6 PE=2 SV=1	517	97	1365	1	406	427	214	0.272495755517827	7e-112
comp293764_c0_seq1	218	tr	B7G3C1	tr|B7G3C1|B7G3C1_PHATC Triosephosphate isomerase OS=Phaeodactylum tricornutum (strain CCAP 1055/1) GN=TIM_1 PE=3 SV=1	268	218	27	205	268	64	50	0.688073394495413	4e-25
comp123236_c1_seq8	1156	tr	U3K1M1	tr|U3K1M1|U3K1M1_FICAL Uncharacterized protein OS=Ficedula albicollis GN=LY96 PE=4 SV=1	155	521	964	4	151	153	35	0.0908304498269896	3e-04
comp63169_c0_seq1	886	tr	R7VKA5	tr|R7VKA5|R7VKA5_CAPTE Uncharacterized protein OS=Capitella teleta GN=CAPTEDRAFT_195632 PE=4 SV=1	1030	884	711	896	953	58	43	0.145598194130926	8e-18
comp50120_c0_seq1	1267	tr	C0H9Q2	tr|C0H9Q2|C0H9Q2_SALSA Caspase-14 OS=Salmo salar GN=CASPE PE=2 SV=1	259	931	92	2	259	290	114	0.269928966061563	3e-48
comp289755_c0_seq1	273	tr	R7TQS0	tr|R7TQS0|R7TQS0_CAPTE Uncharacterized protein OS=Capitella teleta GN=CAPTEDRAFT_227656 PE=4 SV=1	767	1	273	75	165	91	79	0.868131868131868	2e-49
comp107738_c0_seq1	2224	tr	Q1JPT8	tr|Q1JPT8|Q1JPT8_DANRE Uncharacterized protein OS=Danio rerio GN=clybl PE=2 SV=1	343	2053	1061	12	343	335	252	0.339928057553957	2e-173
comp26765_c0_seq1	264	tr	T0S1I6	tr|T0S1I6|T0S1I6_9STRA Uncharacterized protein OS=Saprolegnia diclina VS20 GN=SDRG_05963 PE=4 SV=1	275	249	4	1	82	82	82	0.931818181818182	1e-48
comp140733_c0_seq2	2085	tr	C3ZKU1	tr|C3ZKU1|C3ZKU1_BRAFL Putative uncharacterized protein OS=Branchiostoma floridae GN=BRAFLDRAFT_125724 PE=4 SV=1	327	1896	1534	17	157	142	44	0.0633093525179856	4e-06
comp274016_c0_seq1	320	tr	M7CG54	tr|M7CG54|M7CG54_CHEMY Cleavage and polyadenylation specificity factor subunit 2 OS=Chelonia mydas GN=UY3_02891 PE=4 SV=1	751	172	273	230	263	34	19	0.178125	6e-04
comp168323_c0_seq1	707	tr	J9NTJ7	tr|J9NTJ7|J9NTJ7_CANFA Uncharacterized protein (Fragment) OS=Canis familiaris GN=LOC474472 PE=4 SV=1	322	102	476	7	139	134	84	0.356435643564356	3e-43
comp246512_c0_seq1	253	tr	K1R435	tr|K1R435|K1R435_CRAGI Splicing factor, arginine/serine-rich 4 OS=Crassostrea gigas GN=CGI_10002568 PE=4 SV=1	553	2	253	286	357	84	52	0.616600790513834	3e-15
comp135278_c0_seq6	1439	tr	H2UJX0	tr|H2UJX0|H2UJX0_TAKRU Protein yippee-like OS=Takifugu rubripes GN=LOC101062159 PE=3 SV=1	121	259	621	1	121	121	120	0.250173731758165	6e-78
comp119573_c0_seq2	1827	tr	H3AI67	tr|H3AI67|H3AI67_LATCH Uncharacterized protein (Fragment) OS=Latimeria chalumnae PE=4 SV=1	403	279	1457	13	403	393	219	0.359605911330049	8e-163
comp131310_c0_seq2	1572	tr	H3AQK4	tr|H3AQK4|H3AQK4_LATCH Uncharacterized protein OS=Latimeria chalumnae PE=4 SV=1	310	1148	402	57	304	249	206	0.393129770992366	5e-126
comp3416_c0_seq1	631	tr	Q60I85	tr|Q60I85|Q60I85_DANRE Cadherin-related neuronal receptor variable 5 OS=Danio rerio GN=pcdh2ab5 PE=4 SV=1	938	630	4	351	558	209	121	0.575277337559429	6e-74
comp114938_c0_seq1	512	tr	E7F7Y3	tr|E7F7Y3|E7F7Y3_DANRE Uncharacterized protein OS=Danio rerio GN=mlh3 PE=4 SV=1	1133	224	99	788	830	43	25	0.146484375	5e-07
comp191086_c0_seq1	863	tr	H2YTV0	tr|H2YTV0|H2YTV0_CIOSA Uncharacterized protein OS=Ciona savignyi GN=Csa.4535 PE=4 SV=1	349	248	862	52	289	241	72	0.250289687137891	4e-20
comp199446_c0_seq1	295	tr	T1G802	tr|T1G802|T1G802_HELRO Uncharacterized protein (Fragment) OS=Helobdella robusta PE=4 SV=1	120	212	3	3	72	70	48	0.488135593220339	4e-28
comp141966_c2_seq1	3399	tr	F1SJU9	tr|F1SJU9|F1SJU9_PIG Uncharacterized protein OS=Sus scrofa GN=NUP50 PE=4 SV=2	469	2954	1518	1	467	486	268	0.236540158870256	2e-100
comp161379_c0_seq1	289	tr	H1A8Z0	tr|H1A8Z0|H1A8Z0_TAKOB Solute carrier family 4, sodium borate transporter, member 11B OS=Takifugu obscurus GN=Slc4a11B PE=2 SV=1	844	46	288	1	80	83	38	0.394463667820069	5e-13
comp41911_c0_seq1	368	tr	H9I8X7	tr|H9I8X7|H9I8X7_ATTCE Uncharacterized protein OS=Atta cephalotes PE=4 SV=1	1631	359	6	212	333	129	45	0.366847826086957	2e-05
comp127686_c0_seq1	2168	tr	Q6GP69	tr|Q6GP69|Q6GP69_XENLA Histone H2A OS=Xenopus laevis GN=MGC80637 PE=2 SV=1	371	2018	894	1	371	377	307	0.424815498154982	0.0
comp221237_c0_seq1	487	tr	R7V703	tr|R7V703|R7V703_CAPTE Uncharacterized protein (Fragment) OS=Capitella teleta GN=CAPTEDRAFT_141845 PE=4 SV=1	200	2	484	2	161	162	81	0.498973305954825	6e-44
comp139733_c0_seq11	1001	tr	K7EYB8	tr|K7EYB8|K7EYB8_PELSI Uncharacterized protein OS=Pelodiscus sinensis PE=4 SV=1	305	237	1	31	122	92	36	0.107892107892108	2e-07
comp250946_c0_seq1	234	tr	T0RGH8	tr|T0RGH8|T0RGH8_9STRA Uncharacterized protein OS=Saprolegnia diclina VS20 GN=SDRG_10989 PE=4 SV=1	165	234	88	117	165	49	43	0.551282051282051	5e-20
comp121325_c0_seq2	905	tr	K7G9B3	tr|K7G9B3|K7G9B3_PELSI Uncharacterized protein (Fragment) OS=Pelodiscus sinensis GN=TMEM216 PE=4 SV=1	141	691	269	2	139	141	93	0.30828729281768	1e-19
comp141068_c0_seq2	2116	tr	I3K5B7	tr|I3K5B7|I3K5B7_ORENI Uncharacterized protein OS=Oreochromis niloticus GN=LOC100710295 PE=4 SV=1	159	238	666	1	153	156	83	0.117674858223062	3e-28
comp222157_c0_seq1	449	tr	E6PBR9	tr|E6PBR9|E6PBR9_TETTH 40S ribosomal protein SA OS=Tetrahymena thermophila PE=1 SV=1	241	448	68	78	204	127	109	0.728285077951002	7e-76
comp126959_c3_seq1	1505	tr	D0PQG7	tr|D0PQG7|D0PQG7_ACIBE Col2a1 (Fragment) OS=Acipenser baerii GN=Col2a1 PE=2 SV=1	740	968	1504	475	653	179	177	0.352823920265781	3e-124
comp93468_c0_seq1	967	tr	H3B8F0	tr|H3B8F0|H3B8F0_LATCH Uncharacterized protein (Fragment) OS=Latimeria chalumnae PE=4 SV=1	378	257	646	74	203	130	84	0.260599793174767	2e-41
comp289086_c0_seq1	238	tr	T1J6Q3	tr|T1J6Q3|T1J6Q3_STRMM Uncharacterized protein (Fragment) OS=Strigamia maritima PE=4 SV=1	1479	191	3	931	988	63	30	0.378151260504202	1e-06
comp76897_c0_seq2	398	tr	H3A927	tr|H3A927|H3A927_LATCH Uncharacterized protein (Fragment) OS=Latimeria chalumnae PE=4 SV=1	541	171	1	128	184	57	42	0.316582914572864	5e-33
comp45732_c0_seq1	631	tr	R7UWR3	tr|R7UWR3|R7UWR3_CAPTE Uncharacterized protein OS=Capitella teleta GN=CAPTEDRAFT_167427 PE=4 SV=1	1543	330	629	7	102	103	38	0.180665610142631	1e-07
comp148855_c0_seq3	2345	tr	C0H9D5	tr|C0H9D5|C0H9D5_SALSA Band 4.1-like protein 5 OS=Salmo salar GN=E41L5 PE=2 SV=1	766	532	2343	1	576	605	453	0.57953091684435	0.0
comp140553_c0_seq1	1272	sp	Q91VU0	sp|Q91VU0|FAM3C_MOUSE Protein FAM3C OS=Mus musculus GN=Fam3c PE=1 SV=1	227	1078	1272	24	89	66	52	0.122641509433962	4e-25
comp159802_c0_seq1	417	tr	H2ZT00	tr|H2ZT00|H2ZT00_LATCH Uncharacterized protein (Fragment) OS=Latimeria chalumnae PE=4 SV=1	324	22	414	97	244	148	88	0.633093525179856	9e-39
comp143653_c0_seq1	2231	tr	E7FA74	tr|E7FA74|E7FA74_DANRE Uncharacterized protein OS=Danio rerio GN=im:7163673 PE=4 SV=1	1914	1149	2156	255	571	373	99	0.1331241595697	3e-04
comp66197_c0_seq1	625	tr	R7UG51	tr|R7UG51|R7UG51_CAPTE Uncharacterized protein OS=Capitella teleta GN=CAPTEDRAFT_227866 PE=4 SV=1	1327	609	1	708	883	204	95	0.456	1e-31
comp119089_c0_seq2	775	sp	Q674M7	sp|Q674M7|HEMTN_HIRME Neurohemerythrin OS=Hirudo medicinalis PE=1 SV=1	120	63	422	1	120	120	72	0.278709677419355	7e-46
comp70769_c1_seq1	456	tr	T0Q082	tr|T0Q082|T0Q082_9STRA Uncharacterized protein OS=Saprolegnia diclina VS20 GN=SDRG_10864 PE=4 SV=1	708	1	435	564	708	145	140	0.921052631578947	7e-83
comp147574_c0_seq1	1433	tr	U3KHJ4	tr|U3KHJ4|U3KHJ4_FICAL Uncharacterized protein OS=Ficedula albicollis PE=4 SV=1	768	384	1	1	131	131	110	0.230286113049546	3e-56
comp20078_c0_seq1	316	tr	T1FZP9	tr|T1FZP9|T1FZP9_HELRO Uncharacterized protein (Fragment) OS=Helobdella robusta PE=4 SV=1	147	1	312	24	127	104	69	0.655063291139241	2e-43
comp219632_c0_seq1	786	tr	R7U9I3	tr|R7U9I3|R7U9I3_CAPTE Uncharacterized protein OS=Capitella teleta GN=CAPTEDRAFT_143595 PE=4 SV=1	891	6	785	128	386	260	223	0.851145038167939	1e-156
comp18074_c1_seq1	399	tr	T1FUL1	tr|T1FUL1|T1FUL1_HELRO Uncharacterized protein OS=Helobdella robusta PE=4 SV=1	663	390	7	270	390	129	48	0.360902255639098	8e-05
comp148357_c1_seq1	6663	tr	H3BF29	tr|H3BF29|H3BF29_LATCH Uncharacterized protein OS=Latimeria chalumnae PE=4 SV=1	2225	179	6499	1	2106	2118	1407	0.633498424133273	0.0
comp147610_c0_seq4	3776	tr	H3AUN1	tr|H3AUN1|H3AUN1_LATCH Uncharacterized protein OS=Latimeria chalumnae PE=4 SV=1	581	769	2535	1	581	617	335	0.266154661016949	0.0
comp10280_c0_seq1	303	tr	T1G4A3	tr|T1G4A3|T1G4A3_HELRO Uncharacterized protein (Fragment) OS=Helobdella robusta PE=4 SV=1	442	303	1	218	321	105	62	0.613861386138614	2e-29
comp149595_c0_seq1	448	tr	C1BX96	tr|C1BX96|C1BX96_ESOLU Probable pancreatic secretory proteinase inhibitor OS=Esox lucius GN=IPK1 PE=3 SV=1	82	336	118	5	82	78	38	0.254464285714286	8e-16
comp133167_c1_seq1	1442	tr	A2BG87	tr|A2BG87|A2BG87_DANRE Uncharacterized protein OS=Danio rerio GN=mink1 PE=4 SV=1	1270	336	1442	1	369	369	348	0.723994452149792	0.0
comp237404_c0_seq1	203	tr	S4R7V6	tr|S4R7V6|S4R7V6_PETMA Uncharacterized protein (Fragment) OS=Petromyzon marinus GN=PXDN (2 of 3) PE=4 SV=1	1355	199	2	232	295	66	34	0.502463054187192	2e-09
comp143681_c0_seq7	2539	tr	E7EYK3	tr|E7EYK3|E7EYK3_DANRE Uncharacterized protein OS=Danio rerio GN=CR749182.1 PE=4 SV=1	823	23	1636	266	823	559	359	0.424182749113824	0.0
comp10389_c0_seq1	227	tr	E3I5Q8	tr|E3I5Q8|E3I5Q8_RHOVT AMP-dependent synthetase and ligase OS=Rhodomicrobium vannielii (strain ATCC 17100 / ATH 3.1.1 / DSM 162 / LMG 4299) GN=Rvan_0121 PE=4 SV=1	646	5	226	179	253	78	44	0.581497797356828	2e-16
comp182313_c0_seq1	265	tr	R7TK35	tr|R7TK35|R7TK35_CAPTE Uncharacterized protein (Fragment) OS=Capitella teleta GN=CAPTEDRAFT_143718 PE=4 SV=1	392	2	226	233	304	75	44	0.49811320754717	1e-16
comp99800_c0_seq1	1000	tr	R7TQ71	tr|R7TQ71|R7TQ71_CAPTE Uncharacterized protein OS=Capitella teleta GN=CAPTEDRAFT_154655 PE=4 SV=1	1762	14	1000	1	329	329	265	0.795	2e-167
comp192661_c0_seq1	240	tr	T1FRV2	tr|T1FRV2|T1FRV2_HELRO Uncharacterized protein OS=Helobdella robusta PE=4 SV=1	624	2	238	331	408	79	36	0.45	3e-07
comp90737_c0_seq1	499	tr	T1ECZ8	tr|T1ECZ8|T1ECZ8_HELRO Uncharacterized protein OS=Helobdella robusta PE=4 SV=1	899	495	1	394	558	165	106	0.637274549098196	9e-47
comp12309_c0_seq1	276	tr	H3AX65	tr|H3AX65|H3AX65_LATCH Uncharacterized protein (Fragment) OS=Latimeria chalumnae GN=SCN7A PE=3 SV=1	1673	275	6	1105	1194	90	60	0.652173913043478	2e-38
comp173832_c0_seq1	1809	tr	T1FZE9	tr|T1FZE9|T1FZE9_HELRO DNA topoisomerase 2 OS=Helobdella robusta PE=3 SV=1	1223	1	1809	524	1117	604	445	0.737976782752902	0.0
comp125616_c0_seq2	1266	tr	H3A4N8	tr|H3A4N8|H3A4N8_LATCH Uncharacterized protein (Fragment) OS=Latimeria chalumnae PE=4 SV=1	429	1235	51	7	399	395	177	0.419431279620853	3e-117
comp112316_c0_seq1	1413	tr	R7TE83	tr|R7TE83|R7TE83_CAPTE Aspartate aminotransferase OS=Capitella teleta GN=CAPTEDRAFT_21487 PE=3 SV=1	411	1300	95	4	405	403	262	0.556263269639066	0.0
comp219525_c0_seq1	314	tr	G1M4C4	tr|G1M4C4|G1M4C4_AILME Uncharacterized protein (Fragment) OS=Ailuropoda melanoleuca PE=4 SV=1	1267	306	88	293	361	74	30	0.286624203821656	4e-04
comp148684_c0_seq1	6230	tr	H3BG71	tr|H3BG71|H3BG71_LATCH Uncharacterized protein OS=Latimeria chalumnae PE=4 SV=1	341	4370	5284	1	305	305	283	0.136276083467095	0.0
comp254513_c0_seq1	352	tr	B0RLX6	tr|B0RLX6|B0RLX6_XANCB Putative exported protein OS=Xanthomonas campestris pv. campestris (strain B100) GN=xcc-b100_0232 PE=4 SV=1	106	129	350	21	94	74	74	0.630681818181818	4e-43
comp131937_c0_seq2	1789	tr	F1QPA8	tr|F1QPA8|F1QPA8_DANRE Uncharacterized protein OS=Danio rerio GN=sult3st1 PE=4 SV=1	293	617	3	73	265	205	117	0.196198993851314	5e-71
comp131215_c0_seq1	456	tr	H9G5W2	tr|H9G5W2|H9G5W2_ANOCA Uncharacterized protein (Fragment) OS=Anolis carolinensis PE=4 SV=1	453	9	293	359	453	95	75	0.493421052631579	1e-47
comp149165_c0_seq1	3845	tr	M7BWI9	tr|M7BWI9|M7BWI9_CHEMY Sterile alpha motif domain-containing protein 9-like protein OS=Chelonia mydas GN=UY3_02587 PE=4 SV=1	3289	253	3843	1688	2944	1262	711	0.554746423927178	0.0
comp191644_c0_seq1	418	tr	Q6IMA0	tr|Q6IMA0|Q6IMA0_DANRE Polyprotein OS=Danio rerio PE=4 SV=1	1119	418	26	330	460	131	49	0.351674641148325	6e-19
comp292913_c0_seq1	224	tr	R7VGC6	tr|R7VGC6|R7VGC6_CAPTE Uncharacterized protein OS=Capitella teleta GN=CAPTEDRAFT_174329 PE=4 SV=1	4224	216	4	1063	1133	71	54	0.723214285714286	4e-29
comp140421_c1_seq2	1091	tr	M3ZUE0	tr|M3ZUE0|M3ZUE0_XIPMA Uncharacterized protein OS=Xiphophorus maculatus PE=4 SV=1	160	159	635	1	159	162	79	0.217231897341888	2e-44
comp132341_c0_seq1	3498	tr	T1FPR4	tr|T1FPR4|T1FPR4_HELRO Uncharacterized protein OS=Helobdella robusta PE=4 SV=1	683	134	2206	28	683	711	457	0.391938250428816	0.0
comp18011_c0_seq1	371	tr	H3D5W0	tr|H3D5W0|H3D5W0_TETNG Uncharacterized protein OS=Tetraodon nigroviridis PE=4 SV=1	218	371	45	63	171	109	48	0.388140161725067	6e-22
comp92591_c0_seq1	775	tr	K1QJW9	tr|K1QJW9|K1QJW9_CRAGI PCTP-like protein OS=Crassostrea gigas GN=CGI_10024298 PE=4 SV=1	265	706	2	1	231	235	139	0.538064516129032	3e-100
comp24304_c0_seq1	262	tr	A7RHD9	tr|A7RHD9|A7RHD9_NEMVE Predicted protein OS=Nematostella vectensis GN=v1g197168 PE=4 SV=1	1117	259	2	641	726	86	28	0.320610687022901	1e-06
comp76292_c1_seq1	359	tr	Q8UWC9	tr|Q8UWC9|Q8UWC9_TETNG Reverse transcriptase/ribonuclease H/putative methyltransferase (Fragment) OS=Tetraodon nigroviridis PE=4 SV=1	785	294	7	432	527	96	35	0.292479108635098	9e-07
comp48717_c0_seq1	260	tr	C3S7I9	tr|C3S7I9|C3S7I9_CRAGI Predicted phosphoinositide 4-kinase beta OS=Crassostrea gigas PE=2 SV=1	637	252	58	1	65	65	49	0.565384615384615	5e-28
comp149098_c0_seq1	1478	tr	M7CBD6	tr|M7CBD6|M7CBD6_CHEMY WW domain-containing transcription regulator protein 1 OS=Chelonia mydas GN=UY3_04766 PE=4 SV=1	375	1476	1375	342	375	34	33	0.0669824086603518	2e-09
comp267630_c0_seq1	255	tr	H2RPZ3	tr|H2RPZ3|H2RPZ3_TAKRU Uncharacterized protein (Fragment) OS=Takifugu rubripes GN=LOC101073426 PE=4 SV=1	332	1	255	58	145	88	56	0.658823529411765	4e-28
comp27856_c0_seq1	527	tr	R7UYQ6	tr|R7UYQ6|R7UYQ6_CAPTE Uncharacterized protein OS=Capitella teleta GN=CAPTEDRAFT_221606 PE=4 SV=1	1072	229	441	214	305	92	39	0.222011385199241	1e-08
comp14512_c0_seq1	222	tr	H3AEH0	tr|H3AEH0|H3AEH0_LATCH Uncharacterized protein OS=Latimeria chalumnae PE=4 SV=1	250	1	132	131	174	44	37	0.5	6e-15
comp130803_c0_seq1	1105	tr	I3KEN7	tr|I3KEN7|I3KEN7_ORENI Uncharacterized protein (Fragment) OS=Oreochromis niloticus GN=LOC100695964 PE=4 SV=1	584	2	271	492	584	93	55	0.149321266968326	7e-12
comp54517_c0_seq1	510	tr	T1DP43	tr|T1DP43|T1DP43_CROHD 2-oxoglutarate dehydrogenase, mitochondrial-like protein OS=Crotalus horridus PE=2 SV=1	1021	192	437	1	83	86	46	0.270588235294118	2e-15
comp15465_c1_seq1	668	tr	Q4RPC8	tr|Q4RPC8|Q4RPC8_TETNG Chromosome 1 SCAF15008, whole genome shotgun sequence. (Fragment) OS=Tetraodon nigroviridis GN=GSTENG00031170001 PE=4 SV=1	979	588	103	99	264	166	88	0.395209580838323	1e-47
comp142154_c1_seq1	1868	tr	G3PG01	tr|G3PG01|G3PG01_GASAC Uncharacterized protein OS=Gasterosteus aculeatus PE=4 SV=1	343	1603	629	10	340	332	228	0.366167023554604	2e-146
comp21890_c1_seq1	282	tr	T0RYX8	tr|T0RYX8|T0RYX8_9STRA Adenosylhomocysteinase OS=Saprolegnia diclina VS20 GN=SDRG_07195 PE=3 SV=1	481	280	2	277	369	93	92	0.978723404255319	2e-55
comp121580_c0_seq1	258	tr	U3J3L6	tr|U3J3L6|U3J3L6_ANAPL Uncharacterized protein (Fragment) OS=Anas platyrhynchos GN=FAM134C PE=4 SV=1	383	133	255	21	61	41	30	0.348837209302326	4e-14
comp136980_c0_seq1	1156	tr	E3TCG3	tr|E3TCG3|E3TCG3_9TELE AP-1 complex subunit mu-2 OS=Ictalurus furcatus GN=AP1M2 PE=2 SV=1	423	288	1154	1	289	289	258	0.669550173010381	2e-176
comp97759_c0_seq2	897	tr	H2LPL9	tr|H2LPL9|H2LPL9_ORYLA Uncharacterized protein OS=Oryzias latipes GN=LOC101169519 PE=4 SV=1	476	664	2	1	228	233	102	0.341137123745819	9e-32
comp137762_c0_seq3	1212	tr	B5X731	tr|B5X731|B5X731_SALSA Proline-rich protein BCA3 OS=Salmo salar GN=BCA3 PE=2 SV=1	165	272	790	4	163	174	86	0.212871287128713	2e-39
comp241286_c0_seq1	311	tr	R7TPB9	tr|R7TPB9|R7TPB9_CAPTE Uncharacterized protein OS=Capitella teleta GN=CAPTEDRAFT_157488 PE=3 SV=1	366	42	311	26	115	90	63	0.607717041800643	3e-37
comp141185_c0_seq1	3090	tr	A8WIN6	tr|A8WIN6|A8WIN6_DANRE Uncharacterized protein OS=Danio rerio GN=mfn2 PE=4 SV=1	757	2357	387	101	757	657	595	0.577669902912621	0.0
comp212405_c0_seq1	524	tr	Q5FWL6	tr|Q5FWL6|Q5FWL6_XENLA MGC84956 protein OS=Xenopus laevis GN=senp8 PE=2 SV=1	214	521	294	133	204	76	30	0.17175572519084	1e-07
comp149517_c0_seq2	6820	tr	H2ZVK4	tr|H2ZVK4|H2ZVK4_LATCH Uncharacterized protein (Fragment) OS=Latimeria chalumnae PE=4 SV=1	1412	170	4381	2	1410	1414	968	0.425806451612903	0.0
comp190901_c0_seq1	490	tr	T1EX18	tr|T1EX18|T1EX18_HELRO Uncharacterized protein OS=Helobdella robusta PE=4 SV=1	133	69	464	1	132	132	104	0.636734693877551	9e-63
comp159180_c0_seq1	770	tr	T1FNQ7	tr|T1FNQ7|T1FNQ7_HELRO Uncharacterized protein OS=Helobdella robusta PE=3 SV=1	541	2	766	22	276	255	208	0.81038961038961	3e-146
comp147421_c1_seq2	2861	tr	H3BDE1	tr|H3BDE1|H3BDE1_LATCH Uncharacterized protein (Fragment) OS=Latimeria chalumnae PE=4 SV=1	441	2496	1021	3	440	492	299	0.313526738902482	0.0
comp88920_c0_seq1	372	tr	H3A306	tr|H3A306|H3A306_LATCH Uncharacterized protein OS=Latimeria chalumnae PE=4 SV=1	862	2	346	748	862	115	57	0.459677419354839	6e-34
comp211967_c0_seq1	213	tr	R7UHU5	tr|R7UHU5|R7UHU5_CAPTE Uncharacterized protein OS=Capitella teleta GN=CAPTEDRAFT_229012 PE=4 SV=1	286	209	3	66	135	70	27	0.380281690140845	4e-05
comp134251_c0_seq6	525	tr	U3FVR2	tr|U3FVR2|U3FVR2_MICFL Transposase OS=Micrurus fulvius PE=2 SV=1	319	12	524	3	196	194	70	0.4	1e-12
comp112112_c0_seq1	454	tr	H2ZYR4	tr|H2ZYR4|H2ZYR4_LATCH Uncharacterized protein (Fragment) OS=Latimeria chalumnae PE=4 SV=1	516	1	453	88	236	151	87	0.57488986784141	4e-53
comp260609_c0_seq1	287	tr	T1IKP8	tr|T1IKP8|T1IKP8_STRMM Uncharacterized protein OS=Strigamia maritima PE=4 SV=1	1051	1	285	759	854	97	40	0.418118466898955	2e-18
comp197450_c0_seq1	316	tr	U3K9G4	tr|U3K9G4|U3K9G4_FICAL Uncharacterized protein OS=Ficedula albicollis GN=BTBD9 PE=4 SV=1	616	3	314	408	511	104	83	0.787974683544304	2e-53
comp19993_c0_seq1	455	tr	R7U0T7	tr|R7U0T7|R7U0T7_CAPTE Uncharacterized protein OS=Capitella teleta GN=CAPTEDRAFT_21264 PE=4 SV=1	224	80	454	1	120	125	55	0.362637362637363	1e-14
comp230687_c0_seq1	323	tr	R7TD25	tr|R7TD25|R7TD25_CAPTE Uncharacterized protein OS=Capitella teleta GN=CAPTEDRAFT_167631 PE=4 SV=1	647	31	321	47	143	97	78	0.724458204334365	2e-48
comp149417_c0_seq2	8821	tr	E9QI62	tr|E9QI62|E9QI62_DANRE Uncharacterized protein OS=Danio rerio GN=flna PE=2 SV=1	2553	8595	946	2	2553	2552	2260	0.768620337830178	0.0
comp283285_c0_seq1	208	tr	R7U6R1	tr|R7U6R1|R7U6R1_CAPTE Uncharacterized protein OS=Capitella teleta GN=CAPTEDRAFT_214977 PE=4 SV=1	237	22	207	15	76	62	42	0.605769230769231	2e-19
comp142330_c1_seq1	4588	tr	H2ZSG5	tr|H2ZSG5|H2ZSG5_LATCH Uncharacterized protein OS=Latimeria chalumnae PE=4 SV=1	268	3332	4000	19	239	224	122	0.0797733217088056	2e-65
comp130951_c1_seq1	1427	tr	K7DY21	tr|K7DY21|K7DY21_DANRE Uncharacterized protein OS=Danio rerio GN=mlx PE=2 SV=1	246	1319	624	1	233	234	192	0.40364400840925	2e-121
comp1500_c1_seq1	589	tr	T1FU66	tr|T1FU66|T1FU66_HELRO Uncharacterized protein OS=Helobdella robusta PE=4 SV=1	1388	581	3	1130	1321	195	121	0.616298811544992	2e-72
comp15125_c1_seq1	216	tr	R7UFC7	tr|R7UFC7|R7UFC7_CAPTE Uncharacterized protein OS=Capitella teleta GN=CAPTEDRAFT_169794 PE=3 SV=1	660	211	2	482	548	70	45	0.625	8e-17
comp144497_c0_seq1	2589	tr	K7G564	tr|K7G564|K7G564_PELSI Uncharacterized protein OS=Pelodiscus sinensis GN=TDP1 PE=4 SV=1	610	230	2143	1	610	652	390	0.451911935110081	0.0
comp139558_c1_seq2	1503	tr	H9GHV8	tr|H9GHV8|H9GHV8_ANOCA Uncharacterized protein OS=Anolis carolinensis GN=SMARCA1 PE=4 SV=2	1049	1365	1	30	458	459	391	0.780439121756487	0.0
comp146008_c2_seq2	2302	tr	H0WLV0	tr|H0WLV0|H0WLV0_OTOGA Uncharacterized protein OS=Otolemur garnettii GN=PPARG PE=3 SV=1	505	4	1134	132	505	378	317	0.413119026933102	0.0
comp144313_c0_seq1	2765	tr	H2ZVN3	tr|H2ZVN3|H2ZVN3_LATCH Uncharacterized protein OS=Latimeria chalumnae PE=4 SV=1	582	2328	577	1	582	585	536	0.581555153707052	0.0
comp6124_c0_seq1	246	tr	H2L9P9	tr|H2L9P9|H2L9P9_ORYLA Uncharacterized protein (Fragment) OS=Oryzias latipes GN=PIAS1 (2 of 2) PE=4 SV=1	691	28	246	131	195	73	32	0.390243902439024	3e-07
comp134791_c1_seq2	2532	tr	H2ZUS7	tr|H2ZUS7|H2ZUS7_LATCH Uncharacterized protein OS=Latimeria chalumnae PE=3 SV=1	593	571	2268	28	593	566	508	0.601895734597156	0.0
comp126081_c0_seq1	259	tr	F1Q5Y7	tr|F1Q5Y7|F1Q5Y7_DANRE Uncharacterized protein OS=Danio rerio GN=si:ch211-137a8.2 PE=4 SV=1	632	1	258	283	363	90	46	0.532818532818533	2e-13
comp199115_c0_seq1	395	tr	I3KZN0	tr|I3KZN0|I3KZN0_ORENI Uncharacterized protein OS=Oreochromis niloticus PE=4 SV=1	744	391	263	702	743	43	26	0.19746835443038	7e-06
comp148308_c0_seq3	2642	tr	H9GCF7	tr|H9GCF7|H9GCF7_ANOCA Uncharacterized protein OS=Anolis carolinensis GN=CD276 PE=4 SV=2	311	706	1419	16	260	256	76	0.0862982588947767	2e-16
comp134897_c0_seq3	1209	tr	F6V5U0	tr|F6V5U0|F6V5U0_XENTR Claudin OS=Xenopus tropicalis GN=cldn6.2 PE=3 SV=1	214	184	774	18	214	197	153	0.379652605459057	9e-83
comp148102_c0_seq15	9433	tr	H3APQ9	tr|H3APQ9|H3APQ9_LATCH Uncharacterized protein OS=Latimeria chalumnae PE=4 SV=1	653	9035	7080	1	653	655	531	0.168875225272978	0.0
comp271391_c0_seq1	245	tr	R7T4H5	tr|R7T4H5|R7T4H5_CAPTE Uncharacterized protein OS=Capitella teleta GN=CAPTEDRAFT_224289 PE=4 SV=1	387	143	12	35	78	44	31	0.379591836734694	1e-11
comp149211_c0_seq1	5992	tr	S5GIU5	tr|S5GIU5|S5GIU5_PAROL Phospholipase C gamma 2 OS=Paralichthys olivaceus GN=PLC-gamma2 PE=2 SV=1	1249	313	4098	2	1249	1275	860	0.430574098798398	0.0
comp14423_c0_seq1	482	tr	T1G5S6	tr|T1G5S6|T1G5S6_HELRO Uncharacterized protein (Fragment) OS=Helobdella robusta PE=3 SV=1	674	482	3	248	407	160	144	0.896265560165975	8e-103
comp119632_c0_seq1	2364	tr	B7U2G3	tr|B7U2G3|B7U2G3_APLCA Cortactin OS=Aplysia californica PE=2 SV=1	577	2205	511	8	575	575	320	0.406091370558376	5e-170
comp134711_c0_seq1	1416	tr	C0H9H8	tr|C0H9H8|C0H9H8_SALSA Nuclear factor NF-kappa-B p100 subunit OS=Salmo salar GN=NFKB2 PE=2 SV=1	896	300	1385	6	356	364	265	0.561440677966102	2e-180
comp142931_c0_seq1	3264	tr	H2RQT9	tr|H2RQT9|H2RQT9_TAKRU Uncharacterized protein (Fragment) OS=Takifugu rubripes GN=LOC101061432 PE=4 SV=1	1366	2514	1	1	841	850	672	0.617647058823529	0.0
comp121756_c0_seq8	1403	tr	C9QNU7	tr|C9QNU7|C9QNU7_CIOSA TEPP protein OS=Ciona savignyi GN=TEPP PE=2 SV=1	210	528	1058	20	209	192	77	0.164647184604419	1e-25
comp179848_c0_seq1	759	tr	Q4RP28	tr|Q4RP28|Q4RP28_TETNG Chromosome 1 SCAF15008, whole genome shotgun sequence. (Fragment) OS=Tetraodon nigroviridis GN=GSTENG00031304001 PE=4 SV=1	1196	458	757	931	1035	107	44	0.173913043478261	4e-12
comp141126_c0_seq1	2078	tr	H2LJ31	tr|H2LJ31|H2LJ31_ORYLA Uncharacterized protein (Fragment) OS=Oryzias latipes GN=LOC101155234 PE=3 SV=1	750	1668	1	3	560	558	536	0.773820981713186	0.0
comp48738_c0_seq1	212	tr	A7RF79	tr|A7RF79|A7RF79_NEMVE Predicted protein (Fragment) OS=Nematostella vectensis GN=v1g237797 PE=4 SV=1	355	6	146	128	174	47	31	0.438679245283019	4e-10
comp277135_c0_seq1	207	tr	E2RGW4	tr|E2RGW4|E2RGW4_CANFA Uncharacterized protein OS=Canis familiaris GN=STX18 PE=4 SV=2	332	204	1	87	154	68	39	0.565217391304348	3e-17
comp142447_c0_seq1	2915	sp	A0JMD4	sp|A0JMD4|TPC2_DANRE Two pore calcium channel protein 2 OS=Danio rerio GN=tpcn2 PE=2 SV=1	774	2458	134	1	773	778	502	0.51663807890223	0.0
comp149178_c1_seq4	5825	tr	M7BK47	tr|M7BK47|M7BK47_CHEMY Adiponectin receptor protein 1 OS=Chelonia mydas GN=UY3_05239 PE=4 SV=1	379	1652	2794	1	379	382	323	0.166351931330472	0.0
comp133842_c1_seq2	3065	tr	C1BZ96	tr|C1BZ96|C1BZ96_ESOLU Eukaryotic initiation factor 4A-III OS=Esox lucius GN=IF4A3 PE=2 SV=1	406	199	1416	1	406	406	400	0.391517128874388	0.0
comp72479_c0_seq1	601	tr	S5TZ89	tr|S5TZ89|S5TZ89_DANRE Transient receptor potential melastatin 2 OS=Danio rerio GN=TRPM2 PE=2 SV=1	1470	575	63	765	941	177	106	0.529118136439268	3e-60
comp148657_c1_seq2	2551	tr	E2R4J2	tr|E2R4J2|E2R4J2_CANFA Uncharacterized protein OS=Canis familiaris GN=TMPO PE=4 SV=1	454	494	1786	1	443	483	210	0.246961975695806	4e-64
comp291665_c0_seq1	219	tr	N1PBA4	tr|N1PBA4|N1PBA4_CAPTE Uncharacterized protein (Fragment) OS=Capitella teleta GN=CAPTEDRAFT_133041 PE=4 SV=1	957	18	218	881	947	67	33	0.452054794520548	9e-15
comp147397_c1_seq1	270	tr	Q8UWC9	tr|Q8UWC9|Q8UWC9_TETNG Reverse transcriptase/ribonuclease H/putative methyltransferase (Fragment) OS=Tetraodon nigroviridis PE=4 SV=1	785	2	166	729	783	55	27	0.3	2e-07
comp57000_c0_seq1	465	tr	C1C4B7	tr|C1C4B7|C1C4B7_LITCT Cornifelin homolog B OS=Lithobates catesbeiana GN=CNFNB PE=2 SV=1	169	352	29	20	138	120	49	0.316129032258064	2e-16
comp40148_c0_seq1	211	tr	B7Q2Z4	tr|B7Q2Z4|B7Q2Z4_IXOSC POGO family transposase OS=Ixodes scapularis GN=IscW_ISCW009792 PE=4 SV=1	219	194	63	12	53	44	24	0.341232227488152	4e-05
comp296978_c0_seq1	217	tr	K1PVD6	tr|K1PVD6|K1PVD6_CRAGI Uncharacterized protein OS=Crassostrea gigas GN=CGI_10006477 PE=4 SV=1	628	1	216	449	520	72	48	0.663594470046083	3e-23
comp292627_c0_seq1	294	tr	H3AX33	tr|H3AX33|H3AX33_LATCH Uncharacterized protein OS=Latimeria chalumnae PE=4 SV=1	642	292	32	424	510	87	28	0.285714285714286	2e-05
comp137992_c0_seq2	1433	tr	G9K370	tr|G9K370|G9K370_ICTPU Complement factor D OS=Ictalurus punctatus PE=2 SV=1	250	1186	509	23	248	228	123	0.257501744591766	8e-79
comp29466_c0_seq1	233	tr	R7TL29	tr|R7TL29|R7TL29_CAPTE Uncharacterized protein OS=Capitella teleta GN=CAPTEDRAFT_152183 PE=4 SV=1	480	131	232	32	65	34	25	0.321888412017167	5e-10
comp144622_c2_seq4	2712	tr	E6ZHL9	tr|E6ZHL9|E6ZHL9_DICLA Carbohydrate sulfotransferase 15 OS=Dicentrarchus labrax GN=CHST15 PE=4 SV=1	531	2053	449	1	531	542	393	0.434734513274336	0.0
comp133671_c0_seq1	322	tr	D7EJ75	tr|D7EJ75|D7EJ75_TRICA Putative uncharacterized protein OS=Tribolium castaneum GN=TcasGA2_TC001842 PE=4 SV=1	385	1	222	58	136	80	33	0.307453416149068	2e-07
comp277810_c0_seq1	248	tr	T1J977	tr|T1J977|T1J977_STRMM Uncharacterized protein OS=Strigamia maritima PE=4 SV=1	740	49	246	302	365	66	33	0.399193548387097	5e-10
comp194211_c0_seq1	359	tr	N6TSX5	tr|N6TSX5|N6TSX5_DENPD Uncharacterized protein (Fragment) OS=Dendroctonus ponderosae GN=D910_02478 PE=4 SV=1	602	1	357	244	357	119	81	0.676880222841226	9e-50
comp139423_c0_seq8	4368	tr	B5X237	tr|B5X237|B5X237_SALSA Serine/threonine-protein kinase PINK1, mitochondrial OS=Salmo salar GN=PINK1 PE=2 SV=1	576	2999	1296	1	568	573	385	0.264423076923077	0.0
comp258766_c0_seq1	243	tr	R7TPX0	tr|R7TPX0|R7TPX0_CAPTE Uncharacterized protein OS=Capitella teleta GN=CAPTEDRAFT_222687 PE=4 SV=1	2718	2	241	1983	2062	80	71	0.876543209876543	4e-27
comp81544_c0_seq1	1146	tr	T1EDU4	tr|T1EDU4|T1EDU4_HELRO Uncharacterized protein OS=Helobdella robusta PE=4 SV=1	227	107	775	1	221	226	152	0.397905759162304	7e-78
comp148737_c0_seq6	3516	tr	K7FU13	tr|K7FU13|K7FU13_PELSI Uncharacterized protein OS=Pelodiscus sinensis GN=MICAL2 PE=4 SV=1	957	1	1383	493	955	468	304	0.25938566552901	1e-180
comp54078_c0_seq1	243	tr	R7URX4	tr|R7URX4|R7URX4_CAPTE Uncharacterized protein OS=Capitella teleta GN=CAPTEDRAFT_227509 PE=4 SV=1	778	3	242	666	745	80	73	0.901234567901235	1e-30
comp108562_c0_seq1	842	tr	Q7M3L8	tr|Q7M3L8|Q7M3L8_EPTST Orf within vasotocin gene (Tes1 element) OS=Eptatretus stoutii PE=4 SV=1	404	660	818	272	329	58	29	0.10332541567696	2e-07
comp152079_c0_seq1	709	tr	G3EBA9	tr|G3EBA9|G3EBA9_MOUSE Cytochrome c oxidase subunit 3 OS=Mus musculus GN=COX3 PE=3 SV=1	261	707	6	6	239	234	220	0.930888575458392	1e-131
comp258811_c0_seq1	278	tr	T0SAH2	tr|T0SAH2|T0SAH2_9STRA Uncharacterized protein OS=Saprolegnia diclina VS20 GN=SDRG_03234 PE=4 SV=1	337	278	3	64	155	92	92	0.992805755395683	1e-58
comp267126_c0_seq1	224	tr	Q4RXZ9	tr|Q4RXZ9|Q4RXZ9_TETNG Chromosome 11 SCAF14979, whole genome shotgun sequence OS=Tetraodon nigroviridis GN=GSTENG00027220001 PE=4 SV=1	2303	223	5	694	768	78	35	0.46875	1e-07
comp149113_c0_seq5	8423	tr	U3JUR2	tr|U3JUR2|U3JUR2_FICAL Uncharacterized protein OS=Ficedula albicollis GN=ARAP1 PE=4 SV=1	1478	1484	4999	308	1478	1180	785	0.279591594443785	0.0
comp141979_c1_seq3	1334	tr	M7BM68	tr|M7BM68|M7BM68_CHEMY Uncharacterized protein OS=Chelonia mydas GN=UY3_04528 PE=4 SV=1	211	422	994	21	211	191	155	0.348575712143928	6e-108
comp238686_c0_seq1	208	tr	R7UK30	tr|R7UK30|R7UK30_CAPTE Uncharacterized protein (Fragment) OS=Capitella teleta GN=CAPTEDRAFT_93578 PE=4 SV=1	1129	8	208	525	590	67	36	0.519230769230769	2e-13
comp142362_c0_seq5	3182	tr	I3JJ85	tr|I3JJ85|I3JJ85_ORENI Uncharacterized protein OS=Oreochromis niloticus GN=LOC100701672 PE=4 SV=1	716	693	2744	2	716	722	535	0.504399748585795	0.0
comp39766_c0_seq1	297	tr	T1FZ19	tr|T1FZ19|T1FZ19_HELRO Uncharacterized protein OS=Helobdella robusta PE=4 SV=1	461	289	2	1	96	96	70	0.707070707070707	1e-45
comp136006_c1_seq1	1215	tr	H3B8Q5	tr|H3B8Q5|H3B8Q5_LATCH Uncharacterized protein (Fragment) OS=Latimeria chalumnae PE=4 SV=1	617	138	1133	3	342	345	152	0.375308641975309	3e-81
comp197339_c0_seq1	212	tr	A4F588	tr|A4F588|A4F588_9RICK Ankyrin domain protein ank2 (Fragment) OS=Wolbachia endosymbiont of Culex pipiens GN=ank2 PE=4 SV=1	217	204	1	5	63	69	29	0.410377358490566	8e-04
comp273326_c0_seq1	274	tr	R7TJT9	tr|R7TJT9|R7TJT9_CAPTE Uncharacterized protein OS=Capitella teleta GN=CAPTEDRAFT_152534 PE=4 SV=1	716	3	266	257	344	88	57	0.624087591240876	3e-32
comp112435_c0_seq2	1120	tr	R7T9P1	tr|R7T9P1|R7T9P1_CAPTE Eukaryotic translation initiation factor 3 subunit K OS=Capitella teleta GN=CAPTEDRAFT_154858 PE=3 SV=1	219	7	645	1	213	213	136	0.364285714285714	4e-91
comp253886_c0_seq1	241	tr	Q76IM1	tr|Q76IM1|Q76IM1_DANRE Pol-like protein OS=Danio rerio GN=ORF2 PE=4 SV=1	1329	9	224	89	168	80	33	0.410788381742739	8e-08
comp140049_c2_seq1	1477	tr	H3B0D5	tr|H3B0D5|H3B0D5_LATCH Uncharacterized protein OS=Latimeria chalumnae PE=3 SV=2	590	2	853	308	590	284	255	0.517941773865945	4e-175
comp131360_c1_seq10	1033	tr	G3I2L6	tr|G3I2L6|G3I2L6_CRIGR SCAN domain-containing protein 3 OS=Cricetulus griseus GN=I79_017654 PE=4 SV=1	600	986	837	551	600	50	28	0.0813165537270087	2e-06
comp122669_c0_seq1	2396	tr	K1PNT5	tr|K1PNT5|K1PNT5_CRAGI Threonine dehydratase catabolic OS=Crassostrea gigas GN=CGI_10014638 PE=4 SV=1	470	167	1411	51	465	415	266	0.3330550918197	8e-157
comp136305_c0_seq1	1028	tr	K7G1X6	tr|K7G1X6|K7G1X6_PELSI Uncharacterized protein OS=Pelodiscus sinensis GN=RGCC PE=4 SV=1	111	976	644	1	111	113	50	0.14591439688716	2e-07
comp211370_c0_seq1	358	tr	C3Z7L7	tr|C3Z7L7|C3Z7L7_BRAFL Putative uncharacterized protein OS=Branchiostoma floridae GN=BRAFLDRAFT_118991 PE=4 SV=1	247	38	304	1	93	93	58	0.486033519553073	1e-26
comp147538_c0_seq2	4468	tr	I3ISD8	tr|I3ISD8|I3ISD8_DANRE Uncharacterized protein OS=Danio rerio GN=ahdc1 PE=4 SV=1	1396	266	3757	227	1396	1248	501	0.3363921217547	2e-140
comp250094_c0_seq1	305	tr	B0RNU8	tr|B0RNU8|B0RNU8_XANCB TonB-dependent outer membrane receptor OS=Xanthomonas campestris pv. campestris (strain B100) GN=xcc-b100_0792 PE=3 SV=1	959	303	1	48	148	101	101	0.99344262295082	2e-57
comp250849_c0_seq1	334	tr	N1PB33	tr|N1PB33|N1PB33_CAPTE Uncharacterized protein OS=Capitella teleta GN=CAPTEDRAFT_5306 PE=4 SV=1	858	2	334	419	529	111	87	0.781437125748503	3e-47
comp148664_c0_seq2	5769	tr	H2LXB5	tr|H2LXB5|H2LXB5_ORYLA Uncharacterized protein (Fragment) OS=Oryzias latipes PE=4 SV=1	1458	312	4706	11	1458	1506	955	0.496619864794592	0.0
comp238140_c0_seq1	231	tr	K1QQL6	tr|K1QQL6|K1QQL6_CRAGI Leucyl-tRNA synthetase, cytoplasmic OS=Crassostrea gigas GN=CGI_10017030 PE=3 SV=1	1192	230	3	654	728	76	57	0.74025974025974	2e-29
comp147423_c0_seq2	3634	tr	H3DH71	tr|H3DH71|H3DH71_TETNG Uncharacterized protein OS=Tetraodon nigroviridis GN=GSTENG10004977001 PE=4 SV=1	415	110	1180	9	359	366	166	0.137039075399009	3e-78
comp108261_c0_seq4	1902	tr	M7AUT9	tr|M7AUT9|M7AUT9_CHEMY Thyroglobulin OS=Chelonia mydas GN=UY3_13676 PE=4 SV=1	3265	794	1897	2054	2443	393	185	0.291798107255521	2e-104
comp72886_c2_seq1	353	tr	T1FRP1	tr|T1FRP1|T1FRP1_HELRO Uncharacterized protein OS=Helobdella robusta PE=4 SV=1	323	49	165	273	311	39	30	0.254957507082153	5e-12
comp121112_c1_seq1	452	tr	F1R211	tr|F1R211|F1R211_DANRE Transcription factor Sox-19b OS=Danio rerio GN=sox19b PE=4 SV=1	293	248	451	2	69	68	52	0.345132743362832	2e-14
comp11546_c0_seq1	359	tr	E2R9F5	tr|E2R9F5|E2R9F5_CANFA Uncharacterized protein OS=Canis familiaris GN=HSD17B10 PE=3 SV=1	261	1	357	71	189	119	85	0.710306406685237	2e-50
comp115147_c0_seq1	2052	tr	H3AU32	tr|H3AU32|H3AU32_LATCH Uncharacterized protein (Fragment) OS=Latimeria chalumnae PE=4 SV=1	2196	2037	1	132	842	714	369	0.539473684210526	0.0
comp111841_c0_seq1	1256	tr	Q3ZD75	tr|Q3ZD75|Q3ZD75_9STRA Endo-1,3-beta-glucanase OS=Saprolegnia parasitica PE=2 SV=1	398	66	1220	21	398	385	365	0.871815286624204	0.0
comp225620_c0_seq1	440	tr	H3A8I7	tr|H3A8I7|H3A8I7_LATCH Uncharacterized protein OS=Latimeria chalumnae PE=3 SV=1	417	183	1	246	306	61	37	0.252272727272727	3e-14
comp218349_c0_seq1	247	tr	H2Z5F6	tr|H2Z5F6|H2Z5F6_CIOSA Uncharacterized protein (Fragment) OS=Ciona savignyi GN=Csa.5063 PE=4 SV=1	626	245	36	123	192	70	39	0.473684210526316	4e-18
comp143005_c0_seq4	1477	tr	Q9D682	tr|Q9D682|Q9D682_MOUSE Putative uncharacterized protein OS=Mus musculus GN=Crtc2 PE=2 SV=1	425	1278	817	280	425	161	83	0.168584969532837	6e-18
comp141507_c1_seq1	3684	tr	K7FVT7	tr|K7FVT7|K7FVT7_PELSI Uncharacterized protein (Fragment) OS=Pelodiscus sinensis GN=PIEZO2 PE=4 SV=1	2705	2	2398	1903	2705	807	630	0.513029315960912	0.0
comp193283_c0_seq1	352	sp	Q4UW52	sp|Q4UW52|SYFB_XANC8 Phenylalanine--tRNA ligase beta subunit OS=Xanthomonas campestris pv. campestris (strain 8004) GN=pheT PE=3 SV=1	791	92	352	56	142	87	87	0.741477272727273	4e-37
comp19873_c1_seq1	423	tr	G3PGY0	tr|G3PGY0|G3PGY0_GASAC Uncharacterized protein OS=Gasterosteus aculeatus PE=4 SV=1	208	2	421	26	165	140	125	0.886524822695035	2e-88
comp232112_c0_seq1	222	tr	R7TXX8	tr|R7TXX8|R7TXX8_CAPTE Uncharacterized protein OS=Capitella teleta GN=CAPTEDRAFT_225290 PE=4 SV=1	506	222	16	75	141	69	45	0.608108108108108	4e-20
comp10477_c0_seq1	1096	tr	T1FMX1	tr|T1FMX1|T1FMX1_HELRO Uncharacterized protein OS=Helobdella robusta PE=4 SV=1	1157	2	703	889	1122	234	166	0.454379562043796	6e-102
comp112364_c0_seq1	1424	tr	H3HFW4	tr|H3HFW4|H3HFW4_STRPU Uncharacterized protein OS=Strongylocentrotus purpuratus PE=4 SV=1	1588	27	1175	820	1198	396	168	0.353932584269663	3e-87
comp147752_c0_seq1	6195	tr	I3JAW6	tr|I3JAW6|I3JAW6_ORENI Uncharacterized protein OS=Oreochromis niloticus PE=4 SV=1	1214	5517	1984	1	1173	1233	808	0.391283292978208	0.0
comp133942_c1_seq1	709	tr	H2YQC3	tr|H2YQC3|H2YQC3_CIOSA Uncharacterized protein (Fragment) OS=Ciona savignyi PE=4 SV=1	920	709	386	378	475	108	40	0.169252468265162	1e-07
comp176469_c0_seq1	795	tr	T1F157	tr|T1F157|T1F157_HELRO Uncharacterized protein OS=Helobdella robusta PE=4 SV=1	964	587	93	430	597	180	61	0.230188679245283	2e-09
comp208100_c0_seq1	267	tr	T0RZZ0	tr|T0RZZ0|T0RZZ0_9STRA Uncharacterized protein OS=Saprolegnia diclina VS20 GN=SDRG_04577 PE=4 SV=1	151	2	100	119	151	33	33	0.370786516853933	9e-14
comp250275_c0_seq1	316	tr	U5ENL9	tr|U5ENL9|U5ENL9_9DIPT Uncharacterized protein (Fragment) OS=Corethrella appendiculata PE=2 SV=1	67	3	164	1	54	54	35	0.332278481012658	1e-10
comp176329_c0_seq1	379	sp	Q4V7Z0	sp|Q4V7Z0|GPN3_XENLA GPN-loop GTPase 3 OS=Xenopus laevis GN=gpn3 PE=2 SV=1	285	110	379	3	92	90	74	0.585751978891821	4e-48
comp15588_c0_seq1	952	tr	H3JCW5	tr|H3JCW5|H3JCW5_STRPU Uncharacterized protein OS=Strongylocentrotus purpuratus PE=4 SV=1	690	235	23	304	374	71	28	0.0882352941176471	3e-05
comp149184_c0_seq1	5274	tr	I3IV63	tr|I3IV63|I3IV63_ORENI Uncharacterized protein OS=Oreochromis niloticus GN=LOC100698565 PE=4 SV=1	876	4576	1952	1	875	875	796	0.452787258248009	0.0
comp131778_c0_seq1	1795	tr	M3XJI5	tr|M3XJI5|M3XJI5_LATCH Uncharacterized protein OS=Latimeria chalumnae PE=4 SV=1	901	1315	2	1	458	459	324	0.54150417827298	0.0
comp187756_c0_seq1	334	tr	I1F0N6	tr|I1F0N6|I1F0N6_AMPQE Uncharacterized protein OS=Amphimedon queenslandica PE=4 SV=1	900	332	186	474	522	49	26	0.233532934131737	3e-04
comp5921_c1_seq1	524	tr	I0Z4I0	tr|I0Z4I0|I0Z4I0_9CHLO Uncharacterized protein OS=Coccomyxa subellipsoidea C-169 GN=COCSUDRAFT_65296 PE=4 SV=1	1271	170	520	450	561	121	48	0.274809160305344	2e-13
comp115166_c0_seq1	928	tr	T1FQU6	tr|T1FQU6|T1FQU6_HELRO Uncharacterized protein OS=Helobdella robusta PE=4 SV=1	210	171	833	1	206	228	83	0.268318965517241	2e-28
comp269477_c0_seq1	281	tr	R7U6X5	tr|R7U6X5|R7U6X5_CAPTE Uncharacterized protein OS=Capitella teleta GN=CAPTEDRAFT_188526 PE=4 SV=1	1109	4	252	174	256	83	29	0.309608540925267	9e-10
comp129199_c0_seq2	914	tr	Q4TC84	tr|Q4TC84|Q4TC84_TETNG Chromosome undetermined SCAF7044, whole genome shotgun sequence. (Fragment) OS=Tetraodon nigroviridis GN=GSTENG00003423001 PE=4 SV=1	161	730	248	1	161	161	155	0.508752735229759	1e-80
comp242642_c0_seq1	334	tr	T1F9A6	tr|T1F9A6|T1F9A6_HELRO Uncharacterized protein OS=Helobdella robusta PE=4 SV=1	107	155	334	4	63	60	40	0.359281437125749	1e-18
comp146645_c0_seq1	705	tr	C0HAE5	tr|C0HAE5|C0HAE5_SALSA ERBB receptor feedback inhibitor 1 OS=Salmo salar GN=ERRFI PE=2 SV=1	454	235	705	8	147	159	86	0.365957446808511	2e-31
comp144653_c0_seq2	2360	tr	G3P5M3	tr|G3P5M3|G3P5M3_GASAC Uncharacterized protein OS=Gasterosteus aculeatus PE=4 SV=1	619	2360	822	110	619	514	418	0.53135593220339	0.0
comp147816_c1_seq1	485	sp	B7TWP7	sp|B7TWP7|PNRC2_DANRE Proline-rich nuclear receptor coactivator 2 OS=Danio rerio GN=pnrc2 PE=2 SV=2	148	444	7	1	148	158	90	0.556701030927835	2e-32
comp1717_c1_seq1	990	tr	R7UGB8	tr|R7UGB8|R7UGB8_CAPTE Uncharacterized protein OS=Capitella teleta GN=CAPTEDRAFT_214625 PE=4 SV=1	473	2	613	270	471	207	102	0.309090909090909	3e-64
comp72088_c0_seq1	452	tr	G5B164	tr|G5B164|G5B164_HETGA Claudin OS=Heterocephalus glaber GN=GW7_19074 PE=3 SV=1	231	2	310	122	231	111	53	0.351769911504425	1e-20
comp75240_c0_seq1	230	tr	H9IWL2	tr|H9IWL2|H9IWL2_BOMMO Uncharacterized protein OS=Bombyx mori PE=4 SV=1	1490	79	2	600	625	26	19	0.247826086956522	8e-08
comp148557_c2_seq1	722	sp	Q66I71	sp|Q66I71|UCK1_DANRE Uridine-cytidine kinase 1 OS=Danio rerio GN=uck1 PE=2 SV=1	277	466	720	1	85	85	72	0.299168975069252	2e-40
comp19900_c1_seq1	293	tr	I1G1C2	tr|I1G1C2|I1G1C2_AMPQE Uncharacterized protein OS=Amphimedon queenslandica PE=4 SV=1	817	53	289	478	566	89	30	0.307167235494881	1e-05
comp23886_c0_seq1	265	tr	H3BW47	tr|H3BW47|H3BW47_TETNG Uncharacterized protein (Fragment) OS=Tetraodon nigroviridis GN=GSTENG10026992001 PE=4 SV=1	708	265	11	79	166	88	47	0.532075471698113	7e-18
comp122341_c1_seq1	1966	tr	T1FU76	tr|T1FU76|T1FU76_HELRO Stathmin OS=Helobdella robusta PE=3 SV=1	148	63	467	10	140	136	74	0.112919633774161	3e-24
comp145367_c0_seq1	451	tr	M3ZVB3	tr|M3ZVB3|M3ZVB3_XIPMA Uncharacterized protein OS=Xiphophorus maculatus PE=4 SV=1	376	445	143	275	375	101	77	0.51219512195122	9e-52
comp230502_c0_seq1	203	tr	R7TD25	tr|R7TD25|R7TD25_CAPTE Uncharacterized protein OS=Capitella teleta GN=CAPTEDRAFT_167631 PE=4 SV=1	647	1	201	487	553	67	62	0.916256157635468	2e-33
comp236695_c0_seq1	271	tr	R7UPA2	tr|R7UPA2|R7UPA2_CAPTE Serine/threonine-protein phosphatase OS=Capitella teleta GN=CAPTEDRAFT_227677 PE=3 SV=1	309	3	269	78	166	89	87	0.96309963099631	1e-48
comp281020_c0_seq1	333	tr	G3NL14	tr|G3NL14|G3NL14_GASAC Uncharacterized protein OS=Gasterosteus aculeatus PE=4 SV=1	417	3	203	247	313	67	27	0.243243243243243	2e-07
comp216464_c0_seq1	242	tr	T1FNP9	tr|T1FNP9|T1FNP9_HELRO Uncharacterized protein OS=Helobdella robusta PE=4 SV=1	310	241	17	110	184	75	66	0.818181818181818	2e-37
comp146671_c0_seq1	1662	tr	F1QQM9	tr|F1QQM9|F1QQM9_DANRE Uncharacterized protein OS=Danio rerio GN=si:ch73-177h5.2 PE=4 SV=2	573	1579	950	343	543	211	79	0.142599277978339	1e-26
comp255104_c0_seq1	216	tr	G0ZAK7	tr|G0ZAK7|G0ZAK7_9PERC Ferritin OS=Cynoglossus semilaevis GN=FerM PE=2 SV=1	177	3	209	111	177	72	35	0.486111111111111	8e-12
comp58750_c0_seq2	574	tr	H3A3S8	tr|H3A3S8|H3A3S8_LATCH Uncharacterized protein (Fragment) OS=Latimeria chalumnae PE=4 SV=1	527	114	224	480	516	37	19	0.0993031358885017	8e-04
comp203147_c0_seq1	411	tr	A7RMS0	tr|A7RMS0|A7RMS0_NEMVE Predicted protein OS=Nematostella vectensis GN=v1g228353 PE=3 SV=1	484	109	411	6	104	101	62	0.452554744525547	3e-32
comp137813_c1_seq2	2265	tr	M7AIT5	tr|M7AIT5|M7AIT5_CHEMY Uncharacterized protein OS=Chelonia mydas GN=UY3_18651 PE=4 SV=1	295	1088	300	1	263	263	186	0.24635761589404	1e-136
comp137413_c2_seq1	1107	tr	F1Q5P1	tr|F1Q5P1|F1Q5P1_DANRE Thymidine kinase OS=Danio rerio GN=tk1 PE=2 SV=1	236	278	979	1	236	241	178	0.482384823848238	5e-119
comp148592_c1_seq2	3563	tr	Q5ZMQ7	tr|Q5ZMQ7|Q5ZMQ7_CHICK Uncharacterized protein OS=Gallus gallus GN=SH3KBP1 PE=1 SV=1	739	3505	2114	80	540	468	299	0.251754139769857	3e-128
comp176679_c0_seq1	263	tr	H2MZB5	tr|H2MZB5|H2MZB5_ORYLA Uncharacterized protein (Fragment) OS=Oryzias latipes PE=4 SV=1	734	200	3	532	596	66	34	0.387832699619772	2e-11
comp224130_c0_seq1	236	tr	F4W6V5	tr|F4W6V5|F4W6V5_ACREC CCR4-NOT transcription complex subunit 1 OS=Acromyrmex echinatior GN=G5I_01161 PE=4 SV=1	2403	233	18	1540	1613	74	41	0.521186440677966	3e-14
comp139976_c0_seq2	4959	tr	H3A072	tr|H3A072|H3A072_LATCH Uncharacterized protein OS=Latimeria chalumnae PE=4 SV=1	528	2769	1201	1	528	532	339	0.20508166969147	0.0
comp209371_c0_seq1	481	tr	B7PTK6	tr|B7PTK6|B7PTK6_IXOSC Putative uncharacterized protein OS=Ixodes scapularis GN=IscW_ISCW008366 PE=4 SV=1	518	1	477	346	502	159	94	0.586278586278586	5e-53
comp157419_c0_seq1	768	tr	R7TX14	tr|R7TX14|R7TX14_CAPTE Uncharacterized protein OS=Capitella teleta GN=CAPTEDRAFT_177631 PE=4 SV=1	488	234	767	26	198	178	120	0.46875	1e-62
comp125655_c1_seq1	316	tr	H2ZRS1	tr|H2ZRS1|H2ZRS1_LATCH Uncharacterized protein (Fragment) OS=Latimeria chalumnae PE=4 SV=1	583	73	315	173	253	82	42	0.39873417721519	2e-14
comp144033_c2_seq1	1511	tr	F1QPP4	tr|F1QPP4|F1QPP4_DANRE Uncharacterized protein OS=Danio rerio GN=znf740 PE=4 SV=1	257	323	1129	1	257	281	158	0.313699536730642	3e-93
comp167462_c0_seq1	308	tr	R7V4T7	tr|R7V4T7|R7V4T7_CAPTE Uncharacterized protein OS=Capitella teleta GN=CAPTEDRAFT_6610 PE=4 SV=1	307	1	234	30	107	78	49	0.477272727272727	5e-23
comp145844_c0_seq1	3423	tr	T1E501	tr|T1E501|T1E501_CROHD Sodium/hydrogen exchanger OS=Crotalus horridus PE=2 SV=1	809	988	3117	69	790	726	565	0.495179666958808	0.0
comp164924_c0_seq1	602	tr	T1FXK8	tr|T1FXK8|T1FXK8_HELRO ER lumen protein retaining receptor OS=Helobdella robusta PE=3 SV=1	213	57	602	1	183	183	153	0.762458471760797	3e-94
comp159672_c0_seq1	511	tr	B5X4W8	tr|B5X4W8|B5X4W8_SALSA Solute carrier family 22 member 7 OS=Salmo salar GN=S22A7 PE=2 SV=1	551	511	218	444	542	99	69	0.405088062622309	2e-37
comp291933_c0_seq1	301	tr	T1EE48	tr|T1EE48|T1EE48_HELRO Uncharacterized protein OS=Helobdella robusta PE=4 SV=1	340	296	18	239	337	99	54	0.538205980066445	2e-25
comp82193_c1_seq1	1252	tr	H3A5M9	tr|H3A5M9|H3A5M9_LATCH Uncharacterized protein OS=Latimeria chalumnae PE=4 SV=1	263	206	922	9	254	246	122	0.292332268370607	2e-79
comp274491_c0_seq1	313	tr	T1G0A6	tr|T1G0A6|T1G0A6_HELRO Uncharacterized protein OS=Helobdella robusta PE=4 SV=1	322	2	313	161	264	104	63	0.603833865814696	5e-37
comp63870_c0_seq2	810	tr	R7UG47	tr|R7UG47|R7UG47_CAPTE Uncharacterized protein OS=Capitella teleta GN=CAPTEDRAFT_20380 PE=3 SV=1	421	81	809	27	267	243	125	0.462962962962963	2e-78
comp190663_c0_seq1	420	tr	T0QIC0	tr|T0QIC0|T0QIC0_9STRA Uncharacterized protein OS=Saprolegnia diclina VS20 GN=SDRG_04786 PE=4 SV=1	396	3	419	250	388	139	133	0.95	2e-90
comp73521_c0_seq1	410	tr	H3B4N3	tr|H3B4N3|H3B4N3_LATCH Uncharacterized protein (Fragment) OS=Latimeria chalumnae PE=4 SV=1	937	96	410	681	780	105	36	0.263414634146341	2e-07
comp223710_c0_seq1	298	tr	R7V2A0	tr|R7V2A0|R7V2A0_CAPTE Uncharacterized protein OS=Capitella teleta GN=CAPTEDRAFT_172916 PE=4 SV=1	608	3	293	391	484	98	61	0.614093959731544	2e-35
comp18893_c0_seq1	318	tr	L7LZK5	tr|L7LZK5|L7LZK5_9ACAR Putative cell death activator cide-b protein OS=Rhipicephalus pulchellus PE=2 SV=1	232	81	296	11	84	75	33	0.311320754716981	1e-07
comp71612_c0_seq1	799	tr	C3YW38	tr|C3YW38|C3YW38_BRAFL Putative uncharacterized protein OS=Branchiostoma floridae GN=BRAFLDRAFT_281201 PE=4 SV=1	299	65	778	56	295	249	107	0.401752190237797	3e-49
comp144988_c0_seq3	2317	tr	G1NDL9	tr|G1NDL9|G1NDL9_MELGA Uncharacterized protein (Fragment) OS=Meleagris gallopavo GN=LOC100542696 PE=4 SV=2	379	281	1348	15	379	368	164	0.21234354769098	6e-87
comp251111_c0_seq1	540	tr	A6FHV7	tr|A6FHV7|A6FHV7_9GAMM Beta-N-acetylhexosaminidase OS=Moritella sp. PE36 GN=PE36_11452 PE=4 SV=1	885	8	283	790	879	92	43	0.238888888888889	1e-15
comp136747_c0_seq1	3018	tr	K7G9I8	tr|K7G9I8|K7G9I8_PELSI Uncharacterized protein OS=Pelodiscus sinensis GN=MBOAT1 PE=4 SV=1	495	270	1730	1	494	494	347	0.34493041749503	0.0
comp277178_c0_seq1	209	tr	T1G9V7	tr|T1G9V7|T1G9V7_HELRO Transporter OS=Helobdella robusta PE=3 SV=1	618	2	208	363	431	69	59	0.84688995215311	3e-24
comp223024_c0_seq1	322	tr	T1FX62	tr|T1FX62|T1FX62_HELRO Uncharacterized protein OS=Helobdella robusta PE=4 SV=1	333	3	320	7	112	106	75	0.698757763975155	4e-43
comp167322_c0_seq1	346	tr	K1R2S3	tr|K1R2S3|K1R2S3_CRAGI Sec1 family domain-containing protein 1 OS=Crassostrea gigas GN=CGI_10010029 PE=4 SV=1	633	333	1	1	111	111	87	0.754335260115607	7e-54
comp287711_c0_seq1	381	tr	R7UKA9	tr|R7UKA9|R7UKA9_CAPTE Uncharacterized protein OS=Capitella teleta GN=CAPTEDRAFT_166725 PE=4 SV=1	339	19	252	262	339	78	46	0.362204724409449	1e-23
comp139035_c0_seq1	1908	tr	K7F6K7	tr|K7F6K7|K7F6K7_PELSI Uncharacterized protein (Fragment) OS=Pelodiscus sinensis GN=PCSK9 PE=4 SV=1	690	1694	3	45	610	566	402	0.632075471698113	0.0
comp37666_c0_seq1	301	tr	H3JN25	tr|H3JN25|H3JN25_STRPU Uncharacterized protein OS=Strongylocentrotus purpuratus PE=4 SV=1	976	290	54	121	200	80	33	0.32890365448505	3e-11
comp294784_c0_seq1	212	tr	R7V8N2	tr|R7V8N2|R7V8N2_CAPTE Uncharacterized protein (Fragment) OS=Capitella teleta GN=CAPTEDRAFT_138871 PE=4 SV=1	221	207	43	116	170	55	30	0.424528301886792	4e-12
comp260589_c0_seq1	211	tr	G3Q8W8	tr|G3Q8W8|G3Q8W8_GASAC Uncharacterized protein (Fragment) OS=Gasterosteus aculeatus GN=URGCP PE=4 SV=1	847	2	202	300	366	67	27	0.383886255924171	9e-06
comp148746_c2_seq1	2966	tr	H3BFA9	tr|H3BFA9|H3BFA9_LATCH Uncharacterized protein (Fragment) OS=Latimeria chalumnae PE=4 SV=1	694	117	2255	1	691	722	408	0.412677006068779	0.0
comp296601_c0_seq1	271	tr	F1R142	tr|F1R142|F1R142_DANRE Uncharacterized protein (Fragment) OS=Danio rerio GN=zgc:153284 PE=4 SV=1	145	235	2	50	122	78	29	0.321033210332103	1e-07
comp215974_c0_seq1	307	tr	T1G9V3	tr|T1G9V3|T1G9V3_HELRO Uncharacterized protein OS=Helobdella robusta PE=4 SV=1	792	3	302	477	576	100	66	0.644951140065147	1e-35
comp149010_c0_seq1	6525	tr	I3JKC2	tr|I3JKC2|I3JKC2_ORENI Uncharacterized protein OS=Oreochromis niloticus GN=nup188 PE=4 SV=1	1746	6479	1263	1	1746	1753	1404	0.64551724137931	0.0
comp14011_c0_seq1	281	tr	E9FRE8	tr|E9FRE8|E9FRE8_DAPPU Putative uncharacterized protein OS=Daphnia pulex GN=DAPPUDRAFT_299959 PE=3 SV=1	151	236	3	1	78	78	76	0.811387900355872	3e-49
comp14965_c1_seq1	670	tr	H2Z938	tr|H2Z938|H2Z938_CIOSA Uncharacterized protein (Fragment) OS=Ciona savignyi PE=4 SV=1	549	3	668	320	540	225	122	0.546268656716418	3e-74
comp140239_c0_seq3	2718	tr	H3AKT6	tr|H3AKT6|H3AKT6_LATCH Uncharacterized protein OS=Latimeria chalumnae PE=4 SV=1	704	2206	68	1	704	715	584	0.644591611479029	0.0
comp153756_c0_seq1	985	tr	T1G0G2	tr|T1G0G2|T1G0G2_HELRO Uncharacterized protein OS=Helobdella robusta PE=4 SV=1	271	102	896	1	271	272	130	0.395939086294416	2e-82
comp137258_c0_seq1	3253	tr	H2ZXE9	tr|H2ZXE9|H2ZXE9_LATCH Uncharacterized protein OS=Latimeria chalumnae PE=3 SV=1	518	123	1850	1	518	582	239	0.220411927451583	1e-123
comp246914_c0_seq1	313	tr	T1EGB6	tr|T1EGB6|T1EGB6_HELRO Uncharacterized protein OS=Helobdella robusta PE=4 SV=1	415	2	313	28	131	104	88	0.843450479233227	7e-57
comp128010_c0_seq2	1906	tr	G3TVY1	tr|G3TVY1|G3TVY1_LOXAF Uncharacterized protein OS=Loxodonta africana GN=LOC100675026 PE=4 SV=1	297	1702	857	7	294	295	139	0.218782791185729	3e-66
comp9953_c0_seq1	561	tr	M4AXH2	tr|M4AXH2|M4AXH2_XIPMA Uncharacterized protein OS=Xiphophorus maculatus PE=4 SV=1	2817	559	2	1183	1368	186	143	0.764705882352941	8e-99
comp111720_c0_seq1	595	tr	C3XTG0	tr|C3XTG0|C3XTG0_BRAFL Putative uncharacterized protein (Fragment) OS=Branchiostoma floridae GN=BRAFLDRAFT_219640 PE=4 SV=1	93	453	241	7	75	71	26	0.13109243697479	5e-04
comp215577_c0_seq1	460	tr	L7M3M5	tr|L7M3M5|L7M3M5_9ACAR Uncharacterized protein OS=Rhipicephalus pulchellus PE=2 SV=1	136	86	304	60	131	73	64	0.417391304347826	5e-32
comp1574_c0_seq1	321	tr	E2A5A7	tr|E2A5A7|E2A5A7_CAMFO Ribonuclease H2 subunit B OS=Camponotus floridanus GN=EAG_06687 PE=4 SV=1	314	321	43	147	241	95	38	0.355140186915888	2e-11
comp207085_c0_seq1	727	tr	Q6QWG7	tr|Q6QWG7|Q6QWG7_9CRUS PinX1 OS=Moina rectirostris GN=PinX1 PE=2 SV=1	328	13	291	113	195	93	47	0.1939477303989	1e-14
comp18273_c0_seq1	281	tr	R7T597	tr|R7T597|R7T597_CAPTE Uncharacterized protein OS=Capitella teleta GN=CAPTEDRAFT_221181 PE=4 SV=1	234	279	124	121	180	60	36	0.384341637010676	2e-14
comp263282_c0_seq1	240	tr	C2ZXS3	tr|C2ZXS3|C2ZXS3_BACCE Uncharacterized protein OS=Bacillus cereus AH1273 GN=bcere0030_52380 PE=4 SV=1	147	3	233	57	135	79	32	0.4	2e-10
comp136852_c0_seq1	1201	tr	I6LC31	tr|I6LC31|I6LC31_DANRE Protocadherin cluster 1 alpha 3 OS=Danio rerio GN=pcdh1a3 PE=2 SV=1	939	1178	1065	873	910	39	32	0.0799333888426311	5e-06
comp130837_c1_seq10	2594	tr	Q5TZ75	tr|Q5TZ75|Q5TZ75_DANRE Cytochrome P450, family 2, subfamily J, polypeptide 24 OS=Danio rerio GN=cyp2p7 PE=2 SV=1	496	445	1920	6	496	493	294	0.340015420200463	0.0
comp147028_c1_seq1	1315	tr	F1STI7	tr|F1STI7|F1STI7_PIG Uncharacterized protein OS=Sus scrofa GN=FAM76B PE=4 SV=2	340	999	502	1	167	167	161	0.367300380228137	2e-101
comp243684_c0_seq1	390	tr	C3YI13	tr|C3YI13|C3YI13_BRAFL Retinol dehydrogenase, retinaldehyde reductase OS=Branchiostoma floridae GN=BRAFLDRAFT_119767 PE=3 SV=1	326	88	390	15	111	101	47	0.361538461538462	4e-19
comp144571_c0_seq1	5035	tr	M7BS82	tr|M7BS82|M7BS82_CHEMY Fibrillin-2 (Fragment) OS=Chelonia mydas GN=UY3_04187 PE=4 SV=1	2900	2	3529	1720	2894	1176	993	0.591658391261172	0.0
comp126127_c0_seq5	2277	tr	F1R067	tr|F1R067|F1R067_DANRE Uncharacterized protein (Fragment) OS=Danio rerio GN=fmnl3 PE=4 SV=1	485	2222	762	2	485	487	411	0.541501976284585	0.0
comp72014_c0_seq2	589	tr	K9IZ07	tr|K9IZ07|K9IZ07_DESRO Uncharacterized protein OS=Desmodus rotundus PE=2 SV=1	620	177	506	324	434	111	64	0.32597623089983	1e-38
comp92298_c1_seq1	289	tr	E7F0R1	tr|E7F0R1|E7F0R1_DANRE Uncharacterized protein OS=Danio rerio GN=CR396586.2 PE=4 SV=1	506	287	15	409	503	98	45	0.467128027681661	9e-09
comp148670_c0_seq3	5529	tr	F1QAJ3	tr|F1QAJ3|F1QAJ3_DANRE Uncharacterized protein OS=Danio rerio GN=gabbr1b PE=4 SV=1	994	864	3329	162	991	845	690	0.37438958220293	0.0
comp41237_c0_seq1	250	tr	G3NJZ4	tr|G3NJZ4|G3NJZ4_GASAC Uncharacterized protein (Fragment) OS=Gasterosteus aculeatus GN=OPRK1 (2 of 2) PE=3 SV=1	380	2	247	114	195	82	76	0.912	5e-48
comp115337_c0_seq1	620	tr	H2ZYH3	tr|H2ZYH3|H2ZYH3_LATCH Protein Wnt (Fragment) OS=Latimeria chalumnae PE=3 SV=1	355	619	14	155	355	202	167	0.808064516129032	2e-118
comp196927_c0_seq1	323	tr	K1PST9	tr|K1PST9|K1PST9_CRAGI Brefeldin A-inhibited guanine nucleotide-exchange protein 1 OS=Crassostrea gigas GN=CGI_10003058 PE=4 SV=1	1821	289	5	1560	1654	95	63	0.585139318885449	6e-27
comp288412_c0_seq1	223	tr	R7TQM2	tr|R7TQM2|R7TQM2_CAPTE Uncharacterized protein OS=Capitella teleta GN=CAPTEDRAFT_92143 PE=4 SV=1	216	222	22	21	87	67	18	0.242152466367713	1e-06
comp130857_c0_seq1	1366	tr	Q7ZUK3	tr|Q7ZUK3|Q7ZUK3_DANRE Core promoter element binding protein OS=Danio rerio GN=klf6a PE=2 SV=1	283	1054	209	1	283	284	233	0.511713030746706	2e-139
comp127277_c0_seq1	1162	tr	G3PHQ8	tr|G3PHQ8|G3PHQ8_GASAC Uncharacterized protein OS=Gasterosteus aculeatus PE=4 SV=1	4951	1	333	4841	4951	111	108	0.278829604130809	8e-68
comp213270_c0_seq1	475	tr	L8IIT4	tr|L8IIT4|L8IIT4_BOSMU Zinc finger RNA-binding protein 2 (Fragment) OS=Bos grunniens mutus GN=M91_11999 PE=4 SV=1	952	3	473	707	863	159	79	0.498947368421053	1e-35
comp131577_c0_seq1	2058	tr	I3JPJ4	tr|I3JPJ4|I3JPJ4_ORENI Oxysterol-binding protein OS=Oreochromis niloticus GN=osbpl6 PE=3 SV=1	922	416	2056	8	564	559	446	0.650145772594752	0.0
comp17454_c0_seq1	296	tr	R7U7Z2	tr|R7U7Z2|R7U7Z2_CAPTE Uncharacterized protein OS=Capitella teleta GN=CAPTEDRAFT_220777 PE=4 SV=1	1327	295	2	505	602	98	70	0.709459459459459	7e-40
comp132613_c0_seq4	1260	sp	Q6PCR7	sp|Q6PCR7|EIF3A_DANRE Eukaryotic translation initiation factor 3 subunit A OS=Danio rerio GN=eif3a PE=2 SV=1	1267	1181	1056	1226	1267	42	29	0.0690476190476191	2e-06
comp278368_c0_seq1	291	tr	R7TM01	tr|R7TM01|R7TM01_CAPTE Uncharacterized protein OS=Capitella teleta GN=CAPTEDRAFT_133737 PE=4 SV=1	1485	3	290	19	113	96	50	0.515463917525773	2e-26
comp68777_c0_seq1	693	tr	H3BGZ2	tr|H3BGZ2|H3BGZ2_LATCH Uncharacterized protein (Fragment) OS=Latimeria chalumnae PE=4 SV=1	176	345	680	58	169	112	64	0.277056277056277	1e-37
comp216105_c0_seq1	462	tr	K7DYC4	tr|K7DYC4|K7DYC4_DANRE Uncharacterized protein OS=Danio rerio GN=si:dkeyp-107f9.2 PE=4 SV=1	215	11	256	129	209	82	37	0.24025974025974	4e-12
comp3569_c0_seq1	311	tr	T1G834	tr|T1G834|T1G834_HELRO Uncharacterized protein (Fragment) OS=Helobdella robusta PE=4 SV=1	385	3	311	57	159	103	67	0.646302250803859	2e-42
comp172943_c0_seq1	687	tr	R7V191	tr|R7V191|R7V191_CAPTE Uncharacterized protein OS=Capitella teleta GN=CAPTEDRAFT_174488 PE=4 SV=1	233	76	660	4	197	197	100	0.436681222707424	3e-53
comp140929_c0_seq1	1907	tr	H0YRX4	tr|H0YRX4|H0YRX4_TAEGU Uncharacterized protein (Fragment) OS=Taeniopygia guttata GN=RNF130 PE=4 SV=1	401	1371	178	8	400	398	292	0.459360251704247	0.0
comp147638_c0_seq1	3850	tr	A5D8S4	tr|A5D8S4|A5D8S4_DANRE Zgc:162740 protein OS=Danio rerio GN=zgc:162740 PE=2 SV=1	1398	3283	29	1	1080	1104	744	0.57974025974026	0.0
comp191452_c0_seq1	254	tr	T1EHS6	tr|T1EHS6|T1EHS6_HELRO Uncharacterized protein OS=Helobdella robusta PE=4 SV=1	842	1	252	314	398	85	71	0.838582677165354	3e-30
comp158698_c0_seq1	291	tr	H2Q3W2	tr|H2Q3W2|H2Q3W2_PANTR Integrator complex subunit 5 OS=Pan troglodytes GN=INTS5 PE=2 SV=1	1019	236	36	25	93	69	28	0.288659793814433	2e-04
comp147452_c3_seq1	3244	tr	I3LK19	tr|I3LK19|I3LK19_PIG Uncharacterized protein OS=Sus scrofa GN=KANSL1L PE=4 SV=1	992	246	3089	1	935	998	364	0.336621454993835	1e-103
comp281798_c0_seq1	238	tr	R7TLW0	tr|R7TLW0|R7TLW0_CAPTE Uncharacterized protein OS=Capitella teleta GN=CAPTEDRAFT_168379 PE=4 SV=1	793	238	17	67	140	74	72	0.907563025210084	6e-32
comp135834_c0_seq1	1385	tr	Q803D9	tr|Q803D9|Q803D9_DANRE Prmt1 protein (Fragment) OS=Danio rerio GN=prmt1 PE=2 SV=1	378	179	1228	30	378	351	326	0.706137184115524	0.0
comp229715_c0_seq1	234	tr	T1FQ85	tr|T1FQ85|T1FQ85_HELRO Uncharacterized protein OS=Helobdella robusta PE=4 SV=1	580	1	234	306	383	79	37	0.474358974358974	1e-17
comp135030_c0_seq1	1831	sp	O42606	sp|O42606|NGN1_DANRE Neurogenin-1 OS=Danio rerio GN=neurog1 PE=2 SV=1	208	361	939	22	208	197	122	0.199890770070999	4e-44
comp244055_c0_seq1	203	tr	E7F941	tr|E7F941|E7F941_DANRE Uncharacterized protein OS=Danio rerio PE=4 SV=1	348	14	202	13	74	63	30	0.443349753694581	3e-06
comp146215_c1_seq7	1865	tr	U3JNQ6	tr|U3JNQ6|U3JNQ6_FICAL Uncharacterized protein OS=Ficedula albicollis GN=EDA2R PE=4 SV=1	504	1769	327	14	493	511	199	0.320107238605898	2e-77
comp232406_c0_seq1	385	tr	R7TK94	tr|R7TK94|R7TK94_CAPTE Uncharacterized protein OS=Capitella teleta GN=CAPTEDRAFT_183678 PE=4 SV=1	690	383	3	325	451	127	89	0.693506493506494	3e-56
comp95533_c0_seq1	506	tr	G3NFF5	tr|G3NFF5|G3NFF5_GASAC Uncharacterized protein (Fragment) OS=Gasterosteus aculeatus PE=4 SV=1	345	147	488	43	156	115	41	0.243083003952569	8e-08
comp11935_c0_seq1	232	tr	T1G5Y2	tr|T1G5Y2|T1G5Y2_HELRO Uncharacterized protein (Fragment) OS=Helobdella robusta PE=4 SV=1	582	213	4	446	515	70	51	0.65948275862069	3e-13
comp111969_c0_seq1	1518	tr	R7U3I5	tr|R7U3I5|R7U3I5_CAPTE Uncharacterized protein OS=Capitella teleta GN=CAPTEDRAFT_8 PE=4 SV=1	181	1432	887	1	181	182	138	0.272727272727273	1e-96
comp68390_c0_seq1	597	tr	H2ZY53	tr|H2ZY53|H2ZY53_LATCH Uncharacterized protein (Fragment) OS=Latimeria chalumnae PE=4 SV=1	433	1	438	288	433	146	52	0.261306532663317	3e-23
comp137455_c0_seq2	2501	tr	B5X3G4	tr|B5X3G4|B5X3G4_SALSA Histone-binding protein RBBP7 OS=Salmo salar GN=RBBP7 PE=2 SV=1	426	2272	995	1	426	426	420	0.503798480607757	0.0
comp97340_c0_seq1	295	tr	I1F9F1	tr|I1F9F1|I1F9F1_AMPQE Uncharacterized protein OS=Amphimedon queenslandica GN=LOC100636756 PE=4 SV=1	1451	24	203	1292	1352	61	34	0.345762711864407	5e-16
comp290247_c0_seq1	309	tr	R7U985	tr|R7U985|R7U985_CAPTE Uncharacterized protein OS=Capitella teleta GN=CAPTEDRAFT_220721 PE=4 SV=1	441	307	8	263	361	100	55	0.533980582524272	2e-14
comp294525_c0_seq1	209	tr	A0MLT1	tr|A0MLT1|A0MLT1_CHAVR Phospholipase C beta OS=Chaetopterus variopedatus PE=2 SV=1	1178	3	209	101	169	69	53	0.760765550239234	4e-31
comp17751_c0_seq1	279	tr	G3Q018	tr|G3Q018|G3Q018_GASAC Uncharacterized protein OS=Gasterosteus aculeatus GN=CLNK PE=4 SV=1	350	44	277	183	253	78	27	0.290322580645161	1e-04
comp31938_c0_seq1	969	tr	E2B418	tr|E2B418|E2B418_HARSA Myosin heavy chain, non-muscle OS=Harpegnathos saltator GN=EAI_00709 PE=4 SV=1	1830	2	967	1384	1707	324	187	0.578947368421053	1e-92
comp144856_c0_seq1	2103	tr	H3B7A3	tr|H3B7A3|H3B7A3_LATCH Uncharacterized protein (Fragment) OS=Latimeria chalumnae PE=4 SV=1	421	263	1576	1	421	439	297	0.423680456490728	3e-153
comp172886_c0_seq1	376	tr	R7TS09	tr|R7TS09|R7TS09_CAPTE Uncharacterized protein OS=Capitella teleta GN=CAPTEDRAFT_167044 PE=4 SV=1	4148	5	376	3719	3838	125	78	0.622340425531915	3e-39
comp127031_c0_seq3	1193	tr	H2MKN2	tr|H2MKN2|H2MKN2_ORYLA Uncharacterized protein (Fragment) OS=Oryzias latipes PE=4 SV=1	481	1192	191	81	466	402	117	0.294216261525566	1e-09
comp142164_c0_seq3	3376	tr	I2FKV5	tr|I2FKV5|I2FKV5_ONCMY IL-10 receptor-1 (Precursor) OS=Oncorhynchus mykiss GN=il10R1 PE=2 SV=1	582	3031	1679	3	478	491	161	0.143068720379147	4e-27
comp55670_c0_seq1	1464	tr	F2UJQ0	tr|F2UJQ0|F2UJQ0_SALR5 Rsf1 OS=Salpingoeca rosetta (strain ATCC 50818 / BSB-021) GN=PTSG_12723 PE=4 SV=1	89	191	403	6	76	71	41	0.0840163934426229	6e-18
comp69807_c0_seq1	282	tr	M4AK58	tr|M4AK58|M4AK58_XIPMA Uncharacterized protein OS=Xiphophorus maculatus PE=4 SV=1	328	198	19	1	59	60	37	0.393617021276596	4e-10
comp56542_c1_seq1	472	tr	H3D3Q1	tr|H3D3Q1|H3D3Q1_TETNG Uncharacterized protein (Fragment) OS=Tetraodon nigroviridis GN=DNASE2B PE=4 SV=1	357	2	472	76	232	157	95	0.603813559322034	4e-57
comp281357_c0_seq1	249	tr	R7TZ29	tr|R7TZ29|R7TZ29_CAPTE Uncharacterized protein OS=Capitella teleta GN=CAPTEDRAFT_179200 PE=4 SV=1	772	2	247	102	185	84	52	0.626506024096386	6e-20
comp194990_c0_seq1	265	tr	R7UTD6	tr|R7UTD6|R7UTD6_CAPTE Uncharacterized protein OS=Capitella teleta GN=CAPTEDRAFT_220132 PE=4 SV=1	376	5	265	240	335	96	55	0.622641509433962	2e-24
comp192984_c0_seq1	462	tr	T1FPB1	tr|T1FPB1|T1FPB1_HELRO Uncharacterized protein OS=Helobdella robusta PE=4 SV=1	430	1	282	317	430	114	64	0.415584415584416	2e-27
comp37802_c0_seq1	241	tr	M4ALH9	tr|M4ALH9|M4ALH9_XIPMA Uncharacterized protein OS=Xiphophorus maculatus GN=KIAA1239 PE=4 SV=1	1744	240	13	1664	1739	77	66	0.821576763485477	6e-33
comp281712_c0_seq1	206	tr	T1IP60	tr|T1IP60|T1IP60_STRMM Uncharacterized protein OS=Strigamia maritima PE=4 SV=1	828	8	205	377	438	66	31	0.451456310679612	1e-08
comp293547_c0_seq1	346	tr	R7TUR7	tr|R7TUR7|R7TUR7_CAPTE Uncharacterized protein (Fragment) OS=Capitella teleta GN=CAPTEDRAFT_43082 PE=4 SV=1	627	341	9	474	584	112	45	0.390173410404624	2e-16
comp22694_c0_seq1	487	tr	F1QC31	tr|F1QC31|F1QC31_DANRE Uncharacterized protein (Fragment) OS=Danio rerio GN=LOC566743 PE=4 SV=1	530	191	487	2	100	99	85	0.523613963039014	5e-44
comp138672_c0_seq2	1442	tr	H3APG9	tr|H3APG9|H3APG9_LATCH Uncharacterized protein OS=Latimeria chalumnae PE=4 SV=1	609	1234	263	285	608	324	184	0.382801664355062	2e-121
comp21770_c0_seq1	474	sp	O60930	sp|O60930|RNH1_HUMAN Ribonuclease H1 OS=Homo sapiens GN=RNASEH1 PE=1 SV=2	286	405	1	11	148	154	61	0.386075949367089	1e-14
comp136471_c3_seq2	1919	tr	E7FC94	tr|E7FC94|E7FC94_DANRE Uncharacterized protein OS=Danio rerio GN=si:ch211-200p22.4 PE=4 SV=1	648	1461	28	1	522	529	394	0.615945805106827	0.0
comp280282_c0_seq1	353	tr	J9JZ87	tr|J9JZ87|J9JZ87_ACYPI Uncharacterized protein OS=Acyrthosiphon pisum GN=LOC100164774 PE=4 SV=1	342	97	348	20	105	89	31	0.263456090651558	6e-06
comp107900_c0_seq1	546	tr	Q4SKW9	tr|Q4SKW9|Q4SKW9_TETNG Chromosome 17 SCAF14563, whole genome shotgun sequence OS=Tetraodon nigroviridis GN=GSTENG00016519001 PE=4 SV=1	871	430	110	28	140	114	57	0.313186813186813	4e-25
comp148277_c1_seq1	3449	tr	A9C3V5	tr|A9C3V5|A9C3V5_DANRE Heart of glass OS=Danio rerio GN=heg PE=2 SV=1	977	1753	3138	515	977	467	252	0.219193969266454	4e-119
comp114414_c0_seq2	1263	tr	B7PQD4	tr|B7PQD4|B7PQD4_IXOSC RNA polymerase II proteinral transcription factor BTF3, putative OS=Ixodes scapularis GN=IscW_ISCW006277 PE=4 SV=1	196	1208	732	35	194	160	111	0.263657957244656	1e-59
comp206756_c0_seq1	252	tr	Q8BTE6	tr|Q8BTE6|Q8BTE6_MOUSE Protein 1100001G20Rik OS=Mus musculus GN=1100001G20Rik PE=4 SV=1	63	251	111	17	63	47	47	0.55952380952381	6e-25
comp148851_c1_seq1	3210	tr	I3JL85	tr|I3JL85|I3JL85_ORENI Uncharacterized protein OS=Oreochromis niloticus GN=klhl8 PE=4 SV=1	614	113	1954	1	614	614	525	0.490654205607477	0.0
comp145669_c0_seq1	2067	tr	H3BDF7	tr|H3BDF7|H3BDF7_LATCH Uncharacterized protein OS=Latimeria chalumnae PE=4 SV=1	1044	230	2065	1	610	612	455	0.660377358490566	0.0
comp184852_c0_seq1	202	tr	T1EDS6	tr|T1EDS6|T1EDS6_HELRO Uncharacterized protein OS=Helobdella robusta PE=3 SV=1	338	190	26	4	59	56	21	0.311881188118812	2e-04
comp49819_c0_seq1	870	sp	Q7TNS2	sp|Q7TNS2|MOS1_MOUSE Mitochondrial inner membrane organizing system protein 1 OS=Mus musculus GN=Minos1 PE=2 SV=1	76	614	396	2	74	73	49	0.168965517241379	1e-26
comp119891_c0_seq1	1514	tr	T1FMK6	tr|T1FMK6|T1FMK6_HELRO Uncharacterized protein OS=Helobdella robusta PE=4 SV=1	366	2	1096	11	366	366	216	0.428005284015852	1e-141
comp147318_c0_seq2	4516	tr	H3BAD8	tr|H3BAD8|H3BAD8_LATCH Uncharacterized protein OS=Latimeria chalumnae PE=4 SV=1	533	981	2498	5	509	506	441	0.29295837023915	0.0
comp247965_c0_seq1	209	tr	H9GS25	tr|H9GS25|H9GS25_ANOCA Uncharacterized protein (Fragment) OS=Anolis carolinensis GN=LOC100562900 PE=4 SV=1	336	209	6	171	238	68	36	0.516746411483254	6e-14
comp36431_c0_seq1	476	tr	I3K1W3	tr|I3K1W3|I3K1W3_ORENI Uncharacterized protein OS=Oreochromis niloticus GN=LOC100707459 PE=3 SV=1	396	146	3	12	62	52	30	0.189075630252101	6e-06
comp16903_c0_seq1	730	tr	E7F0R1	tr|E7F0R1|E7F0R1_DANRE Uncharacterized protein OS=Danio rerio GN=CR396586.2 PE=4 SV=1	506	47	730	62	316	260	109	0.447945205479452	3e-42
comp101548_c0_seq1	255	tr	H3A2D4	tr|H3A2D4|H3A2D4_LATCH Uncharacterized protein OS=Latimeria chalumnae PE=4 SV=1	427	253	2	286	367	84	40	0.470588235294118	1e-09
comp148426_c1_seq3	5174	tr	F6RXA9	tr|F6RXA9|F6RXA9_MONDO Uncharacterized protein (Fragment) OS=Monodelphis domestica GN=LOXL1 PE=4 SV=2	603	212	1210	234	603	374	259	0.150173946656359	1e-146
comp89774_c1_seq1	1060	tr	U3IQJ6	tr|U3IQJ6|U3IQJ6_ANAPL Uncharacterized protein (Fragment) OS=Anas platyrhynchos GN=HDAC9 PE=4 SV=1	1066	25	750	825	1066	242	174	0.492452830188679	3e-119
comp30945_c0_seq1	203	tr	R7URY0	tr|R7URY0|R7URY0_CAPTE Uncharacterized protein (Fragment) OS=Capitella teleta GN=CAPTEDRAFT_18114 PE=4 SV=1	277	3	203	134	200	67	50	0.738916256157635	1e-25
comp60964_c0_seq1	1029	tr	H3ID06	tr|H3ID06|H3ID06_STRPU Uncharacterized protein OS=Strongylocentrotus purpuratus PE=4 SV=1	778	1	960	90	411	337	106	0.309037900874636	2e-39
comp141240_c1_seq3	734	tr	B5FXB7	tr|B5FXB7|B5FXB7_TAEGU Putative beta13-N-acetylglucosaminyltransferase OS=Taeniopygia guttata PE=2 SV=1	361	424	2	3	144	145	77	0.314713896457766	3e-37
comp158259_c0_seq1	1036	tr	R7V023	tr|R7V023|R7V023_CAPTE Uncharacterized protein OS=Capitella teleta GN=CAPTEDRAFT_176567 PE=4 SV=1	280	986	216	6	251	259	105	0.304054054054054	8e-40
comp25978_c0_seq1	299	tr	M3XI85	tr|M3XI85|M3XI85_LATCH Uncharacterized protein OS=Latimeria chalumnae GN=C17orf105 PE=4 SV=1	174	3	131	105	147	43	25	0.250836120401338	7e-06
comp212140_c0_seq1	316	tr	T1GP66	tr|T1GP66|T1GP66_MEGSC Uncharacterized protein OS=Megaselia scalaris PE=4 SV=1	1983	2	316	1744	1848	105	67	0.636075949367089	8e-40
comp266109_c0_seq1	216	tr	C3Z2I8	tr|C3Z2I8|C3Z2I8_BRAFL Putative uncharacterized protein OS=Branchiostoma floridae GN=BRAFLDRAFT_118128 PE=4 SV=1	1274	216	7	317	386	70	44	0.611111111111111	3e-12
comp135405_c0_seq3	3398	tr	I3KSP5	tr|I3KSP5|I3KSP5_ORENI Uncharacterized protein OS=Oreochromis niloticus GN=AGAP2 (2 of 2) PE=4 SV=1	1220	2091	1	186	910	743	430	0.379635079458505	0.0
comp163214_c0_seq1	541	tr	T1EMK0	tr|T1EMK0|T1EMK0_HELRO Uncharacterized protein OS=Helobdella robusta PE=3 SV=1	386	540	1	102	281	180	136	0.754158964879852	3e-92
comp270567_c0_seq1	223	tr	T1F353	tr|T1F353|T1F353_HELRO Uncharacterized protein OS=Helobdella robusta PE=4 SV=1	1792	1	216	490	574	85	41	0.551569506726457	2e-14
comp136695_c0_seq2	1968	tr	H3AA45	tr|H3AA45|H3AA45_LATCH Uncharacterized protein OS=Latimeria chalumnae PE=3 SV=1	307	1321	437	14	307	295	215	0.327743902439024	5e-148
comp112365_c0_seq1	448	tr	C0H7D2	tr|C0H7D2|C0H7D2_SALSA 60S ribosomal protein L35a OS=Salmo salar GN=RL35A PE=4 SV=1	110	379	50	1	110	110	105	0.703125	2e-71
comp114729_c0_seq1	813	tr	R4G387	tr|R4G387|R4G387_RHOPR Putative ocia domain-containing protein 1 OS=Rhodnius prolixus PE=2 SV=1	258	746	21	11	257	264	85	0.313653136531365	6e-21
comp106163_c0_seq1	206	tr	I1EQI4	tr|I1EQI4|I1EQI4_AMPQE Uncharacterized protein (Fragment) OS=Amphimedon queenslandica PE=4 SV=1	140	35	124	26	55	30	18	0.262135922330097	6e-04
comp147346_c0_seq3	3469	tr	I3J0Y0	tr|I3J0Y0|I3J0Y0_ORENI Uncharacterized protein (Fragment) OS=Oreochromis niloticus GN=LOC100692973 PE=4 SV=1	847	2452	581	230	846	631	320	0.276736811761314	0.0
comp131710_c0_seq2	930	tr	B5XC44	tr|B5XC44|B5XC44_SALSA Phosphatidylinositol N-acetylglucosaminyltransferase subunit Y OS=Salmo salar GN=PIGY PE=4 SV=1	70	788	582	2	70	69	63	0.203225806451613	2e-34
comp275163_c0_seq1	212	tr	R7V3A8	tr|R7V3A8|R7V3A8_CAPTE Uncharacterized protein OS=Capitella teleta GN=CAPTEDRAFT_214494 PE=4 SV=1	203	6	179	83	142	60	30	0.424528301886792	2e-10
comp265045_c0_seq1	207	tr	T1EET6	tr|T1EET6|T1EET6_HELRO Uncharacterized protein OS=Helobdella robusta PE=4 SV=1	968	201	1	692	763	74	39	0.565217391304348	2e-13
comp122566_c0_seq1	563	tr	F7FIM4	tr|F7FIM4|F7FIM4_ORNAN Uncharacterized protein OS=Ornithorhynchus anatinus GN=LOC100680676 PE=4 SV=1	82	126	329	11	81	71	30	0.159857904085258	4e-08
comp176412_c0_seq1	455	tr	Q5CD25	tr|Q5CD25|Q5CD25_EISFO Valosin containing protein-1 OS=Eisenia foetida GN=evcp-1 PE=2 SV=1	808	455	3	335	485	151	139	0.916483516483516	2e-90
comp145313_c0_seq2	1778	tr	Q5RIH7	tr|Q5RIH7|Q5RIH7_DANRE Uncharacterized protein OS=Danio rerio GN=ppp4r4 PE=2 SV=2	875	377	1558	5	405	405	311	0.52474690663667	0.0
comp151374_c0_seq1	210	tr	U3JMR2	tr|U3JMR2|U3JMR2_FICAL Uncharacterized protein OS=Ficedula albicollis GN=SLC6A13 PE=4 SV=1	701	210	1	192	261	70	51	0.728571428571429	3e-21
comp229070_c0_seq1	219	tr	B4MB48	tr|B4MB48|B4MB48_DROVI GJ14362 (Fragment) OS=Drosophila virilis GN=Dvir\GJ14362 PE=4 SV=1	375	6	215	249	318	70	56	0.767123287671233	3e-27
comp114952_c0_seq1	1470	tr	Q64IX9	tr|Q64IX9|Q64IX9_FUNHE Reverse transcriptase (Fragment) OS=Fundulus heteroclitus PE=4 SV=1	572	775	335	31	183	156	52	0.106122448979592	6e-09
comp124987_c0_seq1	1240	tr	G3NST6	tr|G3NST6|G3NST6_GASAC Uncharacterized protein OS=Gasterosteus aculeatus PE=4 SV=1	160	103	495	11	134	131	50	0.120967741935484	1e-07
comp226536_c0_seq1	206	tr	I1GAU2	tr|I1GAU2|I1GAU2_AMPQE Uncharacterized protein OS=Amphimedon queenslandica PE=4 SV=1	428	186	16	3	59	57	20	0.29126213592233	1e-05
comp186951_c0_seq1	645	tr	R7THH1	tr|R7THH1|R7THH1_CAPTE Uncharacterized protein OS=Capitella teleta GN=CAPTEDRAFT_161206 PE=4 SV=1	645	553	164	308	435	131	88	0.409302325581395	1e-44
comp117063_c0_seq2	920	tr	N1PB99	tr|N1PB99|N1PB99_CAPTE Uncharacterized protein OS=Capitella teleta GN=CAPTEDRAFT_226753 PE=4 SV=1	464	915	313	84	275	204	70	0.228260869565217	5e-15
comp185797_c0_seq1	400	tr	F6Z8H2	tr|F6Z8H2|F6Z8H2_XENTR Uncharacterized protein (Fragment) OS=Xenopus tropicalis PE=4 SV=1	403	179	400	43	120	85	33	0.2475	9e-06
comp279276_c0_seq1	287	tr	K1QHU9	tr|K1QHU9|K1QHU9_CRAGI Uncharacterized protein OS=Crassostrea gigas GN=CGI_10004359 PE=4 SV=1	159	139	276	25	70	46	20	0.209059233449477	8e-04
comp13153_c1_seq1	283	tr	S9XMX0	tr|S9XMX0|S9XMX0_9CETA Neurogenic locus notch protein 2-like protein OS=Camelus ferus GN=CB1_001410002 PE=4 SV=1	2459	128	277	17	68	52	27	0.286219081272085	4e-04
comp143652_c0_seq2	2452	tr	G3Q8X0	tr|G3Q8X0|G3Q8X0_GASAC Uncharacterized protein OS=Gasterosteus aculeatus GN=TULP3 PE=4 SV=1	484	187	1932	1	484	586	355	0.434339314845024	0.0
comp189986_c0_seq1	338	tr	H3I7N6	tr|H3I7N6|H3I7N6_STRPU Uncharacterized protein OS=Strongylocentrotus purpuratus PE=4 SV=1	346	4	132	140	182	43	23	0.20414201183432	3e-06
comp78410_c1_seq1	330	tr	A8C5I4	tr|A8C5I4|A8C5I4_SALSA Transposase OS=Salmo salar PE=4 SV=1	319	102	329	114	205	92	34	0.309090909090909	9e-07
comp286524_c0_seq1	269	tr	C3XPU1	tr|C3XPU1|C3XPU1_BRAFL Uncharacterized protein OS=Branchiostoma floridae GN=BRAFLDRAFT_118472 PE=4 SV=1	519	3	269	31	117	92	34	0.379182156133829	4e-06
comp32331_c0_seq1	525	tr	R4G9H3	tr|R4G9H3|R4G9H3_ANOCA Uncharacterized protein OS=Anolis carolinensis PE=4 SV=1	155	457	137	23	128	110	41	0.234285714285714	9e-10
comp148765_c0_seq2	6912	tr	E7F5R3	tr|E7F5R3|E7F5R3_DANRE Uncharacterized protein OS=Danio rerio PE=4 SV=1	2820	3354	6872	837	1979	1186	708	0.307291666666667	0.0
comp137280_c0_seq13	1760	tr	E6ZFL1	tr|E6ZFL1|E6ZFL1_DICLA Retrovirus polyprotein OS=Dicentrarchus labrax GN=DLA_It03860 PE=4 SV=1	1722	647	1507	150	434	287	199	0.339204545454545	4e-130
comp20097_c0_seq1	433	tr	M7AN71	tr|M7AN71|M7AN71_CHEMY Uncharacterized protein OS=Chelonia mydas GN=UY3_18812 PE=4 SV=1	558	1	414	296	433	138	67	0.464203233256351	5e-31
comp241362_c0_seq1	325	tr	M7BN58	tr|M7BN58|M7BN58_CHEMY Toll-like receptor 13 OS=Chelonia mydas GN=UY3_09432 PE=4 SV=1	917	311	6	492	593	102	51	0.470769230769231	1e-14
comp148501_c0_seq5	5618	tr	H3BD40	tr|H3BD40|H3BD40_LATCH Uncharacterized protein (Fragment) OS=Latimeria chalumnae PE=4 SV=1	959	3256	398	18	959	961	651	0.347632609469562	0.0
comp148585_c0_seq1	5707	tr	I3JM89	tr|I3JM89|I3JM89_ORENI Uncharacterized protein (Fragment) OS=Oreochromis niloticus GN=LOC100693989 PE=4 SV=1	1526	5210	2688	153	937	863	554	0.291221307166637	0.0
comp8333_c0_seq1	1055	tr	F2UD00	tr|F2UD00|F2UD00_SALR5 Putative uncharacterized protein OS=Salpingoeca rosetta (strain ATCC 50818 / BSB-021) GN=PTSG_05859 PE=4 SV=1	754	1054	11	249	603	360	184	0.523222748815166	3e-108
comp65886_c0_seq1	333	tr	I3KUI0	tr|I3KUI0|I3KUI0_ORENI Uncharacterized protein (Fragment) OS=Oreochromis niloticus GN=LOC100698719 PE=4 SV=1	134	166	333	4	64	61	30	0.27027027027027	9e-08
comp231549_c0_seq1	292	tr	R7UHB1	tr|R7UHB1|R7UHB1_CAPTE Uncharacterized protein OS=Capitella teleta GN=CAPTEDRAFT_224377 PE=3 SV=1	588	290	3	483	578	96	68	0.698630136986301	2e-30
comp138165_c0_seq1	1936	sp	Q9W7E7	sp|Q9W7E7|SMAD5_DANRE Mothers against decapentaplegic homolog 5 OS=Danio rerio GN=smad5 PE=2 SV=1	464	2	1132	89	464	377	352	0.545454545454545	0.0
comp121940_c0_seq1	1056	tr	H2ZTZ7	tr|H2ZTZ7|H2ZTZ7_LATCH Uncharacterized protein OS=Latimeria chalumnae PE=4 SV=1	299	1005	109	1	299	299	245	0.696022727272727	0.0
comp136018_c0_seq4	1472	sp	Q8C784	sp|Q8C784|CP052_MOUSE Uncharacterized protein C16orf52 homolog OS=Mus musculus PE=2 SV=2	167	694	194	1	167	167	165	0.336277173913043	5e-110
comp157630_c0_seq1	250	tr	E9FY63	tr|E9FY63|E9FY63_DAPPU Putative uncharacterized protein (Fragment) OS=Daphnia pulex GN=DAPPUDRAFT_192104 PE=4 SV=1	275	2	250	78	176	100	38	0.456	3e-09
comp124642_c0_seq4	2079	tr	H3A565	tr|H3A565|H3A565_LATCH Uncharacterized protein (Fragment) OS=Latimeria chalumnae PE=4 SV=1	466	1759	542	61	466	406	266	0.383838383838384	0.0
comp149060_c1_seq2	5896	tr	Q4S3C4	tr|Q4S3C4|Q4S3C4_TETNG Chromosome 1 SCAF14751, whole genome shotgun sequence. (Fragment) OS=Tetraodon nigroviridis GN=GSTENG00024706001 PE=4 SV=1	1441	5417	3687	2	580	603	312	0.158751696065129	4e-169
comp1117_c0_seq1	319	tr	M3WT95	tr|M3WT95|M3WT95_FELCA Uncharacterized protein OS=Felis catus GN=METTL21D PE=4 SV=1	229	317	6	50	152	104	59	0.554858934169279	2e-30
comp277447_c0_seq1	219	tr	R7T5Y4	tr|R7T5Y4|R7T5Y4_CAPTE Uncharacterized protein OS=Capitella teleta GN=CAPTEDRAFT_223312 PE=4 SV=1	465	217	2	226	295	72	54	0.73972602739726	3e-27
comp144123_c4_seq1	547	tr	E7F988	tr|E7F988|E7F988_DANRE Uncharacterized protein OS=Danio rerio PE=4 SV=1	1188	546	1	635	819	186	111	0.608775137111517	4e-63
comp161447_c0_seq1	441	tr	R7UZK5	tr|R7UZK5|R7UZK5_CAPTE Uncharacterized protein OS=Capitella teleta GN=CAPTEDRAFT_206062 PE=4 SV=1	1211	440	3	659	791	158	48	0.326530612244898	2e-08
comp240608_c0_seq1	242	tr	K1QV44	tr|K1QV44|K1QV44_CRAGI Disabled-like protein 2-interacting protein OS=Crassostrea gigas GN=CGI_10023066 PE=4 SV=1	1401	3	242	749	824	80	39	0.483471074380165	8e-04
comp2331_c0_seq1	918	tr	T0S8P5	tr|T0S8P5|T0S8P5_9STRA Fructose-bisphosphate aldolase, class II OS=Saprolegnia diclina VS20 GN=SDRG_01621 PE=4 SV=1	377	3	917	57	361	305	303	0.990196078431373	0.0
comp41616_c0_seq1	541	tr	R7U1C1	tr|R7U1C1|R7U1C1_CAPTE Uncharacterized protein OS=Capitella teleta GN=CAPTEDRAFT_19701 PE=4 SV=1	1313	535	5	339	515	177	121	0.67097966728281	9e-79
comp179455_c0_seq1	447	tr	A7RKF8	tr|A7RKF8|A7RKF8_NEMVE Predicted protein (Fragment) OS=Nematostella vectensis GN=v1g32294 PE=4 SV=1	372	80	442	2	111	121	68	0.456375838926175	2e-33
comp210120_c0_seq1	251	tr	Q9NJ19	tr|Q9NJ19|Q9NJ19_ARGIR Catchin OS=Argopecten irradians GN=MHC PE=4 SV=1	995	251	3	135	217	83	46	0.549800796812749	1e-08
comp132928_c0_seq1	1718	tr	K7G0K4	tr|K7G0K4|K7G0K4_PELSI Uncharacterized protein OS=Pelodiscus sinensis GN=ANGPTL5 PE=4 SV=1	390	162	1367	1	390	402	232	0.40512223515716	3e-165
comp141500_c3_seq1	2102	sp	Q7SYN5	sp|Q7SYN5|RXRBA_DANRE Retinoic acid receptor RXR-beta-A OS=Danio rerio GN=rxrba PE=2 SV=1	471	1336	179	73	471	400	364	0.519505233111323	0.0
comp147502_c0_seq1	4097	sp	Q6DIH3	sp|Q6DIH3|MCM2_XENTR DNA replication licensing factor mcm2 OS=Xenopus tropicalis GN=mcm2 PE=2 SV=1	884	131	2773	1	884	887	779	0.570417378569685	0.0
comp129135_c0_seq1	1243	tr	H0WVK9	tr|H0WVK9|H0WVK9_OTOGA Uncharacterized protein OS=Otolemur garnettii GN=FOXN1 PE=3 SV=1	650	933	1	33	328	320	138	0.333065164923572	3e-48
comp132281_c0_seq1	975	tr	H3D640	tr|H3D640|H3D640_TETNG Claudin (Fragment) OS=Tetraodon nigroviridis PE=3 SV=1	224	741	55	2	224	230	148	0.455384615384615	8e-100
comp6523_c0_seq1	247	tr	Q8UWC9	tr|Q8UWC9|Q8UWC9_TETNG Reverse transcriptase/ribonuclease H/putative methyltransferase (Fragment) OS=Tetraodon nigroviridis PE=4 SV=1	785	239	21	440	512	73	29	0.352226720647773	2e-05
comp289359_c0_seq1	230	tr	F6UL79	tr|F6UL79|F6UL79_XENTR Uncharacterized protein (Fragment) OS=Xenopus tropicalis PE=3 SV=1	364	229	41	286	348	63	44	0.573913043478261	2e-21
comp130147_c0_seq1	1632	tr	H0XFM0	tr|H0XFM0|H0XFM0_OTOGA Uncharacterized protein OS=Otolemur garnettii GN=LRRC42 PE=4 SV=1	428	1536	136	1	428	485	226	0.415441176470588	7e-128
comp207069_c0_seq1	259	tr	R7TKL8	tr|R7TKL8|R7TKL8_CAPTE Uncharacterized protein OS=Capitella teleta GN=CAPTEDRAFT_90852 PE=4 SV=1	641	3	257	294	376	85	61	0.706563706563707	2e-30
comp137774_c0_seq2	1188	tr	H3AXZ7	tr|H3AXZ7|H3AXZ7_LATCH Uncharacterized protein OS=Latimeria chalumnae PE=4 SV=1	256	163	909	5	255	253	161	0.406565656565657	4e-88
comp149251_c0_seq5	1969	tr	F7APJ6	tr|F7APJ6|F7APJ6_ORNAN Uncharacterized protein OS=Ornithorhynchus anatinus GN=MTF1 PE=4 SV=2	760	1750	905	1	281	285	225	0.342813610970036	5e-146
comp144237_c3_seq2	1984	tr	F1Q5V8	tr|F1Q5V8|F1Q5V8_DANRE Uncharacterized protein OS=Danio rerio GN=dpysl5a PE=2 SV=1	576	1	372	452	576	125	101	0.152721774193548	2e-57
comp132507_c0_seq1	1106	tr	H0VIC0	tr|H0VIC0|H0VIC0_CAVPO Uncharacterized protein OS=Cavia porcellus GN=LOC100735291 PE=4 SV=1	294	934	491	1	144	152	84	0.227848101265823	9e-38
comp183219_c0_seq1	278	tr	T0QS83	tr|T0QS83|T0QS83_9STRA Phenylalanyl-tRNA synthetase, beta subunit OS=Saprolegnia diclina VS20 GN=SDRG_02036 PE=4 SV=1	610	2	241	531	610	80	79	0.852517985611511	9e-47
comp213835_c0_seq1	356	tr	K1QJ31	tr|K1QJ31|K1QJ31_CRAGI Werner syndrome ATP-dependent helicase-like protein OS=Crassostrea gigas GN=CGI_10003658 PE=4 SV=1	1136	2	355	869	976	118	45	0.379213483146067	2e-13
comp124292_c0_seq1	1090	tr	H9IWL2	tr|H9IWL2|H9IWL2_BOMMO Uncharacterized protein OS=Bombyx mori PE=4 SV=1	1490	729	1064	644	758	115	58	0.159633027522936	6e-22
comp137731_c0_seq2	1325	tr	M3ZXN6	tr|M3ZXN6|M3ZXN6_XIPMA Uncharacterized protein OS=Xiphophorus maculatus GN=PMM1 PE=4 SV=1	286	1072	320	4	253	251	210	0.475471698113208	9e-146
comp145735_c1_seq2	2477	tr	H3IEA7	tr|H3IEA7|H3IEA7_STRPU Uncharacterized protein OS=Strongylocentrotus purpuratus PE=4 SV=1	1405	1128	1	251	594	381	123	0.148970528865563	5e-36
comp223817_c0_seq1	233	tr	R7T976	tr|R7T976|R7T976_CAPTE Uncharacterized protein OS=Capitella teleta GN=CAPTEDRAFT_155141 PE=4 SV=1	559	231	94	356	403	48	28	0.360515021459227	7e-04
comp220357_c0_seq1	307	tr	H3IQ82	tr|H3IQ82|H3IQ82_STRPU Uncharacterized protein OS=Strongylocentrotus purpuratus PE=4 SV=1	488	24	302	89	186	98	37	0.361563517915309	4e-05
comp142263_c2_seq5	934	tr	C3YIT1	tr|C3YIT1|C3YIT1_BRAFL Putative uncharacterized protein OS=Branchiostoma floridae GN=BRAFLDRAFT_86625 PE=4 SV=1	674	43	696	106	322	219	84	0.269807280513919	1e-39
comp290271_c0_seq1	213	tr	T1G3X6	tr|T1G3X6|T1G3X6_HELRO Uncharacterized protein OS=Helobdella robusta PE=4 SV=1	299	1	213	101	171	71	57	0.802816901408451	5e-36
comp77953_c0_seq1	307	tr	I1GHH7	tr|I1GHH7|I1GHH7_AMPQE Uncharacterized protein OS=Amphimedon queenslandica GN=LOC100638498 PE=4 SV=1	955	307	2	572	682	111	50	0.488599348534202	3e-22
comp132427_c1_seq1	258	tr	G3PM96	tr|G3PM96|G3PM96_GASAC Uncharacterized protein (Fragment) OS=Gasterosteus aculeatus PE=3 SV=1	602	250	143	560	595	36	26	0.302325581395349	1e-07
comp55255_c0_seq1	300	tr	M4AFE2	tr|M4AFE2|M4AFE2_XIPMA Uncharacterized protein OS=Xiphophorus maculatus GN=KCNT2 PE=4 SV=1	1205	181	300	1	40	40	38	0.38	6e-18
comp163657_c0_seq1	639	tr	H3BG27	tr|H3BG27|H3BG27_LATCH Uncharacterized protein (Fragment) OS=Latimeria chalumnae PE=4 SV=1	864	41	595	425	608	185	116	0.544600938967136	4e-71
comp142854_c0_seq1	4255	tr	H3HUG2	tr|H3HUG2|H3HUG2_STRPU Uncharacterized protein OS=Strongylocentrotus purpuratus PE=4 SV=1	1077	4	1869	400	1023	632	273	0.192479435957697	8e-149
comp148938_c0_seq1	7081	tr	K7GI52	tr|K7GI52|K7GI52_PELSI Uncharacterized protein OS=Pelodiscus sinensis GN=KIDINS220 PE=4 SV=1	1765	249	5390	1	1765	1788	1377	0.583392176246293	0.0
comp79507_c0_seq1	805	tr	R7V598	tr|R7V598|R7V598_CAPTE Uncharacterized protein OS=Capitella teleta GN=CAPTEDRAFT_158220 PE=4 SV=1	198	627	121	1	164	169	113	0.42111801242236	2e-61
comp142057_c1_seq1	834	tr	B5XB23	tr|B5XB23|B5XB23_SALSA G-rich sequence factor 1 OS=Salmo salar GN=GRSF1 PE=2 SV=1	400	300	833	1	179	187	100	0.359712230215827	1e-43
comp20913_c0_seq1	880	tr	C3Y0A9	tr|C3Y0A9|C3Y0A9_BRAFL Putative uncharacterized protein OS=Branchiostoma floridae GN=BRAFLDRAFT_121545 PE=4 SV=1	2427	55	879	1966	2238	275	164	0.559090909090909	4e-89
comp138181_c2_seq3	2482	tr	C1BIR4	tr|C1BIR4|C1BIR4_OSMMO Mitochondrial 39S ribosomal protein L3 OS=Osmerus mordax GN=RM03 PE=2 SV=1	345	236	1270	1	345	350	247	0.298549556809025	3e-177
comp248476_c0_seq1	209	sp	Q4UVR0	sp|Q4UVR0|3MGH_XANC8 Putative 3-methyladenine DNA glycosylase OS=Xanthomonas campestris pv. campestris (strain 8004) GN=XC_1800 PE=3 SV=1	207	125	208	1	28	28	28	0.401913875598086	6e-09
comp210225_c0_seq1	396	tr	I3K2L9	tr|I3K2L9|I3K2L9_ORENI Uncharacterized protein (Fragment) OS=Oreochromis niloticus PE=4 SV=1	324	389	3	170	299	132	75	0.568181818181818	2e-25
comp177788_c0_seq1	339	tr	H2ZYW4	tr|H2ZYW4|H2ZYW4_LATCH Uncharacterized protein (Fragment) OS=Latimeria chalumnae PE=4 SV=1	149	284	57	68	143	78	39	0.345132743362832	3e-13
comp124851_c0_seq1	1371	sp	Q0IHU5	sp|Q0IHU5|ISOC1_XENTR Isochorismatase domain-containing protein 1 OS=Xenopus tropicalis GN=isoc1 PE=2 SV=1	308	357	1028	85	308	224	202	0.442013129102845	2e-143
comp138538_c0_seq3	2159	tr	G3WDC1	tr|G3WDC1|G3WDC1_SARHA Uncharacterized protein (Fragment) OS=Sarcophilus harrisii GN=C20orf196 PE=4 SV=1	146	470	829	13	138	126	41	0.0569708198239926	4e-08
comp57077_c0_seq1	235	tr	H2ZZK1	tr|H2ZZK1|H2ZZK1_LATCH Uncharacterized protein (Fragment) OS=Latimeria chalumnae PE=4 SV=1	434	3	233	72	149	78	44	0.561702127659575	3e-19
comp90698_c0_seq1	690	tr	G3NXR3	tr|G3NXR3|G3NXR3_GASAC Uncharacterized protein OS=Gasterosteus aculeatus PE=4 SV=1	156	690	430	50	145	98	40	0.173913043478261	2e-14
comp180305_c0_seq1	225	tr	K1Q2E2	tr|K1Q2E2|K1Q2E2_CRAGI Transmembrane 9 superfamily member 1 OS=Crassostrea gigas GN=CGI_10003376 PE=4 SV=1	554	6	221	99	167	72	50	0.666666666666667	4e-21
comp101427_c0_seq1	496	tr	T0PTW0	tr|T0PTW0|T0PTW0_9STRA Uncharacterized protein OS=Saprolegnia diclina VS20 GN=SDRG_13268 PE=4 SV=1	143	433	41	13	143	131	129	0.780241935483871	9e-89
comp169272_c0_seq1	508	tr	H3AJJ1	tr|H3AJJ1|H3AJJ1_LATCH Uncharacterized protein (Fragment) OS=Latimeria chalumnae PE=3 SV=1	108	386	108	11	108	98	66	0.389763779527559	3e-38
comp73937_c1_seq1	587	tr	B3MHR9	tr|B3MHR9|B3MHR9_DROAN GF13188 OS=Drosophila ananassae GN=Dana\GF13188 PE=3 SV=1	331	585	79	164	330	169	91	0.465076660988075	1e-47
comp193582_c0_seq1	566	tr	H2YN92	tr|H2YN92|H2YN92_CIOSA Uncharacterized protein (Fragment) OS=Ciona savignyi PE=4 SV=1	1155	6	488	551	718	170	62	0.328621908127208	2e-06
comp107684_c0_seq1	546	tr	H3AAC5	tr|H3AAC5|H3AAC5_LATCH Uncharacterized protein OS=Latimeria chalumnae PE=4 SV=2	498	2	139	100	145	46	43	0.236263736263736	4e-20
comp109609_c0_seq3	913	tr	Q95VY3	tr|Q95VY3|Q95VY3_LUMTE Coelomic cytolytic factor (Precursor) OS=Lumbricus terrestris PE=2 SV=2	384	3	812	114	384	271	209	0.686746987951807	2e-151
comp38903_c0_seq1	525	tr	H3HIG0	tr|H3HIG0|H3HIG0_STRPU Uncharacterized protein OS=Strongylocentrotus purpuratus PE=4 SV=1	1272	288	1	912	1007	96	54	0.308571428571429	1e-23
comp209171_c0_seq1	235	tr	M3XT69	tr|M3XT69|M3XT69_MUSPF Uncharacterized protein OS=Mustela putorius furo GN=RD3L PE=4 SV=1	198	107	235	1	44	46	29	0.370212765957447	6e-07
comp101318_c0_seq2	717	tr	H3II59	tr|H3II59|H3II59_STRPU Uncharacterized protein OS=Strongylocentrotus purpuratus PE=4 SV=1	346	99	401	217	319	103	53	0.221757322175732	7e-23
comp189123_c0_seq1	314	tr	A6YPR1	tr|A6YPR1|A6YPR1_TRIIF Putative rab11 OS=Triatoma infestans PE=2 SV=1	215	116	313	1	65	66	61	0.582802547770701	4e-32
comp225719_c0_seq1	295	tr	S4RI10	tr|S4RI10|S4RI10_PETMA Uncharacterized protein (Fragment) OS=Petromyzon marinus PE=4 SV=1	1286	5	286	300	392	94	62	0.630508474576271	2e-23
comp49459_c0_seq1	607	tr	F0YC85	tr|F0YC85|F0YC85_AURAN Putative uncharacterized protein OS=Aureococcus anophagefferens GN=AURANDRAFT_27934 PE=4 SV=1	222	605	201	72	206	135	107	0.528830313014827	1e-71
comp145583_c0_seq6	3200	tr	G7Q1T0	tr|G7Q1T0|G7Q1T0_MACFA Putative G-protein coupled receptor 112 OS=Macaca fascicularis GN=EGM_19233 PE=4 SV=1	3082	1131	2549	2216	2695	489	151	0.1415625	2e-48
comp122537_c0_seq1	690	tr	C1BHD6	tr|C1BHD6|C1BHD6_ONCMY PCNA-associated factor OS=Oncorhynchus mykiss GN=PAF PE=4 SV=1	114	168	491	1	106	108	84	0.365217391304348	1e-32
comp103627_c0_seq1	208	tr	Q8UWD0	tr|Q8UWD0|Q8UWD0_TETNG Lambda-recombinase-like protein (Fragment) OS=Tetraodon nigroviridis PE=4 SV=1	1250	165	1	1033	1087	55	29	0.418269230769231	3e-09
comp133658_c0_seq4	3095	tr	K7FAE6	tr|K7FAE6|K7FAE6_PELSI Uncharacterized protein OS=Pelodiscus sinensis GN=CEP72 PE=4 SV=1	801	2918	1149	106	749	656	280	0.27140549273021	2e-130
comp180885_c0_seq1	515	tr	R7V3P2	tr|R7V3P2|R7V3P2_CAPTE Uncharacterized protein OS=Capitella teleta GN=CAPTEDRAFT_154354 PE=4 SV=1	4879	38	514	3048	3206	159	105	0.611650485436893	1e-69
comp33645_c0_seq1	772	tr	R7T8B4	tr|R7T8B4|R7T8B4_CAPTE Uncharacterized protein OS=Capitella teleta GN=CAPTEDRAFT_223738 PE=3 SV=1	447	76	771	39	273	236	203	0.788860103626943	4e-131
comp261820_c0_seq1	249	tr	F1MDA9	tr|F1MDA9|F1MDA9_BOVIN RNA-binding protein NOB1 OS=Bos taurus GN=NOB1 PE=4 SV=1	413	176	6	209	262	57	35	0.421686746987952	1e-14
comp24554_c1_seq1	400	tr	H3AH72	tr|H3AH72|H3AH72_LATCH Uncharacterized protein (Fragment) OS=Latimeria chalumnae PE=4 SV=1	326	39	371	208	314	116	45	0.3375	1e-15
comp281228_c0_seq1	218	tr	H3JN88	tr|H3JN88|H3JN88_STRPU Uncharacterized protein OS=Strongylocentrotus purpuratus PE=4 SV=1	634	216	40	501	559	59	27	0.371559633027523	8e-05
comp245077_c0_seq1	307	tr	H2ZYW6	tr|H2ZYW6|H2ZYW6_LATCH Uncharacterized protein (Fragment) OS=Latimeria chalumnae PE=4 SV=1	543	307	2	54	177	124	74	0.723127035830619	2e-42
comp99312_c0_seq1	1259	tr	D3PG86	tr|D3PG86|D3PG86_LEPSM GDP-mannose 4,6 dehydratase OS=Lepeophtheirus salmonis GN=GMDS PE=2 SV=1	375	1258	935	268	375	108	76	0.18109610802224	1e-41
comp129367_c0_seq1	1220	tr	B9EPR5	tr|B9EPR5|B9EPR5_SALSA Ubiquitin carboxyl-terminal hydrolase isozyme L3 OS=Salmo salar GN=UCHL3 PE=2 SV=1	230	1219	575	15	229	215	177	0.435245901639344	2e-122
comp144746_c0_seq2	2442	tr	H3A5G3	tr|H3A5G3|H3A5G3_LATCH Uncharacterized protein (Fragment) OS=Latimeria chalumnae PE=4 SV=1	747	169	53	144	184	41	27	0.0331695331695332	3e-15
comp146567_c0_seq8	2814	tr	H3A6J1	tr|H3A6J1|H3A6J1_LATCH Uncharacterized protein OS=Latimeria chalumnae PE=4 SV=1	1076	2813	372	267	1071	832	495	0.52771855010661	0.0
comp116461_c0_seq1	232	tr	H3B354	tr|H3B354|H3B354_LATCH Uncharacterized protein (Fragment) OS=Latimeria chalumnae PE=4 SV=1	850	232	2	675	751	77	47	0.607758620689655	2e-23
comp139705_c1_seq1	2180	tr	M3Z9B3	tr|M3Z9B3|M3Z9B3_NOMLE Uncharacterized protein OS=Nomascus leucogenys GN=LOC100595525 PE=4 SV=1	362	2074	1295	7	289	303	83	0.114220183486239	7e-04
comp250313_c0_seq1	224	tr	H2M1X7	tr|H2M1X7|H2M1X7_ORYLA Uncharacterized protein OS=Oryzias latipes GN=LOC101164859 PE=4 SV=1	756	196	2	431	497	67	42	0.5625	8e-19
comp131085_c0_seq6	2725	tr	H3ADN4	tr|H3ADN4|H3ADN4_LATCH Uncharacterized protein OS=Latimeria chalumnae PE=3 SV=1	117	2517	2170	1	116	116	99	0.108990825688073	6e-62
comp109858_c0_seq2	1605	tr	H3A8I7	tr|H3A8I7|H3A8I7_LATCH Uncharacterized protein OS=Latimeria chalumnae PE=3 SV=1	417	1354	344	64	416	353	226	0.422429906542056	5e-152
comp38291_c0_seq1	296	tr	L7M987	tr|L7M987|L7M987_9ACAR Uncharacterized protein OS=Rhipicephalus pulchellus PE=2 SV=1	1172	26	286	263	348	87	61	0.618243243243243	9e-31
comp134267_c0_seq2	2454	tr	I3J2P2	tr|I3J2P2|I3J2P2_ORENI Uncharacterized protein OS=Oreochromis niloticus GN=GRINA PE=4 SV=1	348	1862	1056	87	348	269	225	0.275061124694377	2e-112
comp132337_c0_seq1	2919	tr	B3DIB0	tr|B3DIB0|B3DIB0_DANRE P2X purinoceptor OS=Danio rerio GN=p2rx2 PE=2 SV=1	400	121	1314	1	400	400	275	0.282631038026721	0.0
comp185871_c0_seq1	410	tr	L7MF26	tr|L7MF26|L7MF26_9ACAR Ubiquitin carboxyl-terminal hydrolase (Fragment) OS=Rhipicephalus pulchellus PE=2 SV=1	1384	3	410	276	411	136	110	0.804878048780488	1e-69
comp233402_c0_seq1	390	tr	T1EAD2	tr|T1EAD2|T1EAD2_ANOAQ Putative establishment of meiotic spindle orientation (Fragment) OS=Anopheles aquasalis PE=2 SV=1	182	240	374	31	75	45	29	0.223076923076923	3e-08
comp238161_c0_seq1	275	tr	R7TKA0	tr|R7TKA0|R7TKA0_CAPTE Uncharacterized protein OS=Capitella teleta GN=CAPTEDRAFT_183261 PE=4 SV=1	4646	271	2	2860	2949	90	86	0.938181818181818	3e-50
comp144825_c0_seq4	3178	tr	F1NG02	tr|F1NG02|F1NG02_CHICK Uncharacterized protein OS=Gallus gallus GN=SYNE1 PE=4 SV=2	8805	2	2368	8022	8805	789	618	0.583385777218376	0.0
comp216931_c0_seq1	214	tr	Q4CMS5	tr|Q4CMS5|Q4CMS5_TRYCC Ribosomal protein S29, putative OS=Trypanosoma cruzi (strain CL Brener) GN=Tc00.1047053511015.20 PE=4 SV=1	57	198	34	1	55	55	37	0.518691588785047	6e-19
comp149400_c1_seq1	6584	tr	F1Q5D6	tr|F1Q5D6|F1Q5D6_DANRE Uncharacterized protein OS=Danio rerio GN=hivep2 PE=4 SV=1	2323	796	6513	1	1788	1928	1133	0.516251518833536	0.0
comp148841_c0_seq1	7164	tr	E7FFS3	tr|E7FFS3|E7FFS3_DANRE Uncharacterized protein OS=Danio rerio PE=4 SV=1	1540	5478	1372	18	1374	1376	752	0.314907872696817	0.0
comp73018_c0_seq2	682	tr	H3ART2	tr|H3ART2|H3ART2_LATCH Uncharacterized protein OS=Latimeria chalumnae PE=4 SV=1	2335	2	679	1623	1844	226	112	0.49266862170088	2e-53
comp246967_c0_seq1	226	tr	R7UXY8	tr|R7UXY8|R7UXY8_CAPTE Uncharacterized protein OS=Capitella teleta GN=CAPTEDRAFT_171238 PE=4 SV=1	459	226	2	150	224	75	60	0.79646017699115	2e-31
comp202914_c0_seq1	426	tr	R7UGE5	tr|R7UGE5|R7UGE5_CAPTE Uncharacterized protein OS=Capitella teleta GN=CAPTEDRAFT_153736 PE=4 SV=1	536	5	424	41	179	140	86	0.605633802816901	4e-48
comp147137_c0_seq1	3116	tr	H3AKH9	tr|H3AKH9|H3AKH9_LATCH Uncharacterized protein (Fragment) OS=Latimeria chalumnae PE=4 SV=1	255	387	1109	2	255	258	125	0.120346598202824	2e-62
comp278597_c0_seq1	390	tr	K1QNC5	tr|K1QNC5|K1QNC5_CRAGI Structural maintenance of chromosomes protein 5 OS=Crassostrea gigas GN=CGI_10021745 PE=4 SV=1	923	2	385	146	282	137	61	0.469230769230769	6e-26
comp298533_c0_seq1	262	tr	F0LM74	tr|F0LM74|F0LM74_THEBM Isoaspartyl aminopeptidase OS=Thermococcus barophilus (strain DSM 11836 / MP) GN=TERMP_00945 PE=4 SV=1	306	250	2	40	122	83	55	0.629770992366412	2e-28
comp143823_c0_seq1	2859	tr	F1R7L6	tr|F1R7L6|F1R7L6_DANRE Uncharacterized protein OS=Danio rerio GN=chpfa PE=4 SV=1	768	173	2464	1	768	769	597	0.626442812172088	0.0
comp93896_c0_seq2	1347	tr	H2ZSQ1	tr|H2ZSQ1|H2ZSQ1_LATCH Uncharacterized protein OS=Latimeria chalumnae PE=4 SV=1	225	439	570	68	111	44	26	0.0579064587973274	1e-04
comp122863_c0_seq1	1328	tr	I3JV67	tr|I3JV67|I3JV67_ORENI Uncharacterized protein (Fragment) OS=Oreochromis niloticus GN=LOC100698656 PE=4 SV=1	652	1326	847	279	438	160	158	0.356927710843373	1e-78
comp256477_c0_seq1	222	tr	B0RVS0	tr|B0RVS0|B0RVS0_XANCB Putative exported protein OS=Xanthomonas campestris pv. campestris (strain B100) GN=xcc-b100_2777 PE=4 SV=1	177	73	222	1	50	50	50	0.675675675675676	3e-24
comp128233_c2_seq1	424	tr	U3IXK1	tr|U3IXK1|U3IXK1_ANAPL Uncharacterized protein (Fragment) OS=Anas platyrhynchos GN=CYP27C1 PE=4 SV=1	527	423	85	414	526	113	91	0.643867924528302	1e-59
comp69711_c0_seq1	1157	tr	E5S508	tr|E5S508|E5S508_TRISP Ubiquitin-conjugating enzyme E2 2 OS=Trichinella spiralis GN=Tsp_05974 PE=3 SV=1	162	1157	936	89	162	74	68	0.176318063958513	4e-38
comp127503_c0_seq1	1380	tr	M3XJ50	tr|M3XJ50|M3XJ50_LATCH Uncharacterized protein OS=Latimeria chalumnae PE=4 SV=1	219	1213	599	3	210	218	74	0.160869565217391	2e-14
comp144307_c0_seq3	332	tr	D7F158	tr|D7F158|D7F158_BOMMO Endonuclease-reverse transcriptase OS=Bombyx mori PE=4 SV=1	993	14	196	532	592	61	29	0.262048192771084	2e-16
comp167972_c0_seq1	651	tr	T1FSZ5	tr|T1FSZ5|T1FSZ5_HELRO Uncharacterized protein OS=Helobdella robusta PE=4 SV=1	501	448	95	327	455	130	51	0.235023041474654	4e-18
comp188395_c0_seq1	310	tr	C3ZE49	tr|C3ZE49|C3ZE49_BRAFL Putative uncharacterized protein OS=Branchiostoma floridae GN=BRAFLDRAFT_117780 PE=3 SV=1	450	310	2	328	430	103	86	0.832258064516129	5e-50
comp147163_c0_seq3	3788	tr	H3AAD1	tr|H3AAD1|H3AAD1_LATCH Uncharacterized protein OS=Latimeria chalumnae PE=4 SV=1	545	317	1942	1	545	545	390	0.308870116156283	0.0
comp67966_c0_seq1	564	tr	F1Q4S7	tr|F1Q4S7|F1Q4S7_DANRE Uncharacterized protein OS=Danio rerio GN=epha8 PE=4 SV=1	1027	82	564	1	162	162	127	0.675531914893617	7e-84
comp87865_c0_seq1	437	tr	I1ETX5	tr|I1ETX5|I1ETX5_AMPQE Uncharacterized protein OS=Amphimedon queenslandica PE=4 SV=1	236	424	176	149	234	86	49	0.336384439359268	1e-22
comp32258_c0_seq1	465	tr	M4AZS3	tr|M4AZS3|M4AZS3_XIPMA Uncharacterized protein OS=Xiphophorus maculatus PE=4 SV=1	297	39	308	110	199	90	41	0.264516129032258	7e-20
comp148617_c0_seq3	4541	tr	H2T6K0	tr|H2T6K0|H2T6K0_TAKRU Uncharacterized protein OS=Takifugu rubripes GN=LOC101068219 PE=4 SV=1	556	319	2028	1	554	572	401	0.264919621228804	0.0
comp136702_c0_seq1	1497	tr	H3B1T6	tr|H3B1T6|H3B1T6_LATCH Uncharacterized protein OS=Latimeria chalumnae PE=4 SV=1	582	996	55	97	409	314	234	0.468937875751503	2e-152
comp73725_c0_seq1	202	tr	A0JCY9	tr|A0JCY9|A0JCY9_GLYIN Putative uncharacterized protein OS=Glyptapanteles indiensis GN=GIP_L1_00690 PE=4 SV=1	598	1	186	533	593	62	27	0.400990099009901	2e-08
comp128687_c0_seq2	1157	tr	J3SFN6	tr|J3SFN6|J3SFN6_CROAD WW domain-containing transcription regulator protein 1 OS=Crotalus adamanteus PE=2 SV=1	398	581	30	1	189	189	151	0.391529818496111	6e-94
comp128378_c2_seq6	1140	tr	U3K9U3	tr|U3K9U3|U3K9U3_FICAL Uncharacterized protein (Fragment) OS=Ficedula albicollis GN=PTPRJ PE=4 SV=1	1428	1138	851	442	543	104	45	0.118421052631579	1e-06
comp74131_c1_seq1	386	tr	H3AAL8	tr|H3AAL8|H3AAL8_LATCH Uncharacterized protein (Fragment) OS=Latimeria chalumnae PE=4 SV=1	1244	5	382	720	854	136	69	0.536269430051813	9e-36
comp266011_c0_seq1	262	tr	F6ZDC3	tr|F6ZDC3|F6ZDC3_ORNAN Uncharacterized protein OS=Ornithorhynchus anatinus GN=SKIL PE=4 SV=2	574	260	18	290	369	81	34	0.389312977099237	6e-15
comp291739_c0_seq1	248	tr	H2ZUA5	tr|H2ZUA5|H2ZUA5_LATCH Uncharacterized protein (Fragment) OS=Latimeria chalumnae PE=4 SV=1	617	112	246	510	559	50	25	0.30241935483871	1e-04
comp181688_c0_seq1	245	tr	T1JLV3	tr|T1JLV3|T1JLV3_STRMM Uncharacterized protein OS=Strigamia maritima PE=4 SV=1	580	15	245	43	119	77	67	0.820408163265306	2e-40
comp13920_c0_seq1	381	tr	C3Z071	tr|C3Z071|C3Z071_BRAFL Putative uncharacterized protein (Fragment) OS=Branchiostoma floridae GN=BRAFLDRAFT_85664 PE=4 SV=1	4450	72	380	3848	3951	104	54	0.425196850393701	4e-25
comp37880_c1_seq1	262	tr	G1KY20	tr|G1KY20|G1KY20_ANOCA Uncharacterized protein OS=Anolis carolinensis GN=CEP78 PE=4 SV=2	771	1	261	74	162	89	44	0.50381679389313	1e-17
comp211712_c0_seq1	424	tr	K7G546	tr|K7G546|K7G546_PELSI Uncharacterized protein OS=Pelodiscus sinensis PE=4 SV=1	738	238	420	524	585	62	44	0.311320754716981	8e-25
comp143078_c0_seq4	2786	tr	G3P6F7	tr|G3P6F7|G3P6F7_GASAC Uncharacterized protein OS=Gasterosteus aculeatus PE=4 SV=1	672	159	2231	1	672	711	421	0.453338119167265	0.0
comp129035_c0_seq3	1695	tr	K7F2U5	tr|K7F2U5|K7F2U5_PELSI Uncharacterized protein OS=Pelodiscus sinensis GN=ERICH2 PE=4 SV=1	298	352	1191	12	254	282	101	0.178761061946903	7e-26
comp111531_c0_seq1	1114	tr	T1EZE5	tr|T1EZE5|T1EZE5_HELRO Uncharacterized protein OS=Helobdella robusta PE=4 SV=1	152	1003	647	15	144	130	68	0.183123877917415	8e-39
comp144300_c0_seq1	2112	tr	U3IPJ8	tr|U3IPJ8|U3IPJ8_ANAPL Uncharacterized protein (Fragment) OS=Anas platyrhynchos GN=TCERG1 PE=4 SV=1	971	1	1542	440	971	532	451	0.640625	0.0
comp261749_c0_seq1	298	tr	A5HEE0	tr|A5HEE0|A5HEE0_PATPE Sodium/hydrogen exchanger OS=Patiria pectinifera GN=NHE3 PE=2 SV=1	755	226	20	76	143	69	35	0.352348993288591	8e-12
comp271467_c0_seq1	244	tr	T1FN79	tr|T1FN79|T1FN79_HELRO Uncharacterized protein OS=Helobdella robusta PE=4 SV=1	376	3	242	116	195	80	70	0.860655737704918	6e-42
comp131496_c0_seq2	1061	tr	Q58EE4	tr|Q58EE4|Q58EE4_DANRE Zgc:152778 protein (Fragment) OS=Danio rerio GN=znf185 PE=2 SV=1	616	756	130	4	200	215	88	0.248821866163996	5e-09
comp49028_c0_seq1	276	tr	H3AHX3	tr|H3AHX3|H3AHX3_LATCH Uncharacterized protein OS=Latimeria chalumnae PE=4 SV=1	623	1	276	228	312	92	39	0.423913043478261	8e-09
comp81448_c0_seq1	276	tr	T1FFD8	tr|T1FFD8|T1FFD8_HELRO Uncharacterized protein OS=Helobdella robusta PE=4 SV=1	970	24	275	809	892	85	29	0.315217391304348	1e-05
comp280879_c0_seq1	211	tr	R7V6X5	tr|R7V6X5|R7V6X5_CAPTE Uncharacterized protein OS=Capitella teleta GN=CAPTEDRAFT_175811 PE=3 SV=1	836	210	1	207	276	70	61	0.867298578199052	3e-38
comp144977_c0_seq1	3702	tr	G1SWQ5	tr|G1SWQ5|G1SWQ5_RABIT Uncharacterized protein OS=Oryctolagus cuniculus GN=GALNT5 PE=3 SV=2	941	3260	684	3	939	955	473	0.383306320907618	0.0
comp120519_c0_seq2	1315	tr	N6TRH8	tr|N6TRH8|N6TRH8_DENPD Uncharacterized protein (Fragment) OS=Dendroctonus ponderosae GN=YQE_11485 PE=4 SV=1	127	129	413	32	127	96	90	0.20532319391635	2e-55
comp245418_c0_seq1	250	tr	K8BZW1	tr|K8BZW1|K8BZW1_9ENTR Uncharacterized protein OS=Cronobacter malonaticus 681 GN=BN131_1555 PE=4 SV=1	133	240	1	19	92	85	37	0.444	1e-04
comp191119_c0_seq1	488	tr	T0PU31	tr|T0PU31|T0PU31_9STRA Arf/Sar family, other OS=Saprolegnia diclina VS20 GN=SDRG_13339 PE=3 SV=1	209	486	1	18	179	162	162	0.995901639344262	9e-111
comp134529_c1_seq1	2444	tr	H3BIC1	tr|H3BIC1|H3BIC1_LATCH Uncharacterized protein OS=Latimeria chalumnae PE=4 SV=1	223	2257	1661	33	223	199	131	0.160801963993453	5e-84
comp148280_c0_seq1	5283	tr	L8J1R8	tr|L8J1R8|L8J1R8_BOSMU Bloom syndrome protein OS=Bos grunniens mutus GN=M91_17733 PE=4 SV=1	1430	5106	688	1	1430	1504	737	0.418512208972175	0.0
comp130568_c0_seq1	2681	tr	G3TBR2	tr|G3TBR2|G3TBR2_LOXAF Uncharacterized protein OS=Loxodonta africana GN=LOC100674928 PE=4 SV=1	657	2574	676	14	657	651	432	0.483401715777695	0.0
comp143302_c1_seq1	1925	tr	H2ZXN6	tr|H2ZXN6|H2ZXN6_LATCH Uncharacterized protein OS=Latimeria chalumnae PE=4 SV=2	383	876	1844	31	350	329	226	0.352207792207792	6e-132
comp53077_c0_seq1	361	tr	B7T8C9	tr|B7T8C9|B7T8C9_PAROL Melanin-concentrating hormone receptor 2 OS=Paralichthys olivaceus GN=MCHR2 PE=2 SV=1	344	359	3	22	139	119	92	0.764542936288089	1e-54
comp260840_c0_seq1	353	tr	R7UXH0	tr|R7UXH0|R7UXH0_CAPTE Uncharacterized protein OS=Capitella teleta GN=CAPTEDRAFT_157654 PE=4 SV=1	475	345	16	165	266	113	39	0.331444759206799	1e-09
comp134972_c1_seq4	1311	tr	H3A0W3	tr|H3A0W3|H3A0W3_LATCH Uncharacterized protein (Fragment) OS=Latimeria chalumnae PE=4 SV=1	721	1292	606	493	721	229	138	0.315789473684211	8e-96
comp239873_c0_seq1	422	tr	H2ZK03	tr|H2ZK03|H2ZK03_CIOSA Uncharacterized protein (Fragment) OS=Ciona savignyi PE=4 SV=1	652	422	9	371	508	140	70	0.497630331753554	1e-27
comp265115_c0_seq1	213	tr	H3AJH5	tr|H3AJH5|H3AJH5_LATCH Uncharacterized protein OS=Latimeria chalumnae PE=4 SV=1	167	119	48	34	57	24	18	0.253521126760563	5e-04
comp132955_c0_seq2	1016	sp	P15383	sp|P15383|KCNE1_RAT Potassium voltage-gated channel subfamily E member 1 OS=Rattus norvegicus GN=Kcne1 PE=1 SV=1	130	538	894	1	124	126	52	0.153543307086614	6e-17
comp270277_c0_seq1	206	tr	Q8UUM2	tr|Q8UUM2|Q8UUM2_ORYLA RING3 protein OS=Oryzias latipes GN=RING3 PE=4 SV=1	814	2	202	691	759	69	47	0.684466019417476	1e-20
comp145479_c0_seq2	3080	tr	F6Z492	tr|F6Z492|F6Z492_HORSE Uncharacterized protein OS=Equus caballus GN=RNF128 PE=4 SV=1	431	741	1895	20	424	409	231	0.225	1e-127
comp151400_c0_seq1	350	tr	T1ERY4	tr|T1ERY4|T1ERY4_HELRO Uncharacterized protein OS=Helobdella robusta PE=3 SV=1	221	1	240	142	221	80	76	0.651428571428571	1e-44
comp117941_c0_seq1	507	tr	H2ZS58	tr|H2ZS58|H2ZS58_LATCH Uncharacterized protein (Fragment) OS=Latimeria chalumnae PE=4 SV=1	2379	501	19	1614	1779	166	75	0.443786982248521	2e-27
comp265389_c0_seq1	489	tr	R7UK87	tr|R7UK87|R7UK87_CAPTE Uncharacterized protein OS=Capitella teleta GN=CAPTEDRAFT_181738 PE=4 SV=1	373	486	1	151	312	162	115	0.705521472392638	4e-80
comp104759_c0_seq1	808	tr	C1BF31	tr|C1BF31|C1BF31_ONCMY Translocon-associated protein subunit gamma OS=Oncorhynchus mykiss GN=SSRG PE=2 SV=1	185	743	252	1	166	166	121	0.449257425742574	3e-74
comp199220_c0_seq1	429	tr	K1QZI9	tr|K1QZI9|K1QZI9_CRAGI ATP-dependent RNA helicase DHX8 OS=Crassostrea gigas GN=CGI_10020104 PE=4 SV=1	197	384	4	1	124	127	73	0.510489510489511	2e-36
comp127963_c0_seq3	2643	tr	R7V957	tr|R7V957|R7V957_CAPTE Uncharacterized protein OS=Capitella teleta GN=CAPTEDRAFT_170203 PE=4 SV=1	539	109	1674	21	539	522	419	0.475595913734393	0.0
comp167964_c0_seq1	231	tr	E2AL46	tr|E2AL46|E2AL46_CAMFO Transposon Ty3-I Gag-Pol polyprotein (Fragment) OS=Camponotus floridanus GN=EAG_02390 PE=4 SV=1	191	2	157	133	186	54	23	0.298701298701299	4e-04
comp143126_c0_seq1	2779	tr	H9GW19	tr|H9GW19|H9GW19_ANOCA Uncharacterized protein (Fragment) OS=Anolis carolinensis PE=4 SV=1	987	620	1111	583	773	198	54	0.0582943504857863	9e-06
comp220961_c0_seq1	333	tr	C1BJF1	tr|C1BJF1|C1BJF1_OSMMO DnaJ homolog subfamily B member 4 OS=Osmerus mordax GN=DNJB4 PE=2 SV=1	340	2	331	81	182	123	47	0.423423423423423	2e-04
comp93879_c0_seq1	1671	tr	T1ERS3	tr|T1ERS3|T1ERS3_HELRO Uncharacterized protein OS=Helobdella robusta PE=4 SV=1	470	14	859	125	419	307	75	0.134649910233393	4e-08
comp108905_c0_seq1	945	tr	Q63ZF9	tr|Q63ZF9|Q63ZF9_XENTR 60S ribosomal protein L18 OS=Xenopus tropicalis GN=rpl18 PE=2 SV=1	188	279	842	1	188	188	170	0.53968253968254	1e-108
comp112439_c0_seq1	1368	tr	T1FRP1	tr|T1FRP1|T1FRP1_HELRO Uncharacterized protein OS=Helobdella robusta PE=4 SV=1	323	1367	663	89	320	235	155	0.339912280701754	8e-102
comp130701_c0_seq2	1542	tr	C1BGD7	tr|C1BGD7|C1BGD7_ONCMY Heat shock factor-binding protein 1 OS=Oncorhynchus mykiss GN=HSBP1 PE=4 SV=1	68	1244	1056	1	63	63	41	0.0797665369649805	9e-18
comp275606_c0_seq1	241	tr	R7VAH5	tr|R7VAH5|R7VAH5_CAPTE Uncharacterized protein (Fragment) OS=Capitella teleta GN=CAPTEDRAFT_85761 PE=4 SV=1	190	239	21	106	175	73	29	0.360995850622407	5e-09
comp117062_c0_seq1	250	tr	I3MVE2	tr|I3MVE2|I3MVE2_SPETR Uncharacterized protein OS=Spermophilus tridecemlineatus GN=CD46 PE=4 SV=1	336	6	242	213	292	81	37	0.444	1e-12
comp43072_c0_seq1	227	tr	K1PIB2	tr|K1PIB2|K1PIB2_CRAGI Uncharacterized protein OS=Crassostrea gigas GN=CGI_10021888 PE=4 SV=1	547	1	207	66	134	69	31	0.409691629955947	4e-11
comp164021_c0_seq1	209	tr	H2LSY2	tr|H2LSY2|H2LSY2_ORYLA Uncharacterized protein (Fragment) OS=Oryzias latipes PE=4 SV=1	617	2	193	185	247	64	37	0.5311004784689	9e-13
comp142509_c0_seq2	4031	tr	H2TJV5	tr|H2TJV5|H2TJV5_TAKRU Uncharacterized protein (Fragment) OS=Takifugu rubripes GN=LOC101064178 PE=3 SV=1	1181	686	4009	51	1176	1134	796	0.592408831555445	0.0
comp282244_c0_seq1	240	tr	K7J3R8	tr|K7J3R8|K7J3R8_NASVI Uncharacterized protein OS=Nasonia vitripennis PE=4 SV=1	509	238	2	185	263	79	48	0.6	2e-26
comp111504_c0_seq2	257	tr	L8IF93	tr|L8IF93|L8IF93_BOSMU Pancreatic lipase-related protein 2 (Fragment) OS=Bos grunniens mutus GN=M91_02314 PE=3 SV=1	464	142	255	256	297	42	23	0.268482490272374	5e-05
comp142905_c0_seq1	1968	tr	F1R7I6	tr|F1R7I6|F1R7I6_DANRE Zinc transporter ZIP13 OS=Danio rerio GN=slc39a13 PE=4 SV=1	389	347	1411	40	389	363	233	0.355182926829268	1e-129
comp148340_c0_seq3	7281	tr	E7F064	tr|E7F064|E7F064_DANRE Uncharacterized protein OS=Danio rerio GN=CR678040.1 PE=4 SV=1	2105	7113	601	2	2105	2208	1374	0.566131025957973	0.0
comp137696_c0_seq1	818	tr	H3ATC6	tr|H3ATC6|H3ATC6_LATCH Uncharacterized protein OS=Latimeria chalumnae PE=3 SV=1	299	129	785	6	224	221	164	0.601466992665037	4e-98
comp121935_c0_seq16	1344	tr	H3A278	tr|H3A278|H3A278_LATCH Uncharacterized protein (Fragment) OS=Latimeria chalumnae PE=3 SV=1	484	322	1344	13	324	341	270	0.602678571428571	0.0
comp254185_c0_seq1	201	tr	K1PF20	tr|K1PF20|K1PF20_CRAGI Gamma-tubulin complex component 4 OS=Crassostrea gigas GN=CGI_10006685 PE=4 SV=1	653	59	199	1	45	47	30	0.447761194029851	6e-09
comp21081_c1_seq1	256	tr	R7TTI1	tr|R7TTI1|R7TTI1_CAPTE Uncharacterized protein OS=Capitella teleta GN=CAPTEDRAFT_189704 PE=4 SV=1	677	3	254	527	609	84	38	0.4453125	5e-13
comp142478_c0_seq5	2457	tr	E7EUN2	tr|E7EUN2|E7EUN2_HUMAN Arf-GAP with GTPase, ANK repeat and PH domain-containing protein 1 OS=Homo sapiens GN=AGAP1 PE=2 SV=1	1069	1428	1	123	580	479	333	0.406593406593407	0.0
comp135619_c0_seq2	1232	tr	G3WIN9	tr|G3WIN9|G3WIN9_SARHA Uncharacterized protein OS=Sarcophilus harrisii GN=DDR2 PE=4 SV=1	862	1011	1	4	340	337	275	0.669642857142857	0.0
comp151931_c0_seq1	825	tr	Q9YGS2	tr|Q9YGS2|Q9YGS2_TAKRU Reverse transcriptase-like protein OS=Takifugu rubripes PE=4 SV=1	1027	11	631	634	850	222	75	0.272727272727273	1e-13
comp182068_c0_seq1	411	tr	H2TGI7	tr|H2TGI7|H2TGI7_TAKRU Uncharacterized protein OS=Takifugu rubripes GN=LOC101065771 PE=4 SV=1	898	38	286	86	159	83	36	0.262773722627737	2e-11
comp144932_c1_seq3	3524	tr	M3ZEF7	tr|M3ZEF7|M3ZEF7_XIPMA Uncharacterized protein (Fragment) OS=Xiphophorus maculatus GN=KSR1 PE=4 SV=1	948	448	3147	27	947	942	660	0.561861520998865	0.0
comp108401_c0_seq1	1730	tr	C3ZPM4	tr|C3ZPM4|C3ZPM4_BRAFL Putative uncharacterized protein OS=Branchiostoma floridae GN=BRAFLDRAFT_88379 PE=4 SV=1	1338	232	1020	441	703	263	185	0.320809248554913	6e-126
comp52757_c0_seq1	364	tr	R7VGS8	tr|R7VGS8|R7VGS8_CAPTE Uncharacterized protein OS=Capitella teleta GN=CAPTEDRAFT_149983 PE=4 SV=1	242	1	264	97	182	90	68	0.56043956043956	3e-35
comp177839_c0_seq1	803	tr	T1P884	tr|T1P884|T1P884_MUSDO Protein kinase OS=Musca domestica PE=2 SV=1	522	3	653	294	502	217	153	0.571606475716065	3e-87
comp10104_c0_seq1	234	tr	Q9YGS2	tr|Q9YGS2|Q9YGS2_TAKRU Reverse transcriptase-like protein OS=Takifugu rubripes PE=4 SV=1	1027	233	3	661	756	97	50	0.641025641025641	5e-14
comp106657_c0_seq1	328	tr	C3KI86	tr|C3KI86|C3KI86_ANOFI FAM98A OS=Anoplopoma fimbria GN=FA98A PE=2 SV=1	353	2	58	299	317	19	19	0.173780487804878	2e-04
comp85947_c0_seq1	214	tr	F7DSP1	tr|F7DSP1|F7DSP1_HORSE Uncharacterized protein OS=Equus caballus GN=DENND4C PE=4 SV=1	1909	2	214	1273	1343	73	45	0.630841121495327	8e-13
comp225556_c0_seq1	242	tr	D2CSM0	tr|D2CSM0|D2CSM0_HOMVI Putative potassium antiporter CHAC OS=Homalodisca vitripennis PE=2 SV=1	198	8	166	142	194	53	35	0.433884297520661	4e-13
comp233042_c0_seq1	237	tr	G6DFK4	tr|G6DFK4|G6DFK4_DANPL 60S ribosomal protein L38 OS=Danaus plexippus GN=KGM_22590 PE=3 SV=1	102	221	3	18	81	73	38	0.481012658227848	3e-14
comp122682_c0_seq1	700	tr	H3B542	tr|H3B542|H3B542_LATCH Uncharacterized protein (Fragment) OS=Latimeria chalumnae PE=4 SV=1	148	197	637	2	148	147	147	0.63	4e-101
comp127454_c0_seq1	5528	tr	H3IIB1	tr|H3IIB1|H3IIB1_STRPU Uncharacterized protein OS=Strongylocentrotus purpuratus PE=4 SV=1	1198	1059	4550	1	1150	1193	466	0.252894356005789	0.0
comp229755_c0_seq1	390	tr	A7SAT3	tr|A7SAT3|A7SAT3_NEMVE Predicted protein OS=Nematostella vectensis GN=v1g244030 PE=4 SV=1	137	361	227	91	135	45	21	0.161538461538462	3e-05
comp160064_c0_seq1	797	tr	R7U7Z2	tr|R7U7Z2|R7U7Z2_CAPTE Uncharacterized protein OS=Capitella teleta GN=CAPTEDRAFT_220777 PE=4 SV=1	1327	184	795	35	228	204	116	0.4366373902133	2e-67
comp118605_c0_seq2	667	tr	H3ARX0	tr|H3ARX0|H3ARX0_LATCH Uncharacterized protein (Fragment) OS=Latimeria chalumnae PE=4 SV=1	575	448	95	465	573	126	50	0.224887556221889	6e-09
comp129189_c0_seq2	1075	tr	G3N5C0	tr|G3N5C0|G3N5C0_GASAC Uncharacterized protein OS=Gasterosteus aculeatus GN=RASSF5 PE=4 SV=1	262	86	955	1	262	309	101	0.281860465116279	5e-27
comp138371_c0_seq3	1951	tr	G1KGB8	tr|G1KGB8|G1KGB8_ANOCA Uncharacterized protein OS=Anolis carolinensis GN=SLC43A1 PE=4 SV=2	578	1787	57	1	574	587	387	0.595079446437724	0.0
comp139808_c1_seq1	1643	tr	H3A4L2	tr|H3A4L2|H3A4L2_LATCH Uncharacterized protein OS=Latimeria chalumnae PE=4 SV=1	373	1380	412	60	373	327	131	0.23919659160073	2e-42
comp140959_c2_seq1	1085	tr	B5X4P1	tr|B5X4P1|B5X4P1_SALSA Secreted frizzled-related protein 1 OS=Salmo salar GN=SFRP1 PE=2 SV=1	310	1085	669	172	310	139	117	0.323502304147465	2e-44
comp261265_c0_seq1	392	tr	T1G7C9	tr|T1G7C9|T1G7C9_HELRO Uncharacterized protein OS=Helobdella robusta PE=4 SV=1	111	65	334	8	97	90	63	0.482142857142857	3e-37
comp135705_c0_seq1	624	tr	Q4TGD9	tr|Q4TGD9|Q4TGD9_TETNG Chromosome undetermined SCAF3758, whole genome shotgun sequence. (Fragment) OS=Tetraodon nigroviridis GN=GSTENG00001150001 PE=4 SV=1	119	1	243	39	119	81	76	0.365384615384615	6e-36
comp12429_c0_seq1	204	tr	H9HES7	tr|H9HES7|H9HES7_ATTCE Uncharacterized protein OS=Atta cephalotes PE=4 SV=1	668	191	3	317	367	63	31	0.455882352941176	3e-04
comp125688_c0_seq1	3194	tr	R7UUZ8	tr|R7UUZ8|R7UUZ8_CAPTE Uncharacterized protein OS=Capitella teleta GN=CAPTEDRAFT_150577 PE=4 SV=1	863	86	2683	1	863	866	583	0.547589229805886	0.0
comp192189_c0_seq1	381	tr	I3KHI2	tr|I3KHI2|I3KHI2_ORENI Uncharacterized protein OS=Oreochromis niloticus GN=LOC100711310 PE=4 SV=1	383	375	1	250	368	128	49	0.385826771653543	2e-12
comp280973_c0_seq1	355	tr	B3RTK2	tr|B3RTK2|B3RTK2_TRIAD Putative uncharacterized protein OS=Trichoplax adhaerens GN=TRIADDRAFT_63912 PE=3 SV=1	133	3	182	71	130	60	50	0.422535211267606	1e-29
comp104205_c0_seq2	1794	tr	Q76IK9	tr|Q76IK9|Q76IK9_DANRE Pol-like protein OS=Danio rerio GN=ORF2 PE=4 SV=1	1148	53	1792	387	975	591	264	0.441471571906354	4e-167
comp273599_c0_seq1	243	tr	R7TGM8	tr|R7TGM8|R7TGM8_CAPTE Uncharacterized protein OS=Capitella teleta GN=CAPTEDRAFT_166827 PE=4 SV=1	209	243	94	150	200	51	26	0.320987654320988	4e-07
comp181544_c0_seq1	317	tr	I3IUK0	tr|I3IUK0|I3IUK0_ORENI Uncharacterized protein OS=Oreochromis niloticus GN=LOC100699613 PE=4 SV=1	844	313	5	686	795	113	39	0.369085173501577	3e-08
comp114927_c0_seq2	2076	tr	G1QVT7	tr|G1QVT7|G1QVT7_NOMLE Eukaryotic translation initiation factor 3 subunit E OS=Nomascus leucogenys GN=LOC100582995 PE=3 SV=2	496	2075	744	48	490	446	344	0.497109826589595	0.0
comp118019_c0_seq1	2730	tr	F1R685	tr|F1R685|F1R685_DANRE TFIIH basal transcription factor complex helicase XPB subunit OS=Danio rerio GN=ercc3 PE=4 SV=1	782	253	2514	28	782	755	693	0.761538461538461	0.0
comp122716_c0_seq8	587	tr	U3JQX0	tr|U3JQX0|U3JQX0_FICAL Uncharacterized protein OS=Ficedula albicollis GN=GAB1 PE=4 SV=1	754	341	255	637	665	29	24	0.122657580919932	1e-05
comp210160_c0_seq1	296	tr	Q4V0C4	tr|Q4V0C4|Q4V0C4_XANC8 Sugar-phosphate isomerase OS=Xanthomonas campestris pv. campestris (strain 8004) GN=XC_0162 PE=4 SV=1	218	269	15	1	85	85	85	0.861486486486487	2e-53
comp60536_c0_seq1	605	tr	Q17PZ8	tr|Q17PZ8|Q17PZ8_AEDAE AAEL000179-PA OS=Aedes aegypti GN=AAEL000179 PE=3 SV=1	153	40	495	1	152	152	97	0.48099173553719	4e-57
comp136137_c0_seq2	1823	tr	E7FCR6	tr|E7FCR6|E7FCR6_DANRE Uncharacterized protein OS=Danio rerio PE=4 SV=1	207	451	1023	17	207	191	161	0.264947888096544	6e-113
comp156480_c0_seq1	304	tr	Q4RZZ8	tr|Q4RZZ8|Q4RZZ8_TETNG Chromosome 18 SCAF14786, whole genome shotgun sequence. (Fragment) OS=Tetraodon nigroviridis GN=GSTENG00026259001 PE=4 SV=1	495	288	79	35	101	72	37	0.365131578947368	8e-11
comp35009_c0_seq1	219	tr	C3ZMK4	tr|C3ZMK4|C3ZMK4_BRAFL Putative uncharacterized protein OS=Branchiostoma floridae GN=BRAFLDRAFT_97435 PE=4 SV=1	550	1	219	472	546	75	44	0.602739726027397	3e-23
comp119793_c2_seq1	258	tr	Q8K2R2	tr|Q8K2R2|Q8K2R2_MOUSE Atp1a1 protein OS=Mus musculus GN=Atp1a1 PE=2 SV=1	433	1	258	159	244	86	82	0.953488372093023	9e-48
comp41664_c0_seq1	486	tr	K7G546	tr|K7G546|K7G546_PELSI Uncharacterized protein OS=Pelodiscus sinensis PE=4 SV=1	738	3	464	312	465	154	110	0.679012345679012	1e-72
comp88428_c0_seq1	1952	tr	T1EEV4	tr|T1EEV4|T1EEV4_HELRO Eukaryotic translation initiation factor 3 subunit C OS=Helobdella robusta PE=3 SV=1	905	923	3	289	593	310	211	0.324282786885246	6e-135
comp186415_c0_seq1	344	tr	E9IDF2	tr|E9IDF2|E9IDF2_SOLIN Putative uncharacterized protein (Fragment) OS=Solenopsis invicta GN=SINV_09875 PE=4 SV=1	235	80	310	157	234	81	31	0.270348837209302	5e-05
comp145643_c0_seq1	680	tr	H2T7T5	tr|H2T7T5|H2T7T5_TAKRU Uncharacterized protein OS=Takifugu rubripes GN=LOC101070326 PE=4 SV=1	386	46	678	1	203	216	161	0.710294117647059	1e-102
comp93735_c0_seq1	2780	tr	T1EDM7	tr|T1EDM7|T1EDM7_HELRO Uncharacterized protein OS=Helobdella robusta PE=4 SV=1	489	354	1628	30	455	426	363	0.391726618705036	0.0
comp205518_c0_seq1	427	tr	R7TBZ8	tr|R7TBZ8|R7TBZ8_CAPTE Uncharacterized protein OS=Capitella teleta GN=CAPTEDRAFT_223762 PE=4 SV=1	835	184	324	101	147	47	26	0.182669789227166	4e-08
comp141035_c0_seq1	308	tr	H3A888	tr|H3A888|H3A888_LATCH Uncharacterized protein (Fragment) OS=Latimeria chalumnae PE=4 SV=1	409	79	306	5	72	76	67	0.652597402597403	1e-36
comp13431_c0_seq1	397	tr	G3PBG0	tr|G3PBG0|G3PBG0_GASAC Uncharacterized protein OS=Gasterosteus aculeatus PE=4 SV=1	1208	396	91	855	956	102	80	0.604534005037783	3e-34
comp60462_c0_seq1	357	tr	M4AL84	tr|M4AL84|M4AL84_XIPMA Uncharacterized protein OS=Xiphophorus maculatus GN=QRFPR PE=3 SV=1	439	170	355	11	72	62	45	0.378151260504202	3e-15
comp143725_c0_seq2	2678	tr	H2MGE2	tr|H2MGE2|H2MGE2_ORYLA Uncharacterized protein (Fragment) OS=Oryzias latipes GN=LOC101168571 PE=3 SV=1	216	2410	1835	3	192	192	146	0.163554891710232	2e-94
comp218286_c0_seq1	240	tr	E7F9W8	tr|E7F9W8|E7F9W8_DANRE Uncharacterized protein OS=Danio rerio PE=4 SV=1	1245	220	2	490	563	74	44	0.55	2e-15
comp254380_c0_seq1	235	tr	M5W0U5	tr|M5W0U5|M5W0U5_PRUPE Uncharacterized protein OS=Prunus persica GN=PRUPE_ppa021879mg PE=4 SV=1	616	1	234	74	148	78	29	0.370212765957447	4e-06
comp232098_c0_seq1	290	tr	I1BQV5	tr|I1BQV5|I1BQV5_RHIO9 Uncharacterized protein OS=Rhizopus delemar (strain RA 99-880 / ATCC MYA-4621 / FGSC 9543 / NRRL 43880) GN=RO3G_03289 PE=4 SV=1	1084	5	289	843	936	95	54	0.558620689655172	8e-28
comp146475_c0_seq9	3363	tr	F6V1S6	tr|F6V1S6|F6V1S6_XENTR Uncharacterized protein (Fragment) OS=Xenopus tropicalis GN=tat PE=3 SV=1	482	346	1701	25	482	460	335	0.298840321141838	0.0
comp134946_c0_seq1	1526	tr	E1BU30	tr|E1BU30|E1BU30_CHICK Uncharacterized protein OS=Gallus gallus GN=BEND6 PE=4 SV=1	278	951	1274	163	270	108	72	0.141546526867628	4e-39
comp142422_c1_seq30	3013	tr	R7VWX4	tr|R7VWX4|R7VWX4_COLLI Presenilin-2 OS=Columba livia GN=A306_06459 PE=4 SV=1	458	317	1672	2	458	466	345	0.343511450381679	0.0
comp125516_c1_seq1	2038	tr	Q6T278	tr|Q6T278|Q6T278_ACIGU Ribosomal protein L15 OS=Acipenser gueldenstaedtii GN=rpl15 PE=2 SV=1	204	40	615	1	192	192	192	0.282630029440628	4e-117
comp194487_c0_seq1	377	tr	B0XAY2	tr|B0XAY2|B0XAY2_CULQU Pre-mRNA-processing-splicing factor 8 OS=Culex quinquefasciatus GN=CpipJ_CPIJ016636 PE=4 SV=1	2340	3	377	1707	1831	125	117	0.931034482758621	1e-74
comp97700_c0_seq1	1190	tr	H3DM85	tr|H3DM85|H3DM85_TETNG Uncharacterized protein (Fragment) OS=Tetraodon nigroviridis GN=NFKBID PE=4 SV=1	313	1189	743	155	307	153	104	0.26218487394958	2e-53
comp287786_c0_seq1	203	tr	U5EX57	tr|U5EX57|U5EX57_9DIPT Putative formin-binding protein 1 (Fragment) OS=Corethrella appendiculata PE=2 SV=1	574	167	3	507	564	58	43	0.635467980295567	6e-19
comp134808_c0_seq3	1572	tr	K7G517	tr|K7G517|K7G517_PELSI Uncharacterized protein OS=Pelodiscus sinensis GN=C1orf21 PE=4 SV=1	121	896	477	1	121	142	85	0.162213740458015	2e-35
comp105625_c3_seq1	1219	tr	H3IAX4	tr|H3IAX4|H3IAX4_STRPU Uncharacterized protein OS=Strongylocentrotus purpuratus PE=4 SV=1	807	9	1112	178	587	414	121	0.297785069729286	5e-24
comp141002_c0_seq7	2701	tr	H3AX78	tr|H3AX78|H3AX78_LATCH Uncharacterized protein OS=Latimeria chalumnae PE=4 SV=1	234	295	747	58	208	151	125	0.138837467604591	2e-75
comp242758_c0_seq1	209	tr	D8URP8	tr|D8URP8|D8URP8_9MICC Uncharacterized protein OS=Rothia dentocariosa M567 GN=HMPREF0734_01006 PE=4 SV=1	154	209	3	30	100	71	39	0.559808612440191	9e-15
comp144141_c0_seq5	3279	tr	A3KPZ6	tr|A3KPZ6|A3KPZ6_DANRE Novel protein similar to verebrate palmitoyl-protein thioesterase 2 (PPT2) OS=Danio rerio GN=DKEY-63J1.3-001 PE=4 SV=1	287	2907	2059	3	287	285	209	0.191216834400732	6e-143
comp147058_c0_seq2	2620	tr	K7F2H8	tr|K7F2H8|K7F2H8_PELSI Uncharacterized protein OS=Pelodiscus sinensis GN=TFRC PE=4 SV=1	762	233	2563	1	762	782	413	0.472900763358779	0.0
comp76616_c0_seq2	799	tr	H2XKD2	tr|H2XKD2|H2XKD2_CIOIN Uncharacterized protein OS=Ciona intestinalis PE=4 SV=1	69	468	361	31	66	36	22	0.0826032540675845	9e-06
comp24577_c0_seq1	255	tr	R7T3F9	tr|R7T3F9|R7T3F9_CAPTE Uncharacterized protein OS=Capitella teleta GN=CAPTEDRAFT_171731 PE=4 SV=1	546	250	26	277	349	75	48	0.564705882352941	3e-21
comp135078_c0_seq6	4167	tr	H3AKB8	tr|H3AKB8|H3AKB8_LATCH DNA topoisomerase OS=Latimeria chalumnae PE=3 SV=1	999	259	1902	18	565	548	483	0.347732181425486	0.0
comp55132_c0_seq1	209	sp	Q80Y55	sp|Q80Y55|BSDC1_MOUSE BSD domain-containing protein 1 OS=Mus musculus GN=Bsdc1 PE=2 SV=1	427	208	65	25	76	52	27	0.38755980861244	1e-04
comp72647_c0_seq2	1303	tr	R7U385	tr|R7U385|R7U385_CAPTE Uncharacterized protein OS=Capitella teleta GN=CAPTEDRAFT_150998 PE=4 SV=1	335	107	1042	13	327	315	210	0.483499616270146	1e-139
comp147011_c1_seq1	3902	tr	E7FC22	tr|E7FC22|E7FC22_DANRE Uncharacterized protein OS=Danio rerio GN=wu:fk30a05 PE=4 SV=1	1048	3318	682	140	1024	913	519	0.3990261404408	0.0
comp293563_c0_seq1	218	tr	Q5H4S3	tr|Q5H4S3|Q5H4S3_XANOR Glucose-1-phosphate thymidylyltransferase OS=Xanthomonas oryzae pv. oryzae (strain KACC10331 / KXO85) GN=rmlA PE=3 SV=1	327	1	216	197	268	72	72	0.990825688073395	9e-43
comp142441_c2_seq1	1544	tr	Q567N0	tr|Q567N0|Q567N0_DANRE Galectin (Fragment) OS=Danio rerio GN=lgals3l PE=2 SV=1	249	1074	571	67	243	182	90	0.174870466321244	3e-43
comp15042_c0_seq1	645	tr	R7UZA7	tr|R7UZA7|R7UZA7_CAPTE Uncharacterized protein OS=Capitella teleta GN=CAPTEDRAFT_165342 PE=4 SV=1	531	582	163	235	372	140	64	0.297674418604651	1e-28
comp105474_c0_seq1	250	tr	M4ATH4	tr|M4ATH4|M4ATH4_XIPMA Uncharacterized protein (Fragment) OS=Xiphophorus maculatus PE=4 SV=1	910	248	39	617	687	71	36	0.432	6e-12
comp273684_c0_seq1	273	tr	B0RWQ4	tr|B0RWQ4|B0RWQ4_XANCB Putative cell surface polysaccharide polymerase/ligase OS=Xanthomonas campestris pv. campestris (strain B100) GN=xcc-b100_3926 PE=4 SV=1	429	271	2	134	223	90	90	0.989010989010989	2e-43
comp167231_c0_seq1	473	tr	E0W1J5	tr|E0W1J5|E0W1J5_PEDHC Putative uncharacterized protein OS=Pediculus humanus subsp. corporis GN=Phum_PHUM577920 PE=4 SV=1	319	2	469	42	197	156	114	0.723044397463002	3e-80
comp149398_c1_seq1	2751	tr	I3JDG6	tr|I3JDG6|I3JDG6_ORENI Uncharacterized protein OS=Oreochromis niloticus GN=atm PE=4 SV=1	3076	2	2428	2270	3076	814	621	0.677208287895311	0.0
comp137922_c0_seq11	3306	tr	F2Z5D1	tr|F2Z5D1|F2Z5D1_PIG Polycomb ring finger protein OS=Sus scrofa GN=BMI1 PE=2 SV=1	326	2402	1464	1	315	316	266	0.241379310344828	8e-165
comp130269_c1_seq1	353	tr	C0HAY5	tr|C0HAY5|C0HAY5_SALSA Eukaryotic translation initiation factor 2C 3 OS=Salmo salar GN=I2C3 PE=2 SV=1	487	2	352	206	322	117	117	0.994334277620397	2e-77
comp131943_c0_seq1	1953	sp	C1BM18	sp|C1BM18|FEN1_OSMMO Flap endonuclease 1 OS=Osmerus mordax GN=fen1 PE=2 SV=1	380	707	1786	1	359	360	299	0.459293394777266	0.0
comp131920_c0_seq1	670	tr	K7GBQ6	tr|K7GBQ6|K7GBQ6_PELSI Uncharacterized protein OS=Pelodiscus sinensis PE=4 SV=1	285	488	3	18	179	162	71	0.317910447761194	1e-37
comp51515_c0_seq1	227	tr	R7T3T3	tr|R7T3T3|R7T3T3_CAPTE Uncharacterized protein OS=Capitella teleta GN=CAPTEDRAFT_220075 PE=4 SV=1	588	6	227	252	325	74	47	0.621145374449339	4e-25
comp148184_c1_seq1	1616	tr	E7FBJ2	tr|E7FBJ2|E7FBJ2_DANRE Uncharacterized protein OS=Danio rerio GN=setx PE=4 SV=1	2368	1580	3	1271	1799	563	248	0.46039603960396	1e-113
comp233434_c0_seq1	525	sp	P0DJ54	sp|P0DJ54|RL24_TETTS 60S ribosomal protein L24 OS=Tetrahymena thermophila (strain SB210) GN=RPL24 PE=1 SV=1	158	476	81	1	132	132	108	0.617142857142857	2e-70
comp133082_c0_seq1	1728	tr	M7BWG3	tr|M7BWG3|M7BWG3_CHEMY Dysferlin-interacting protein 1 OS=Chelonia mydas GN=UY3_10411 PE=4 SV=1	153	847	1290	1	149	149	114	0.197916666666667	1e-69
comp91677_c1_seq1	207	tr	C3XWW6	tr|C3XWW6|C3XWW6_BRAFL Putative uncharacterized protein OS=Branchiostoma floridae GN=BRAFLDRAFT_207414 PE=4 SV=1	582	13	207	457	521	65	45	0.652173913043478	2e-20
comp286297_c0_seq1	201	tr	L8HPK7	tr|L8HPK7|L8HPK7_BOSMU 60S ribosomal protein L10 (Fragment) OS=Bos grunniens mutus GN=M91_03479 PE=4 SV=1	217	22	201	2	61	60	59	0.880597014925373	3e-34
comp13684_c0_seq1	242	tr	R7TUH4	tr|R7TUH4|R7TUH4_CAPTE Uncharacterized protein OS=Capitella teleta GN=CAPTEDRAFT_167763 PE=4 SV=1	424	1	234	249	327	79	40	0.495867768595041	6e-18
comp120286_c0_seq1	831	tr	A7S6A9	tr|A7S6A9|A7S6A9_NEMVE Predicted protein OS=Nematostella vectensis GN=v1g167011 PE=3 SV=1	697	576	289	606	697	96	47	0.169675090252708	2e-17
comp118463_c0_seq1	601	tr	H2KS54	tr|H2KS54|H2KS54_CLOSI F-type H+-transporting ATPase subunit e OS=Clonorchis sinensis GN=CLF_108119 PE=4 SV=1	122	46	279	42	119	82	35	0.174708818635607	2e-08
comp197255_c0_seq1	231	tr	F7AWF5	tr|F7AWF5|F7AWF5_XENTR Uncharacterized protein (Fragment) OS=Xenopus tropicalis PE=4 SV=1	405	230	6	148	222	75	40	0.519480519480519	1e-20
comp267628_c0_seq1	227	tr	T1EHT4	tr|T1EHT4|T1EHT4_HELRO Uncharacterized protein (Fragment) OS=Helobdella robusta PE=4 SV=1	594	217	2	110	181	72	62	0.819383259911894	2e-34
comp111168_c0_seq1	838	tr	A7RHS8	tr|A7RHS8|A7RHS8_NEMVE Predicted protein OS=Nematostella vectensis GN=v1g178050 PE=3 SV=1	102	126	428	1	101	101	73	0.261336515513126	3e-44
comp131176_c0_seq5	1798	tr	G3WR69	tr|G3WR69|G3WR69_SARHA Uncharacterized protein OS=Sarcophilus harrisii GN=ARID4B PE=4 SV=1	1107	310	1572	1	434	434	339	0.565628476084538	0.0
comp279691_c0_seq1	413	tr	F8JTW4	tr|F8JTW4|F8JTW4_STREN Isopenicillin N synthase OS=Streptomyces cattleya (strain ATCC 35852 / DSM 46488 / JCM 4925 / NBRC 14057 / NRRL 8057) GN=pcbC PE=3 SV=1	329	3	158	278	329	52	31	0.225181598062954	1e-10
comp293843_c0_seq1	247	tr	K1QXX7	tr|K1QXX7|K1QXX7_CRAGI Myosin heavy chain, non-muscle (Fragment) OS=Crassostrea gigas GN=CGI_10008717 PE=4 SV=1	1727	2	223	1032	1105	74	31	0.376518218623482	1e-04
comp184095_c0_seq1	340	tr	F1LR12	tr|F1LR12|F1LR12_RAT Protein Nav2 OS=Rattus norvegicus GN=Nav2 PE=4 SV=2	2425	271	2	1	93	93	75	0.661764705882353	1e-37
comp268163_c0_seq1	246	tr	T1FUF5	tr|T1FUF5|T1FUF5_HELRO Uncharacterized protein OS=Helobdella robusta PE=4 SV=1	129	5	244	20	102	86	37	0.451219512195122	2e-08
comp275838_c0_seq1	473	tr	B6DYD6	tr|B6DYD6|B6DYD6_PROCL Calmodulin OS=Procambarus clarkii PE=2 SV=1	149	5	205	83	149	67	53	0.33615221987315	3e-28
comp131738_c1_seq1	1272	tr	Q0P3U1	tr|Q0P3U1|Q0P3U1_DANRE Dehydrogenase/reductase (SDR family) member 7 OS=Danio rerio GN=dhrs7 PE=2 SV=1	338	2	235	259	338	80	57	0.134433962264151	3e-30
comp159973_c0_seq1	658	tr	C3XRA4	tr|C3XRA4|C3XRA4_BRAFL Putative uncharacterized protein OS=Branchiostoma floridae GN=BRAFLDRAFT_278061 PE=4 SV=1	569	485	3	35	194	161	125	0.569908814589666	1e-78
comp261553_c0_seq1	224	tr	K1QMS1	tr|K1QMS1|K1QMS1_CRAGI Protein fantom OS=Crassostrea gigas GN=CGI_10022271 PE=4 SV=1	1344	2	223	383	456	74	38	0.508928571428571	8e-18
comp11820_c0_seq1	323	tr	H2ZUB9	tr|H2ZUB9|H2ZUB9_LATCH Uncharacterized protein OS=Latimeria chalumnae PE=3 SV=1	427	160	20	1	46	47	28	0.260061919504644	1e-06
comp204674_c0_seq1	278	tr	K7EYM9	tr|K7EYM9|K7EYM9_PELSI Uncharacterized protein OS=Pelodiscus sinensis PE=4 SV=1	331	273	103	55	112	58	33	0.356115107913669	4e-18
comp130663_c0_seq1	1294	tr	Q5CD25	tr|Q5CD25|Q5CD25_EISFO Valosin containing protein-1 OS=Eisenia foetida GN=evcp-1 PE=2 SV=1	808	2	1093	410	773	364	347	0.804482225656878	0.0
comp66700_c0_seq1	1477	tr	H3B204	tr|H3B204|H3B204_LATCH Uncharacterized protein (Fragment) OS=Latimeria chalumnae PE=4 SV=1	705	1475	378	157	536	383	123	0.249830737982397	4e-42
comp4543_c0_seq1	570	tr	K7FRE1	tr|K7FRE1|K7FRE1_PELSI Uncharacterized protein (Fragment) OS=Pelodiscus sinensis GN=CHRNB1 PE=3 SV=1	497	32	472	344	496	154	87	0.457894736842105	3e-46
comp155227_c0_seq1	287	tr	F4YUQ3	tr|F4YUQ3|F4YUQ3_SALSA Olfactory receptor family C subfamily 17 member 1 OS=Salmo salar PE=4 SV=1	834	274	2	104	196	93	55	0.574912891986063	3e-20
comp221433_c0_seq1	241	tr	B0RSF1	tr|B0RSF1|B0RSF1_XANCB Cytochrome C4 OS=Xanthomonas campestris pv. campestris (strain B100) GN=xcc-b100_2033 PE=4 SV=1	128	49	240	1	64	64	64	0.796680497925311	5e-15
comp144300_c1_seq3	1395	tr	M7BUN6	tr|M7BUN6|M7BUN6_CHEMY Transcription elongation regulator 1 OS=Chelonia mydas GN=UY3_01865 PE=4 SV=1	945	1031	1393	252	369	121	89	0.191397849462366	6e-40
comp112706_c0_seq1	877	tr	G3PCE0	tr|G3PCE0|G3PCE0_GASAC Uncharacterized protein (Fragment) OS=Gasterosteus aculeatus PE=4 SV=1	901	762	664	870	899	34	23	0.0786773090079818	3e-07
comp141204_c0_seq1	1685	tr	M4AQ90	tr|M4AQ90|M4AQ90_XIPMA Uncharacterized protein OS=Xiphophorus maculatus PE=4 SV=1	367	484	1518	1	344	345	272	0.484272997032641	8e-148
comp148155_c0_seq2	2521	tr	C0H9B5	tr|C0H9B5|C0H9B5_SALSA WD repeat-containing protein 60 OS=Salmo salar GN=WDR60 PE=2 SV=1	1090	53	1993	441	1090	650	432	0.514081713605712	0.0
comp120993_c0_seq1	505	tr	M7AK85	tr|M7AK85|M7AK85_CHEMY Hemoglobin subunit beta OS=Chelonia mydas GN=UY3_18160 PE=3 SV=1	147	505	182	40	147	108	75	0.445544554455446	8e-48
comp221628_c0_seq1	206	tr	A8N3L8	tr|A8N3L8|A8N3L8_COPC7 Putative uncharacterized protein OS=Coprinopsis cinerea (strain Okayama-7 / 130 / ATCC MYA-4618 / FGSC 9003) GN=CC1G_00637 PE=4 SV=1	144	2	205	2	68	71	37	0.538834951456311	7e-13
comp134427_c1_seq1	555	tr	H2ZYM4	tr|H2ZYM4|H2ZYM4_LATCH Uncharacterized protein OS=Latimeria chalumnae PE=4 SV=1	990	1	555	165	331	187	71	0.383783783783784	3e-20
comp155441_c0_seq1	363	tr	H3A8L4	tr|H3A8L4|H3A8L4_LATCH Uncharacterized protein (Fragment) OS=Latimeria chalumnae PE=4 SV=1	1570	1	357	566	684	119	72	0.59504132231405	1e-38
comp134438_c0_seq1	1375	tr	G1PSK3	tr|G1PSK3|G1PSK3_MYOLU Uncharacterized protein OS=Myotis lucifugus PE=3 SV=1	481	1040	3	1	317	351	144	0.314181818181818	4e-62
comp125609_c0_seq1	3636	tr	E7FFS3	tr|E7FFS3|E7FFS3_DANRE Uncharacterized protein OS=Danio rerio PE=4 SV=1	1540	3635	543	500	1530	1044	606	0.5	0.0
comp184233_c0_seq1	815	tr	T1FQB8	tr|T1FQB8|T1FQB8_HELRO Uncharacterized protein OS=Helobdella robusta PE=4 SV=1	195	550	62	26	190	165	98	0.360736196319018	8e-67
comp233290_c0_seq1	305	tr	F4WIU3	tr|F4WIU3|F4WIU3_ACREC Peptidyl-prolyl cis-trans isomerase OS=Acromyrmex echinatior GN=G5I_05618 PE=3 SV=1	200	243	1	2	80	81	51	0.501639344262295	1e-21
comp148414_c0_seq3	5407	tr	F1NJ00	tr|F1NJ00|F1NJ00_CHICK Uncharacterized protein OS=Gallus gallus PE=4 SV=2	1514	5283	1567	1	1278	1325	791	0.438875531718143	0.0
comp76512_c0_seq1	1042	tr	R7TVW7	tr|R7TVW7|R7TVW7_CAPTE Uncharacterized protein OS=Capitella teleta GN=CAPTEDRAFT_226845 PE=4 SV=1	431	524	294	348	424	77	48	0.138195777351248	2e-23
comp163183_c0_seq1	820	tr	R7V0X9	tr|R7V0X9|R7V0X9_CAPTE Uncharacterized protein OS=Capitella teleta GN=CAPTEDRAFT_177076 PE=4 SV=1	247	13	732	1	240	240	170	0.621951219512195	6e-127
comp112221_c0_seq1	2190	tr	T1F0X0	tr|T1F0X0|T1F0X0_HELRO Uncharacterized protein OS=Helobdella robusta PE=4 SV=1	838	299	1336	86	424	367	130	0.178082191780822	8e-49
comp129186_c0_seq1	2391	tr	U3KDR9	tr|U3KDR9|U3KDR9_FICAL Uncharacterized protein OS=Ficedula albicollis GN=UROC1 PE=4 SV=1	676	130	2151	1	675	675	549	0.688833124215809	0.0
comp133542_c0_seq1	1069	tr	E7EZE8	tr|E7EZE8|E7EZE8_DANRE Uncharacterized protein OS=Danio rerio GN=syt8 PE=4 SV=1	397	358	1068	22	260	239	166	0.465855940130964	4e-98
comp139892_c0_seq2	2066	tr	G1MFL0	tr|G1MFL0|G1MFL0_AILME Uncharacterized protein OS=Ailuropoda melanoleuca GN=CCDC68 PE=4 SV=1	340	1701	742	1	320	330	142	0.206195546950629	5e-52
comp114921_c0_seq1	492	tr	R7VE25	tr|R7VE25|R7VE25_CAPTE Uncharacterized protein OS=Capitella teleta GN=CAPTEDRAFT_116466 PE=4 SV=1	195	465	1	1	151	155	87	0.530487804878049	2e-46
comp136245_c0_seq1	1314	tr	H9GA71	tr|H9GA71|H9GA71_ANOCA Uncharacterized protein OS=Anolis carolinensis PE=3 SV=1	720	124	1314	1	444	445	193	0.440639269406393	6e-109
comp140838_c0_seq1	1968	tr	Q6GQ87	tr|Q6GQ87|Q6GQ87_XENLA MGC80265 protein OS=Xenopus laevis GN=chchd3 PE=2 SV=1	246	219	932	1	246	246	159	0.242378048780488	1e-86
comp7734_c1_seq1	255	tr	R7V5J4	tr|R7V5J4|R7V5J4_CAPTE Uncharacterized protein OS=Capitella teleta GN=CAPTEDRAFT_176435 PE=4 SV=1	862	1	252	489	572	84	54	0.635294117647059	4e-30
comp172239_c0_seq1	314	tr	T1FK62	tr|T1FK62|T1FK62_HELRO Uncharacterized protein OS=Helobdella robusta PE=4 SV=1	278	312	1	14	117	104	86	0.821656050955414	2e-53
comp145351_c1_seq1	3964	tr	M3ZQY6	tr|M3ZQY6|M3ZQY6_XIPMA Uncharacterized protein (Fragment) OS=Xiphophorus maculatus PE=4 SV=1	577	3317	1593	8	574	576	392	0.296670030272452	0.0
comp57256_c0_seq1	544	tr	B4M2M8	tr|B4M2M8|B4M2M8_DROVI GJ18622 OS=Drosophila virilis GN=Dvir\GJ18622 PE=4 SV=1	510	60	539	50	210	161	86	0.474264705882353	3e-49
comp208075_c0_seq1	245	tr	T1IRQ8	tr|T1IRQ8|T1IRQ8_STRMM Uncharacterized protein (Fragment) OS=Strigamia maritima PE=4 SV=1	273	243	4	63	143	82	40	0.489795918367347	1e-16
comp171555_c0_seq1	1165	tr	K1PZJ2	tr|K1PZJ2|K1PZJ2_CRAGI Transcription elongation factor SPT5 OS=Crassostrea gigas GN=CGI_10027405 PE=3 SV=1	1046	1	1143	284	666	383	272	0.700429184549356	0.0
comp104148_c0_seq1	215	tr	H3AEF9	tr|H3AEF9|H3AEF9_LATCH Uncharacterized protein (Fragment) OS=Latimeria chalumnae PE=4 SV=1	1400	2	214	483	552	71	39	0.544186046511628	9e-10
comp115724_c0_seq2	2275	tr	M3XGT3	tr|M3XGT3|M3XGT3_LATCH Uncharacterized protein OS=Latimeria chalumnae PE=4 SV=1	330	1077	235	38	312	281	126	0.166153846153846	2e-45
comp236634_c0_seq1	234	tr	Q4UWR3	tr|Q4UWR3|Q4UWR3_XANC8 Extracellular serine protease OS=Xanthomonas campestris pv. campestris (strain 8004) GN=XC_1442 PE=4 SV=1	567	234	1	145	222	78	77	0.987179487179487	3e-44
comp167155_c0_seq1	273	tr	H3HUB5	tr|H3HUB5|H3HUB5_STRPU Uncharacterized protein OS=Strongylocentrotus purpuratus PE=4 SV=1	370	4	183	229	280	60	29	0.318681318681319	6e-08
comp132356_c0_seq2	2436	tr	H2S7H6	tr|H2S7H6|H2S7H6_TAKRU Uncharacterized protein OS=Takifugu rubripes PE=4 SV=1	878	363	2429	1	871	903	332	0.408866995073892	6e-97
comp125433_c0_seq1	827	tr	H2MEQ7	tr|H2MEQ7|H2MEQ7_ORYLA Uncharacterized protein (Fragment) OS=Oryzias latipes PE=4 SV=1	860	282	665	718	846	135	53	0.192261185006046	3e-13
comp260816_c0_seq1	205	tr	C3XWA2	tr|C3XWA2|C3XWA2_BRAFL Putative uncharacterized protein OS=Branchiostoma floridae GN=BRAFLDRAFT_117134 PE=4 SV=1	1834	6	203	1294	1366	73	31	0.453658536585366	2e-07
comp138575_c0_seq2	1639	tr	G3UQ13	tr|G3UQ13|G3UQ13_MELGA Uncharacterized protein OS=Meleagris gallopavo GN=LOC100551102 PE=4 SV=1	253	226	948	1	253	253	219	0.400854179377669	2e-138
comp6943_c0_seq1	830	tr	K1QIM2	tr|K1QIM2|K1QIM2_CRAGI Uncharacterized protein OS=Crassostrea gigas GN=CGI_10017740 PE=4 SV=1	725	256	816	11	202	193	99	0.357831325301205	3e-56
comp552_c0_seq1	1470	tr	K1Q5H6	tr|K1Q5H6|K1Q5H6_CRAGI FACT complex subunit SSRP1 OS=Crassostrea gigas GN=CGI_10024258 PE=4 SV=1	757	52	1452	1	465	468	328	0.669387755102041	0.0
comp153345_c0_seq1	723	tr	R7TCA8	tr|R7TCA8|R7TCA8_CAPTE Uncharacterized protein OS=Capitella teleta GN=CAPTEDRAFT_171528 PE=4 SV=1	398	150	656	27	197	171	98	0.406639004149378	2e-62
comp123475_c0_seq1	875	tr	Q641B3	tr|Q641B3|Q641B3_XENLA MGC83328 protein OS=Xenopus laevis GN=ccndx PE=2 SV=1	290	43	816	1	255	260	128	0.438857142857143	9e-46
comp139619_c1_seq1	2162	tr	H3B9S4	tr|H3B9S4|H3B9S4_LATCH Uncharacterized protein OS=Latimeria chalumnae PE=4 SV=2	341	1751	729	1	341	341	307	0.425994449583719	0.0
comp144205_c0_seq2	8360	tr	F1REU6	tr|F1REU6|F1REU6_DANRE Phosphatidylinositol 5-phosphate 4-kinase type-2 gamma OS=Danio rerio GN=pip5k2 PE=4 SV=1	417	2843	3988	35	417	384	308	0.110526315789474	0.0
comp127347_c0_seq1	1914	tr	T1G4N4	tr|T1G4N4|T1G4N4_HELRO Uncharacterized protein OS=Helobdella robusta PE=4 SV=1	416	2	1186	15	413	399	252	0.394984326018809	0.0
comp284541_c0_seq1	302	tr	Q4UW82	tr|Q4UW82|Q4UW82_XANC8 PilY1 protein OS=Xanthomonas campestris pv. campestris (strain 8004) GN=XC_1625 PE=4 SV=1	1242	1	300	910	1009	100	100	0.993377483443709	3e-57
comp147899_c0_seq13	5020	tr	G1KUI6	tr|G1KUI6|G1KUI6_ANOCA Uncharacterized protein OS=Anolis carolinensis GN=CASK PE=4 SV=2	920	4387	1580	1	920	936	891	0.532470119521912	0.0
comp145598_c0_seq1	2153	tr	G3NFA7	tr|G3NFA7|G3NFA7_GASAC Uncharacterized protein OS=Gasterosteus aculeatus PE=4 SV=1	419	1451	195	1	419	419	386	0.537854156990246	0.0
comp197288_c0_seq1	592	tr	R7UIY8	tr|R7UIY8|R7UIY8_CAPTE Uncharacterized protein OS=Capitella teleta GN=CAPTEDRAFT_90711 PE=4 SV=1	378	111	494	1	128	128	93	0.471283783783784	1e-57
comp52634_c0_seq1	309	tr	G0QTQ1	tr|G0QTQ1|G0QTQ1_ICHMG Putative uncharacterized protein OS=Ichthyophthirius multifiliis (strain G5) GN=IMG5_110490 PE=4 SV=1	97	282	1	1	94	94	68	0.660194174757282	6e-47
comp61933_c0_seq1	1024	tr	Q5U214	tr|Q5U214|Q5U214_RAT Protein Snrpa OS=Rattus norvegicus GN=Snrpa PE=1 SV=1	281	123	860	5	281	277	170	0.498046875	4e-97
comp294981_c0_seq1	201	tr	T1EGH0	tr|T1EGH0|T1EGH0_HELRO Uncharacterized protein OS=Helobdella robusta PE=4 SV=1	1877	10	177	1398	1466	69	34	0.507462686567164	1e-08
comp144605_c0_seq1	3703	tr	E6ZGA1	tr|E6ZGA1|E6ZGA1_DICLA Prolyl 3-hydroxylase 1 OS=Dicentrarchus labrax GN=LEPRE1 PE=4 SV=1	886	3544	1157	7	805	804	529	0.428571428571429	0.0
comp131880_c0_seq2	3008	tr	F6TMH1	tr|F6TMH1|F6TMH1_HORSE Uncharacterized protein (Fragment) OS=Equus caballus GN=COPS4 PE=4 SV=1	410	240	1508	3	410	423	395	0.393949468085106	0.0
comp138181_c1_seq3	5727	tr	H3AF31	tr|H3AF31|H3AF31_LATCH Uncharacterized protein OS=Latimeria chalumnae PE=4 SV=1	1215	1632	3704	514	1215	716	369	0.193294918805657	3e-154
comp234808_c0_seq1	205	tr	K7VUX7	tr|K7VUX7|K7VUX7_MAIZE 60S acidic ribosomal protein P2B OS=Zea mays GN=ZEAMMB73_140443 PE=3 SV=1	136	188	3	21	82	62	45	0.658536585365854	2e-11
comp44215_c0_seq1	449	tr	R7TDX6	tr|R7TDX6|R7TDX6_CAPTE Uncharacterized protein OS=Capitella teleta GN=CAPTEDRAFT_228722 PE=4 SV=1	586	448	2	301	448	149	93	0.621380846325167	1e-56
comp140026_c2_seq3	1991	tr	H2LKN3	tr|H2LKN3|H2LKN3_ORYLA Serine/threonine-protein phosphatase (Fragment) OS=Oryzias latipes GN=PPP3CA PE=3 SV=1	520	1745	189	1	520	520	480	0.72325464590658	0.0
comp263510_c0_seq1	220	tr	T1FP12	tr|T1FP12|T1FP12_HELRO Uncharacterized protein OS=Helobdella robusta PE=4 SV=1	581	2	220	28	100	73	49	0.668181818181818	3e-29
comp177486_c0_seq1	604	tr	R7TAA9	tr|R7TAA9|R7TAA9_CAPTE Uncharacterized protein OS=Capitella teleta GN=CAPTEDRAFT_150382 PE=4 SV=1	314	603	106	149	314	167	97	0.481788079470199	5e-32
comp140781_c0_seq2	462	tr	L9L0X3	tr|L9L0X3|L9L0X3_TUPCH Pleckstrin homology domain-containing family G member 5 OS=Tupaia chinensis GN=TREES_T100008905 PE=4 SV=1	1600	439	68	1	121	126	67	0.435064935064935	8e-26
comp136893_c1_seq1	2620	tr	M3XKL9	tr|M3XKL9|M3XKL9_LATCH Uncharacterized protein OS=Latimeria chalumnae PE=4 SV=1	736	221	2425	3	735	736	557	0.637786259541985	0.0
comp111567_c0_seq4	1059	tr	A5WUV4	tr|A5WUV4|A5WUV4_DANRE Uncharacterized protein OS=Danio rerio GN=si:dkey-65l23.2 PE=4 SV=1	445	868	614	7	92	88	35	0.0991501416430595	2e-04
comp261128_c0_seq1	302	tr	S9XCB1	tr|S9XCB1|S9XCB1_9CETA P2Y purinoceptor 1 OS=Camelus ferus GN=CB1_000339071 PE=3 SV=1	374	249	1	51	133	83	37	0.367549668874172	5e-12
comp147811_c0_seq4	4452	tr	H3BDI8	tr|H3BDI8|H3BDI8_LATCH Uncharacterized protein OS=Latimeria chalumnae PE=4 SV=1	389	1930	803	1	388	388	287	0.193396226415094	0.0
comp140529_c0_seq7	3578	tr	H3B9T2	tr|H3B9T2|H3B9T2_LATCH Uncharacterized protein OS=Latimeria chalumnae PE=4 SV=1	648	1129	2439	210	646	442	328	0.275013974287311	0.0
comp297976_c0_seq1	377	tr	Q4UUQ6	tr|Q4UUQ6|Q4UUQ6_XANC8 Putative uncharacterized protein OS=Xanthomonas campestris pv. campestris (strain 8004) GN=XC_2161 PE=4 SV=1	601	308	3	1	102	102	98	0.779840848806366	2e-58
comp12942_c1_seq1	261	tr	R7TKT4	tr|R7TKT4|R7TKT4_CAPTE Ribosomal protein S6 kinase OS=Capitella teleta GN=CAPTEDRAFT_229226 PE=3 SV=1	736	3	260	473	558	86	64	0.735632183908046	2e-37
comp249836_c0_seq1	462	tr	I4BZW7	tr|I4BZW7|I4BZW7_DESTA Ankyrin repeat-containing protein OS=Desulfomonile tiedjei (strain ATCC 49306 / DSM 6799 / DCB-1) GN=Desti_0109 PE=4 SV=1	474	459	7	270	418	156	47	0.305194805194805	3e-07
comp194844_c0_seq1	416	tr	C3XYL2	tr|C3XYL2|C3XYL2_BRAFL Putative uncharacterized protein OS=Branchiostoma floridae GN=BRAFLDRAFT_126276 PE=4 SV=1	1106	1	324	718	834	117	58	0.418269230769231	9e-24
comp128303_c0_seq2	5016	tr	I3KJB9	tr|I3KJB9|I3KJB9_ORENI Uncharacterized protein OS=Oreochromis niloticus PE=4 SV=1	2095	4956	181	1	1579	1664	800	0.478468899521531	0.0
comp188569_c0_seq1	232	tr	R7U310	tr|R7U310|R7U310_CAPTE Uncharacterized protein OS=Capitella teleta GN=CAPTEDRAFT_175751 PE=4 SV=1	564	230	33	272	337	66	50	0.646551724137931	3e-29
comp139072_c3_seq1	504	tr	G3PV84	tr|G3PV84|G3PV84_GASAC Uncharacterized protein OS=Gasterosteus aculeatus PE=3 SV=1	844	504	1	17	184	168	155	0.922619047619048	3e-101
comp121802_c0_seq1	1072	tr	I3KZB1	tr|I3KZB1|I3KZB1_ORENI Uncharacterized protein OS=Oreochromis niloticus GN=LOC100708755 PE=4 SV=1	234	964	254	1	234	238	165	0.461753731343284	5e-98
comp86525_c0_seq1	673	tr	H2SUS5	tr|H2SUS5|H2SUS5_TAKRU Uncharacterized protein (Fragment) OS=Takifugu rubripes GN=SHANK1 (2 of 2) PE=4 SV=1	2087	567	73	1053	1278	227	108	0.481426448736999	1e-13
comp231389_c0_seq1	252	tr	Q4UQ62	tr|Q4UQ62|Q4UQ62_XANC8 ATP binding transporter 1 OS=Xanthomonas campestris pv. campestris (strain 8004) GN=XC_3771 PE=3 SV=1	594	3	251	170	252	83	83	0.988095238095238	4e-46
comp234381_c0_seq1	390	tr	C3XXY6	tr|C3XXY6|C3XXY6_BRAFL Putative uncharacterized protein OS=Branchiostoma floridae GN=BRAFLDRAFT_283521 PE=4 SV=1	311	216	1	19	89	72	71	0.546153846153846	6e-38
comp143323_c0_seq3	1779	tr	C5IFI6	tr|C5IFI6|C5IFI6_CARAU Tumor necrosis factor receptor 1 OS=Carassius auratus PE=2 SV=1	432	131	1024	7	306	316	117	0.197301854974705	5e-33
comp274627_c0_seq1	221	tr	R7V1M0	tr|R7V1M0|R7V1M0_CAPTE Uncharacterized protein OS=Capitella teleta GN=CAPTEDRAFT_120085 PE=3 SV=1	283	213	4	145	214	70	44	0.597285067873303	1e-14
comp36901_c0_seq1	670	tr	H3BG27	tr|H3BG27|H3BG27_LATCH Uncharacterized protein (Fragment) OS=Latimeria chalumnae PE=4 SV=1	864	358	630	48	138	91	53	0.237313432835821	4e-29
comp167264_c0_seq1	458	tr	H3HP01	tr|H3HP01|H3HP01_STRPU Uncharacterized protein OS=Strongylocentrotus purpuratus PE=4 SV=1	1610	199	372	652	709	58	34	0.222707423580786	2e-10
comp171121_c0_seq1	661	tr	K1R6P5	tr|K1R6P5|K1R6P5_CRAGI Cytadherence high molecular weight protein 2 OS=Crassostrea gigas GN=CGI_10027082 PE=4 SV=1	9961	45	599	2982	3236	256	82	0.372163388804841	3e-09
comp127144_c1_seq1	295	tr	H3AVR3	tr|H3AVR3|H3AVR3_LATCH Uncharacterized protein OS=Latimeria chalumnae PE=4 SV=1	673	294	205	644	673	30	28	0.284745762711864	1e-10
comp128803_c2_seq1	801	tr	M1K779	tr|M1K779|M1K779_HALDV Hypoxia inducible factor-1alpha OS=Haliotis diversicolor PE=2 SV=1	711	11	748	120	366	254	114	0.426966292134831	8e-62
comp139712_c0_seq3	2424	tr	Q5M8M0	tr|Q5M8M0|Q5M8M0_XENTR Calcium and integrin binding family member 3 OS=Xenopus tropicalis GN=cib3 PE=2 SV=1	207	1922	1707	122	193	72	57	0.0705445544554455	5e-25
comp276568_c0_seq1	207	tr	T0Q3H4	tr|T0Q3H4|T0Q3H4_9STRA Uncharacterized protein OS=Saprolegnia diclina VS20 GN=SDRG_10129 PE=3 SV=1	376	7	207	241	307	67	62	0.898550724637681	8e-34
comp272957_c0_seq1	251	tr	H3HFT6	tr|H3HFT6|H3HFT6_STRPU Uncharacterized protein OS=Strongylocentrotus purpuratus PE=4 SV=1	232	3	251	92	180	90	39	0.466135458167331	6e-11
comp286175_c0_seq1	215	tr	T1FCK6	tr|T1FCK6|T1FCK6_HELRO Uncharacterized protein OS=Helobdella robusta PE=4 SV=1	269	205	2	75	142	68	36	0.502325581395349	2e-19
comp241812_c0_seq1	308	tr	H9HXI4	tr|H9HXI4|H9HXI4_ATTCE Uncharacterized protein OS=Atta cephalotes PE=4 SV=1	241	3	89	213	241	29	18	0.175324675324675	7e-04
comp240785_c0_seq1	341	tr	H3AEK7	tr|H3AEK7|H3AEK7_LATCH Uncharacterized protein (Fragment) OS=Latimeria chalumnae PE=4 SV=1	636	5	208	564	631	68	49	0.43108504398827	7e-22
comp144228_c2_seq2	2403	tr	A9UJZ9	tr|A9UJZ9|A9UJZ9_SALSA p38a OS=Salmo salar GN=p38a PE=1 SV=1	361	373	1455	1	361	361	340	0.424469413233458	0.0
comp284566_c0_seq1	205	tr	T0QFL6	tr|T0QFL6|T0QFL6_9STRA Protein translocase SEC61 complex gamma subunit OS=Saprolegnia diclina VS20 GN=SDRG_08995 PE=4 SV=1	71	1	204	4	71	68	68	0.995121951219512	8e-29
comp145490_c0_seq3	3869	tr	F1RD62	tr|F1RD62|F1RD62_DANRE Uncharacterized protein OS=Danio rerio GN=grip2b PE=4 SV=3	1119	528	3686	46	1095	1057	877	0.680020677177565	0.0
comp131316_c0_seq1	998	tr	C1BIQ5	tr|C1BIQ5|C1BIQ5_OSMMO HS1-associating protein X-1 OS=Osmerus mordax GN=HAX1 PE=2 SV=1	313	918	298	72	311	246	103	0.309619238476954	1e-29
comp178790_c0_seq1	295	tr	H3AUK8	tr|H3AUK8|H3AUK8_LATCH Uncharacterized protein (Fragment) OS=Latimeria chalumnae PE=4 SV=1	621	2	148	573	621	49	32	0.325423728813559	4e-15
comp194558_c0_seq1	395	sp	Q803E1	sp|Q803E1|CQ085_DANRE Uncharacterized protein C17orf85 homolog OS=Danio rerio GN=zgc:55870 PE=2 SV=1	694	354	1	54	167	120	59	0.448101265822785	1e-21
comp182006_c0_seq1	346	tr	K1PW06	tr|K1PW06|K1PW06_CRAGI Filamin-C OS=Crassostrea gigas GN=CGI_10003521 PE=4 SV=1	3016	14	343	631	740	110	70	0.606936416184971	7e-38
comp210905_c0_seq1	379	tr	H3DDS1	tr|H3DDS1|H3DDS1_TETNG Uncharacterized protein (Fragment) OS=Tetraodon nigroviridis PE=4 SV=1	2456	358	2	445	562	119	57	0.451187335092348	5e-25
comp229214_c0_seq1	343	tr	R7TDR2	tr|R7TDR2|R7TDR2_CAPTE Uncharacterized protein (Fragment) OS=Capitella teleta GN=CAPTEDRAFT_152841 PE=4 SV=1	604	343	5	107	216	113	73	0.638483965014577	1e-43
comp143008_c1_seq1	4781	tr	G3WWK0	tr|G3WWK0|G3WWK0_SARHA Uncharacterized protein OS=Sarcophilus harrisii GN=PRPF6 PE=4 SV=1	941	330	3134	3	941	939	881	0.552813218991843	0.0
comp278972_c0_seq1	210	tr	R7TKG5	tr|R7TKG5|R7TKG5_CAPTE Uncharacterized protein OS=Capitella teleta GN=CAPTEDRAFT_155802 PE=4 SV=1	957	183	1	579	640	62	35	0.5	9e-09
comp144147_c0_seq2	2736	tr	G3W1D3	tr|G3W1D3|G3W1D3_SARHA Uncharacterized protein OS=Sarcophilus harrisii GN=APBA1 PE=4 SV=1	775	15	1583	250	775	529	476	0.521929824561403	0.0
comp204334_c0_seq1	295	tr	K0J1C0	tr|K0J1C0|K0J1C0_SERQU Cholecystokinin type 1 receptor OS=Seriola quinqueradiata GN=CCK1R PE=2 SV=1	458	280	2	1	92	93	60	0.610169491525424	2e-16
comp149447_c0_seq1	4950	tr	E7F988	tr|E7F988|E7F988_DANRE Uncharacterized protein OS=Danio rerio PE=4 SV=1	1188	2136	4877	226	1141	916	548	0.332121212121212	0.0
comp241355_c0_seq1	240	tr	R7U8R5	tr|R7U8R5|R7U8R5_CAPTE Uncharacterized protein OS=Capitella teleta GN=CAPTEDRAFT_221719 PE=4 SV=1	915	175	2	265	322	58	42	0.525	6e-22
comp145091_c0_seq1	3613	tr	Q29RC0	tr|Q29RC0|Q29RC0_DANRE Uncharacterized protein OS=Danio rerio GN=ush1c PE=2 SV=1	548	3520	1835	1	548	566	441	0.366177691668973	0.0
comp39420_c0_seq1	285	tr	M3ZQK3	tr|M3ZQK3|M3ZQK3_XIPMA Uncharacterized protein OS=Xiphophorus maculatus GN=COL12A1 (1 of 2) PE=4 SV=1	3073	32	277	131	211	82	33	0.347368421052632	1e-06
comp135173_c0_seq1	2786	tr	I3IU48	tr|I3IU48|I3IU48_ORENI Uncharacterized protein OS=Oreochromis niloticus GN=prdm13 PE=4 SV=1	628	2655	781	1	628	632	463	0.498564249820531	0.0
comp292168_c0_seq1	570	tr	H2Q8H3	tr|H2Q8H3|H2Q8H3_PANTR ATPase, H+ transporting, lysosomal 34kDa, V1 subunit D OS=Pan troglodytes GN=ATP6V1D PE=2 SV=1	247	3	569	45	237	193	134	0.705263157894737	1e-86
comp133769_c0_seq3	3499	tr	H3AHX3	tr|H3AHX3|H3AHX3_LATCH Uncharacterized protein OS=Latimeria chalumnae PE=4 SV=1	623	3202	1550	9	562	567	335	0.287224921406116	3e-145
comp50181_c0_seq1	288	tr	T1HV46	tr|T1HV46|T1HV46_RHOPR Uncharacterized protein (Fragment) OS=Rhodnius prolixus PE=4 SV=1	624	3	287	207	301	95	65	0.677083333333333	1e-23
comp203116_c0_seq1	269	tr	H3A9D6	tr|H3A9D6|H3A9D6_LATCH Uncharacterized protein (Fragment) OS=Latimeria chalumnae PE=4 SV=1	665	268	2	504	592	89	56	0.62453531598513	2e-31
comp136433_c0_seq2	1165	tr	H3BGT8	tr|H3BGT8|H3BGT8_LATCH Uncharacterized protein OS=Latimeria chalumnae PE=4 SV=1	324	83	961	1	324	324	176	0.453218884120172	9e-111
comp141828_c0_seq2	2167	tr	I3IV66	tr|I3IV66|I3IV66_ORENI Uncharacterized protein (Fragment) OS=Oreochromis niloticus GN=LOC100710345 PE=4 SV=1	617	1860	37	21	617	610	429	0.593908629441624	0.0
comp143963_c0_seq1	1802	tr	H3APZ8	tr|H3APZ8|H3APZ8_LATCH Uncharacterized protein OS=Latimeria chalumnae PE=4 SV=1	623	4	981	294	620	327	247	0.411209766925638	1e-173
comp20069_c0_seq1	758	tr	H2SAE0	tr|H2SAE0|H2SAE0_TAKRU Uncharacterized protein (Fragment) OS=Takifugu rubripes GN=LOC101079264 PE=4 SV=1	339	2	277	245	336	94	42	0.16622691292876	6e-12
comp125230_c0_seq2	2864	tr	Q568L1	tr|Q568L1|Q568L1_DANRE Uncharacterized protein OS=Danio rerio GN=prrg4 PE=2 SV=1	210	2311	1676	6	210	212	112	0.11731843575419	1e-50
comp142285_c0_seq1	4008	tr	H3BHP3	tr|H3BHP3|H3BHP3_LATCH Uncharacterized protein OS=Latimeria chalumnae PE=4 SV=1	904	3920	1278	1	903	940	652	0.488023952095808	0.0
comp144272_c1_seq1	376	tr	G3NR42	tr|G3NR42|G3NR42_GASAC Uncharacterized protein OS=Gasterosteus aculeatus PE=4 SV=1	688	375	1	213	336	125	83	0.662234042553192	2e-54
comp191297_c0_seq1	518	tr	K1Q086	tr|K1Q086|K1Q086_CRAGI Ankyrin-2 OS=Crassostrea gigas GN=CGI_10019530 PE=4 SV=1	2733	2	517	673	845	173	119	0.689189189189189	2e-69
comp24956_c0_seq1	225	tr	R7VL80	tr|R7VL80|R7VL80_CAPTE Uncharacterized protein OS=Capitella teleta GN=CAPTEDRAFT_222779 PE=4 SV=1	119	177	1	1	59	59	46	0.613333333333333	2e-09
comp159938_c0_seq1	412	tr	H3BIC9	tr|H3BIC9|H3BIC9_LATCH Uncharacterized protein (Fragment) OS=Latimeria chalumnae PE=3 SV=1	155	20	394	1	126	126	63	0.45873786407767	8e-25
comp87832_c0_seq1	922	tr	Q7T2C8	tr|Q7T2C8|Q7T2C8_DANRE Thioredoxin reductase 1 OS=Danio rerio GN=txnrd1 PE=2 SV=1	600	89	922	1	278	281	170	0.553145336225597	2e-97
comp22673_c0_seq1	419	tr	R7U1X4	tr|R7U1X4|R7U1X4_CAPTE Uncharacterized protein OS=Capitella teleta GN=CAPTEDRAFT_100629 PE=4 SV=1	512	2	418	360	497	139	92	0.658711217183771	3e-44
comp148447_c1_seq2	3784	tr	I3KAZ8	tr|I3KAZ8|I3KAZ8_ORENI Uncharacterized protein OS=Oreochromis niloticus GN=ABTB2 (1 of 2) PE=4 SV=1	1055	588	3626	1	1055	1055	793	0.62869978858351	0.0
comp248842_c0_seq1	215	tr	C3ZHV5	tr|C3ZHV5|C3ZHV5_BRAFL Putative uncharacterized protein OS=Branchiostoma floridae GN=BRAFLDRAFT_89405 PE=4 SV=1	163	7	207	74	144	71	31	0.432558139534884	6e-08
comp136340_c0_seq8	1824	tr	I3J8Q2	tr|I3J8Q2|I3J8Q2_ORENI Uncharacterized protein OS=Oreochromis niloticus PE=4 SV=1	221	608	1120	1	169	173	107	0.175986842105263	2e-39
comp138393_c0_seq1	2219	tr	F6S057	tr|F6S057|F6S057_HORSE Uncharacterized protein OS=Equus caballus GN=SCAND3 PE=4 SV=1	1326	1821	574	267	672	422	165	0.223073456511942	4e-88
comp268557_c0_seq1	252	tr	R7V7Y4	tr|R7V7Y4|R7V7Y4_CAPTE Uncharacterized protein OS=Capitella teleta GN=CAPTEDRAFT_164581 PE=4 SV=1	394	250	2	76	158	85	48	0.571428571428571	9e-20
comp68795_c0_seq1	432	tr	E1BWC3	tr|E1BWC3|E1BWC3_CHICK Uncharacterized protein OS=Gallus gallus PE=4 SV=1	1046	418	2	347	490	150	49	0.340277777777778	1e-05
comp79151_c1_seq1	312	tr	A7S124	tr|A7S124|A7S124_NEMVE Predicted protein OS=Nematostella vectensis GN=v1g242096 PE=4 SV=1	280	53	148	248	279	32	19	0.182692307692308	2e-04
comp235876_c0_seq1	317	tr	R7TPV8	tr|R7TPV8|R7TPV8_CAPTE Uncharacterized protein OS=Capitella teleta GN=CAPTEDRAFT_175164 PE=4 SV=1	422	279	1	239	331	93	69	0.652996845425868	8e-43
comp135601_c0_seq1	568	tr	H3BGT9	tr|H3BGT9|H3BGT9_LATCH Uncharacterized protein OS=Latimeria chalumnae PE=4 SV=1	708	568	185	581	708	128	106	0.559859154929577	3e-66
comp157353_c0_seq1	746	tr	M7BAU6	tr|M7BAU6|M7BAU6_CHEMY Uncharacterized protein OS=Chelonia mydas GN=UY3_17611 PE=4 SV=1	413	715	269	263	408	153	74	0.297587131367292	3e-31
comp17682_c0_seq1	388	tr	C3YV24	tr|C3YV24|C3YV24_BRAFL Putative uncharacterized protein OS=Branchiostoma floridae GN=BRAFLDRAFT_230187 PE=4 SV=1	188	387	121	98	186	89	64	0.494845360824742	2e-41
comp107231_c0_seq2	566	tr	T1F3B8	tr|T1F3B8|T1F3B8_HELRO Uncharacterized protein OS=Helobdella robusta PE=4 SV=1	143	565	389	85	143	60	38	0.201413427561837	4e-15
comp29854_c0_seq1	219	tr	L7MBZ6	tr|L7MBZ6|L7MBZ6_9ACAR Putative tick transposon (Fragment) OS=Rhipicephalus pulchellus PE=2 SV=1	1116	215	51	760	814	55	23	0.315068493150685	4e-06
comp144954_c0_seq1	4085	tr	G3VV90	tr|G3VV90|G3VV90_SARHA Uncharacterized protein OS=Sarcophilus harrisii GN=BOC PE=4 SV=1	1102	693	3395	4	925	937	581	0.426682986536108	0.0
comp126516_c0_seq1	245	tr	G4VT45	tr|G4VT45|G4VT45_SCHMA Putative calmodulin OS=Schistosoma mansoni GN=Smp_026560.1 PE=4 SV=1	154	49	243	28	94	67	62	0.759183673469388	3e-33
comp135037_c0_seq1	1469	tr	B5X1M8	tr|B5X1M8|B5X1M8_SALSA Phosphatase 1 regulatory subunit 12C OS=Salmo salar GN=PP12C PE=2 SV=1	710	308	1009	463	710	256	149	0.30428863172226	7e-36
comp105149_c2_seq1	928	tr	H2ZTY8	tr|H2ZTY8|H2ZTY8_LATCH Uncharacterized protein (Fragment) OS=Latimeria chalumnae PE=4 SV=1	354	3	926	6	255	316	124	0.400862068965517	2e-57
comp208691_c0_seq1	335	tr	T1FM55	tr|T1FM55|T1FM55_HELRO Uncharacterized protein OS=Helobdella robusta PE=4 SV=1	322	5	334	186	310	125	53	0.474626865671642	4e-13
comp136705_c1_seq2	1970	tr	F1P551	tr|F1P551|F1P551_CHICK Uncharacterized protein OS=Gallus gallus GN=PPM1H PE=4 SV=2	498	1	1317	60	497	440	367	0.558883248730965	0.0
comp206688_c0_seq1	489	tr	L7LVS3	tr|L7LVS3|L7LVS3_9ACAR Uncharacterized protein OS=Rhipicephalus pulchellus PE=2 SV=1	551	261	488	4	79	76	27	0.165644171779141	3e-05
comp295275_c0_seq1	208	tr	B0RP93	tr|B0RP93|B0RP93_XANCB Putative coproporphyrinogen dehydrogenase OS=Xanthomonas campestris pv. campestris (strain B100) GN=hemN PE=4 SV=1	385	3	206	197	264	68	68	0.980769230769231	8e-41
comp36500_c0_seq1	1241	tr	T1FMY9	tr|T1FMY9|T1FMY9_HELRO Uncharacterized protein OS=Helobdella robusta PE=4 SV=1	239	87	776	3	234	235	144	0.348106365834005	2e-96
comp66164_c1_seq1	277	tr	R7U3K4	tr|R7U3K4|R7U3K4_CAPTE Uncharacterized protein OS=Capitella teleta GN=CAPTEDRAFT_227091 PE=4 SV=1	428	2	271	190	279	90	65	0.703971119133574	5e-35
comp136123_c0_seq1	2317	tr	H2ZRS8	tr|H2ZRS8|H2ZRS8_LATCH Uncharacterized protein OS=Latimeria chalumnae PE=4 SV=1	563	942	2306	112	563	455	315	0.40785498489426	0.0
comp69575_c0_seq1	350	tr	T1G5J5	tr|T1G5J5|T1G5J5_HELRO Uncharacterized protein OS=Helobdella robusta PE=4 SV=1	473	2	349	181	295	116	84	0.72	4e-51
comp140171_c3_seq1	562	tr	A7RKZ5	tr|A7RKZ5|A7RKZ5_NEMVE Predicted protein (Fragment) OS=Nematostella vectensis GN=v1g63230 PE=4 SV=1	115	158	3	4	63	60	28	0.149466192170818	7e-07
comp178640_c0_seq1	426	tr	R7U082	tr|R7U082|R7U082_CAPTE Uncharacterized protein OS=Capitella teleta GN=CAPTEDRAFT_226057 PE=4 SV=1	2165	3	425	403	543	141	110	0.774647887323944	2e-68
comp134863_c0_seq8	1228	tr	H3APK8	tr|H3APK8|H3APK8_LATCH Annexin (Fragment) OS=Latimeria chalumnae PE=3 SV=1	348	97	906	16	287	272	141	0.344462540716612	4e-86
comp23759_c0_seq1	451	tr	R7UQC1	tr|R7UQC1|R7UQC1_CAPTE Uncharacterized protein OS=Capitella teleta GN=CAPTEDRAFT_181561 PE=4 SV=1	912	17	448	30	170	144	66	0.439024390243902	7e-32
comp116323_c0_seq1	594	tr	A7SIG9	tr|A7SIG9|A7SIG9_NEMVE Predicted protein OS=Nematostella vectensis GN=v1g212777 PE=4 SV=1	284	80	328	69	147	84	26	0.131313131313131	7e-06
comp131279_c0_seq2	1782	tr	U3JWI6	tr|U3JWI6|U3JWI6_FICAL Uncharacterized protein (Fragment) OS=Ficedula albicollis GN=CDYL2 PE=4 SV=1	506	187	1656	5	506	503	404	0.68013468013468	0.0
comp148452_c0_seq3	5064	tr	K7FKW2	tr|K7FKW2|K7FKW2_PELSI Uncharacterized protein OS=Pelodiscus sinensis GN=IFT122 PE=4 SV=1	1184	4958	1395	1	1183	1189	1024	0.606635071090047	0.0
comp296911_c0_seq1	226	tr	K1RXA0	tr|K1RXA0|K1RXA0_CRAGI cAMP-dependent protein kinase regulatory subunit OS=Crassostrea gigas GN=CGI_10010758 PE=4 SV=1	407	224	45	348	407	60	57	0.756637168141593	4e-31
comp147049_c1_seq13	3535	tr	I3JSR9	tr|I3JSR9|I3JSR9_ORENI Protein Wnt OS=Oreochromis niloticus GN=LOC100695090 PE=3 SV=1	369	3307	2249	16	369	354	332	0.281753889674682	0.0
comp285936_c0_seq1	225	tr	K1QF30	tr|K1QF30|K1QF30_CRAGI Uncharacterized protein OS=Crassostrea gigas GN=CGI_10005452 PE=4 SV=1	5532	3	191	4318	4381	64	26	0.346666666666667	2e-06
comp165296_c0_seq1	272	tr	H3AKF4	tr|H3AKF4|H3AKF4_LATCH Uncharacterized protein OS=Latimeria chalumnae PE=4 SV=1	1190	39	263	876	953	79	43	0.474264705882353	9e-17
comp146310_c0_seq1	3570	tr	F1QUT8	tr|F1QUT8|F1QUT8_DANRE Uncharacterized protein (Fragment) OS=Danio rerio GN=fbln2 PE=4 SV=1	650	3428	1518	18	649	637	433	0.363865546218487	0.0
comp123671_c0_seq1	925	tr	E7EYP5	tr|E7EYP5|E7EYP5_DANRE TATA box-binding protein-like protein 2 OS=Danio rerio GN=tbpl2 PE=4 SV=1	673	684	1	3	233	232	151	0.48972972972973	4e-67
comp100818_c0_seq1	414	tr	R7TFM9	tr|R7TFM9|R7TFM9_CAPTE Uncharacterized protein OS=Capitella teleta GN=CAPTEDRAFT_200533 PE=4 SV=1	148	297	1	11	125	116	46	0.333333333333333	7e-11
comp186209_c0_seq1	384	tr	K1QY12	tr|K1QY12|K1QY12_CRAGI Dynamin-1-like protein OS=Crassostrea gigas GN=CGI_10003697 PE=3 SV=1	688	52	384	1	110	111	86	0.671875	4e-49
comp286547_c0_seq1	239	tr	T1FSR5	tr|T1FSR5|T1FSR5_HELRO Uncharacterized protein OS=Helobdella robusta PE=3 SV=1	464	2	238	344	422	79	47	0.589958158995816	9e-26
comp149525_c0_seq1	10778	tr	R0JNL4	tr|R0JNL4|R0JNL4_ANAPL Inositol 1,4,5-trisphosphate receptor type 2 (Fragment) OS=Anas platyrhynchos GN=Anapl_02913 PE=4 SV=1	2701	10448	2475	1	2699	2712	2254	0.627389125997402	0.0
comp272459_c0_seq1	208	tr	R7UNL3	tr|R7UNL3|R7UNL3_CAPTE Uncharacterized protein OS=Capitella teleta GN=CAPTEDRAFT_145724 PE=4 SV=1	680	2	208	338	405	69	41	0.591346153846154	7e-16
comp93280_c0_seq1	752	tr	R7TUX5	tr|R7TUX5|R7TUX5_CAPTE Uncharacterized protein OS=Capitella teleta GN=CAPTEDRAFT_187847 PE=4 SV=1	369	727	26	148	369	243	80	0.319148936170213	2e-16
comp149126_c0_seq1	286	tr	E7F2F7	tr|E7F2F7|E7F2F7_DANRE Uncharacterized protein OS=Danio rerio GN=kmt2d PE=4 SV=1	4967	13	285	2557	2641	93	54	0.566433566433566	1e-08
comp44782_c0_seq1	260	tr	R7VE93	tr|R7VE93|R7VE93_CAPTE Uncharacterized protein OS=Capitella teleta GN=CAPTEDRAFT_171919 PE=4 SV=1	169	2	160	114	166	53	43	0.496153846153846	1e-20
comp99674_c0_seq1	295	tr	R7U759	tr|R7U759|R7U759_CAPTE Uncharacterized protein OS=Capitella teleta GN=CAPTEDRAFT_172559 PE=4 SV=1	223	294	70	130	204	75	45	0.457627118644068	2e-22
comp135400_c2_seq1	1649	tr	S9X4W9	tr|S9X4W9|S9X4W9_9CETA Rab GTPase-binding effector protein 2 OS=Camelus ferus GN=CB1_000645006 PE=4 SV=1	561	116	1165	188	560	406	174	0.316555488174651	7e-52
comp133647_c0_seq2	1147	sp	P24507	sp|P24507|SY63_DIPOM Synaptotagmin-C OS=Diplobatis ommata GN=P65-C PE=2 SV=1	537	809	1069	1	87	87	63	0.164777680906713	9e-30
comp132158_c0_seq1	440	tr	Q4RFT4	tr|Q4RFT4|Q4RFT4_TETNG Claudin OS=Tetraodon nigroviridis GN=GSTENG00035183001 PE=3 SV=1	217	260	439	1	60	60	47	0.320454545454545	1e-21
comp148725_c0_seq2	1974	tr	Q6NUX1	tr|Q6NUX1|Q6NUX1_DANRE Ewsr1a protein (Fragment) OS=Danio rerio GN=ewsr1a PE=2 SV=1	624	1101	541	336	522	187	155	0.235562310030395	3e-59
comp98077_c0_seq1	224	tr	Q76IN0	tr|Q76IN0|Q76IN0_DANRE Reverse transcriptase OS=Danio rerio GN=rt PE=4 SV=1	823	12	200	213	275	63	40	0.535714285714286	4e-16
comp24414_c0_seq1	493	tr	D7FGX4	tr|D7FGX4|D7FGX4_ECTSI Arf1, ARF family GTPase OS=Ectocarpus siliculosus GN=Arf1 PE=3 SV=1	181	492	217	90	181	92	89	0.54158215010142	8e-57
comp295385_c0_seq1	349	tr	T1FRW0	tr|T1FRW0|T1FRW0_HELRO Uncharacterized protein OS=Helobdella robusta PE=4 SV=1	3435	13	345	3149	3257	111	50	0.429799426934097	2e-22
comp238443_c0_seq1	405	tr	F6VCA6	tr|F6VCA6|F6VCA6_ORNAN Uncharacterized protein (Fragment) OS=Ornithorhynchus anatinus GN=SUPT6H PE=4 SV=1	618	3	404	149	282	134	87	0.644444444444444	9e-58
comp283889_c0_seq1	324	tr	T1EF09	tr|T1EF09|T1EF09_HELRO Uncharacterized protein OS=Helobdella robusta PE=4 SV=1	940	323	12	508	613	106	84	0.777777777777778	1e-29
comp78453_c0_seq1	329	tr	J9K2E1	tr|J9K2E1|J9K2E1_ACYPI Uncharacterized protein OS=Acyrthosiphon pisum GN=LOC100166028 PE=4 SV=1	752	3	329	413	521	109	60	0.547112462006079	2e-29
comp213704_c0_seq1	848	tr	K1Q3T0	tr|K1Q3T0|K1Q3T0_CRAGI STI1-like protein OS=Crassostrea gigas GN=CGI_10028800 PE=4 SV=1	518	847	248	233	426	201	100	0.35377358490566	3e-56
comp28255_c0_seq1	244	tr	K1RMV7	tr|K1RMV7|K1RMV7_CRAGI Arf-GAP with coiled-coil, ANK repeat and PH domain-containing protein 2 OS=Crassostrea gigas GN=CGI_10022157 PE=4 SV=1	554	1	243	376	456	81	52	0.639344262295082	5e-25
comp270233_c0_seq1	221	tr	T1G8V3	tr|T1G8V3|T1G8V3_HELRO Uncharacterized protein OS=Helobdella robusta PE=4 SV=1	200	221	18	121	188	68	44	0.597285067873303	1e-25
comp98135_c0_seq1	551	tr	T1FNM2	tr|T1FNM2|T1FNM2_HELRO 40S ribosomal protein S12 OS=Helobdella robusta PE=3 SV=1	144	485	57	1	144	144	121	0.658802177858439	1e-78
comp73201_c0_seq1	457	tr	K1R4M7	tr|K1R4M7|K1R4M7_CRAGI Serine/threonine-protein phosphatase 2A 56 kDa regulatory subunit delta isoform OS=Crassostrea gigas GN=CGI_10020816 PE=4 SV=1	600	2	256	454	533	85	39	0.25601750547046	6e-12
comp177945_c0_seq1	498	tr	J7LJG6	tr|J7LJG6|J7LJG6_9VIRU Nonstructural polyprotein (Fragment) OS=Nedicistrovirus TFN-2012 PE=4 SV=1	443	3	497	55	221	167	86	0.518072289156627	1e-43
comp143880_c0_seq6	2403	tr	H3A6I8	tr|H3A6I8|H3A6I8_LATCH Uncharacterized protein OS=Latimeria chalumnae PE=4 SV=1	1527	1983	187	48	658	630	256	0.31960049937578	1e-116
comp105907_c0_seq1	274	tr	H3AFR2	tr|H3AFR2|H3AFR2_LATCH Uncharacterized protein OS=Latimeria chalumnae PE=4 SV=1	362	273	13	71	157	87	39	0.427007299270073	3e-10
comp172310_c0_seq1	206	tr	G1N764	tr|G1N764|G1N764_MELGA Uncharacterized protein OS=Meleagris gallopavo GN=LOC100541666 PE=3 SV=1	482	206	3	201	274	74	30	0.436893203883495	2e-05
comp72003_c0_seq2	540	tr	T1FML5	tr|T1FML5|T1FML5_HELRO Uncharacterized protein OS=Helobdella robusta PE=4 SV=1	201	2	202	134	200	67	59	0.327777777777778	1e-29
comp19552_c1_seq1	299	tr	R7TU86	tr|R7TU86|R7TU86_CAPTE Uncharacterized protein (Fragment) OS=Capitella teleta GN=CAPTEDRAFT_144629 PE=4 SV=1	511	3	299	170	269	107	57	0.57190635451505	2e-26
comp178947_c0_seq1	584	tr	Q06HQ8	tr|Q06HQ8|Q06HQ8_9SMEG Gonadotropin releasing hormone receptor type 1B OS=Odontesthes bonariensis PE=2 SV=1	384	325	582	1	100	100	61	0.313356164383562	8e-23
comp252111_c0_seq1	237	tr	I1ET47	tr|I1ET47|I1ET47_AMPQE Uncharacterized protein OS=Amphimedon queenslandica PE=4 SV=1	383	71	181	87	127	41	24	0.30379746835443	2e-04
comp100296_c0_seq1	335	tr	R7U229	tr|R7U229|R7U229_CAPTE Uncharacterized protein OS=Capitella teleta GN=CAPTEDRAFT_170344 PE=4 SV=1	576	1	333	358	468	111	98	0.877611940298507	5e-60
comp288802_c0_seq1	281	tr	K1PPP8	tr|K1PPP8|K1PPP8_CRAGI Vigilin OS=Crassostrea gigas GN=CGI_10027157 PE=4 SV=1	1246	280	2	315	406	93	62	0.661921708185053	9e-34
comp146693_c1_seq4	3865	tr	H3ADH2	tr|H3ADH2|H3ADH2_LATCH Signal transducer and activator of transcription OS=Latimeria chalumnae PE=3 SV=1	752	3859	1610	1	750	752	604	0.46882276843467	0.0
comp134928_c0_seq1	1682	tr	M3XHS7	tr|M3XHS7|M3XHS7_LATCH Uncharacterized protein OS=Latimeria chalumnae PE=4 SV=1	322	258	1232	1	319	325	215	0.383472057074911	2e-152
comp146225_c0_seq1	1779	tr	M3XL68	tr|M3XL68|M3XL68_LATCH Uncharacterized protein OS=Latimeria chalumnae PE=4 SV=1	1077	1	1779	438	1055	634	465	0.784148397976391	0.0
comp128696_c0_seq2	1544	tr	H2L426	tr|H2L426|H2L426_ORYLA Uncharacterized protein (Fragment) OS=Oryzias latipes GN=LOC101164950 PE=4 SV=1	451	1453	98	3	447	453	411	0.798575129533679	0.0
comp145367_c1_seq2	1414	tr	G1L5J6	tr|G1L5J6|G1L5J6_AILME Uncharacterized protein (Fragment) OS=Ailuropoda melanoleuca GN=ST3GAL2 PE=4 SV=1	371	628	1413	3	273	271	119	0.252475247524752	8e-66
comp291771_c0_seq1	203	tr	L7M2G2	tr|L7M2G2|L7M2G2_9ACAR Putative arginine-glutamic acid dipeptide repeat protein OS=Rhipicephalus pulchellus PE=2 SV=1	1509	4	111	1045	1081	37	22	0.32512315270936	6e-04
comp70299_c0_seq1	679	tr	M7BJW7	tr|M7BJW7|M7BJW7_CHEMY Adenosine receptor A3 OS=Chelonia mydas GN=UY3_04554 PE=3 SV=1	356	677	42	144	353	215	125	0.552282768777614	2e-72
comp210739_c0_seq1	281	tr	T1G9D0	tr|T1G9D0|T1G9D0_HELRO Uncharacterized protein OS=Helobdella robusta PE=4 SV=1	1013	234	1	1	78	78	66	0.704626334519573	3e-37
comp194057_c0_seq1	675	sp	Q34946	sp|Q34946|ATP6_LUMTE ATP synthase subunit a OS=Lumbricus terrestris GN=ATP6 PE=3 SV=1	231	675	1	5	229	225	130	0.577777777777778	1e-74
comp225314_c0_seq1	207	tr	E0VES7	tr|E0VES7|E0VES7_PEDHC Putative uncharacterized protein OS=Pediculus humanus subsp. corporis GN=Phum_PHUM138720 PE=4 SV=1	276	2	205	32	99	68	61	0.884057971014493	4e-36
comp126409_c0_seq1	1029	tr	M4AG50	tr|M4AG50|M4AG50_XIPMA Uncharacterized protein OS=Xiphophorus maculatus PE=3 SV=1	422	507	1	1	169	169	158	0.46064139941691	9e-74
comp118365_c0_seq1	743	tr	R7U942	tr|R7U942|R7U942_CAPTE Uncharacterized protein OS=Capitella teleta GN=CAPTEDRAFT_220779 PE=4 SV=1	1634	736	164	570	760	191	86	0.347240915208614	1e-33
comp24664_c0_seq1	651	tr	T1FEL6	tr|T1FEL6|T1FEL6_HELRO Uncharacterized protein OS=Helobdella robusta PE=4 SV=1	1184	565	59	56	227	180	55	0.253456221198157	1e-13
comp136049_c1_seq2	1987	tr	F6MYE2	tr|F6MYE2|F6MYE2_ANGAN Homeobox D1a OS=Anguilla anguilla GN=HoxD1a PE=3 SV=1	296	1869	1048	5	274	288	145	0.218922999496729	7e-70
comp241551_c0_seq1	208	tr	H2Z610	tr|H2Z610|H2Z610_CIOSA Uncharacterized protein OS=Ciona savignyi PE=4 SV=1	173	2	208	32	90	69	30	0.432692307692308	0.001
comp29858_c0_seq1	1095	tr	H2M9F9	tr|H2M9F9|H2M9F9_ORYLA Uncharacterized protein (Fragment) OS=Oryzias latipes GN=LOC101172838 PE=4 SV=1	528	1093	5	29	438	410	145	0.397260273972603	2e-70
comp194165_c0_seq1	247	tr	R7UIQ4	tr|R7UIQ4|R7UIQ4_CAPTE Uncharacterized protein OS=Capitella teleta GN=CAPTEDRAFT_225482 PE=4 SV=1	1290	8	247	150	229	80	44	0.534412955465587	4e-20
comp254074_c0_seq1	310	tr	R7TYR4	tr|R7TYR4|R7TYR4_CAPTE Uncharacterized protein OS=Capitella teleta GN=CAPTEDRAFT_195081 PE=4 SV=1	4612	1	306	1730	1832	103	48	0.464516129032258	9e-20
comp66900_c1_seq1	453	tr	B5XBS9	tr|B5XBS9|B5XBS9_SALSA Nascent polypeptide-associated complex subunit alpha OS=Salmo salar GN=NACA PE=2 SV=1	213	107	232	172	213	42	32	0.211920529801325	1e-10
comp137023_c0_seq1	1440	tr	H2RVD9	tr|H2RVD9|H2RVD9_TAKRU Uncharacterized protein OS=Takifugu rubripes GN=LOC101069683 PE=4 SV=1	90	1079	810	1	90	90	80	0.166666666666667	1e-46
comp148029_c1_seq1	1435	tr	C1BMF8	tr|C1BMF8|C1BMF8_9MAXI Peroxisomal biogenesis factor 19 OS=Caligus rogercresseyi GN=PEX19 PE=2 SV=1	287	1429	698	47	287	247	168	0.351219512195122	4e-105
comp278218_c0_seq1	217	tr	J9KRB8	tr|J9KRB8|J9KRB8_ACYPI Uncharacterized protein OS=Acyrthosiphon pisum PE=4 SV=1	61	22	180	3	55	53	22	0.304147465437788	6e-05
comp281296_c0_seq1	216	tr	H2ZVV2	tr|H2ZVV2|H2ZVV2_LATCH Uncharacterized protein (Fragment) OS=Latimeria chalumnae PE=4 SV=1	220	55	216	154	211	58	39	0.541666666666667	3e-14
comp135765_c1_seq4	2242	tr	F7BS20	tr|F7BS20|F7BS20_MONDO Uncharacterized protein OS=Monodelphis domestica GN=MYO1E PE=4 SV=2	1111	450	1352	1	303	303	281	0.37600356824264	0.0
comp28015_c0_seq2	310	tr	G4VDT6	tr|G4VDT6|G4VDT6_SCHMA Family C2 unassigned peptidase (C02 family) OS=Schistosoma mansoni GN=Smp_089460.2 PE=4 SV=1	779	123	296	594	651	58	29	0.280645161290323	1e-04
comp120868_c0_seq1	1011	tr	F1QF86	tr|F1QF86|F1QF86_DANRE Serine/threonine-protein phosphatase OS=Danio rerio GN=ppp3ccb PE=3 SV=1	506	1	861	225	505	287	265	0.786350148367952	2e-175
comp291391_c0_seq1	203	tr	H2LN48	tr|H2LN48|H2LN48_ORYLA Uncharacterized protein (Fragment) OS=Oryzias latipes GN=LOC101174225 PE=4 SV=1	233	188	3	114	180	67	32	0.472906403940887	2e-09
comp188945_c0_seq1	578	tr	F1R4Z9	tr|F1R4Z9|F1R4Z9_DANRE Uncharacterized protein OS=Danio rerio GN=pcnxl2 PE=4 SV=1	2005	577	2	1201	1392	192	177	0.918685121107266	2e-114
comp117347_c0_seq1	1466	tr	M7CLY3	tr|M7CLY3|M7CLY3_CHEMY C-terminal-binding protein 2 OS=Chelonia mydas GN=UY3_00584 PE=4 SV=1	1114	217	1449	3	396	426	218	0.446111869031378	6e-97
comp13178_c0_seq1	670	tr	R7TV38	tr|R7TV38|R7TV38_CAPTE Uncharacterized protein OS=Capitella teleta GN=CAPTEDRAFT_177506 PE=4 SV=1	591	1	669	301	522	223	162	0.725373134328358	8e-107
comp7996_c0_seq1	231	tr	T1ES16	tr|T1ES16|T1ES16_HELRO Uncharacterized protein OS=Helobdella robusta PE=4 SV=1	4163	229	20	1649	1718	70	31	0.402597402597403	3e-08
comp231387_c0_seq1	446	tr	R7T4J4	tr|R7T4J4|R7T4J4_CAPTE Uncharacterized protein OS=Capitella teleta GN=CAPTEDRAFT_225302 PE=4 SV=1	1765	78	446	1148	1276	133	48	0.322869955156951	4e-11
comp76158_c0_seq1	648	tr	A7T3Q8	tr|A7T3Q8|A7T3Q8_NEMVE Predicted protein OS=Nematostella vectensis GN=v1g221909 PE=4 SV=1	371	229	648	92	260	169	50	0.231481481481481	4e-06
comp144080_c0_seq7	2077	tr	C0HBM7	tr|C0HBM7|C0HBM7_SALSA SYS1 homolog OS=Salmo salar GN=SYS1 PE=2 SV=1	156	399	866	1	156	156	137	0.197881559942224	2e-91
comp73475_c0_seq1	1525	tr	T1FW11	tr|T1FW11|T1FW11_HELRO Uncharacterized protein OS=Helobdella robusta PE=4 SV=1	202	504	965	44	199	156	95	0.186885245901639	3e-63
comp140460_c0_seq3	2826	tr	M3XK05	tr|M3XK05|M3XK05_LATCH Uncharacterized protein OS=Latimeria chalumnae PE=3 SV=1	792	2605	344	32	785	754	516	0.547770700636943	0.0
comp143154_c0_seq1	1684	tr	E7F9P1	tr|E7F9P1|E7F9P1_DANRE Uncharacterized protein OS=Danio rerio GN=LOC560512 PE=4 SV=1	629	310	1623	28	449	440	193	0.343824228028504	1e-93
comp6789_c0_seq1	408	tr	A7SHU3	tr|A7SHU3|A7SHU3_NEMVE Predicted protein OS=Nematostella vectensis GN=v1g189983 PE=3 SV=1	212	406	182	138	212	75	60	0.441176470588235	2e-27
comp268636_c0_seq1	294	tr	M7BM42	tr|M7BM42|M7BM42_CHEMY Myosin-XV OS=Chelonia mydas GN=UY3_09810 PE=4 SV=1	3378	293	3	935	1031	97	87	0.887755102040816	9e-48
comp204393_c0_seq1	385	tr	Q24DT9	tr|Q24DT9|Q24DT9_TETTS Helicase conserved C-terminal domain containing protein OS=Tetrahymena thermophila (strain SB210) GN=TTHERM_00790480 PE=4 SV=1	4327	381	1	3179	3305	127	66	0.514285714285714	4e-33
comp294949_c0_seq1	220	tr	G0CIR7	tr|G0CIR7|G0CIR7_XANCA Type III secretion protein HrcV OS=Xanthomonas campestris pv. raphani 756C GN=hrcV PE=4 SV=1	640	2	220	450	522	73	73	0.995454545454545	3e-41
comp133105_c0_seq2	1893	tr	A8CWM0	tr|A8CWM0|A8CWM0_ONCMY Zygote arrest 1 OS=Oncorhynchus mykiss GN=zar1 PE=2 SV=1	333	1796	870	26	333	319	199	0.315372424722662	8e-127
comp235673_c0_seq1	347	tr	F1PEB2	tr|F1PEB2|F1PEB2_CANFA Uncharacterized protein OS=Canis familiaris GN=TLR8 PE=4 SV=2	1038	2	346	392	506	118	55	0.475504322766571	2e-21
comp108827_c0_seq2	1582	tr	T1FNM4	tr|T1FNM4|T1FNM4_HELRO Uncharacterized protein OS=Helobdella robusta PE=4 SV=1	261	120	848	17	261	248	154	0.292035398230089	9e-99
comp192754_c0_seq1	293	tr	S9XG66	tr|S9XG66|S9XG66_9CETA Uncharacterized protein OS=Camelus ferus GN=CB1_000100005 PE=4 SV=1	1303	39	269	1205	1281	77	37	0.378839590443686	6e-19
comp99750_c0_seq1	643	tr	H3A1D6	tr|H3A1D6|H3A1D6_LATCH Uncharacterized protein (Fragment) OS=Latimeria chalumnae PE=4 SV=1	1979	642	1	147	360	214	127	0.59253499222395	1e-74
comp140438_c0_seq7	2205	tr	H2UNN5	tr|H2UNN5|H2UNN5_TAKRU Uncharacterized protein (Fragment) OS=Takifugu rubripes GN=LOC101072171 PE=4 SV=1	420	496	1254	38	285	259	154	0.20952380952381	4e-112
comp270314_c0_seq1	265	tr	B0RUX0	tr|B0RUX0|B0RUX0_XANCB Histidine utilization repressor OS=Xanthomonas campestris pv. campestris (strain B100) GN=xcc-b100_2678 PE=4 SV=1	271	245	120	229	270	42	41	0.464150943396226	6e-20
comp141562_c0_seq2	1708	tr	F1Q734	tr|F1Q734|F1Q734_DANRE Uncharacterized protein OS=Danio rerio GN=lpar2b PE=3 SV=1	369	352	1332	3	327	327	229	0.402224824355972	2e-164
comp136241_c0_seq1	2480	sp	E7FAP1	sp|E7FAP1|RN169_DANRE E3 ubiquitin-protein ligase RNF169 OS=Danio rerio GN=rnf169 PE=3 SV=1	630	151	2013	23	627	652	324	0.391935483870968	2e-146
comp81435_c0_seq1	1203	sp	F7C1E2	sp|F7C1E2|SARAF_XENTR Store-operated calcium entry-associated regulatory factor OS=Xenopus tropicalis GN=tmem66 PE=3 SV=2	319	1042	152	31	281	308	133	0.331670822942643	2e-51
comp261208_c0_seq1	610	tr	F7BZ06	tr|F7BZ06|F7BZ06_HORSE Uncharacterized protein (Fragment) OS=Equus caballus PE=4 SV=1	1135	340	20	688	789	108	36	0.177049180327869	4e-11
comp26899_c0_seq1	369	tr	T1FNX0	tr|T1FNX0|T1FNX0_HELRO Uncharacterized protein OS=Helobdella robusta PE=4 SV=1	498	3	368	349	470	122	95	0.772357723577236	4e-60
comp119717_c0_seq7	388	tr	K0SIV8	tr|K0SIV8|K0SIV8_THAOC Uncharacterized protein OS=Thalassiosira oceanica GN=THAOC_21438 PE=4 SV=1	104	197	379	1	61	61	50	0.38659793814433	5e-24
comp201493_c0_seq1	294	tr	Q6IMA0	tr|Q6IMA0|Q6IMA0_DANRE Polyprotein OS=Danio rerio PE=4 SV=1	1119	100	294	610	674	65	29	0.295918367346939	6e-07
comp260618_c0_seq1	214	tr	T1EE74	tr|T1EE74|T1EE74_HELRO Ubiquitin carboxyl-terminal hydrolase OS=Helobdella robusta PE=3 SV=1	380	2	214	191	261	71	66	0.925233644859813	1e-37
comp107410_c0_seq1	272	tr	F1RRK9	tr|F1RRK9|F1RRK9_PIG Uncharacterized protein OS=Sus scrofa GN=LOC100155084 PE=4 SV=2	1206	271	140	1163	1206	44	32	0.352941176470588	1e-11
comp46769_c0_seq1	798	tr	T1FN10	tr|T1FN10|T1FN10_HELRO Uncharacterized protein OS=Helobdella robusta PE=4 SV=1	365	797	216	149	348	200	149	0.56015037593985	6e-108
comp137875_c0_seq3	1503	tr	H2LNM4	tr|H2LNM4|H2LNM4_ORYLA Uncharacterized protein (Fragment) OS=Oryzias latipes PE=4 SV=1	169	696	977	70	163	94	58	0.115768463073852	1e-28
comp137487_c1_seq1	323	tr	Q4SB72	tr|Q4SB72|Q4SB72_TETNG Chromosome undetermined SCAF14677, whole genome shotgun sequence OS=Tetraodon nigroviridis GN=GSTENG00021103001 PE=4 SV=1	856	251	87	797	853	58	36	0.334365325077399	1e-07
comp106341_c0_seq1	335	tr	H2U3I5	tr|H2U3I5|H2U3I5_TAKRU Uncharacterized protein (Fragment) OS=Takifugu rubripes GN=LOC101075823 PE=4 SV=1	1059	322	2	709	821	113	57	0.51044776119403	1e-26
comp142823_c2_seq11	2398	tr	Q7ZV93	tr|Q7ZV93|Q7ZV93_DANRE GAIP c-terminus interacting protein 2 OS=Danio rerio GN=gipc2 PE=2 SV=1	328	387	1385	1	328	335	280	0.350291909924937	4e-153
comp18132_c0_seq1	381	tr	U4TY78	tr|U4TY78|U4TY78_DENPD Uncharacterized protein OS=Dendroctonus ponderosae GN=D910_03981 PE=4 SV=1	504	43	381	15	125	113	43	0.338582677165354	9e-16
comp126730_c0_seq3	1220	tr	H3AS56	tr|H3AS56|H3AS56_LATCH Uncharacterized protein OS=Latimeria chalumnae PE=4 SV=1	249	79	822	1	249	253	159	0.390983606557377	6e-98
comp124599_c0_seq5	1357	tr	G1MRR8	tr|G1MRR8|G1MRR8_MELGA Uncharacterized protein OS=Meleagris gallopavo PE=4 SV=2	332	621	818	191	257	67	31	0.0685335298452469	7e-13
comp148724_c0_seq1	1380	tr	A0JMN8	tr|A0JMN8|A0JMN8_DANRE Oxysterol-binding protein OS=Danio rerio GN=osbpl9 PE=2 SV=1	733	31	1380	1	449	452	395	0.858695652173913	0.0
comp72442_c0_seq1	307	tr	R7U2Z5	tr|R7U2Z5|R7U2Z5_CAPTE Uncharacterized protein OS=Capitella teleta GN=CAPTEDRAFT_225061 PE=4 SV=1	552	8	196	490	550	63	25	0.244299674267101	3e-04
comp93265_c2_seq1	758	tr	D6WLZ9	tr|D6WLZ9|D6WLZ9_TRICA Putative uncharacterized protein OS=Tribolium castaneum GN=TcasGA2_TC014444 PE=4 SV=1	522	562	753	137	201	65	45	0.178100263852243	2e-16
comp94434_c0_seq2	1402	tr	I3JZA7	tr|I3JZA7|I3JZA7_ORENI Uncharacterized protein OS=Oreochromis niloticus GN=LOC100710023 PE=3 SV=1	353	205	1230	13	353	344	252	0.53922967189729	2e-158
comp276647_c0_seq1	241	tr	F6QRF3	tr|F6QRF3|F6QRF3_HORSE Uncharacterized protein OS=Equus caballus GN=ACSM5 PE=4 SV=1	579	3	227	185	261	77	39	0.485477178423237	4e-15
comp280174_c0_seq1	251	tr	H2L7S0	tr|H2L7S0|H2L7S0_ORYLA Uncharacterized protein OS=Oryzias latipes PE=4 SV=1	846	6	209	701	772	77	34	0.406374501992032	3e-05
comp16028_c0_seq1	584	tr	A7SLV0	tr|A7SLV0|A7SLV0_NEMVE Predicted protein (Fragment) OS=Nematostella vectensis GN=v1g11782 PE=4 SV=1	235	394	152	121	207	87	31	0.159246575342466	3e-05
comp89876_c0_seq2	2324	tr	G5E578	tr|G5E578|G5E578_BOVIN Uncharacterized protein (Fragment) OS=Bos taurus PE=4 SV=1	666	473	1150	282	508	237	67	0.0864888123924269	2e-18
comp142806_c0_seq4	2208	tr	I3KML2	tr|I3KML2|I3KML2_ORENI Uncharacterized protein (Fragment) OS=Oreochromis niloticus PE=4 SV=1	139	2206	1952	61	135	85	43	0.0584239130434783	3e-15
comp158883_c0_seq1	221	tr	Q8UWC9	tr|Q8UWC9|Q8UWC9_TETNG Reverse transcriptase/ribonuclease H/putative methyltransferase (Fragment) OS=Tetraodon nigroviridis PE=4 SV=1	785	2	220	317	391	77	30	0.407239819004525	6e-09
comp135856_c0_seq1	2167	tr	F1R411	tr|F1R411|F1R411_DANRE Uncharacterized protein OS=Danio rerio GN=si:ch211-259k16.3 PE=2 SV=1	226	1354	725	25	222	210	141	0.195200738347946	7e-82
comp130956_c0_seq1	1550	tr	M7B2Y1	tr|M7B2Y1|M7B2Y1_CHEMY Uncharacterized protein OS=Chelonia mydas GN=UY3_16450 PE=4 SV=1	267	500	3	61	225	166	86	0.166451612903226	5e-38
comp137890_c1_seq1	447	tr	F1NWZ5	tr|F1NWZ5|F1NWZ5_CHICK Uncharacterized protein OS=Gallus gallus GN=MINOS1 PE=4 SV=2	77	397	173	3	77	75	65	0.436241610738255	1e-40
comp274152_c0_seq1	279	sp	Q8WSR4	sp|Q8WSR4|ITPR_PATPE Inositol 1,4,5-trisphosphate receptor OS=Patiria pectinifera GN=IP3R PE=1 SV=1	2698	4	279	1498	1589	93	52	0.559139784946237	1e-25
comp146496_c1_seq1	1088	tr	E7FBA3	tr|E7FBA3|E7FBA3_DANRE Uncharacterized protein OS=Danio rerio GN=smg8 PE=4 SV=2	916	992	6	1	323	329	246	0.678308823529412	2e-167
comp236386_c0_seq1	216	tr	K1PNG7	tr|K1PNG7|K1PNG7_CRAGI Sorting nexin-33 OS=Crassostrea gigas GN=CGI_10012219 PE=4 SV=1	647	3	206	372	439	68	43	0.597222222222222	5e-26
comp144091_c0_seq2	2763	tr	H3AJH7	tr|H3AJH7|H3AJH7_LATCH Uncharacterized protein OS=Latimeria chalumnae PE=4 SV=1	884	2636	198	1	884	895	361	0.391965255157438	1e-143
comp230445_c0_seq1	291	tr	H3AMW6	tr|H3AMW6|H3AMW6_LATCH Uncharacterized protein OS=Latimeria chalumnae PE=4 SV=1	479	152	3	6	55	50	22	0.22680412371134	4e-07
comp187684_c0_seq1	250	tr	K3WL82	tr|K3WL82|K3WL82_PYTUL 40S ribosomal protein S8 OS=Pythium ultimum GN=PYU1_G005713 PE=3 SV=1	205	206	3	1	68	68	51	0.612	9e-27
comp8932_c0_seq1	251	tr	S9WSY8	tr|S9WSY8|S9WSY8_9CETA Uncharacterized protein OS=Camelus ferus GN=CB1_000726122 PE=4 SV=1	1735	6	251	292	373	82	55	0.657370517928287	9e-24
comp281945_c0_seq1	227	sp	Q7TNK6	sp|Q7TNK6|TRM11_RAT tRNA (guanine(10)-N2)-methyltransferase homolog OS=Rattus norvegicus GN=Trmt11 PE=2 SV=1	463	224	3	163	236	74	52	0.687224669603524	3e-29
comp92844_c0_seq1	526	tr	E9AQV9	tr|E9AQV9|E9AQV9_LEIMU Putative kinesin OS=Leishmania mexicana (strain MHOM/GT/2001/U1103) GN=LMXM_16_1460 PE=3 SV=1	2531	521	60	1925	2086	162	48	0.273764258555133	6e-05
comp127445_c0_seq3	855	tr	H9CWI4	tr|H9CWI4|H9CWI4_ACISI Transcription factor Nanos1 OS=Acipenser sinensis GN=nanos1 PE=2 SV=1	228	726	43	1	228	228	223	0.782456140350877	3e-154
comp114180_c0_seq1	2026	tr	Q6ZM33	tr|Q6ZM33|Q6ZM33_DANRE Histamine receptor H3 OS=Danio rerio GN=hrh3 PE=2 SV=1	473	1836	586	42	467	431	305	0.451628825271471	3e-180
comp212988_c0_seq1	390	tr	K1Q7P5	tr|K1Q7P5|K1Q7P5_CRAGI Protein lin-10 OS=Crassostrea gigas GN=CGI_10017177 PE=4 SV=1	1885	388	2	1131	1259	129	109	0.838461538461538	2e-68
comp135710_c1_seq4	1968	tr	H3AMP3	tr|H3AMP3|H3AMP3_LATCH Uncharacterized protein OS=Latimeria chalumnae PE=4 SV=1	444	278	1579	11	443	434	328	0.5	0.0
comp252400_c0_seq1	352	tr	H3HN05	tr|H3HN05|H3HN05_STRPU Uncharacterized protein OS=Strongylocentrotus purpuratus PE=4 SV=1	419	12	347	2	113	115	77	0.65625	9e-38
comp45358_c0_seq1	234	tr	T1EE15	tr|T1EE15|T1EE15_HELRO Uncharacterized protein OS=Helobdella robusta PE=4 SV=1	568	91	231	11	57	47	28	0.358974358974359	3e-10
comp130790_c0_seq1	1721	tr	U3J6H2	tr|U3J6H2|U3J6H2_ANAPL Uncharacterized protein OS=Anas platyrhynchos PE=4 SV=1	526	124	1383	21	460	453	134	0.233585124927368	4e-31
comp20876_c0_seq1	245	tr	K1Q4G7	tr|K1Q4G7|K1Q4G7_CRAGI Tubulin gamma chain OS=Crassostrea gigas GN=CGI_10024112 PE=3 SV=1	479	2	196	407	471	65	52	0.636734693877551	5e-28
comp229622_c0_seq1	257	tr	K7J1H5	tr|K7J1H5|K7J1H5_NASVI Uncharacterized protein OS=Nasonia vitripennis PE=4 SV=1	654	255	85	596	653	58	24	0.280155642023346	8e-04
comp124951_c0_seq1	1620	tr	Q98975	tr|Q98975|Q98975_ONCMA Weakly inward rectifying potassium channel OS=Oncorhynchus masou GN=sWIRK PE=2 SV=2	423	1480	191	1	423	434	334	0.618518518518518	0.0
comp133341_c1_seq1	1098	tr	A4UU77	tr|A4UU77|A4UU77_DANRE Oogenesis-related protein OS=Danio rerio GN=org PE=2 SV=1	215	1093	800	113	209	101	58	0.158469945355191	5e-15
comp275953_c0_seq1	225	tr	F7DBI2	tr|F7DBI2|F7DBI2_ORNAN Uncharacterized protein OS=Ornithorhynchus anatinus GN=CCNB2 PE=3 SV=1	405	35	220	95	153	62	28	0.373333333333333	5e-05
comp231924_c0_seq1	246	tr	K1RDW8	tr|K1RDW8|K1RDW8_CRAGI Golgi apparatus protein 1 OS=Crassostrea gigas GN=CGI_10022239 PE=4 SV=1	1134	8	244	417	495	79	38	0.463414634146341	1e-15
comp64379_c0_seq1	1051	tr	R7TFE2	tr|R7TFE2|R7TFE2_CAPTE Uncharacterized protein OS=Capitella teleta GN=CAPTEDRAFT_156845 PE=4 SV=1	257	440	673	89	166	78	61	0.174119885823026	8e-33
comp213462_c0_seq1	476	tr	H3JLI1	tr|H3JLI1|H3JLI1_STRPU Uncharacterized protein OS=Strongylocentrotus purpuratus PE=4 SV=1	257	472	5	24	177	157	54	0.340336134453782	2e-17
comp191763_c0_seq1	261	tr	F1RAJ3	tr|F1RAJ3|F1RAJ3_DANRE Uncharacterized protein OS=Danio rerio GN=si:ch73-262h23.4 PE=4 SV=2	1226	180	257	1	26	26	24	0.275862068965517	6e-06
comp145777_c0_seq6	2789	tr	Q7ZVL1	tr|Q7ZVL1|Q7ZVL1_DANRE Oxysterol-binding protein OS=Danio rerio GN=osbpl2b PE=2 SV=1	472	2369	936	1	472	478	369	0.396916457511653	0.0
comp197673_c0_seq1	404	tr	K1QBK9	tr|K1QBK9|K1QBK9_CRAGI Interferon regulatory factor 8 OS=Crassostrea gigas GN=CGI_10003270 PE=4 SV=1	475	3	374	55	188	136	55	0.408415841584158	3e-19
comp267165_c0_seq1	355	tr	G1KRQ0	tr|G1KRQ0|G1KRQ0_ANOCA Uncharacterized protein OS=Anolis carolinensis GN=aldh1l2 PE=3 SV=1	924	2	355	52	169	118	87	0.735211267605634	3e-58
comp202931_c0_seq1	545	tr	R7U514	tr|R7U514|R7U514_CAPTE Uncharacterized protein OS=Capitella teleta GN=CAPTEDRAFT_191829 PE=4 SV=1	201	542	90	47	199	153	86	0.473394495412844	2e-54
comp23575_c0_seq1	442	tr	I1GFL8	tr|I1GFL8|I1GFL8_AMPQE Uncharacterized protein OS=Amphimedon queenslandica PE=4 SV=1	100	74	217	14	60	48	23	0.156108597285068	6e-06
comp247328_c0_seq1	324	tr	A5VXN8	tr|A5VXN8|A5VXN8_PSEP1 50S ribosomal protein L10 OS=Pseudomonas putida (strain F1 / ATCC 700007) GN=rplJ PE=3 SV=1	195	213	323	25	60	37	32	0.296296296296296	4e-07
comp103792_c0_seq1	210	tr	I3JTN2	tr|I3JTN2|I3JTN2_ORENI Uncharacterized protein OS=Oreochromis niloticus PE=4 SV=1	7227	1	210	6154	6223	70	53	0.757142857142857	5e-27
comp6167_c0_seq1	755	tr	L5LJY3	tr|L5LJY3|L5LJY3_MYODS S-methyl-5'-thioadenosine phosphorylase OS=Myotis davidii GN=MDA_GLEAN10003315 PE=3 SV=1	283	753	40	37	273	238	140	0.556291390728477	4e-103
comp69126_c0_seq1	664	tr	Q4JF00	tr|Q4JF00|Q4JF00_PLADU PL10a protein OS=Platynereis dumerilii PE=2 SV=1	771	562	437	1	44	44	31	0.140060240963855	3e-07
comp61618_c0_seq1	260	tr	M3XIX7	tr|M3XIX7|M3XIX7_LATCH Uncharacterized protein OS=Latimeria chalumnae GN=SYCP1 PE=4 SV=1	925	75	260	526	587	62	42	0.484615384615385	7e-13
comp137166_c1_seq2	623	tr	H9IWL2	tr|H9IWL2|H9IWL2_BOMMO Uncharacterized protein OS=Bombyx mori PE=4 SV=1	1490	324	560	557	642	86	42	0.202247191011236	2e-11
comp89477_c0_seq1	324	tr	B0RSE9	tr|B0RSE9|B0RSE9_XANCB Uncharacterized protein OS=Xanthomonas campestris pv. campestris (strain B100) GN=xcc-b100_2031 PE=4 SV=1	88	323	39	17	83	95	47	0.435185185185185	1e-14
comp117397_c0_seq1	841	tr	S9YBP0	tr|S9YBP0|S9YBP0_9CETA Uncharacterized protein OS=Camelus ferus GN=CB1_000435013 PE=4 SV=1	248	120	626	80	248	169	122	0.435196195005945	7e-59
comp284675_c0_seq1	242	tr	L7M0I2	tr|L7M0I2|L7M0I2_9ACAR Putative molecular chaperone dnaj superfamily OS=Rhipicephalus pulchellus PE=2 SV=1	555	241	11	75	149	77	60	0.743801652892562	2e-15
comp144482_c1_seq3	3711	tr	H3AN74	tr|H3AN74|H3AN74_LATCH Uncharacterized protein OS=Latimeria chalumnae PE=4 SV=1	582	305	2086	1	582	604	377	0.304769603880356	1e-162
comp143346_c1_seq2	5253	tr	E1BYP1	tr|E1BYP1|E1BYP1_CHICK Uncharacterized protein OS=Gallus gallus GN=KIF13B PE=3 SV=2	1950	3	2894	923	1950	1052	604	0.344945745288407	0.0
comp296274_c0_seq1	204	tr	R4WSN6	tr|R4WSN6|R4WSN6_9HEMI Cyclin-dependent kinase 10 OS=Riptortus pedestris PE=2 SV=1	421	1	168	150	205	56	47	0.691176470588235	1e-24
comp114606_c1_seq1	694	tr	M3XKD6	tr|M3XKD6|M3XKD6_LATCH Uncharacterized protein OS=Latimeria chalumnae GN=GRP PE=4 SV=1	154	54	521	1	154	158	88	0.380403458213256	2e-46
comp143819_c0_seq1	2839	tr	H2L8P0	tr|H2L8P0|H2L8P0_ORYLA Uncharacterized protein (Fragment) OS=Oryzias latipes GN=LOC101168051 PE=3 SV=1	376	133	1167	28	373	348	238	0.251497005988024	2e-143
comp245576_c0_seq1	346	tr	T1EKG0	tr|T1EKG0|T1EKG0_HELRO Uncharacterized protein (Fragment) OS=Helobdella robusta PE=4 SV=1	360	2	346	1	115	115	70	0.606936416184971	1e-45
comp210259_c0_seq1	402	tr	C3Y9Y7	tr|C3Y9Y7|C3Y9Y7_BRAFL Putative uncharacterized protein OS=Branchiostoma floridae GN=BRAFLDRAFT_60331 PE=4 SV=1	556	251	397	34	82	49	35	0.261194029850746	5e-15
comp45394_c0_seq1	282	tr	G3NKE9	tr|G3NKE9|G3NKE9_GASAC Uncharacterized protein (Fragment) OS=Gasterosteus aculeatus PE=4 SV=1	1163	281	3	742	834	93	86	0.914893617021277	1e-50
comp181680_c0_seq1	261	tr	Q1MXG0	tr|Q1MXG0|Q1MXG0_9ANNE Putative uncharacterized protein flot2 OS=Enchytraeus japonensis GN=flot2 PE=2 SV=1	423	196	2	1	65	65	61	0.701149425287356	8e-38
comp272980_c0_seq1	217	tr	E1G0T5	tr|E1G0T5|E1G0T5_LOALO Uncharacterized protein OS=Loa loa GN=LOAG_06763 PE=4 SV=1	1004	216	1	143	214	72	53	0.732718894009217	7e-26
comp243576_c0_seq1	207	tr	T1FV39	tr|T1FV39|T1FV39_HELRO Uncharacterized protein OS=Helobdella robusta PE=4 SV=1	675	2	169	30	85	56	33	0.478260869565217	3e-11
comp197369_c0_seq1	311	tr	T1FCM3	tr|T1FCM3|T1FCM3_HELRO Uncharacterized protein OS=Helobdella robusta PE=4 SV=1	828	5	232	753	828	76	55	0.530546623794212	3e-29
comp6514_c0_seq1	215	tr	I1FJK8	tr|I1FJK8|I1FJK8_AMPQE Uncharacterized protein OS=Amphimedon queenslandica GN=LOC100638647 PE=4 SV=1	318	215	6	77	145	70	51	0.711627906976744	1e-26
comp45239_c0_seq1	586	tr	G3PNX7	tr|G3PNX7|G3PNX7_GASAC Uncharacterized protein OS=Gasterosteus aculeatus PE=4 SV=1	867	106	345	752	843	92	38	0.194539249146758	2e-06
comp73947_c0_seq1	641	tr	D7GY50	tr|D7GY50|D7GY50_TRICA Putative uncharacterized protein OS=Tribolium castaneum GN=TcasGA2_TC005078 PE=4 SV=1	385	139	5	107	151	45	36	0.168486739469579	1e-18
comp138605_c0_seq10	3803	tr	F1QHQ3	tr|F1QHQ3|F1QHQ3_DANRE Uncharacterized protein OS=Danio rerio GN=nkain2 PE=4 SV=1	208	3182	2559	1	208	208	193	0.152248225085459	3e-122
comp136267_c0_seq1	5875	tr	R9XWX7	tr|R9XWX7|R9XWX7_CLABA Reverse transcriptase (Fragment) OS=Clarias batrachus PE=2 SV=1	1250	3977	273	4	1238	1264	399	0.203744680851064	0.0
comp130756_c1_seq2	2383	tr	E7F1A0	tr|E7F1A0|E7F1A0_DANRE Uncharacterized protein OS=Danio rerio GN=si:zfos-1762d12.1 PE=2 SV=1	1463	1357	545	1178	1452	276	180	0.226605119597146	2e-101
comp277207_c0_seq1	210	tr	D7USG9	tr|D7USG9|D7USG9_9FLOR Elongation factor like (Fragment) OS=Grateloupia subpectinata GN=EFL PE=2 SV=1	244	2	208	152	220	69	52	0.742857142857143	4e-28
comp285724_c0_seq1	266	tr	H0YWL1	tr|H0YWL1|H0YWL1_TAEGU Uncharacterized protein OS=Taeniopygia guttata GN=KIF4A PE=3 SV=1	1220	4	264	560	646	87	53	0.597744360902256	1e-14
comp71272_c0_seq1	235	tr	T1F3B8	tr|T1F3B8|T1F3B8_HELRO Uncharacterized protein OS=Helobdella robusta PE=4 SV=1	143	13	234	61	135	75	40	0.51063829787234	7e-15
comp66182_c1_seq1	224	tr	I1EMB2	tr|I1EMB2|I1EMB2_AMPQE Uncharacterized protein (Fragment) OS=Amphimedon queenslandica PE=4 SV=1	345	1	207	168	237	71	35	0.46875	1e-10
comp66404_c0_seq1	798	tr	H3AUI4	tr|H3AUI4|H3AUI4_LATCH Uncharacterized protein (Fragment) OS=Latimeria chalumnae PE=4 SV=1	597	775	5	28	334	313	110	0.413533834586466	3e-33
comp138330_c0_seq1	2055	tr	C1BG81	tr|C1BG81|C1BG81_ONCMY Mitochondrial 28S ribosomal protein S30 OS=Oncorhynchus mykiss GN=RT30 PE=2 SV=1	429	1988	687	1	427	434	268	0.391240875912409	0.0
comp259263_c0_seq1	224	tr	E9HLC2	tr|E9HLC2|E9HLC2_DAPPU Putative uncharacterized protein OS=Daphnia pulex GN=DAPPUDRAFT_261630 PE=4 SV=1	1420	20	223	498	565	68	27	0.361607142857143	3e-07
comp124627_c0_seq2	3304	tr	H0XDN7	tr|H0XDN7|H0XDN7_OTOGA Uncharacterized protein OS=Otolemur garnettii GN=EDIL3 PE=4 SV=1	480	372	1754	1	480	480	396	0.35956416464891	0.0
comp132149_c0_seq2	1842	tr	G7NP96	tr|G7NP96|G7NP96_MACMU Precerebellin (Fragment) OS=Macaca mulatta GN=EGK_12757 PE=4 SV=1	183	518	1036	11	183	173	161	0.262214983713355	4e-111
comp221118_c0_seq1	295	tr	G3V636	tr|G3V636|G3V636_RAT Scavenger receptor class B member 1 OS=Rattus norvegicus GN=Scarb1 PE=4 SV=1	506	3	293	80	174	97	35	0.355932203389831	5e-08
comp223128_c0_seq1	247	tr	B4NPE9	tr|B4NPE9|B4NPE9_DROWI GK17732 OS=Drosophila willistoni GN=Dwil\GK17732 PE=4 SV=1	2014	21	245	1574	1649	76	33	0.40080971659919	2e-08
comp2450_c0_seq1	391	tr	R7UZV7	tr|R7UZV7|R7UZV7_CAPTE Uncharacterized protein OS=Capitella teleta GN=CAPTEDRAFT_222664 PE=3 SV=1	396	386	3	249	377	130	67	0.514066496163683	2e-36
comp5187_c0_seq1	279	tr	I1F9F1	tr|I1F9F1|I1F9F1_AMPQE Uncharacterized protein OS=Amphimedon queenslandica GN=LOC100636756 PE=4 SV=1	1451	23	181	698	753	56	31	0.333333333333333	3e-13
comp14908_c0_seq1	804	tr	I3K732	tr|I3K732|I3K732_ORENI Uncharacterized protein (Fragment) OS=Oreochromis niloticus PE=4 SV=1	767	1	459	598	757	160	85	0.317164179104478	2e-41
comp27351_c0_seq1	217	tr	H3I5H6	tr|H3I5H6|H3I5H6_STRPU Uncharacterized protein OS=Strongylocentrotus purpuratus PE=4 SV=1	611	7	216	237	308	73	29	0.400921658986175	8e-04
comp146838_c1_seq2	1043	tr	Q4SG02	tr|Q4SG02|Q4SG02_TETNG Chromosome 7 SCAF14601, whole genome shotgun sequence. (Fragment) OS=Tetraodon nigroviridis GN=GSTENG00018868001 PE=4 SV=1	239	316	933	1	215	219	133	0.38255033557047	4e-60
comp121770_c1_seq1	500	tr	K7E266	tr|K7E266|K7E266_MONDO Uncharacterized protein OS=Monodelphis domestica GN=LOC100618354 PE=3 SV=1	422	2	499	5	164	167	107	0.642	5e-65
comp111712_c0_seq1	1796	tr	T1G4C5	tr|T1G4C5|T1G4C5_HELRO Uncharacterized protein OS=Helobdella robusta PE=4 SV=1	212	1417	812	6	209	208	155	0.25890868596882	5e-99
comp131516_c1_seq22	1540	tr	F1MJV1	tr|F1MJV1|F1MJV1_BOVIN Uncharacterized protein OS=Bos taurus GN=SH2B1 PE=2 SV=2	756	881	678	26	91	68	39	0.075974025974026	5e-13
comp137066_c1_seq1	2499	tr	I3JCW2	tr|I3JCW2|I3JCW2_ORENI Uncharacterized protein OS=Oreochromis niloticus GN=LOC100695319 PE=4 SV=1	502	1146	28	5	381	380	325	0.39015606242497	0.0
comp117261_c0_seq1	967	tr	G5B2R9	tr|G5B2R9|G5B2R9_HETGA Calcium/calmodulin-dependent 3',5'-cyclic nucleotide phosphodiesterase 1C (Fragment) OS=Heterocephalus glaber GN=GW7_16948 PE=3 SV=1	678	3	764	389	678	294	125	0.387797311271975	4e-45
comp245924_c0_seq1	212	tr	B0RRN9	tr|B0RRN9|B0RRN9_XANCB Putative secreted protein OS=Xanthomonas campestris pv. campestris (strain B100) GN=xcc-b100_1772 PE=4 SV=1	791	210	1	374	443	70	70	0.990566037735849	8e-43
comp174344_c0_seq1	293	sp	Q58CR3	sp|Q58CR3|EIF2D_BOVIN Eukaryotic translation initiation factor 2D OS=Bos taurus GN=EIF2D PE=2 SV=1	579	5	232	504	579	76	41	0.419795221843003	8e-15
comp129645_c0_seq3	2517	tr	Q7SZY8	tr|Q7SZY8|Q7SZY8_DANRE Novel protein similar to human glyoxylate reductase/hydroxypyruvate reductase (GRHPR) OS=Danio rerio GN=grhpra PE=4 SV=1	327	395	1378	1	327	328	263	0.313468414779499	9e-157
comp94263_c0_seq1	451	tr	T4F602	tr|T4F602|T4F602_CLODI Uncharacterized protein OS=Clostridium difficile Y270 GN=QQ5_0363 PE=4 SV=1	170	235	2	33	114	82	39	0.259423503325942	4e-05
comp32849_c0_seq1	740	tr	F6WBF5	tr|F6WBF5|F6WBF5_CIOIN Xylose isomerase (Fragment) OS=Ciona intestinalis GN=LOC100179799 PE=3 SV=2	415	6	203	349	414	66	39	0.158108108108108	4e-15
comp147458_c0_seq8	4739	tr	K7F4H4	tr|K7F4H4|K7F4H4_PELSI Uncharacterized protein OS=Pelodiscus sinensis GN=EGF PE=4 SV=1	1184	467	3979	2	1172	1181	690	0.436801012871914	0.0
comp117101_c2_seq1	253	tr	T1FNN3	tr|T1FNN3|T1FNN3_HELRO Importin subunit alpha OS=Helobdella robusta PE=3 SV=1	527	52	252	1	67	67	52	0.616600790513834	2e-27
comp135185_c0_seq2	3205	tr	H3AWE0	tr|H3AWE0|H3AWE0_LATCH Uncharacterized protein (Fragment) OS=Latimeria chalumnae PE=4 SV=1	725	228	2492	1	725	756	517	0.48393135725429	0.0
comp45939_c0_seq1	282	tr	Q9DCU1	tr|Q9DCU1|Q9DCU1_MOUSE Glutathione S-transferase OS=Mus musculus GN=Gsta3 PE=2 SV=1	221	280	2	91	183	93	93	0.98936170212766	3e-59
comp130751_c1_seq1	1261	tr	E3TC91	tr|E3TC91|E3TC91_9TELE Ras-related protein rap-1b OS=Ictalurus furcatus GN=RAP1B PE=2 SV=1	185	2	466	31	185	155	154	0.366375892149088	4e-105
comp142555_c0_seq1	1334	tr	G3PFN7	tr|G3PFN7|G3PFN7_GASAC Uncharacterized protein (Fragment) OS=Gasterosteus aculeatus PE=4 SV=1	181	358	906	2	181	183	117	0.26311844077961	2e-67
comp135299_c0_seq1	1081	tr	B5XD24	tr|B5XD24|B5XD24_SALSA GTP-binding protein RAY-like OS=Salmo salar GN=RAYL PE=2 SV=1	186	192	749	1	186	186	134	0.371877890841813	1e-95
comp1864_c0_seq1	1085	tr	R7ULY6	tr|R7ULY6|R7ULY6_CAPTE Serine/threonine-protein phosphatase OS=Capitella teleta GN=CAPTEDRAFT_182833 PE=3 SV=1	307	1	864	20	307	288	276	0.763133640552995	0.0
comp124661_c0_seq1	738	tr	R7TID2	tr|R7TID2|R7TID2_CAPTE Uncharacterized protein OS=Capitella teleta GN=CAPTEDRAFT_227067 PE=4 SV=1	139	64	429	4	121	123	41	0.166666666666667	6e-08
comp138123_c0_seq2	4421	tr	H0YT71	tr|H0YT71|H0YT71_TAEGU Uncharacterized protein OS=Taeniopygia guttata GN=IKBKAP PE=4 SV=1	1337	100	4095	1	1337	1345	889	0.603257181633115	0.0
comp232559_c0_seq1	242	tr	H3HGX8	tr|H3HGX8|H3HGX8_STRPU Uncharacterized protein OS=Strongylocentrotus purpuratus PE=4 SV=1	645	3	242	400	479	80	36	0.446280991735537	2e-10
comp244802_c0_seq1	218	tr	T1F5B0	tr|T1F5B0|T1F5B0_HELRO Uncharacterized protein OS=Helobdella robusta PE=4 SV=1	592	1	216	451	523	74	48	0.660550458715596	1e-23
comp138144_c0_seq1	1448	tr	F1QJK9	tr|F1QJK9|F1QJK9_DANRE Uncharacterized protein (Fragment) OS=Danio rerio GN=loxl4 PE=4 SV=1	836	3	1448	308	789	483	348	0.720994475138122	0.0
comp205985_c0_seq1	564	tr	R7U546	tr|R7U546|R7U546_CAPTE Uncharacterized protein OS=Capitella teleta GN=CAPTEDRAFT_167887 PE=4 SV=1	786	564	1	57	244	188	133	0.707446808510638	6e-94
comp61363_c0_seq1	596	tr	T1ERC9	tr|T1ERC9|T1ERC9_HELRO Uncharacterized protein OS=Helobdella robusta PE=4 SV=1	531	511	44	316	511	196	69	0.347315436241611	2e-31
comp55317_c1_seq1	321	tr	R7VAA2	tr|R7VAA2|R7VAA2_CAPTE Uncharacterized protein OS=Capitella teleta GN=CAPTEDRAFT_168770 PE=4 SV=1	334	54	320	2	88	93	45	0.420560747663551	6e-16
comp250622_c0_seq1	278	tr	C3XXT7	tr|C3XXT7|C3XXT7_BRAFL Putative uncharacterized protein OS=Branchiostoma floridae GN=BRAFLDRAFT_63825 PE=4 SV=1	3500	205	23	1826	1886	61	29	0.31294964028777	4e-08
comp292785_c0_seq1	221	tr	E9HDD1	tr|E9HDD1|E9HDD1_DAPPU Putative uncharacterized protein OS=Daphnia pulex GN=DAPPUDRAFT_328233 PE=4 SV=1	822	221	3	626	698	73	62	0.841628959276018	3e-31
comp113422_c0_seq1	1412	tr	E1C7A5	tr|E1C7A5|E1C7A5_CHICK Uncharacterized protein OS=Gallus gallus GN=UGCG PE=4 SV=1	394	140	1321	1	394	394	371	0.788243626062323	0.0
comp199367_c0_seq1	311	tr	M7CGP3	tr|M7CGP3|M7CGP3_CHEMY Netrin-G1 OS=Chelonia mydas GN=UY3_02679 PE=4 SV=1	278	1	300	167	275	112	40	0.385852090032154	8e-06
comp231946_c0_seq1	216	tr	H2L9T3	tr|H2L9T3|H2L9T3_ORYLA Uncharacterized protein (Fragment) OS=Oryzias latipes PE=4 SV=1	459	211	23	161	223	63	31	0.430555555555556	3e-07
comp106594_c1_seq1	703	tr	C3ZV29	tr|C3ZV29|C3ZV29_BRAFL Putative uncharacterized protein (Fragment) OS=Branchiostoma floridae GN=BRAFLDRAFT_230523 PE=4 SV=1	229	245	703	4	147	154	64	0.273115220483642	8e-26
comp241717_c0_seq1	313	tr	T1EI48	tr|T1EI48|T1EI48_HELRO Uncharacterized protein (Fragment) OS=Helobdella robusta PE=4 SV=1	252	2	313	106	209	104	68	0.651757188498403	3e-38
comp217907_c0_seq1	283	tr	K1Q768	tr|K1Q768|K1Q768_CRAGI Intraflagellar transport protein 57-like protein OS=Crassostrea gigas GN=CGI_10004849 PE=4 SV=1	392	281	3	254	346	93	60	0.636042402826855	1e-31
comp101334_c0_seq1	2127	tr	U3K3X3	tr|U3K3X3|U3K3X3_FICAL Uncharacterized protein (Fragment) OS=Ficedula albicollis GN=UPF1 PE=4 SV=1	1088	2121	1855	1000	1076	92	47	0.0662905500705219	2e-05
comp197531_c0_seq1	280	tr	G1QJ12	tr|G1QJ12|G1QJ12_NOMLE Uncharacterized protein OS=Nomascus leucogenys GN=LOC100604268 PE=3 SV=1	600	278	3	117	209	93	72	0.771428571428571	5e-41
comp176361_c0_seq1	510	tr	L5KGD7	tr|L5KGD7|L5KGD7_PTEAL tRNA (guanine(37)-N1)-methyltransferase OS=Pteropus alecto GN=TRMT5 PE=3 SV=1	548	8	508	337	499	172	95	0.558823529411765	5e-49
comp4809_c0_seq1	1193	tr	T1FP05	tr|T1FP05|T1FP05_HELRO Uncharacterized protein OS=Helobdella robusta PE=4 SV=1	2356	3	1088	1991	2352	362	273	0.68650461022632	8e-172
comp135757_c0_seq1	2157	tr	F1R2D9	tr|F1R2D9|F1R2D9_DANRE Uncharacterized protein OS=Danio rerio GN=si:ch211-51c14.1 PE=4 SV=1	389	2081	906	1	387	392	276	0.383866481223922	0.0
comp134190_c0_seq7	2867	tr	G1RP74	tr|G1RP74|G1RP74_NOMLE Uncharacterized protein OS=Nomascus leucogenys GN=LOC100593719 PE=4 SV=1	99	293	589	1	99	99	45	0.0470875479595396	2e-04
comp122779_c1_seq1	503	tr	R7TAS0	tr|R7TAS0|R7TAS0_CAPTE Uncharacterized protein OS=Capitella teleta GN=CAPTEDRAFT_166358 PE=4 SV=1	1131	100	498	1	133	134	73	0.435387673956262	1e-38
comp143344_c0_seq1	3479	tr	I3KA96	tr|I3KA96|I3KA96_ORENI Uncharacterized protein OS=Oreochromis niloticus PE=4 SV=1	720	581	2743	11	720	731	430	0.370796205806266	0.0
comp272959_c0_seq1	206	tr	T1FPM8	tr|T1FPM8|T1FPM8_HELRO Uncharacterized protein OS=Helobdella robusta PE=4 SV=1	427	42	203	103	160	58	23	0.33495145631068	8e-04
comp141379_c0_seq2	3287	sp	Q503W7	sp|Q503W7|ATD1B_DANRE ATPase family AAA domain-containing protein 1-B OS=Danio rerio GN=atad1b PE=2 SV=2	362	147	1244	1	362	366	324	0.295710374201399	0.0
comp184708_c0_seq1	579	tr	R7UJC4	tr|R7UJC4|R7UJC4_CAPTE Uncharacterized protein OS=Capitella teleta GN=CAPTEDRAFT_20224 PE=4 SV=1	493	1	345	349	469	122	50	0.259067357512953	6e-09
comp104924_c1_seq1	1152	tr	R7VL76	tr|R7VL76|R7VL76_CAPTE Uncharacterized protein OS=Capitella teleta GN=CAPTEDRAFT_173354 PE=4 SV=1	722	49	1152	7	369	368	292	0.760416666666667	0.0
comp148077_c0_seq8	4241	tr	I3KCM5	tr|I3KCM5|I3KCM5_ORENI Uncharacterized protein OS=Oreochromis niloticus GN=LOC100694094 PE=4 SV=1	761	3785	1503	1	761	761	690	0.488092431030417	0.0
comp127877_c0_seq2	1362	tr	K7F2U8	tr|K7F2U8|K7F2U8_PELSI Uncharacterized protein OS=Pelodiscus sinensis PE=4 SV=1	245	295	936	7	220	215	155	0.341409691629956	1e-104
comp5855_c0_seq1	238	tr	T0R4J1	tr|T0R4J1|T0R4J1_9STRA Uncharacterized protein OS=Saprolegnia diclina VS20 GN=SDRG_15184 PE=4 SV=1	125	3	215	55	125	71	69	0.869747899159664	5e-43
comp145455_c1_seq7	3508	tr	I3JER4	tr|I3JER4|I3JER4_ORENI Uncharacterized protein OS=Oreochromis niloticus PE=4 SV=1	549	2459	1233	96	549	473	170	0.145381984036488	7e-64
comp140130_c2_seq5	1703	tr	Q4QTK4	tr|Q4QTK4|Q4QTK4_ICTPU CXCL2-like chemokine OS=Ictalurus punctatus PE=2 SV=1	131	1592	1320	8	104	100	38	0.0669406928948914	5e-06
comp93334_c0_seq1	573	tr	R4GC85	tr|R4GC85|R4GC85_ANOCA Uncharacterized protein OS=Anolis carolinensis GN=FAM187B PE=4 SV=1	391	143	571	33	173	143	62	0.324607329842932	6e-30
comp234140_c0_seq1	279	tr	R4GH71	tr|R4GH71|R4GH71_CHICK Uncharacterized protein OS=Gallus gallus GN=DAG1 PE=4 SV=1	896	274	14	58	137	93	32	0.344086021505376	8e-05
comp116842_c1_seq1	280	tr	Q4RVK1	tr|Q4RVK1|Q4RVK1_TETNG Chromosome 15 SCAF14992, whole genome shotgun sequence. (Fragment) OS=Tetraodon nigroviridis GN=GSTENG00028294001 PE=3 SV=1	341	2	280	126	218	93	93	0.996428571428571	2e-60
comp243187_c0_seq1	238	tr	H3BHM8	tr|H3BHM8|H3BHM8_LATCH Uncharacterized protein OS=Latimeria chalumnae PE=4 SV=1	602	27	236	473	542	73	34	0.428571428571429	6e-09
comp125158_c0_seq1	442	tr	A7U0P9	tr|A7U0P9|A7U0P9_ACIBE Potassium voltage-gated channel shaker-related subfamily member 1 (Fragment) OS=Acipenser baerii GN=KCNA1 PE=4 SV=1	263	2	421	124	263	140	140	0.950226244343891	2e-52
comp134818_c0_seq1	1397	tr	Q9W733	tr|Q9W733|Q9W733_ACIRT CD3 epsilon chain (Precursor) OS=Acipenser ruthenus GN=CD3 PE=2 SV=1	192	289	864	1	192	206	153	0.328561202576951	9e-80
comp154748_c0_seq1	382	sp	Q34951	sp|Q34951|NU2M_LUMTE NADH-ubiquinone oxidoreductase chain 2 OS=Lumbricus terrestris GN=ND2 PE=3 SV=1	335	380	3	7	133	127	62	0.486910994764398	3e-28
comp289175_c0_seq1	223	tr	H3HYP8	tr|H3HYP8|H3HYP8_STRPU Uncharacterized protein OS=Strongylocentrotus purpuratus PE=4 SV=1	692	2	223	512	585	74	68	0.914798206278027	1e-40
comp146978_c0_seq6	5772	tr	I3JE40	tr|I3JE40|I3JE40_ORENI Uncharacterized protein OS=Oreochromis niloticus GN=itga11 PE=3 SV=1	1192	5659	2768	1	964	968	687	0.357068607068607	0.0
comp144381_c0_seq3	2392	tr	H2MQQ4	tr|H2MQQ4|H2MQQ4_ORYLA Uncharacterized protein OS=Oryzias latipes GN=LOC101160326 PE=4 SV=1	575	1718	483	154	575	423	240	0.301003344481605	3e-128
comp11941_c1_seq1	230	tr	K7FYH1	tr|K7FYH1|K7FYH1_PELSI Lissencephaly-1 homolog OS=Pelodiscus sinensis GN=PAFAH1B1 PE=3 SV=1	410	1	228	254	329	76	53	0.691304347826087	3e-29
comp141497_c1_seq1	2951	tr	K7G308	tr|K7G308|K7G308_PELSI Uncharacterized protein OS=Pelodiscus sinensis GN=GFM2 PE=4 SV=1	779	2849	963	4	638	640	471	0.478820738732633	0.0
comp92175_c1_seq1	545	tr	F6VWN3	tr|F6VWN3|F6VWN3_MONDO Uncharacterized protein (Fragment) OS=Monodelphis domestica GN=ZNF48 PE=4 SV=1	541	544	14	340	515	190	65	0.357798165137615	9e-16
comp292573_c0_seq1	276	tr	I3JQP3	tr|I3JQP3|I3JQP3_ORENI Uncharacterized protein OS=Oreochromis niloticus GN=LOC100709897 PE=4 SV=1	453	1	276	259	350	92	78	0.847826086956522	2e-41
comp123589_c0_seq1	1255	tr	H3AJ74	tr|H3AJ74|H3AJ74_LATCH Uncharacterized protein OS=Latimeria chalumnae PE=3 SV=1	352	175	1230	1	352	352	254	0.607171314741036	2e-171
comp60554_c0_seq1	334	tr	T1EDJ2	tr|T1EDJ2|T1EDJ2_HELRO Uncharacterized protein OS=Helobdella robusta PE=3 SV=1	660	2	334	167	277	111	109	0.979041916167665	3e-67
comp6219_c0_seq1	541	tr	R7TZ80	tr|R7TZ80|R7TZ80_CAPTE Uncharacterized protein OS=Capitella teleta GN=CAPTEDRAFT_229185 PE=4 SV=1	2525	536	3	1932	2101	181	89	0.493530499075786	8e-44
comp13474_c0_seq1	254	tr	F6Q6A9	tr|F6Q6A9|F6Q6A9_XENTR Uncharacterized protein (Fragment) OS=Xenopus tropicalis PE=4 SV=1	305	2	253	30	113	84	74	0.874015748031496	4e-42
comp275099_c0_seq1	251	tr	G6CZM1	tr|G6CZM1|G6CZM1_DANPL Short-chain dehydrogenease/reductase OS=Danaus plexippus GN=KGM_08027 PE=4 SV=1	443	4	249	103	184	82	48	0.573705179282869	6e-22
comp6829_c0_seq1	202	tr	C3YAF8	tr|C3YAF8|C3YAF8_BRAFL Putative uncharacterized protein OS=Branchiostoma floridae GN=BRAFLDRAFT_72537 PE=4 SV=1	1209	3	197	493	548	65	28	0.415841584158416	1e-07
comp142754_c0_seq4	2057	tr	I3KSR8	tr|I3KSR8|I3KSR8_ORENI Uncharacterized protein OS=Oreochromis niloticus GN=mcrs1 PE=4 SV=1	466	1683	355	9	449	443	384	0.560038891589694	0.0
comp175198_c0_seq1	682	tr	H3HNX3	tr|H3HNX3|H3HNX3_STRPU Uncharacterized protein OS=Strongylocentrotus purpuratus PE=4 SV=1	1271	409	642	135	213	81	33	0.145161290322581	3e-06
comp99144_c0_seq2	658	tr	A5LHX1	tr|A5LHX1|A5LHX1_MYTGA Lysozyme 2 OS=Mytilus galloprovincialis GN=MGL-2 PE=2 SV=1	227	39	653	5	211	213	87	0.396656534954407	2e-36
comp142375_c0_seq1	3361	tr	I3K2D4	tr|I3K2D4|I3K2D4_ORENI Uncharacterized protein OS=Oreochromis niloticus PE=4 SV=1	937	273	2984	17	920	911	618	0.551621541207974	0.0
comp241410_c0_seq1	208	tr	R7TQS0	tr|R7TQS0|R7TQS0_CAPTE Uncharacterized protein OS=Capitella teleta GN=CAPTEDRAFT_227656 PE=4 SV=1	767	1	201	700	766	67	58	0.836538461538462	4e-34
comp145488_c1_seq1	7750	tr	F1NHV0	tr|F1NHV0|F1NHV0_CHICK Uncharacterized protein OS=Gallus gallus GN=CSMD2 PE=4 SV=2	3597	7735	152	1069	3597	2529	2002	0.774967741935484	0.0
comp15994_c1_seq1	527	tr	H3A6Z3	tr|H3A6Z3|H3A6Z3_LATCH Uncharacterized protein (Fragment) OS=Latimeria chalumnae PE=4 SV=1	995	503	36	46	184	162	53	0.301707779886148	1e-11
comp124170_c0_seq1	1769	tr	A2CEG4	tr|A2CEG4|A2CEG4_DANRE BarH-like 1.1 OS=Danio rerio GN=barhl1b PE=2 SV=1	323	1074	94	1	323	327	283	0.479932165065008	1e-178
comp133052_c1_seq1	909	tr	G3NSG2	tr|G3NSG2|G3NSG2_GASAC Uncharacterized protein OS=Gasterosteus aculeatus PE=4 SV=1	1587	1	909	974	1274	303	278	0.917491749174917	0.0
comp69515_c0_seq1	857	tr	M3W6C5	tr|M3W6C5|M3W6C5_FELCA Uncharacterized protein OS=Felis catus GN=OIT3 PE=4 SV=1	547	188	532	42	146	115	48	0.168028004667445	2e-14
comp273419_c0_seq1	241	tr	T1ENB8	tr|T1ENB8|T1ENB8_HELRO Uncharacterized protein OS=Helobdella robusta PE=4 SV=1	255	161	18	181	226	48	26	0.323651452282158	3e-06
comp138729_c0_seq3	1978	tr	G3P636	tr|G3P636|G3P636_GASAC Uncharacterized protein OS=Gasterosteus aculeatus PE=4 SV=1	483	344	1786	1	483	483	411	0.623356926188069	0.0
comp143734_c0_seq2	3792	tr	Q68BU8	tr|Q68BU8|Q68BU8_CARAU Purpurin OS=Carassius auratus PE=2 SV=1	196	141	728	1	196	196	171	0.135284810126582	1e-116
comp288738_c0_seq1	299	tr	T1FQV1	tr|T1FQV1|T1FQV1_HELRO Uncharacterized protein OS=Helobdella robusta PE=4 SV=1	1447	298	182	254	291	39	24	0.240802675585284	2e-04
comp81364_c0_seq1	306	tr	B3L8X7	tr|B3L8X7|B3L8X7_PLAKH Putative uncharacterized protein OS=Plasmodium knowlesi (strain H) GN=PKH_122730 PE=4 SV=1	1945	295	8	1607	1716	110	34	0.333333333333333	1e-04
comp104459_c1_seq1	725	tr	R7UZW3	tr|R7UZW3|R7UZW3_CAPTE Uncharacterized protein OS=Capitella teleta GN=CAPTEDRAFT_188642 PE=3 SV=1	327	2	724	28	285	260	100	0.413793103448276	2e-49
comp142143_c0_seq12	4831	tr	E7F4R3	tr|E7F4R3|E7F4R3_DANRE Uncharacterized protein OS=Danio rerio GN=igsf9bb PE=4 SV=1	1339	4539	406	1	1339	1386	1056	0.655764851997516	0.0
comp140193_c0_seq4	2665	tr	Q6NY95	tr|Q6NY95|Q6NY95_DANRE Docking protein 1b OS=Danio rerio GN=dok1b PE=2 SV=1	575	288	1877	1	509	539	299	0.336585365853659	1e-169
comp109126_c0_seq1	435	tr	H3ALB3	tr|H3ALB3|H3ALB3_LATCH Uncharacterized protein (Fragment) OS=Latimeria chalumnae PE=4 SV=1	600	46	420	427	542	125	100	0.689655172413793	1e-54
comp135936_c0_seq1	2143	tr	H3B9N6	tr|H3B9N6|H3B9N6_LATCH Uncharacterized protein OS=Latimeria chalumnae PE=4 SV=1	661	1011	2141	9	394	387	282	0.39477368175455	1e-132
comp94997_c0_seq1	252	tr	H2MAH7	tr|H2MAH7|H2MAH7_ORYLA Uncharacterized protein (Fragment) OS=Oryzias latipes PE=4 SV=1	152	250	23	36	110	77	31	0.369047619047619	1e-06
comp137695_c0_seq1	1072	tr	M3ZYB1	tr|M3ZYB1|M3ZYB1_XIPMA Uncharacterized protein OS=Xiphophorus maculatus PE=3 SV=1	275	259	999	5	263	260	129	0.361007462686567	1e-67
comp43635_c0_seq1	701	tr	H3AWG8	tr|H3AWG8|H3AWG8_LATCH Uncharacterized protein (Fragment) OS=Latimeria chalumnae PE=4 SV=1	537	691	239	338	507	175	61	0.261055634807418	3e-09
comp141141_c0_seq2	2047	tr	H3DC42	tr|H3DC42|H3DC42_TETNG Uncharacterized protein (Fragment) OS=Tetraodon nigroviridis GN=LAD1 PE=4 SV=1	461	1777	485	15	453	469	177	0.259404005862237	2e-39
comp137259_c0_seq1	2926	tr	G3SWB4	tr|G3SWB4|G3SWB4_LOXAF Fibroblast growth factor OS=Loxodonta africana GN=LOC100663763 PE=3 SV=1	155	235	699	1	155	155	105	0.107655502392345	7e-65
comp119959_c1_seq1	3366	tr	F1QJ49	tr|F1QJ49|F1QJ49_DANRE Uncharacterized protein OS=Danio rerio GN=zgc:153329 PE=2 SV=1	436	434	1390	105	423	324	161	0.14349376114082	6e-95
comp74135_c0_seq1	690	tr	K1R0D7	tr|K1R0D7|K1R0D7_CRAGI Eukaryotic translation initiation factor 3 subunit M (Fragment) OS=Crassostrea gigas GN=CGI_10027107 PE=3 SV=1	373	668	3	75	296	222	133	0.578260869565217	3e-91
comp272648_c0_seq1	237	tr	Q4UPS6	tr|Q4UPS6|Q4UPS6_XANC8 PutA OS=Xanthomonas campestris pv. campestris (strain 8004) GN=XC_3907 PE=3 SV=1	1066	3	236	970	1047	78	78	0.987341772151899	8e-44
comp144545_c0_seq1	2603	tr	K7F8U5	tr|K7F8U5|K7F8U5_PELSI Uncharacterized protein OS=Pelodiscus sinensis GN=MYLK PE=4 SV=1	1898	2017	20	1218	1883	668	523	0.602766039185555	0.0
comp137522_c1_seq14	3872	tr	U3J095	tr|U3J095|U3J095_ANAPL Uncharacterized protein OS=Anas platyrhynchos GN=PRKCQ PE=4 SV=1	714	3871	3131	464	710	247	211	0.163481404958678	2e-132
comp134958_c0_seq2	2051	tr	H3AP72	tr|H3AP72|H3AP72_LATCH Uncharacterized protein (Fragment) OS=Latimeria chalumnae PE=4 SV=1	521	349	1839	24	521	502	383	0.560214529497806	0.0
comp252297_c0_seq1	358	tr	K7J800	tr|K7J800|K7J800_NASVI Uncharacterized protein OS=Nasonia vitripennis PE=4 SV=1	4840	358	17	4163	4280	119	59	0.494413407821229	1e-33
comp215895_c0_seq1	208	tr	Q4RKA5	tr|Q4RKA5|Q4RKA5_TETNG Chromosome 18 SCAF15030, whole genome shotgun sequence. (Fragment) OS=Tetraodon nigroviridis GN=GSTENG00033045001 PE=4 SV=1	717	8	208	479	546	68	43	0.620192307692308	2e-19
comp136913_c0_seq3	2240	tr	F6TC15	tr|F6TC15|F6TC15_XENTR Uncharacterized protein (Fragment) OS=Xenopus tropicalis GN=tmprss5 PE=3 SV=1	340	1239	217	1	339	342	183	0.245089285714286	6e-125
comp7337_c0_seq1	220	tr	T1G972	tr|T1G972|T1G972_HELRO Uncharacterized protein OS=Helobdella robusta PE=4 SV=1	546	189	4	397	458	62	34	0.463636363636364	4e-15
comp141323_c0_seq1	2367	tr	M7C378	tr|M7C378|M7C378_CHEMY Collagen alpha-2(VIII) chain OS=Chelonia mydas GN=UY3_07921 PE=4 SV=1	715	685	176	547	715	170	146	0.185044359949303	8e-85
comp248246_c0_seq1	227	tr	R7TAV0	tr|R7TAV0|R7TAV0_CAPTE Uncharacterized protein OS=Capitella teleta GN=CAPTEDRAFT_226965 PE=4 SV=1	1150	43	204	13	67	57	26	0.343612334801762	7e-04
comp115356_c0_seq1	1529	tr	Q5DJ16	tr|Q5DJ16|Q5DJ16_DANRE Dopamine D4a receptor OS=Danio rerio GN=drd4a PE=2 SV=1	375	1166	39	1	375	391	266	0.521909744931328	2e-144
comp217805_c0_seq1	250	tr	M7WWD3	tr|M7WWD3|M7WWD3_RHOT1 Ubiquitin-activating enzyme E1 OS=Rhodosporidium toruloides (strain NP11) GN=RHTO_05087 PE=4 SV=1	1023	2	250	900	981	83	39	0.468	4e-17
comp93620_c0_seq1	460	tr	H3B6N1	tr|H3B6N1|H3B6N1_LATCH Uncharacterized protein OS=Latimeria chalumnae PE=4 SV=1	341	459	124	63	174	112	63	0.410869565217391	4e-37
comp3978_c1_seq1	585	tr	R7UIP7	tr|R7UIP7|R7UIP7_CAPTE Uncharacterized protein OS=Capitella teleta GN=CAPTEDRAFT_228290 PE=4 SV=1	425	75	584	1	170	170	129	0.661538461538462	6e-77
comp7638_c0_seq1	434	tr	A9JTN1	tr|A9JTN1|A9JTN1_XENTR LOC100127800 protein (Fragment) OS=Xenopus tropicalis GN=LOC100127800 PE=2 SV=1	352	150	428	251	352	102	43	0.297235023041475	7e-15
comp133450_c1_seq1	1664	tr	H3ATH0	tr|H3ATH0|H3ATH0_LATCH Uncharacterized protein (Fragment) OS=Latimeria chalumnae PE=4 SV=1	411	1090	101	75	409	335	234	0.421875	1e-156
comp41754_c0_seq1	385	tr	T1EER9	tr|T1EER9|T1EER9_HELRO Uncharacterized protein OS=Helobdella robusta PE=4 SV=1	729	383	3	444	570	127	106	0.825974025974026	8e-73
comp234989_c0_seq1	204	tr	Q4UNR8	tr|Q4UNR8|Q4UNR8_XANC8 Putative uncharacterized protein OS=Xanthomonas campestris pv. campestris (strain 8004) GN=XC_4267 PE=4 SV=1	412	202	2	168	234	67	67	0.985294117647059	2e-38
comp268105_c0_seq1	224	tr	F1RE04	tr|F1RE04|F1RE04_DANRE Uncharacterized protein OS=Danio rerio GN=trappc12 PE=4 SV=1	760	218	3	495	566	72	43	0.575892857142857	4e-18
comp99660_c2_seq1	697	tr	J9JZZ1	tr|J9JZZ1|J9JZZ1_ACYPI Uncharacterized protein OS=Acyrthosiphon pisum PE=4 SV=1	501	288	500	416	490	75	31	0.133428981348637	3e-08
comp166459_c0_seq1	1491	tr	Q8UWC9	tr|Q8UWC9|Q8UWC9_TETNG Reverse transcriptase/ribonuclease H/putative methyltransferase (Fragment) OS=Tetraodon nigroviridis PE=4 SV=1	785	690	259	382	543	162	53	0.106639839034205	3e-11
comp143853_c0_seq1	2029	tr	E1C1T2	tr|E1C1T2|E1C1T2_CHICK Uncharacterized protein OS=Gallus gallus GN=UPP1 PE=4 SV=1	313	372	1298	1	310	310	253	0.374075899457861	8e-177
comp262709_c0_seq1	219	tr	C3YR00	tr|C3YR00|C3YR00_BRAFL Putative uncharacterized protein OS=Branchiostoma floridae GN=BRAFLDRAFT_229336 PE=4 SV=1	327	178	2	106	164	59	27	0.36986301369863	1e-06
comp30425_c0_seq1	335	sp	Q64374	sp|Q64374|RGN_MOUSE Regucalcin OS=Mus musculus GN=Rgn PE=1 SV=1	299	1	333	120	230	111	111	0.994029850746269	6e-75
comp112972_c0_seq1	331	tr	G1N236	tr|G1N236|G1N236_MELGA Uncharacterized protein OS=Meleagris gallopavo GN=LOC100542082 PE=4 SV=1	216	195	1	37	101	65	47	0.425981873111782	2e-24
comp292135_c0_seq1	609	tr	L5KAS1	tr|L5KAS1|L5KAS1_PTEAL Protein FAM113B OS=Pteropus alecto GN=PAL_GLEAN10010032 PE=4 SV=1	436	605	279	177	289	113	48	0.236453201970443	4e-12
comp142690_c0_seq3	3721	tr	I3JYM1	tr|I3JYM1|I3JYM1_ORENI Uncharacterized protein OS=Oreochromis niloticus GN=golga3 PE=4 SV=1	1529	1988	3667	740	1292	560	420	0.338618650900296	0.0
comp2391_c0_seq1	240	tr	S7Q443	tr|S7Q443|S7Q443_MYOBR DIS3-like exonuclease 2 OS=Myotis brandtii GN=D623_10015514 PE=4 SV=1	607	224	3	15	96	82	35	0.4375	3e-10
comp116272_c0_seq1	1615	tr	T1FP48	tr|T1FP48|T1FP48_HELRO Fructose-bisphosphate aldolase OS=Helobdella robusta PE=3 SV=1	363	1517	420	1	363	366	282	0.523839009287926	0.0
comp229500_c0_seq1	318	tr	H9GN33	tr|H9GN33|H9GN33_ANOCA Uncharacterized protein (Fragment) OS=Anolis carolinensis PE=4 SV=2	5378	1	315	912	1011	107	40	0.377358490566038	3e-07
comp146574_c1_seq1	1150	sp	Q90459	sp|Q90459|CCND1_DANRE G1/S-specific cyclin-D1 OS=Danio rerio GN=ccnd1 PE=2 SV=1	291	1080	205	1	291	292	261	0.680869565217391	0.0
comp273645_c0_seq1	240	tr	H2MSC4	tr|H2MSC4|H2MSC4_ORYLA Uncharacterized protein (Fragment) OS=Oryzias latipes PE=4 SV=1	2506	220	11	685	755	71	26	0.325	1e-04
comp149255_c0_seq1	1106	tr	H2T9W5	tr|H2T9W5|H2T9W5_TAKRU Uncharacterized protein (Fragment) OS=Takifugu rubripes PE=4 SV=1	956	1106	396	687	919	240	155	0.420433996383363	4e-88
comp38012_c0_seq1	300	tr	G1TC28	tr|G1TC28|G1TC28_RABIT Uncharacterized protein OS=Oryctolagus cuniculus GN=KIF21A PE=3 SV=2	1667	1	249	669	750	83	44	0.44	1e-15
comp235369_c0_seq1	262	tr	G1TJI4	tr|G1TJI4|G1TJI4_RABIT Uncharacterized protein OS=Oryctolagus cuniculus GN=HECW2 PE=4 SV=2	1437	261	1	1252	1338	87	70	0.801526717557252	2e-40
comp142744_c0_seq4	3387	tr	E6ZI35	tr|E6ZI35|E6ZI35_DICLA Autism susceptibility gene 2 protein OS=Dicentrarchus labrax GN=AUTS2 PE=4 SV=1	1209	2506	3321	458	721	284	165	0.146147032772365	7e-74
comp198996_c0_seq1	224	tr	M4APX0	tr|M4APX0|M4APX0_XIPMA Uncharacterized protein OS=Xiphophorus maculatus PE=3 SV=1	359	74	223	26	82	57	26	0.348214285714286	7e-04
comp115315_c0_seq1	988	tr	B5XA56	tr|B5XA56|B5XA56_SALSA Low molecular weight phosphotyrosine protein phosphatase OS=Salmo salar GN=PPAC PE=2 SV=1	158	61	534	1	158	158	131	0.397773279352227	1e-91
comp263448_c0_seq1	349	tr	R7U7V4	tr|R7U7V4|R7U7V4_CAPTE Uncharacterized protein OS=Capitella teleta GN=CAPTEDRAFT_218111 PE=4 SV=1	337	9	347	97	209	113	94	0.808022922636103	3e-60
comp19115_c0_seq1	257	tr	I1G2K7	tr|I1G2K7|I1G2K7_AMPQE Uncharacterized protein OS=Amphimedon queenslandica GN=LOC100631693 PE=4 SV=1	246	68	220	194	244	51	37	0.431906614785992	1e-17
comp145194_c0_seq1	4506	tr	H3BFY4	tr|H3BFY4|H3BFY4_LATCH Uncharacterized protein OS=Latimeria chalumnae PE=4 SV=1	962	1203	4049	1	945	965	652	0.434087882822903	0.0
comp114860_c0_seq1	677	tr	E7EZJ9	tr|E7EZJ9|E7EZJ9_DANRE Uncharacterized protein OS=Danio rerio GN=prr12a PE=4 SV=1	2532	33	278	736	825	96	44	0.194977843426883	2e-05
comp249167_c0_seq1	203	tr	R7VHG3	tr|R7VHG3|R7VHG3_CAPTE Uncharacterized protein OS=Capitella teleta GN=CAPTEDRAFT_166700 PE=4 SV=1	420	3	194	230	292	64	27	0.399014778325123	3e-08
comp212619_c0_seq1	677	tr	R7UA33	tr|R7UA33|R7UA33_CAPTE Uncharacterized protein OS=Capitella teleta GN=CAPTEDRAFT_162931 PE=4 SV=1	766	676	2	332	556	225	114	0.505169867060561	3e-72
comp143442_c1_seq7	2605	tr	M7B9E1	tr|M7B9E1|M7B9E1_CHEMY Mitochondrial inner membrane protein (Fragment) OS=Chelonia mydas GN=UY3_10674 PE=4 SV=1	732	2304	58	2	731	756	520	0.598848368522073	0.0
comp175873_c0_seq1	1016	tr	E7FH52	tr|E7FH52|E7FH52_DANRE Uncharacterized protein OS=Danio rerio GN=LOC560376 PE=4 SV=1	877	1015	2	342	679	338	271	0.800196850393701	0.0
comp148924_c0_seq2	5928	tr	G1K2I4	tr|G1K2I4|G1K2I4_DANRE Chaperone activity of bc1 complex-like, mitochondrial OS=Danio rerio GN=adck3 PE=2 SV=1	619	312	2225	1	619	638	487	0.246457489878543	0.0
comp60460_c0_seq1	723	tr	F1QMS4	tr|F1QMS4|F1QMS4_DANRE Uncharacterized protein (Fragment) OS=Danio rerio GN=crhr1 PE=4 SV=1	431	2	334	321	431	111	110	0.45643153526971	2e-68
comp272559_c0_seq1	359	tr	K7EW91	tr|K7EW91|K7EW91_PELSI Uncharacterized protein OS=Pelodiscus sinensis PE=4 SV=1	357	357	1	206	324	119	64	0.534818941504178	1e-32
comp141613_c0_seq2	2417	tr	C0HA16	tr|C0HA16|C0HA16_SALSA Arylsulfatase B OS=Salmo salar GN=ARSB PE=2 SV=1	528	137	1669	13	527	520	379	0.470417873396773	0.0
comp186902_c0_seq1	627	tr	K7EXH9	tr|K7EXH9|K7EXH9_PELSI Uncharacterized protein OS=Pelodiscus sinensis PE=4 SV=1	1440	615	451	410	464	55	26	0.124401913875598	6e-06
comp139973_c0_seq1	480	tr	H3A9S4	tr|H3A9S4|H3A9S4_LATCH Uncharacterized protein OS=Latimeria chalumnae PE=4 SV=1	2012	2	478	1584	1742	159	151	0.94375	8e-75
comp142825_c0_seq1	2940	tr	H3B9X1	tr|H3B9X1|H3B9X1_LATCH Uncharacterized protein OS=Latimeria chalumnae PE=4 SV=1	689	2642	792	26	644	622	404	0.412244897959184	0.0
comp262888_c0_seq1	203	tr	K1R5P2	tr|K1R5P2|K1R5P2_CRAGI Tumor protein D54 OS=Crassostrea gigas GN=CGI_10024680 PE=4 SV=1	280	4	177	114	171	58	30	0.443349753694581	2e-12
comp62010_c0_seq1	328	tr	Q5EG07	tr|Q5EG07|Q5EG07_ICTPU Leukocyte immune-type receptor 3 OS=Ictalurus punctatus PE=2 SV=1	571	5	313	428	545	119	47	0.429878048780488	2e-10
comp228618_c0_seq1	296	tr	I1EPD8	tr|I1EPD8|I1EPD8_AMPQE Uncharacterized protein OS=Amphimedon queenslandica PE=4 SV=1	631	11	244	259	327	78	35	0.35472972972973	9e-09
comp147788_c1_seq1	1316	tr	F6XUS4	tr|F6XUS4|F6XUS4_ORNAN Uncharacterized protein OS=Ornithorhynchus anatinus GN=AFF4 PE=4 SV=2	1221	409	1314	103	421	327	226	0.515197568389058	1e-67
comp62731_c0_seq1	253	tr	F1R1I3	tr|F1R1I3|F1R1I3_DANRE Uncharacterized protein OS=Danio rerio GN=stk19 PE=4 SV=1	255	39	224	93	159	67	36	0.426877470355731	3e-12
comp293838_c0_seq1	240	tr	R7UVH3	tr|R7UVH3|R7UVH3_CAPTE Uncharacterized protein OS=Capitella teleta GN=CAPTEDRAFT_155582 PE=4 SV=1	862	238	2	28	106	79	60	0.75	9e-33
comp25329_c0_seq1	428	tr	T0QPB3	tr|T0QPB3|T0QPB3_9STRA Uncharacterized protein OS=Saprolegnia diclina VS20 GN=SDRG_06017 PE=4 SV=1	626	1	426	330	471	142	131	0.918224299065421	1e-88
comp215662_c0_seq1	281	tr	G1Q196	tr|G1Q196|G1Q196_MYOLU Uncharacterized protein (Fragment) OS=Myotis lucifugus PE=4 SV=1	154	40	255	46	135	90	35	0.373665480427046	3e-06
comp137120_c0_seq2	712	tr	H2ZWP9	tr|H2ZWP9|H2ZWP9_LATCH Uncharacterized protein OS=Latimeria chalumnae PE=4 SV=1	282	406	2	1	130	136	93	0.39185393258427	6e-50
comp234718_c0_seq1	573	tr	R7TN03	tr|R7TN03|R7TN03_CAPTE Uncharacterized protein OS=Capitella teleta GN=CAPTEDRAFT_183918 PE=4 SV=1	291	572	3	83	272	190	146	0.764397905759162	6e-96
comp285794_c0_seq1	449	tr	H9JTW4	tr|H9JTW4|H9JTW4_BOMMO Uncharacterized protein OS=Bombyx mori PE=4 SV=1	977	1	402	196	334	140	80	0.534521158129176	2e-43
comp146942_c1_seq2	3850	tr	H2LSP0	tr|H2LSP0|H2LSP0_ORYLA Uncharacterized protein OS=Oryzias latipes GN=LOC101158590 PE=4 SV=1	1141	3850	1805	367	1049	684	572	0.445714285714286	0.0
comp19010_c0_seq1	331	tr	T1G155	tr|T1G155|T1G155_HELRO Uncharacterized protein OS=Helobdella robusta PE=4 SV=1	321	330	1	41	149	110	70	0.634441087613293	4e-44
comp9725_c0_seq1	206	tr	E0VAK0	tr|E0VAK0|E0VAK0_PEDHC Zinc finger protein, putative OS=Pediculus humanus subsp. corporis GN=Phum_PHUM040000 PE=4 SV=1	687	6	200	507	567	65	37	0.538834951456311	3e-12
comp274140_c0_seq1	233	tr	B0RY15	tr|B0RY15|B0RY15_XANCB Putative Hsp90-family heat shock protein OS=Xanthomonas campestris pv. campestris (strain B100) GN=xcc-b100_3170 PE=4 SV=1	624	2	232	288	364	77	77	0.991416309012876	6e-43
comp140568_c0_seq1	2415	tr	C9EA01	tr|C9EA01|C9EA01_CTEID Suppressor of cytokine signaling 2 OS=Ctenopharyngodon idella GN=SOCS2 PE=2 SV=1	197	1990	1406	1	197	197	141	0.175155279503106	4e-91
comp79376_c0_seq1	355	tr	H3BCJ4	tr|H3BCJ4|H3BCJ4_LATCH Uncharacterized protein (Fragment) OS=Latimeria chalumnae PE=4 SV=1	2784	352	2	839	957	119	72	0.608450704225352	3e-07
comp145024_c0_seq1	3729	tr	K7FUG4	tr|K7FUG4|K7FUG4_PELSI Uncharacterized protein (Fragment) OS=Pelodiscus sinensis GN=ATAD2B PE=3 SV=1	1385	3316	5	1	1086	1112	820	0.659694288012872	0.0
comp144972_c0_seq16	5568	tr	H3JFH6	tr|H3JFH6|H3JFH6_STRPU Uncharacterized protein OS=Strongylocentrotus purpuratus PE=4 SV=1	900	2227	563	256	812	577	242	0.130387931034483	0.0
comp107499_c0_seq2	1017	tr	Q66ID0	tr|Q66ID0|Q66ID0_DANRE Zgc:101772 OS=Danio rerio GN=zgc:101772 PE=2 SV=1	159	970	503	1	158	158	100	0.294985250737463	2e-57
comp245581_c0_seq1	212	tr	T1G6K8	tr|T1G6K8|T1G6K8_HELRO Uncharacterized protein OS=Helobdella robusta PE=4 SV=1	693	6	212	284	349	70	29	0.410377358490566	6e-04
comp27165_c0_seq1	587	tr	R7U3Z7	tr|R7U3Z7|R7U3Z7_CAPTE Uncharacterized protein OS=Capitella teleta GN=CAPTEDRAFT_171496 PE=4 SV=1	570	2	574	239	429	191	138	0.705281090289608	7e-81
comp183613_c0_seq1	589	tr	K1QXW6	tr|K1QXW6|K1QXW6_CRAGI PITSLRE serine/threonine-protein kinase CDC2L1 OS=Crassostrea gigas GN=CGI_10025852 PE=4 SV=1	784	8	586	391	583	193	163	0.830220713073005	3e-109
comp138738_c0_seq1	3093	tr	G3Q4R9	tr|G3Q4R9|G3Q4R9_GASAC Anoctamin (Fragment) OS=Gasterosteus aculeatus PE=3 SV=1	846	2792	294	1	838	843	658	0.638215324927255	0.0
comp140656_c3_seq1	961	tr	Q5EAQ3	tr|Q5EAQ3|Q5EAQ3_DANRE Lratb protein (Fragment) OS=Danio rerio GN=lratb PE=2 SV=1	231	876	193	2	230	229	155	0.483870967741935	1e-92
comp148796_c1_seq1	3111	tr	B7ZR34	tr|B7ZR34|B7ZR34_XENLA Cas/HEF-like protein 1 OS=Xenopus laevis GN=chef-1 PE=2 SV=1	853	160	2649	3	851	921	320	0.308582449373192	4e-119
comp273017_c0_seq1	219	tr	T1FV64	tr|T1FV64|T1FV64_HELRO Uncharacterized protein OS=Helobdella robusta PE=4 SV=1	4826	211	2	1545	1614	70	49	0.671232876712329	2e-25
comp105780_c0_seq1	1132	tr	R7U9G6	tr|R7U9G6|R7U9G6_CAPTE Uncharacterized protein OS=Capitella teleta GN=CAPTEDRAFT_154601 PE=4 SV=1	1278	910	113	977	1277	301	162	0.429328621908127	2e-94
comp1246_c1_seq1	252	tr	T1EIZ7	tr|T1EIZ7|T1EIZ7_HELRO Uncharacterized protein (Fragment) OS=Helobdella robusta PE=4 SV=1	579	250	2	133	217	85	49	0.583333333333333	2e-24
comp1122_c0_seq1	369	tr	I3KYE5	tr|I3KYE5|I3KYE5_ORENI Uncharacterized protein OS=Oreochromis niloticus PE=4 SV=1	355	221	3	270	341	74	41	0.333333333333333	2e-13
comp2057_c0_seq1	677	tr	G3H9F6	tr|G3H9F6|G3H9F6_CRIGR UPF0436 protein C9orf6-like OS=Cricetulus griseus GN=I79_007025 PE=4 SV=1	192	2	496	21	185	165	88	0.389955686853767	3e-51
comp113650_c1_seq1	271	tr	H3B6B8	tr|H3B6B8|H3B6B8_LATCH Uncharacterized protein OS=Latimeria chalumnae PE=4 SV=1	396	113	3	1	37	37	34	0.376383763837638	1e-10
comp126314_c0_seq2	1049	tr	G1KEE4	tr|G1KEE4|G1KEE4_ANOCA Uncharacterized protein OS=Anolis carolinensis GN=VIP PE=3 SV=2	201	164	745	1	201	204	130	0.371782650142993	1e-72
comp143360_c0_seq1	4067	tr	E6ZFA3	tr|E6ZFA3|E6ZFA3_DICLA Nck-associated protein 1 OS=Dicentrarchus labrax GN=NCKAP1L PE=4 SV=1	1123	3974	606	1	1123	1123	802	0.591590853208753	0.0
comp117893_c0_seq1	416	tr	K7GF64	tr|K7GF64|K7GF64_PELSI Uncharacterized protein OS=Pelodiscus sinensis GN=TP53INP2 PE=4 SV=1	218	102	7	59	90	32	22	0.158653846153846	2e-05
comp297771_c0_seq1	244	tr	K7FXU4	tr|K7FXU4|K7FXU4_PELSI Uncharacterized protein OS=Pelodiscus sinensis GN=APLF PE=4 SV=1	548	29	241	386	446	71	28	0.344262295081967	2e-04
comp133083_c0_seq1	1584	sp	Q9Y296	sp|Q9Y296|TPPC4_HUMAN Trafficking protein particle complex subunit 4 OS=Homo sapiens GN=TRAPPC4 PE=1 SV=1	219	1465	809	1	219	219	196	0.371212121212121	4e-140
comp173366_c0_seq1	426	tr	T0RML6	tr|T0RML6|T0RML6_9STRA Uncharacterized protein OS=Saprolegnia diclina VS20 GN=SDRG_09069 PE=4 SV=1	155	424	2	1	141	141	134	0.943661971830986	1e-81
comp134169_c2_seq1	295	tr	A9JR87	tr|A9JR87|A9JR87_DANRE Zgc:171590 protein OS=Danio rerio GN=sla2 PE=2 SV=1	264	56	295	27	106	80	49	0.498305084745763	4e-27
comp69417_c0_seq1	388	tr	I3KRJ5	tr|I3KRJ5|I3KRJ5_ORENI Uncharacterized protein OS=Oreochromis niloticus PE=4 SV=1	383	61	186	270	318	49	24	0.185567010309278	4e-04
comp206465_c0_seq1	453	tr	G5AUZ2	tr|G5AUZ2|G5AUZ2_HETGA G patch domain-containing protein 1 OS=Heterocephalus glaber GN=GW7_18117 PE=4 SV=1	920	7	441	311	475	165	53	0.350993377483444	1e-16
comp14907_c0_seq1	471	tr	G1NG28	tr|G1NG28|G1NG28_MELGA Uncharacterized protein OS=Meleagris gallopavo PE=4 SV=2	989	290	463	903	967	65	26	0.165605095541401	6e-06
comp122139_c1_seq1	983	tr	E6ZHQ1	tr|E6ZHQ1|E6ZHQ1_DICLA Metastasis-associated protein MTA3 OS=Dicentrarchus labrax GN=MTA3 PE=4 SV=1	516	729	1	1	243	243	221	0.674465920651068	1e-156
comp296903_c0_seq1	204	tr	H3ANY7	tr|H3ANY7|H3ANY7_LATCH Uncharacterized protein (Fragment) OS=Latimeria chalumnae PE=4 SV=1	295	202	83	35	83	49	27	0.397058823529412	8e-05
comp119640_c0_seq1	1119	tr	F1QTA3	tr|F1QTA3|F1QTA3_DANRE Uncharacterized protein OS=Danio rerio GN=si:dkey-21h14.12 PE=4 SV=2	1676	980	3	1041	1380	341	160	0.428954423592493	2e-85
comp243162_c0_seq1	383	tr	T1G605	tr|T1G605|T1G605_HELRO Uncharacterized protein OS=Helobdella robusta PE=4 SV=1	126	1	354	9	126	118	90	0.704960835509138	7e-61
comp48382_c0_seq1	453	tr	R7U4N4	tr|R7U4N4|R7U4N4_CAPTE Uncharacterized protein OS=Capitella teleta GN=CAPTEDRAFT_156986 PE=4 SV=1	361	452	114	249	361	113	72	0.47682119205298	1e-41
comp112384_c0_seq1	2676	tr	R7V3Q6	tr|R7V3Q6|R7V3Q6_CAPTE Uncharacterized protein OS=Capitella teleta GN=CAPTEDRAFT_179772 PE=4 SV=1	257	2627	1926	1	233	235	192	0.2152466367713	2e-125
comp232456_c0_seq1	210	tr	F1RD60	tr|F1RD60|F1RD60_DANRE Uncharacterized protein (Fragment) OS=Danio rerio GN=si:dkeyp-118h9.7 PE=4 SV=1	4234	6	188	2479	2539	61	34	0.485714285714286	1e-12
comp266878_c0_seq1	205	tr	B7P7J8	tr|B7P7J8|B7P7J8_IXOSC Putative uncharacterized protein (Fragment) OS=Ixodes scapularis GN=IscW_ISCW002993 PE=4 SV=1	161	2	190	97	159	63	33	0.482926829268293	9e-15
comp142588_c0_seq1	2426	sp	Q71F56	sp|Q71F56|MD13L_HUMAN Mediator of RNA polymerase II transcription subunit 13-like OS=Homo sapiens GN=MED13L PE=1 SV=1	2210	860	2404	1	534	538	360	0.44517724649629	0.0
comp285243_c0_seq1	310	tr	H3B108	tr|H3B108|H3B108_LATCH Uncharacterized protein OS=Latimeria chalumnae PE=4 SV=1	265	309	1	49	151	103	64	0.619354838709677	1e-40
comp199906_c0_seq1	229	tr	H3A6N2	tr|H3A6N2|H3A6N2_LATCH Uncharacterized protein (Fragment) OS=Latimeria chalumnae PE=4 SV=1	651	228	7	468	541	74	40	0.524017467248908	1e-17
comp142793_c1_seq1	1774	tr	U3JZ99	tr|U3JZ99|U3JZ99_FICAL Uncharacterized protein OS=Ficedula albicollis GN=CANX PE=4 SV=1	603	1644	61	1	531	532	412	0.696730552423901	0.0
comp35224_c0_seq1	320	tr	Q76IN1	tr|Q76IN1|Q76IN1_TETNG Reverse transcriptase OS=Tetraodon nigroviridis GN=rt PE=4 SV=1	967	317	186	389	432	44	34	0.31875	3e-25
comp155519_c0_seq1	1023	tr	T1JJR1	tr|T1JJR1|T1JJR1_STRMM Uncharacterized protein OS=Strigamia maritima PE=4 SV=1	288	961	362	1	204	210	136	0.398826979472141	8e-72
comp171047_c0_seq1	558	tr	F6VSL3	tr|F6VSL3|F6VSL3_ORNAN Uncharacterized protein (Fragment) OS=Ornithorhynchus anatinus GN=DYX1C1 PE=4 SV=1	338	554	9	19	218	205	82	0.440860215053763	1e-07
comp149378_c1_seq2	6726	tr	F1QAF9	tr|F1QAF9|F1QAF9_DANRE Uncharacterized protein OS=Danio rerio GN=LOC100148704 PE=4 SV=1	1578	1426	6432	12	1576	1674	640	0.285459411239964	0.0
comp175185_c0_seq1	843	tr	K7EYZ8	tr|K7EYZ8|K7EYZ8_PELSI Uncharacterized protein OS=Pelodiscus sinensis PE=4 SV=1	306	564	785	176	250	77	39	0.138790035587189	4e-13
comp148892_c1_seq1	4530	tr	D7RVS0	tr|D7RVS0|D7RVS0_DANRE Excitatory amino acid transporter SLC1A3b OS=Danio rerio GN=slc1a3b PE=2 SV=1	537	4237	2636	1	537	537	455	0.301324503311258	0.0
comp124074_c1_seq1	778	tr	C1BLH2	tr|C1BLH2|C1BLH2_OSMMO DNA-directed RNA polymerase II subunit J OS=Osmerus mordax GN=RPO2J PE=4 SV=1	117	445	95	1	117	117	116	0.447300771208226	4e-76
comp148734_c0_seq1	5266	tr	I3KU43	tr|I3KU43|I3KU43_ORENI Uncharacterized protein OS=Oreochromis niloticus PE=4 SV=1	1091	4293	1054	1	1091	1100	841	0.479111279908849	0.0
comp277867_c0_seq1	276	tr	H0WUH4	tr|H0WUH4|H0WUH4_OTOGA Uncharacterized protein (Fragment) OS=Otolemur garnettii GN=TMPRSS13 PE=3 SV=1	527	1	258	251	329	86	40	0.434782608695652	4e-14
comp143413_c0_seq2	1198	tr	B5DGT6	tr|B5DGT6|B5DGT6_SALSA Nucleosome assembly protein 1, like 1 OS=Salmo salar PE=2 SV=1	396	198	1196	1	342	342	305	0.763772954924875	2e-147
comp102453_c0_seq1	926	tr	T1G7S5	tr|T1G7S5|T1G7S5_HELRO Uncharacterized protein (Fragment) OS=Helobdella robusta PE=4 SV=1	157	54	521	1	156	156	108	0.349892008639309	8e-78
comp117196_c1_seq1	1604	tr	T1P858	tr|T1P858|T1P858_MUSDO Skp1 family protein OS=Musca domestica PE=2 SV=1	162	2	124	122	162	41	41	0.0766832917705736	8e-16
comp136174_c0_seq1	2567	tr	U3JTR9	tr|U3JTR9|U3JTR9_FICAL Uncharacterized protein (Fragment) OS=Ficedula albicollis GN=MEP1B PE=4 SV=1	732	157	2289	23	718	711	456	0.532917802882742	0.0
comp131596_c1_seq1	1446	tr	G3PIN7	tr|G3PIN7|G3PIN7_GASAC Uncharacterized protein OS=Gasterosteus aculeatus PE=3 SV=1	521	2	847	38	338	303	234	0.485477178423237	2e-141
comp146081_c0_seq2	3899	tr	E7EY72	tr|E7EY72|E7EY72_DANRE Uncharacterized protein OS=Danio rerio GN=si:ch211-261n11.3 PE=4 SV=1	472	2686	1427	1	472	479	176	0.13541933829187	1e-62
comp295976_c0_seq1	217	tr	R7VB80	tr|R7VB80|R7VB80_CAPTE Uncharacterized protein OS=Capitella teleta GN=CAPTEDRAFT_228502 PE=4 SV=1	237	6	206	107	177	77	39	0.539170506912442	3e-05
comp21484_c1_seq1	335	tr	T1EFI8	tr|T1EFI8|T1EFI8_HELRO Uncharacterized protein OS=Helobdella robusta PE=4 SV=1	547	97	333	373	451	79	66	0.591044776119403	1e-38
comp44726_c0_seq1	414	tr	N1PB39	tr|N1PB39|N1PB39_CAPTE Uncharacterized protein OS=Capitella teleta GN=CAPTEDRAFT_210315 PE=4 SV=1	1566	8	400	598	727	133	42	0.304347826086957	6e-05
comp94866_c0_seq3	700	tr	H2YK99	tr|H2YK99|H2YK99_CIOSA Uncharacterized protein (Fragment) OS=Ciona savignyi PE=4 SV=1	532	643	335	305	406	103	33	0.141428571428571	4e-06
comp128200_c0_seq1	1240	tr	H2ZTI1	tr|H2ZTI1|H2ZTI1_LATCH Uncharacterized protein (Fragment) OS=Latimeria chalumnae PE=4 SV=1	1796	243	1220	885	1223	364	200	0.483870967741935	2e-84
comp207218_c0_seq1	271	tr	T1FFT0	tr|T1FFT0|T1FFT0_HELRO Uncharacterized protein OS=Helobdella robusta PE=4 SV=1	954	48	266	456	528	73	31	0.343173431734317	4e-06
comp196094_c0_seq1	860	tr	A7S5C1	tr|A7S5C1|A7S5C1_NEMVE Predicted protein (Fragment) OS=Nematostella vectensis GN=v1g24516 PE=4 SV=1	313	814	2	1	272	273	208	0.725581395348837	5e-106
comp298371_c0_seq1	222	tr	Q4V0L4	tr|Q4V0L4|Q4V0L4_XANC8 Putative uncharacterized protein OS=Xanthomonas campestris pv. campestris (strain 8004) GN=XC_0067 PE=4 SV=1	256	3	221	87	159	73	73	0.986486486486487	3e-43
comp147571_c1_seq1	9720	tr	H3BAQ1	tr|H3BAQ1|H3BAQ1_LATCH Uncharacterized protein OS=Latimeria chalumnae PE=4 SV=1	910	3850	1163	5	910	915	624	0.192592592592593	0.0
comp280930_c0_seq1	201	sp	Q4UQV0	sp|Q4UQV0|ATKC_XANC8 Potassium-transporting ATPase C chain OS=Xanthomonas campestris pv. campestris (strain 8004) GN=kdpC PE=3 SV=1	209	201	52	160	209	50	49	0.73134328358209	2e-23
comp15201_c0_seq1	582	tr	T1JJ68	tr|T1JJ68|T1JJ68_STRMM Uncharacterized protein (Fragment) OS=Strigamia maritima PE=4 SV=1	731	579	1	104	299	197	95	0.489690721649485	2e-49
comp20216_c0_seq1	349	tr	H2TM60	tr|H2TM60|H2TM60_TAKRU Uncharacterized protein (Fragment) OS=Takifugu rubripes PE=4 SV=1	2083	94	2	7	37	31	26	0.223495702005731	3e-06
comp206605_c0_seq1	536	tr	K1QB93	tr|K1QB93|K1QB93_CRAGI DNA methyltransferase 1-associated protein 1 OS=Crassostrea gigas GN=CGI_10020785 PE=4 SV=1	484	357	1	7	124	119	90	0.503731343283582	3e-56
comp145549_c0_seq3	2242	tr	M3XLD7	tr|M3XLD7|M3XLD7_LATCH Uncharacterized protein OS=Latimeria chalumnae PE=4 SV=1	1155	101	739	402	631	237	90	0.12042818911686	6e-22
comp35313_c0_seq1	214	tr	N1PB67	tr|N1PB67|N1PB67_CAPTE Uncharacterized protein OS=Capitella teleta GN=CAPTEDRAFT_180141 PE=4 SV=1	175	3	86	89	116	28	21	0.294392523364486	4e-05
comp285723_c0_seq1	218	tr	R7VBI6	tr|R7VBI6|R7VBI6_CAPTE Uncharacterized protein OS=Capitella teleta GN=CAPTEDRAFT_182455 PE=4 SV=1	1022	2	214	832	902	71	55	0.756880733944954	2e-32
comp148921_c1_seq2	6055	tr	H3B976	tr|H3B976|H3B976_LATCH Uncharacterized protein OS=Latimeria chalumnae PE=4 SV=1	1585	2802	565	881	1585	773	418	0.20710156895128	0.0
comp122230_c0_seq3	656	tr	H2ZW63	tr|H2ZW63|H2ZW63_LATCH Uncharacterized protein OS=Latimeria chalumnae PE=4 SV=1	383	301	654	75	192	118	109	0.498475609756098	3e-64
comp130207_c1_seq1	292	tr	Q1LVG9	tr|Q1LVG9|Q1LVG9_DANRE Uncharacterized protein (Fragment) OS=Danio rerio GN=dos PE=4 SV=1	582	103	291	149	211	64	46	0.472602739726027	2e-13
comp148177_c0_seq1	4375	tr	I1BLF6	tr|I1BLF6|I1BLF6_RHIO9 Uncharacterized protein OS=Rhizopus delemar (strain RA 99-880 / ATCC MYA-4621 / FGSC 9543 / NRRL 43880) GN=RO3G_01740 PE=4 SV=1	939	1977	208	100	682	613	225	0.154285714285714	3e-96
comp263192_c0_seq1	478	tr	J3SB69	tr|J3SB69|J3SB69_9VIRU RNA-dependent RNA polymerase OS=Marine RNA virus SF-1 PE=4 SV=1	1593	2	478	1232	1390	160	63	0.395397489539749	5e-21
comp86878_c0_seq1	207	sp	Q66PG1	sp|Q66PG1|LARG2_DANRE Glycosyltransferase-like protein LARGE2 OS=Danio rerio GN=gyltl1b PE=2 SV=1	750	206	3	60	130	71	47	0.681159420289855	2e-22
comp145673_c0_seq7	1492	tr	E6PKC3	tr|E6PKC3|E6PKC3_9ZZZZ Uncharacterized protein OS=mine drainage metagenome GN=CARN2_0765 PE=4 SV=1	164	603	172	2	145	144	117	0.235254691689008	2e-66
comp146405_c0_seq2	254	tr	I3K313	tr|I3K313|I3K313_ORENI Uncharacterized protein (Fragment) OS=Oreochromis niloticus PE=4 SV=1	888	254	75	628	687	60	36	0.425196850393701	4e-05
comp111430_c0_seq1	307	tr	K1RXT6	tr|K1RXT6|K1RXT6_CRAGI Uncharacterized protein OS=Crassostrea gigas GN=CGI_10025387 PE=4 SV=1	213	145	306	4	58	55	28	0.273615635179153	1e-09
comp133052_c0_seq1	781	tr	K7FS87	tr|K7FS87|K7FS87_PELSI Uncharacterized protein (Fragment) OS=Pelodiscus sinensis GN=DIP2A PE=4 SV=1	1543	2	781	1225	1484	260	246	0.9449423815621	3e-169
comp79405_c0_seq1	1712	sp	Q05421	sp|Q05421|CP2E1_MOUSE Cytochrome P450 2E1 OS=Mus musculus GN=Cyp2e1 PE=2 SV=1	493	20	1498	1	493	493	493	0.863901869158878	0.0
comp224913_c0_seq1	202	tr	S9XZQ5	tr|S9XZQ5|S9XZQ5_9CETA Poly [ADP-ribose] polymerase 9 OS=Camelus ferus GN=CB1_001278023 PE=4 SV=1	603	17	202	73	137	65	30	0.445544554455446	3e-08
comp145416_c0_seq1	3447	tr	G3X2L4	tr|G3X2L4|G3X2L4_SARHA Uncharacterized protein OS=Sarcophilus harrisii GN=ADAMTSL3 PE=4 SV=1	2019	646	3303	315	1202	895	636	0.553524804177546	0.0
comp112037_c0_seq1	894	tr	C1BJW5	tr|C1BJW5|C1BJW5_OSMMO Prefoldin subunit 2 OS=Osmerus mordax GN=PFD2 PE=2 SV=1	160	60	530	2	160	159	121	0.406040268456376	3e-68
comp169390_c0_seq1	335	tr	B7QK02	tr|B7QK02|B7QK02_IXOSC SWI/SNF complex subunit SMARCC2, putative (Fragment) OS=Ixodes scapularis GN=IscW_ISCW014432 PE=4 SV=1	1067	331	8	298	395	109	48	0.429850746268657	6e-13
comp143421_c0_seq1	2752	tr	H3DHH8	tr|H3DHH8|H3DHH8_TETNG Uncharacterized protein OS=Tetraodon nigroviridis GN=NOX1 PE=4 SV=1	566	2373	685	1	566	567	431	0.46984011627907	0.0
comp9730_c0_seq1	359	tr	R7U7Z3	tr|R7U7Z3|R7U7Z3_CAPTE Uncharacterized protein OS=Capitella teleta GN=CAPTEDRAFT_176511 PE=4 SV=1	270	358	38	121	227	107	82	0.685236768802228	3e-53
comp46483_c0_seq1	414	tr	Q76IL9	tr|Q76IL9|Q76IL9_DANRE Pol-like protein OS=Danio rerio GN=ORF2 PE=4 SV=1	1267	396	16	1127	1259	133	55	0.398550724637681	2e-19
comp284571_c0_seq1	208	tr	Q22DR0	tr|Q22DR0|Q22DR0_TETTS Elongation factor G, domain IV family protein OS=Tetrahymena thermophila (strain SB210) GN=TTHERM_00938820 PE=4 SV=2	838	1	207	521	589	69	65	0.9375	2e-36
comp146273_c1_seq3	2773	tr	A3KQW9	tr|A3KQW9|A3KQW9_DANRE Uncharacterized protein OS=Danio rerio GN=adnp2b PE=4 SV=1	947	2488	512	280	929	686	305	0.329967544175983	1e-149
comp7741_c0_seq1	232	tr	H3AFS8	tr|H3AFS8|H3AFS8_LATCH Uncharacterized protein (Fragment) OS=Latimeria chalumnae PE=4 SV=1	627	123	227	147	180	35	25	0.323275862068966	8e-10
comp92470_c1_seq1	666	tr	K7FGM7	tr|K7FGM7|K7FGM7_PELSI Uncharacterized protein (Fragment) OS=Pelodiscus sinensis GN=SLC25A32 PE=3 SV=1	264	665	102	75	256	188	128	0.576576576576577	1e-84
comp133000_c0_seq1	4804	tr	H3ANT3	tr|H3ANT3|H3ANT3_LATCH Uncharacterized protein OS=Latimeria chalumnae PE=4 SV=1	1307	4502	600	1	1307	1307	982	0.613238967527061	0.0
comp210825_c0_seq1	217	tr	T1G995	tr|T1G995|T1G995_HELRO Serine hydroxymethyltransferase OS=Helobdella robusta PE=3 SV=1	448	216	1	4	75	72	53	0.732718894009217	2e-27
comp168957_c0_seq1	678	tr	I3KT47	tr|I3KT47|I3KT47_ORENI Uncharacterized protein (Fragment) OS=Oreochromis niloticus PE=4 SV=1	1386	678	313	161	291	135	39	0.172566371681416	4e-06
comp188567_c0_seq1	387	tr	R7UYH2	tr|R7UYH2|R7UYH2_CAPTE Uncharacterized protein OS=Capitella teleta GN=CAPTEDRAFT_227484 PE=3 SV=1	728	383	6	422	586	165	47	0.364341085271318	4e-12
comp214832_c0_seq1	275	tr	C1BWR4	tr|C1BWR4|C1BWR4_ESOLU Tripartite motif-containing protein 25 OS=Esox lucius GN=TRI25 PE=2 SV=1	222	25	174	152	200	50	30	0.327272727272727	3e-09
comp104203_c0_seq1	207	tr	G3P478	tr|G3P478|G3P478_GASAC Uncharacterized protein (Fragment) OS=Gasterosteus aculeatus GN=ARHGAP23 (1 of 2) PE=4 SV=1	707	204	1	79	150	78	46	0.666666666666667	5e-16
comp93263_c0_seq1	2129	tr	C3Y0V0	tr|C3Y0V0|C3Y0V0_BRAFL Putative uncharacterized protein OS=Branchiostoma floridae GN=BRAFLDRAFT_125669 PE=3 SV=1	993	26	760	729	986	262	105	0.147956787224049	4e-31
comp208233_c0_seq1	481	tr	F4WU82	tr|F4WU82|F4WU82_ACREC Casein kinase II subunit alpha OS=Acromyrmex echinatior GN=G5I_09439 PE=4 SV=1	350	253	435	1	61	61	47	0.293139293139293	8e-25
comp178965_c0_seq1	222	tr	T0R907	tr|T0R907|T0R907_9STRA Uncharacterized protein OS=Saprolegnia diclina VS20 GN=SDRG_13697 PE=4 SV=1	226	142	2	1	47	47	47	0.635135135135135	3e-24
comp79691_c1_seq1	448	tr	H3I3I6	tr|H3I3I6|H3I3I6_STRPU Uncharacterized protein OS=Strongylocentrotus purpuratus PE=4 SV=1	750	425	162	341	428	88	57	0.381696428571429	3e-39
comp151887_c0_seq1	1739	tr	H0VD89	tr|H0VD89|H0VD89_CAVPO Uncharacterized protein OS=Cavia porcellus GN=ACAN PE=4 SV=1	2168	904	1455	1900	2044	186	54	0.093156986774008	0.001
comp138898_c0_seq2	2158	tr	Q802U3	tr|Q802U3|Q802U3_DANRE Germ cell-less homolog 1 (Drosophila) OS=Danio rerio GN=gmcl1 PE=2 SV=1	503	1760	366	26	489	465	378	0.52548656163114	0.0
comp141254_c0_seq1	1697	tr	M7AV47	tr|M7AV47|M7AV47_CHEMY SNF-related serine/threonine-protein kinase OS=Chelonia mydas GN=UY3_16025 PE=4 SV=1	709	327	1697	1	476	485	322	0.569239835002946	0.0
comp229009_c0_seq1	350	tr	T0QTN2	tr|T0QTN2|T0QTN2_9STRA KRR1 small subunit processome component OS=Saprolegnia diclina VS20 GN=SDRG_01479 PE=3 SV=1	371	342	1	1	114	114	111	0.951428571428571	8e-74
comp144127_c0_seq8	2716	tr	F1Q7S7	tr|F1Q7S7|F1Q7S7_DANRE Uncharacterized protein OS=Danio rerio GN=ubtd1b PE=4 SV=1	227	2	529	52	226	176	147	0.162371134020619	2e-93
comp238415_c0_seq1	212	tr	R7UEH4	tr|R7UEH4|R7UEH4_CAPTE Uncharacterized protein OS=Capitella teleta GN=CAPTEDRAFT_164221 PE=4 SV=1	101	1	210	22	91	70	52	0.735849056603774	3e-23
comp92421_c1_seq1	207	tr	I3KBW8	tr|I3KBW8|I3KBW8_ORENI Uncharacterized protein (Fragment) OS=Oreochromis niloticus PE=4 SV=1	329	6	206	203	269	67	56	0.811594202898551	2e-31
comp119470_c0_seq1	687	tr	H2UVN9	tr|H2UVN9|H2UVN9_TAKRU Uncharacterized protein OS=Takifugu rubripes GN=LOC101073813 PE=4 SV=1	430	1	138	376	421	46	31	0.135371179039301	2e-10
comp13559_c1_seq1	236	tr	F7CUI3	tr|F7CUI3|F7CUI3_ORNAN Uncharacterized protein OS=Ornithorhynchus anatinus GN=RNGTT PE=4 SV=2	568	234	4	215	291	77	56	0.711864406779661	5e-34
comp133564_c0_seq2	1644	tr	F1Q2U5	tr|F1Q2U5|F1Q2U5_CANFA Uncharacterized protein OS=Canis familiaris GN=MPND PE=4 SV=2	500	283	1092	206	478	273	199	0.363138686131387	5e-125
comp183958_c0_seq1	398	tr	H2M9K6	tr|H2M9K6|H2M9K6_ORYLA Uncharacterized protein OS=Oryzias latipes PE=4 SV=1	1807	397	2	16	150	136	50	0.376884422110553	3e-09
comp148794_c0_seq1	4039	tr	M7BSK4	tr|M7BSK4|M7BSK4_CHEMY Discoidin, CUB and LCCL domain-containing protein 1 OS=Chelonia mydas GN=UY3_11796 PE=4 SV=1	788	215	2158	126	788	680	332	0.246595692002971	5e-173
comp255650_c0_seq1	216	tr	E6ZGK7	tr|E6ZGK7|E6ZGK7_DICLA Pol polyprotein OS=Dicentrarchus labrax GN=POL PE=4 SV=1	1650	1	204	779	854	76	36	0.5	9e-08
comp149079_c0_seq1	6444	tr	E7F616	tr|E7F616|E7F616_DANRE Uncharacterized protein OS=Danio rerio GN=fancd2 PE=4 SV=1	1659	3325	812	43	881	841	590	0.274674115456238	0.0
comp273444_c0_seq1	211	tr	E0VHM6	tr|E0VHM6|E0VHM6_PEDHC Putative uncharacterized protein OS=Pediculus humanus subsp. corporis GN=Phum_PHUM213190 PE=4 SV=1	307	1	210	131	197	70	37	0.5260663507109	2e-14
comp116263_c0_seq1	783	tr	R7U4U2	tr|R7U4U2|R7U4U2_CAPTE Uncharacterized protein OS=Capitella teleta GN=CAPTEDRAFT_149444 PE=4 SV=1	118	698	354	3	117	115	109	0.417624521072797	6e-57
comp142455_c0_seq2	3122	tr	F7EGR8	tr|F7EGR8|F7EGR8_XENTR Inactive rhomboid protein 2 OS=Xenopus tropicalis GN=rhbdf2 PE=4 SV=1	855	2663	192	1	855	862	601	0.577514413837284	0.0
comp66309_c0_seq1	755	tr	T1FJK9	tr|T1FJK9|T1FJK9_HELRO Uncharacterized protein OS=Helobdella robusta PE=4 SV=1	264	209	742	90	264	192	55	0.218543046357616	6e-11
comp71239_c0_seq1	389	tr	T1G2E8	tr|T1G2E8|T1G2E8_HELRO Uncharacterized protein OS=Helobdella robusta PE=3 SV=1	311	56	316	225	311	87	54	0.416452442159383	1e-12
comp143951_c1_seq2	1253	tr	Q5RI27	tr|Q5RI27|Q5RI27_DANRE Novel protein containing multiple scavenger receptor cysteine-rich (SRCR) domains similar to vertebrate deleted in malignant brain tumors 1 (DMBT1) (Fragment) OS=Danio rerio GN=CH211-231H23.3-001 PE=4 SV=1	4862	1	1158	4274	4664	394	209	0.500399042298484	5e-112
comp131664_c0_seq1	1601	tr	H3AP69	tr|H3AP69|H3AP69_LATCH Uncharacterized protein (Fragment) OS=Latimeria chalumnae PE=4 SV=1	490	1502	1029	324	470	158	103	0.193004372267333	3e-45
comp138609_c0_seq4	3221	tr	B5X7A6	tr|B5X7A6|B5X7A6_SALSA Nitrilase homolog 2 OS=Salmo salar GN=NIT2 PE=2 SV=1	285	107	958	1	284	285	233	0.217013349891338	3e-164
comp139241_c0_seq7	4452	tr	B5XEL1	tr|B5XEL1|B5XEL1_SALSA Para-hydroxybenzoate--polyprenyltransferase, mitochondrial OS=Salmo salar GN=COQ2 PE=2 SV=1	380	1850	2890	23	377	355	268	0.180592991913747	8e-166
comp135420_c1_seq1	4062	tr	F7D409	tr|F7D409|F7D409_ORNAN Uncharacterized protein OS=Ornithorhynchus anatinus GN=RPGRIP1L PE=4 SV=2	1267	3936	133	1	1263	1283	800	0.590841949778434	0.0
comp203919_c0_seq1	564	tr	H3B0P3	tr|H3B0P3|H3B0P3_LATCH Uncharacterized protein (Fragment) OS=Latimeria chalumnae PE=4 SV=1	519	137	562	2	143	142	101	0.537234042553192	1e-67
comp130810_c0_seq1	2212	tr	I3KBD2	tr|I3KBD2|I3KBD2_ORENI Uncharacterized protein OS=Oreochromis niloticus GN=LOC100708504 PE=4 SV=1	1325	149	2176	3	676	676	506	0.68625678119349	0.0
comp280193_c0_seq1	250	tr	T1G4X9	tr|T1G4X9|T1G4X9_HELRO Uncharacterized protein (Fragment) OS=Helobdella robusta PE=4 SV=1	76	248	63	13	75	63	42	0.504	8e-22
comp193155_c0_seq1	672	tr	H2MEQ7	tr|H2MEQ7|H2MEQ7_ORYLA Uncharacterized protein (Fragment) OS=Oryzias latipes PE=4 SV=1	860	296	3	288	389	105	45	0.200892857142857	1e-05
comp138368_c0_seq1	1612	tr	M3XIC4	tr|M3XIC4|M3XIC4_LATCH Uncharacterized protein OS=Latimeria chalumnae GN=C3orf62 PE=4 SV=1	263	1356	751	1	254	256	95	0.176799007444169	5e-27
comp241222_c0_seq1	364	tr	Q869H2	tr|Q869H2|Q869H2_LYMST Voltage-dependent non-L-type calcium channel alpha-1 subunit isoform A OS=Lymnaea stagnalis PE=2 SV=1	2141	360	1	1490	1609	120	92	0.758241758241758	4e-57
comp213312_c0_seq1	224	tr	R7VK53	tr|R7VK53|R7VK53_CAPTE Uncharacterized protein OS=Capitella teleta GN=CAPTEDRAFT_168987 PE=4 SV=1	260	50	217	12	65	56	33	0.441964285714286	2e-11
comp72340_c0_seq1	216	tr	I3KSM1	tr|I3KSM1|I3KSM1_ORENI Uncharacterized protein OS=Oreochromis niloticus GN=LOC100702862 PE=4 SV=1	572	216	1	431	503	73	45	0.625	3e-16
comp20945_c0_seq1	771	tr	R7UPR4	tr|R7UPR4|R7UPR4_CAPTE Uncharacterized protein OS=Capitella teleta GN=CAPTEDRAFT_213398 PE=4 SV=1	1714	766	485	1619	1712	94	60	0.233463035019455	5e-25
comp149552_c0_seq4	15669	tr	R0K2L9	tr|R0K2L9|R0K2L9_ANAPL Uncharacterized protein KIAA1109 (Fragment) OS=Anas platyrhynchos GN=Anapl_04702 PE=4 SV=1	5003	13241	402	743	4990	4305	3467	0.663794753972813	0.0
comp81280_c0_seq2	1018	tr	K1RSS3	tr|K1RSS3|K1RSS3_CRAGI Myosin heavy chain, striated muscle OS=Crassostrea gigas GN=CGI_10022093 PE=4 SV=1	2002	554	174	1855	1981	127	94	0.277013752455796	4e-60
comp2236_c0_seq1	289	tr	T1D8W1	tr|T1D8W1|T1D8W1_CROHD RRP12-like protein-like protein OS=Crotalus horridus PE=2 SV=1	1287	277	14	859	945	89	40	0.41522491349481	3e-11
comp279079_c0_seq1	219	tr	H2MBL6	tr|H2MBL6|H2MBL6_ORYLA Uncharacterized protein OS=Oryzias latipes PE=4 SV=1	212	218	48	92	152	61	29	0.397260273972603	5e-04
comp135645_c1_seq4	1669	tr	E7FGT6	tr|E7FGT6|E7FGT6_DANRE Uncharacterized protein OS=Danio rerio PE=4 SV=1	570	735	1223	9	169	167	76	0.136608747753146	3e-28
comp192308_c0_seq1	524	tr	R7UZC4	tr|R7UZC4|R7UZC4_CAPTE Uncharacterized protein OS=Capitella teleta GN=CAPTEDRAFT_170392 PE=4 SV=1	560	2	121	521	560	40	28	0.16030534351145	2e-10
comp94474_c0_seq1	897	tr	H3A2H6	tr|H3A2H6|H3A2H6_LATCH Uncharacterized protein (Fragment) OS=Latimeria chalumnae PE=3 SV=1	328	897	109	52	314	266	114	0.381270903010033	8e-53
comp148969_c1_seq2	3762	tr	F7CZW8	tr|F7CZW8|F7CZW8_MONDO Uncharacterized protein OS=Monodelphis domestica GN=TMEM185A PE=4 SV=1	350	419	1468	1	350	350	328	0.261562998405104	0.0
comp24482_c0_seq1	434	tr	K1R6Z2	tr|K1R6Z2|K1R6Z2_CRAGI Macrophage erythroblast attacher OS=Crassostrea gigas GN=CGI_10024494 PE=4 SV=1	389	141	434	3	102	100	69	0.476958525345622	5e-35
comp124983_c0_seq1	1480	tr	G1SDN3	tr|G1SDN3|G1SDN3_RABIT Uncharacterized protein (Fragment) OS=Oryctolagus cuniculus GN=EIF1 PE=4 SV=2	341	1361	972	211	341	131	114	0.231081081081081	5e-59
comp142787_c0_seq1	1379	tr	F1R601	tr|F1R601|F1R601_DANRE Uncharacterized protein (Fragment) OS=Danio rerio GN=fgd1 PE=4 SV=1	839	1	1188	444	839	397	326	0.709209572153735	0.0
comp130827_c0_seq1	2762	tr	Q60I73	tr|Q60I73|Q60I73_DANRE Cadherin-related neuronal receptor variable 4 OS=Danio rerio GN=pcdh2ab3 PE=2 SV=1	939	345	2366	1	671	674	411	0.446415640839971	0.0
comp13151_c0_seq1	475	tr	R7TC07	tr|R7TC07|R7TC07_CAPTE Uncharacterized protein (Fragment) OS=Capitella teleta GN=CAPTEDRAFT_77208 PE=4 SV=1	132	2	103	21	54	34	26	0.164210526315789	7e-10
comp133570_c0_seq1	3192	tr	H1A8Z0	tr|H1A8Z0|H1A8Z0_TAKOB Solute carrier family 4, sodium borate transporter, member 11B OS=Takifugu obscurus GN=Slc4a11B PE=2 SV=1	844	187	2700	1	844	848	659	0.619360902255639	0.0
comp111414_c0_seq1	1520	tr	E5S0B3	tr|E5S0B3|E5S0B3_TRISP Putative integrase core domain protein OS=Trichinella spiralis GN=Tsp_09023 PE=4 SV=1	1259	1366	1070	832	929	102	36	0.0710526315789474	3e-07
comp136917_c0_seq1	2509	tr	B5X0Y1	tr|B5X0Y1|B5X0Y1_SALSA Neurogenic differentiation factor OS=Salmo salar GN=NDF1 PE=2 SV=1	354	138	1184	1	353	353	286	0.341968911917098	2e-179
comp138755_c0_seq29	2182	tr	U3JAZ4	tr|U3JAZ4|U3JAZ4_DANRE Uncharacterized protein OS=Danio rerio GN=si:ch211-194k22.8 PE=4 SV=1	326	1152	202	1	300	328	176	0.241979835013749	1e-87
comp149122_c0_seq1	5827	tr	Q76IM1	tr|Q76IM1|Q76IM1_DANRE Pol-like protein OS=Danio rerio GN=ORF2 PE=4 SV=1	1329	1710	5639	20	1323	1311	594	0.305817744980264	0.0
comp77387_c0_seq2	1052	tr	L5M8Z5	tr|L5M8Z5|L5M8Z5_MYODS DCN1-like protein OS=Myotis davidii GN=MDA_GLEAN10015851 PE=4 SV=1	307	190	909	57	302	251	148	0.422053231939163	3e-93
comp92810_c0_seq1	1477	tr	R7TVN0	tr|R7TVN0|R7TVN0_CAPTE Uncharacterized protein (Fragment) OS=Capitella teleta GN=CAPTEDRAFT_62745 PE=4 SV=1	509	1276	2	2	447	450	206	0.418415707515234	4e-119
comp245693_c0_seq1	266	tr	K1QFV8	tr|K1QFV8|K1QFV8_CRAGI Putative ATP-dependent RNA helicase DHX34 OS=Crassostrea gigas GN=CGI_10006035 PE=4 SV=1	1211	1	264	738	818	88	40	0.451127819548872	4e-08
comp214657_c0_seq1	283	tr	Q7QI04	tr|Q7QI04|Q7QI04_ANOGA AGAP000974-PA OS=Anopheles gambiae GN=AgaP_AGAP000974 PE=4 SV=4	1561	264	22	38	128	92	31	0.328621908127208	2e-04
comp94047_c0_seq1	1833	tr	T1FN96	tr|T1FN96|T1FN96_HELRO Uncharacterized protein OS=Helobdella robusta PE=3 SV=1	681	1	1635	111	655	545	489	0.800327332242226	0.0
comp214485_c0_seq1	276	tr	H3AE93	tr|H3AE93|H3AE93_LATCH Uncharacterized protein (Fragment) OS=Latimeria chalumnae PE=4 SV=1	408	257	72	343	405	63	29	0.315217391304348	7e-05
comp129404_c0_seq1	1366	tr	H3AMY4	tr|H3AMY4|H3AMY4_LATCH Uncharacterized protein OS=Latimeria chalumnae PE=4 SV=1	310	420	1265	13	310	298	175	0.384333821376281	1e-78
comp135084_c0_seq1	2017	tr	F1N8G9	tr|F1N8G9|F1N8G9_CHICK Uncharacterized protein OS=Gallus gallus GN=EIF4G3 PE=4 SV=2	1600	1966	479	1106	1600	498	365	0.542885473475459	0.0
comp172591_c0_seq1	369	tr	R7TTJ5	tr|R7TTJ5|R7TTJ5_CAPTE Uncharacterized protein OS=Capitella teleta GN=CAPTEDRAFT_19394 PE=4 SV=1	563	367	2	99	220	122	86	0.699186991869919	7e-52
comp236934_c0_seq1	208	tr	T1F3C6	tr|T1F3C6|T1F3C6_HELRO Uncharacterized protein OS=Helobdella robusta PE=4 SV=1	364	207	19	226	294	69	34	0.490384615384615	5e-12
comp143382_c0_seq1	797	tr	E7FEG0	tr|E7FEG0|E7FEG0_DANRE Uncharacterized protein OS=Danio rerio GN=LOC565801 PE=4 SV=1	809	1	780	236	487	262	137	0.515683814303639	1e-71
comp139158_c0_seq1	232	tr	H2YQW0	tr|H2YQW0|H2YQW0_CIOSA Uncharacterized protein OS=Ciona savignyi GN=Csa.11063 PE=4 SV=1	135	231	1	41	117	77	77	0.995689655172414	5e-48
comp185975_c0_seq1	301	tr	T1JTX1	tr|T1JTX1|T1JTX1_TETUR Uncharacterized protein OS=Tetranychus urticae PE=4 SV=1	572	299	3	141	238	100	41	0.408637873754153	2e-11
comp227853_c0_seq1	433	tr	R7UTN4	tr|R7UTN4|R7UTN4_CAPTE Uncharacterized protein OS=Capitella teleta GN=CAPTEDRAFT_178692 PE=4 SV=1	1522	3	431	561	709	149	96	0.665127020785219	1e-51
comp166548_c0_seq1	345	tr	K7F9R5	tr|K7F9R5|K7F9R5_PELSI Uncharacterized protein OS=Pelodiscus sinensis PE=3 SV=1	1635	29	343	24	126	105	47	0.408695652173913	7e-17
comp143973_c0_seq1	3402	tr	I3KD68	tr|I3KD68|I3KD68_ORENI Uncharacterized protein OS=Oreochromis niloticus GN=ipo11 PE=4 SV=1	975	263	2668	1	802	802	720	0.634920634920635	0.0
comp47184_c1_seq1	201	tr	T1F8Q5	tr|T1F8Q5|T1F8Q5_HELRO Uncharacterized protein OS=Helobdella robusta PE=4 SV=1	497	200	3	43	108	66	65	0.970149253731343	9e-36
comp283370_c0_seq1	260	tr	K1QNJ9	tr|K1QNJ9|K1QNJ9_CRAGI Uncharacterized protein OS=Crassostrea gigas GN=CGI_10028073 PE=4 SV=1	320	258	7	225	298	84	53	0.611538461538462	3e-28
comp122763_c0_seq2	1292	tr	T1F8W6	tr|T1F8W6|T1F8W6_HELRO Uncharacterized protein OS=Helobdella robusta PE=4 SV=1	234	1124	660	17	158	164	49	0.113777089783282	4e-09
comp132516_c0_seq1	663	tr	D4A2D8	tr|D4A2D8|D4A2D8_RAT LSM7 homolog, U6 small nuclear RNA associated (S. cerevisiae) (Predicted), isoform CRA_d OS=Rattus norvegicus GN=Lsm7 PE=4 SV=1	103	144	449	1	102	102	98	0.443438914027149	3e-62
comp136916_c1_seq3	3239	sp	Q8N8X9	sp|Q8N8X9|MB213_HUMAN Protein mab-21-like 3 OS=Homo sapiens GN=MAB21L3 PE=2 SV=2	362	1895	921	5	357	362	98	0.0907687557888237	5e-24
comp90525_c2_seq1	672	tr	R7V8G1	tr|R7V8G1|R7V8G1_CAPTE Uncharacterized protein OS=Capitella teleta GN=CAPTEDRAFT_148159 PE=4 SV=1	931	671	279	692	822	131	92	0.410714285714286	1e-48
comp10140_c0_seq1	336	tr	H3HRT7	tr|H3HRT7|H3HRT7_STRPU Uncharacterized protein OS=Strongylocentrotus purpuratus PE=4 SV=1	423	1	336	31	141	121	42	0.375	1e-04
comp137783_c2_seq2	1695	tr	F1MNA3	tr|F1MNA3|F1MNA3_BOVIN Uncharacterized protein OS=Bos taurus GN=MEIS2 PE=2 SV=2	477	688	1695	1	336	336	329	0.582300884955752	0.0
comp115437_c0_seq1	955	tr	T1FS24	tr|T1FS24|T1FS24_HELRO Uncharacterized protein OS=Helobdella robusta PE=4 SV=1	903	3	503	341	506	169	79	0.248167539267016	6e-41
comp140898_c0_seq1	1891	tr	M7BUX6	tr|M7BUX6|M7BUX6_CHEMY Rho-related GTP-binding protein RhoV OS=Chelonia mydas GN=UY3_03221 PE=3 SV=1	231	1429	722	1	231	238	169	0.268112109994712	4e-105
comp143914_c0_seq12	2644	tr	F1QY10	tr|F1QY10|F1QY10_DANRE Uncharacterized protein OS=Danio rerio GN=si:ch73-78i5.3 PE=3 SV=1	502	1977	661	93	500	458	187	0.212178517397882	3e-65
comp138073_c1_seq1	825	tr	Q08BS8	tr|Q08BS8|Q08BS8_DANRE Zgc:152701 OS=Danio rerio GN=hdac4 PE=2 SV=1	1023	771	1	529	784	257	237	0.861818181818182	3e-164
comp219633_c0_seq1	282	tr	T1FM27	tr|T1FM27|T1FM27_HELRO Uncharacterized protein OS=Helobdella robusta PE=4 SV=1	502	233	3	353	429	77	50	0.531914893617021	3e-28
comp287564_c0_seq1	273	tr	B7Q5A8	tr|B7Q5A8|B7Q5A8_IXOSC Putative uncharacterized protein (Fragment) OS=Ixodes scapularis GN=IscW_ISCW024648 PE=4 SV=1	169	271	2	71	164	95	34	0.373626373626374	1e-06
comp110890_c0_seq2	990	tr	T2M8W8	tr|T2M8W8|T2M8W8_HYDVU Uncharacterized protein C11orf46 (Fragment) OS=Hydra vulgaris GN=C11orf46 PE=2 SV=1	453	45	728	107	310	230	69	0.209090909090909	6e-23
comp33157_c0_seq1	209	tr	T1FVQ5	tr|T1FVQ5|T1FVQ5_HELRO Uncharacterized protein OS=Helobdella robusta PE=4 SV=1	1174	209	3	18	83	69	48	0.688995215311005	4e-22
comp20213_c0_seq1	250	tr	T1EE36	tr|T1EE36|T1EE36_HELRO Uncharacterized protein OS=Helobdella robusta PE=4 SV=1	444	250	2	212	294	83	69	0.828	1e-45
comp196588_c0_seq1	229	tr	A7T1K6	tr|A7T1K6|A7T1K6_NEMVE Predicted protein OS=Nematostella vectensis GN=v1g141896 PE=4 SV=1	327	3	227	53	127	75	57	0.746724890829694	2e-35
comp126049_c1_seq1	1288	tr	K7FWM4	tr|K7FWM4|K7FWM4_PELSI Uncharacterized protein OS=Pelodiscus sinensis GN=TFAP2E PE=4 SV=1	467	940	563	1	127	127	109	0.25388198757764	2e-43
comp125877_c1_seq7	1968	tr	G1KIP2	tr|G1KIP2|G1KIP2_ANOCA Uncharacterized protein OS=Anolis carolinensis GN=PDE4D PE=3 SV=2	701	670	1968	1	432	433	343	0.522865853658537	0.0
comp135858_c0_seq1	3549	tr	F1QNX4	tr|F1QNX4|F1QNX4_DANRE DNA topoisomerase OS=Danio rerio GN=top3b PE=3 SV=1	862	3354	886	1	824	824	731	0.617920540997464	0.0
comp128058_c3_seq1	949	tr	Q8UWD0	tr|Q8UWD0|Q8UWD0_TETNG Lambda-recombinase-like protein (Fragment) OS=Tetraodon nigroviridis PE=4 SV=1	1250	591	232	1107	1226	124	50	0.158061116965227	2e-16
comp114503_c0_seq1	1051	tr	B3TK48	tr|B3TK48|B3TK48_HALDV Mitochondrial ATP synthase subunit 9-like protein OS=Haliotis diversicolor PE=2 SV=1	157	965	564	1	143	147	86	0.245480494766889	4e-22
comp129635_c1_seq1	1209	tr	F9W2Y0	tr|F9W2Y0|F9W2Y0_CHICK Voltage-dependent sodium channel SCN10A OS=Gallus gallus PE=2 SV=1	2038	2	1081	1678	2038	362	285	0.707196029776675	6e-165
comp138408_c0_seq2	3096	tr	F6W0X5	tr|F6W0X5|F6W0X5_MONDO Uncharacterized protein OS=Monodelphis domestica GN=KLHDC1 PE=4 SV=2	496	2874	1720	97	444	387	228	0.22093023255814	3e-150
comp134851_c0_seq1	274	tr	G3PJE5	tr|G3PJE5|G3PJE5_GASAC Uncharacterized protein OS=Gasterosteus aculeatus PE=3 SV=1	221	273	100	160	221	63	33	0.361313868613139	9e-09
comp169028_c0_seq1	306	tr	T0QLV7	tr|T0QLV7|T0QLV7_9STRA Uncharacterized protein OS=Saprolegnia diclina VS20 GN=SDRG_06990 PE=4 SV=1	85	3	251	3	85	83	82	0.803921568627451	2e-53
comp276018_c0_seq1	246	tr	T1FQ77	tr|T1FQ77|T1FQ77_HELRO Uncharacterized protein OS=Helobdella robusta PE=4 SV=1	566	38	244	433	500	69	47	0.573170731707317	2e-20
comp146057_c2_seq1	4707	tr	K7F997	tr|K7F997|K7F997_PELSI Uncharacterized protein OS=Pelodiscus sinensis GN=NPHP4 PE=4 SV=1	1447	4489	218	1	1446	1457	857	0.546207775653282	0.0
comp141805_c0_seq2	1099	tr	R0LUE2	tr|R0LUE2|R0LUE2_ANAPL Chloride channel protein 4 (Fragment) OS=Anas platyrhynchos GN=Anapl_04639 PE=4 SV=1	760	165	1097	1	311	311	293	0.799818016378526	4e-176
comp144522_c0_seq5	2409	tr	F6X7U1	tr|F6X7U1|F6X7U1_XENTR Uncharacterized protein (Fragment) OS=Xenopus tropicalis PE=4 SV=1	1123	1545	1754	1049	1118	70	60	0.074719800747198	2e-26
comp141992_c3_seq1	1645	tr	H3B7I4	tr|H3B7I4|H3B7I4_LATCH Uncharacterized protein OS=Latimeria chalumnae PE=4 SV=2	478	1481	48	1	478	478	390	0.711246200607903	0.0
comp144010_c0_seq2	2932	tr	G1KE59	tr|G1KE59|G1KE59_ANOCA Uncharacterized protein OS=Anolis carolinensis GN=SGSM3 PE=4 SV=2	752	405	2714	14	752	770	605	0.619031377899045	0.0
comp141624_c1_seq4	2088	tr	I3K5L2	tr|I3K5L2|I3K5L2_ORENI Uncharacterized protein (Fragment) OS=Oreochromis niloticus GN=LOC100712287 PE=4 SV=1	825	295	2088	3	603	615	359	0.515804597701149	0.0
comp129328_c0_seq5	4334	tr	I3IUS8	tr|I3IUS8|I3IUS8_ORENI Uncharacterized protein OS=Oreochromis niloticus GN=LOC100697569 PE=4 SV=1	1286	1359	4235	226	1184	959	823	0.569681587448085	0.0
comp91414_c0_seq1	273	tr	R7U801	tr|R7U801|R7U801_CAPTE Uncharacterized protein OS=Capitella teleta GN=CAPTEDRAFT_100274 PE=4 SV=1	1026	164	271	451	486	36	24	0.263736263736264	1e-06
comp258328_c0_seq1	246	tr	G7NTZ5	tr|G7NTZ5|G7NTZ5_MACFA Putative uncharacterized protein OS=Macaca fascicularis GN=EGM_01389 PE=4 SV=1	1545	2	175	1359	1413	58	27	0.329268292682927	1e-05
comp198486_c0_seq1	452	tr	R7V346	tr|R7V346|R7V346_CAPTE Uncharacterized protein (Fragment) OS=Capitella teleta GN=CAPTEDRAFT_173961 PE=4 SV=1	746	38	445	142	277	136	62	0.411504424778761	4e-32
comp139072_c0_seq2	865	tr	H2SZD0	tr|H2SZD0|H2SZD0_TAKRU Uncharacterized protein OS=Takifugu rubripes GN=DNM3 (2 of 2) PE=3 SV=1	843	864	115	524	787	264	209	0.72485549132948	6e-122
comp190642_c0_seq1	430	tr	F1RDW4	tr|F1RDW4|F1RDW4_DANRE Uncharacterized protein (Fragment) OS=Danio rerio GN=LOC556241 PE=4 SV=1	1509	8	427	1272	1409	140	63	0.43953488372093	8e-28
comp83116_c0_seq1	212	tr	H3B6L0	tr|H3B6L0|H3B6L0_LATCH Uncharacterized protein OS=Latimeria chalumnae PE=4 SV=1	2360	2	208	65	133	69	44	0.622641509433962	3e-06
comp278492_c0_seq1	249	tr	F1Q9F9	tr|F1Q9F9|F1Q9F9_DANRE Uncharacterized protein (Fragment) OS=Danio rerio PE=4 SV=1	381	103	243	1	47	47	24	0.289156626506024	2e-07
comp21503_c0_seq1	1065	sp	Q8BHI9	sp|Q8BHI9|NIM1_MOUSE Serine/threonine-protein kinase NIM1 OS=Mus musculus GN=Nim1 PE=2 SV=1	436	851	3	20	301	283	191	0.538028169014084	5e-136
comp86690_c0_seq2	293	tr	H2MXQ9	tr|H2MXQ9|H2MXQ9_ORYLA Uncharacterized protein (Fragment) OS=Oryzias latipes PE=4 SV=1	279	3	182	206	266	61	28	0.286689419795222	2e-08
comp140252_c1_seq1	1953	tr	M3XK68	tr|M3XK68|M3XK68_LATCH Uncharacterized protein OS=Latimeria chalumnae PE=4 SV=1	486	1723	596	51	472	422	173	0.265745007680492	7e-77
comp69055_c0_seq1	633	tr	H3AJY3	tr|H3AJY3|H3AJY3_LATCH Uncharacterized protein (Fragment) OS=Latimeria chalumnae PE=4 SV=1	123	186	461	31	122	92	55	0.260663507109005	2e-31
comp131751_c0_seq1	268	tr	E9QG95	tr|E9QG95|E9QG95_DANRE Uncharacterized protein OS=Danio rerio GN=pcnxl3 PE=4 SV=1	2269	267	1	1472	1560	89	87	0.973880597014925	1e-51
comp148255_c0_seq2	4515	sp	A7XYH5	sp|A7XYH5|SOBP_CHICK Sine oculis-binding protein homolog OS=Gallus gallus GN=SOBP PE=2 SV=1	873	4246	1826	1	788	827	495	0.32890365448505	0.0
comp241647_c0_seq1	263	tr	R7UWG9	tr|R7UWG9|R7UWG9_CAPTE Uncharacterized protein OS=Capitella teleta GN=CAPTEDRAFT_96432 PE=4 SV=1	503	62	262	131	197	67	50	0.570342205323194	3e-27
comp253418_c0_seq1	284	tr	T1G8W2	tr|T1G8W2|T1G8W2_HELRO Uncharacterized protein OS=Helobdella robusta PE=3 SV=1	643	3	284	380	477	98	64	0.676056338028169	3e-35
comp123288_c1_seq1	859	tr	R7T8V6	tr|R7T8V6|R7T8V6_CAPTE Uncharacterized protein OS=Capitella teleta GN=CAPTEDRAFT_156731 PE=4 SV=1	289	855	694	236	289	54	48	0.167636786961583	4e-19
comp36170_c0_seq1	335	tr	R7V3K1	tr|R7V3K1|R7V3K1_CAPTE Uncharacterized protein OS=Capitella teleta GN=CAPTEDRAFT_159573 PE=4 SV=1	719	180	1	1	58	60	52	0.465671641791045	3e-24
comp280572_c0_seq1	354	tr	T1FS22	tr|T1FS22|T1FS22_HELRO Uncharacterized protein OS=Helobdella robusta PE=4 SV=1	373	1	339	185	297	113	57	0.483050847457627	4e-30
comp71086_c0_seq1	214	tr	F6UC26	tr|F6UC26|F6UC26_XENTR Uncharacterized protein OS=Xenopus tropicalis PE=4 SV=1	296	6	212	217	285	69	42	0.588785046728972	9e-19
comp265624_c0_seq1	314	tr	F7GEJ6	tr|F7GEJ6|F7GEJ6_ORNAN Uncharacterized protein OS=Ornithorhynchus anatinus GN=LOC100073685 PE=4 SV=2	764	312	4	479	582	108	39	0.372611464968153	1e-06
comp112808_c0_seq3	1319	tr	C3YYS6	tr|C3YYS6|C3YYS6_BRAFL Putative uncharacterized protein OS=Branchiostoma floridae GN=BRAFLDRAFT_123391 PE=4 SV=1	580	1207	641	363	548	199	59	0.134192570128886	2e-13
comp128418_c0_seq1	1992	tr	H3ACH9	tr|H3ACH9|H3ACH9_LATCH Uncharacterized protein OS=Latimeria chalumnae PE=3 SV=2	426	460	1740	1	426	427	314	0.47289156626506	0.0
comp15544_c1_seq1	389	tr	Q76B35	tr|Q76B35|Q76B35_TAKRU Gag-like protein OS=Takifugu rubripes GN=ORF1 PE=4 SV=1	420	24	389	58	177	122	52	0.401028277634961	4e-24
comp118543_c0_seq1	223	tr	M7C304	tr|M7C304|M7C304_CHEMY Nucleoprotein TPR OS=Chelonia mydas GN=UY3_04107 PE=4 SV=1	2177	3	215	1863	1934	73	37	0.497757847533632	1e-04
comp277331_c0_seq1	315	tr	R7TP28	tr|R7TP28|R7TP28_CAPTE Uncharacterized protein OS=Capitella teleta GN=CAPTEDRAFT_179314 PE=4 SV=1	794	2	295	190	286	98	49	0.466666666666667	1e-23
comp138788_c0_seq1	1871	tr	H3AJI6	tr|H3AJI6|H3AJI6_LATCH Uncharacterized protein OS=Latimeria chalumnae PE=4 SV=1	1795	1839	781	1428	1790	368	211	0.338321753073223	5e-67
comp268575_c0_seq1	296	tr	D0UM51	tr|D0UM51|D0UM51_9ARAC ATP synthase (Fragment) OS=Leiobunum verrucosum PE=2 SV=1	168	20	295	66	157	92	61	0.618243243243243	1e-34
comp123817_c0_seq1	2745	tr	A9ZT79	tr|A9ZT79|A9ZT79_SOLSE Ribosomal protein L6 OS=Solea senegalensis GN=RPL6 PE=2 SV=1	258	2693	1926	1	258	258	217	0.237158469945355	4e-131
comp140796_c2_seq2	1133	tr	I7CKH8	tr|I7CKH8|I7CKH8_9TELE Ribonucleotide reductase small subunit R2ii OS=Carassius carassius PE=2 SV=1	386	254	1129	1	294	294	245	0.648720211827008	1e-171
comp9488_c1_seq1	286	tr	H0Z5T9	tr|H0Z5T9|H0Z5T9_TAEGU Uncharacterized protein OS=Taeniopygia guttata GN=BBOX1 PE=4 SV=1	388	2	262	270	353	87	40	0.41958041958042	6e-15
comp138515_c0_seq3	1566	tr	H3AUJ0	tr|H3AUJ0|H3AUJ0_LATCH Uncharacterized protein (Fragment) OS=Latimeria chalumnae PE=4 SV=1	341	1274	351	20	337	325	152	0.291187739463602	1e-66
comp132702_c1_seq3	2780	tr	Q1XG86	tr|Q1XG86|Q1XG86_ONCMY Pumilio-2A OS=Oncorhynchus mykiss GN=pum-2A PE=2 SV=1	1184	16	144	1142	1184	43	41	0.0442446043165468	4e-15
comp163103_c0_seq1	1497	tr	Q7QIJ4	tr|Q7QIJ4|Q7QIJ4_ANOGA AGAP006904-PA OS=Anopheles gambiae GN=AGAP006904 PE=4 SV=3	570	1386	16	9	453	464	195	0.390781563126253	2e-94
comp143873_c0_seq2	3177	tr	I3JDS6	tr|I3JDS6|I3JDS6_ORENI Uncharacterized protein (Fragment) OS=Oreochromis niloticus GN=LOC100703888 PE=4 SV=1	1286	3176	1602	759	1283	526	411	0.388101983002833	0.0
comp138583_c0_seq1	2097	tr	H3BDG3	tr|H3BDG3|H3BDG3_LATCH Uncharacterized protein OS=Latimeria chalumnae PE=3 SV=1	250	1654	929	1	250	251	210	0.300429184549356	2e-109
comp97972_c0_seq1	237	sp	O92815	sp|O92815|POL_WDSV Gag-Pol polyprotein OS=Walleye dermal sarcoma virus GN=gag-pol PE=1 SV=2	1752	236	33	845	912	68	44	0.556962025316456	8e-22
comp111756_c0_seq2	693	tr	I3KXV5	tr|I3KXV5|I3KXV5_ORENI Uncharacterized protein OS=Oreochromis niloticus PE=4 SV=1	271	481	95	133	269	142	60	0.25974025974026	3e-18
comp146466_c0_seq1	8232	tr	F7DTS1	tr|F7DTS1|F7DTS1_ORNAN Uncharacterized protein OS=Ornithorhynchus anatinus GN=CDHR2 PE=4 SV=2	2181	1136	7249	1	2046	2058	1039	0.378644314868805	0.0
comp144355_c1_seq6	1556	tr	H2MWJ3	tr|H2MWJ3|H2MWJ3_ORYLA V-type proton ATPase subunit F OS=Oryzias latipes GN=LOC101164034 PE=3 SV=1	119	1258	902	1	119	119	115	0.22172236503856	1e-72
comp38576_c0_seq1	480	tr	K1P720	tr|K1P720|K1P720_CRAGI Inositol-trisphosphate 3-kinase C OS=Crassostrea gigas GN=CGI_10008497 PE=4 SV=1	456	40	480	89	225	148	60	0.375	3e-20
comp120012_c0_seq1	343	tr	I3KV26	tr|I3KV26|I3KV26_ORENI Uncharacterized protein OS=Oreochromis niloticus GN=LOC100708945 PE=4 SV=1	661	137	6	43	86	44	25	0.21865889212828	3e-05
comp38412_c0_seq1	544	tr	T1ELF5	tr|T1ELF5|T1ELF5_HELRO tRNA pseudouridine synthase OS=Helobdella robusta PE=3 SV=1	439	543	10	219	396	178	106	0.584558823529412	2e-72
comp123772_c1_seq1	305	tr	M3ZNC8	tr|M3ZNC8|M3ZNC8_XIPMA Uncharacterized protein OS=Xiphophorus maculatus PE=4 SV=1	818	242	51	392	458	67	28	0.275409836065574	3e-04
comp57830_c0_seq1	220	tr	E6ZGH3	tr|E6ZGH3|E6ZGH3_DICLA Transposase OS=Dicentrarchus labrax GN=DLA_It01150 PE=4 SV=1	236	22	219	100	170	71	30	0.409090909090909	0.001
comp128450_c1_seq4	2135	tr	H3B4C0	tr|H3B4C0|H3B4C0_LATCH Uncharacterized protein OS=Latimeria chalumnae PE=4 SV=1	318	142	1092	1	318	320	198	0.278220140515222	1e-121
comp93620_c2_seq1	267	tr	H3AGU5	tr|H3AGU5|H3AGU5_LATCH Uncharacterized protein (Fragment) OS=Latimeria chalumnae PE=4 SV=1	701	6	266	380	463	89	35	0.393258426966292	1e-07
comp210649_c0_seq1	275	tr	F6YLU8	tr|F6YLU8|F6YLU8_XENTR Uncharacterized protein OS=Xenopus tropicalis GN=lrp6 PE=4 SV=1	1613	2	274	127	212	91	62	0.676363636363636	7e-31
comp136453_c0_seq1	1780	tr	H3ACC4	tr|H3ACC4|H3ACC4_LATCH Uncharacterized protein (Fragment) OS=Latimeria chalumnae PE=4 SV=1	515	1512	181	62	507	447	248	0.417977528089888	1e-175
comp200218_c0_seq1	265	tr	H3HY95	tr|H3HY95|H3HY95_STRPU Uncharacterized protein OS=Strongylocentrotus purpuratus PE=4 SV=1	1343	191	3	698	761	64	27	0.305660377358491	1e-04
comp80409_c1_seq1	229	tr	H3J477	tr|H3J477|H3J477_STRPU Uncharacterized protein OS=Strongylocentrotus purpuratus PE=4 SV=1	457	166	2	106	173	68	27	0.353711790393013	6e-04
comp143632_c0_seq12	4859	tr	H3AI10	tr|H3AI10|H3AI10_LATCH Uncharacterized protein OS=Latimeria chalumnae PE=4 SV=1	682	4329	2290	7	681	685	538	0.332167112574604	0.0
comp217049_c0_seq1	336	tr	G1KGJ9	tr|G1KGJ9|G1KGJ9_ANOCA Uncharacterized protein (Fragment) OS=Anolis carolinensis GN=LOC100551608 PE=3 SV=1	245	1	315	55	159	105	95	0.848214285714286	2e-63
comp15078_c0_seq1	386	tr	H2ZTR3	tr|H2ZTR3|H2ZTR3_LATCH Uncharacterized protein OS=Latimeria chalumnae PE=3 SV=1	378	2	241	298	377	80	69	0.536269430051813	1e-41
comp146758_c0_seq2	3808	tr	F1QLJ3	tr|F1QLJ3|F1QLJ3_DANRE Uncharacterized protein OS=Danio rerio GN=ripk4 PE=2 SV=1	835	3509	1200	16	780	772	548	0.43172268907563	0.0
comp36198_c0_seq1	288	tr	M4AG22	tr|M4AG22|M4AG22_XIPMA Uncharacterized protein OS=Xiphophorus maculatus PE=4 SV=1	1076	3	287	313	401	95	38	0.395833333333333	1e-09
comp209953_c0_seq1	390	tr	C3ZQT0	tr|C3ZQT0|C3ZQT0_BRAFL Putative uncharacterized protein OS=Branchiostoma floridae GN=BRAFLDRAFT_75096 PE=4 SV=1	435	385	5	35	162	128	69	0.530769230769231	8e-29
comp298109_c0_seq1	216	tr	T0R7R6	tr|T0R7R6|T0R7R6_9STRA Uncharacterized protein OS=Saprolegnia diclina VS20 GN=SDRG_14096 PE=4 SV=1	460	215	18	395	460	66	66	0.916666666666667	2e-37
comp119240_c0_seq3	1406	tr	F1R3F8	tr|F1R3F8|F1R3F8_DANRE Uncharacterized protein OS=Danio rerio GN=bricd5 PE=4 SV=1	228	91	597	62	228	169	102	0.217638691322902	6e-68
comp182695_c0_seq1	611	tr	R7V520	tr|R7V520|R7V520_CAPTE Uncharacterized protein OS=Capitella teleta GN=CAPTEDRAFT_165957 PE=4 SV=1	355	215	598	7	134	128	87	0.427168576104746	7e-47
comp206549_c0_seq1	448	tr	E5F066	tr|E5F066|E5F066_APLCA DNA methyltransferase 1 (Fragment) OS=Aplysia californica PE=2 SV=1	405	446	3	35	182	148	124	0.830357142857143	7e-83
comp21612_c0_seq1	315	tr	R7UER7	tr|R7UER7|R7UER7_CAPTE Uncharacterized protein OS=Capitella teleta GN=CAPTEDRAFT_227872 PE=4 SV=1	813	3	314	221	324	104	54	0.514285714285714	7e-27
comp137684_c2_seq1	1132	tr	E2R1R9	tr|E2R1R9|E2R1R9_CANFA Uncharacterized protein OS=Canis familiaris GN=TNFRSF9 PE=4 SV=2	256	387	1058	22	253	263	78	0.206713780918728	7e-11
comp125773_c2_seq1	384	tr	G3P8S5	tr|G3P8S5|G3P8S5_GASAC Uncharacterized protein (Fragment) OS=Gasterosteus aculeatus PE=4 SV=1	309	2	265	220	307	88	79	0.6171875	8e-50
comp12132_c0_seq1	215	tr	T1IYS2	tr|T1IYS2|T1IYS2_STRMM Uncharacterized protein OS=Strigamia maritima PE=4 SV=1	4900	12	215	1198	1265	68	43	0.6	2e-22
comp128211_c0_seq1	1812	tr	Q66ID0	tr|Q66ID0|Q66ID0_DANRE Zgc:101772 OS=Danio rerio GN=zgc:101772 PE=2 SV=1	159	1471	1016	1	158	158	94	0.155629139072848	2e-49
comp163825_c0_seq1	257	tr	R7VCH3	tr|R7VCH3|R7VCH3_CAPTE Uncharacterized protein OS=Capitella teleta GN=CAPTEDRAFT_192434 PE=4 SV=1	1562	203	6	234	303	70	27	0.315175097276265	2e-04
comp272808_c0_seq1	380	tr	D2PVF1	tr|D2PVF1|D2PVF1_KRIFD Adenine phosphoribosyltransferase OS=Kribbella flavida (strain DSM 17836 / JCM 10339 / NBRC 14399) GN=apt PE=3 SV=1	179	17	361	58	168	115	47	0.371052631578947	4e-15
comp126010_c1_seq1	282	tr	G1KRS0	tr|G1KRS0|G1KRS0_ANOCA Uncharacterized protein (Fragment) OS=Anolis carolinensis PE=4 SV=1	183	2	280	77	169	93	89	0.946808510638298	6e-59
comp283065_c0_seq1	201	tr	C3ZK32	tr|C3ZK32|C3ZK32_BRAFL Putative uncharacterized protein (Fragment) OS=Branchiostoma floridae GN=BRAFLDRAFT_239923 PE=4 SV=1	184	3	200	80	146	68	34	0.507462686567164	2e-11
comp273693_c0_seq1	323	tr	G8FQX6	tr|G8FQX6|G8FQX6_CRAGI Interleukin-1 receptor-associated kinase 1-binding protein 1 OS=Crassostrea gigas PE=2 SV=1	252	263	9	43	119	85	39	0.362229102167183	6e-13
comp148427_c0_seq2	13830	tr	K7GHL4	tr|K7GHL4|K7GHL4_PELSI Uncharacterized protein (Fragment) OS=Pelodiscus sinensis GN=PRKDC PE=4 SV=1	4133	13308	913	1	4133	4146	2894	0.627765726681128	0.0
comp144467_c1_seq2	3222	tr	E7F2Z7	tr|E7F2Z7|E7F2Z7_DANRE Uncharacterized protein OS=Danio rerio GN=si:dkey-92i15.4 PE=4 SV=1	1161	1022	183	883	1156	294	152	0.141527001862197	6e-56
comp140577_c1_seq2	1855	tr	M7BUN2	tr|M7BUN2|M7BUN2_CHEMY Beta-1,3-galactosyl-O-glycosyl-glycoprotein beta-1,6-N-acetylglucosaminyltransferase 7 OS=Chelonia mydas GN=UY3_07025 PE=4 SV=1	464	560	1831	1	464	466	252	0.407547169811321	3e-161
comp242928_c0_seq1	291	tr	T1F851	tr|T1F851|T1F851_HELRO Uncharacterized protein OS=Helobdella robusta PE=4 SV=1	500	3	242	424	500	80	47	0.484536082474227	5e-22
comp88256_c0_seq1	2953	tr	F2TW11	tr|F2TW11|F2TW11_SALR5 Putative uncharacterized protein OS=Salpingoeca rosetta (strain ATCC 50818 / BSB-021) GN=PTSG_00277 PE=4 SV=1	2847	1248	2555	1470	1878	459	130	0.132069082289197	6e-04
comp240709_c0_seq1	532	tr	H2ZTS3	tr|H2ZTS3|H2ZTS3_LATCH Uncharacterized protein OS=Latimeria chalumnae PE=4 SV=1	156	220	5	10	77	72	41	0.231203007518797	3e-16
comp47955_c0_seq1	396	tr	R7VC65	tr|R7VC65|R7VC65_CAPTE Uncharacterized protein OS=Capitella teleta GN=CAPTEDRAFT_228021 PE=4 SV=1	1029	8	394	32	157	129	48	0.363636363636364	8e-16
comp294990_c0_seq1	205	sp	P63242	sp|P63242|IF5A1_MOUSE Eukaryotic translation initiation factor 5A-1 OS=Mus musculus GN=Eif5a PE=1 SV=2	154	2	205	75	142	68	68	0.995121951219512	7e-41
comp140657_c0_seq1	568	tr	F1NR84	tr|F1NR84|F1NR84_CHICK Uncharacterized protein OS=Gallus gallus GN=Gga.54482 PE=4 SV=2	1913	520	416	1878	1913	36	26	0.137323943661972	8e-04
comp190140_c0_seq1	242	tr	R7TZK2	tr|R7TZK2|R7TZK2_CAPTE Uncharacterized protein OS=Capitella teleta GN=CAPTEDRAFT_168421 PE=4 SV=1	152	8	148	94	140	47	35	0.433884297520661	5e-15
comp144986_c0_seq2	2495	tr	F6XQD3	tr|F6XQD3|F6XQD3_XENTR Uncharacterized protein OS=Xenopus tropicalis GN=phf20 PE=4 SV=1	623	1410	2396	256	601	358	131	0.15751503006012	3e-33
comp92361_c0_seq2	736	tr	R7TKL1	tr|R7TKL1|R7TKL1_CAPTE Uncharacterized protein OS=Capitella teleta GN=CAPTEDRAFT_166761 PE=4 SV=1	248	735	22	9	207	239	81	0.330163043478261	6e-31
comp232072_c0_seq1	393	tr	S7MEV2	tr|S7MEV2|S7MEV2_MYOBR Lysosome membrane protein 2 OS=Myotis brandtii GN=D623_10030204 PE=4 SV=1	478	393	1	244	374	132	54	0.412213740458015	1e-25
comp97379_c0_seq1	1195	tr	T1FP32	tr|T1FP32|T1FP32_HELRO Uncharacterized protein OS=Helobdella robusta PE=4 SV=1	307	65	976	1	305	305	232	0.582426778242678	9e-158
comp218130_c0_seq1	208	tr	G3MR43	tr|G3MR43|G3MR43_9ACAR Putative uncharacterized protein OS=Amblyomma maculatum PE=2 SV=1	194	1	198	109	178	70	48	0.692307692307692	3e-23
comp134378_c1_seq1	2159	tr	H3A8J1	tr|H3A8J1|H3A8J1_LATCH Uncharacterized protein (Fragment) OS=Latimeria chalumnae PE=4 SV=1	568	76	1767	3	568	566	371	0.515516442797591	0.0
comp73789_c1_seq1	305	tr	A7SQT4	tr|A7SQT4|A7SQT4_NEMVE Predicted protein OS=Nematostella vectensis GN=v1g215961 PE=4 SV=1	1194	282	1	447	543	98	45	0.442622950819672	1e-16
comp231679_c0_seq1	252	tr	G1T873	tr|G1T873|G1T873_RABIT Uncharacterized protein OS=Oryctolagus cuniculus GN=HERC1 PE=4 SV=2	4844	249	1	4645	4727	83	57	0.678571428571429	7e-33
comp149392_c0_seq1	9774	tr	G3VPS4	tr|G3VPS4|G3VPS4_SARHA Uncharacterized protein OS=Sarcophilus harrisii GN=LAMB1 PE=4 SV=1	1788	9571	4229	1	1788	1790	1295	0.397483118477594	0.0
comp141371_c0_seq1	664	tr	G3NKN0	tr|G3NKN0|G3NKN0_GASAC Uncharacterized protein (Fragment) OS=Gasterosteus aculeatus PE=3 SV=1	534	2	664	153	373	221	153	0.691265060240964	6e-108
comp140337_c1_seq4	3074	tr	I3KKG8	tr|I3KKG8|I3KKG8_ORENI Uncharacterized protein OS=Oreochromis niloticus GN=LOC100695876 PE=4 SV=1	623	278	2071	19	622	604	510	0.49772283669486	0.0
comp73045_c1_seq1	558	tr	R7VH01	tr|R7VH01|R7VH01_CAPTE Uncharacterized protein OS=Capitella teleta GN=CAPTEDRAFT_220187 PE=4 SV=1	705	153	7	176	224	49	19	0.102150537634409	2e-04
comp122957_c0_seq1	1105	tr	B5X7K7	tr|B5X7K7|B5X7K7_SALSA Proteasome assembly chaperone 3 OS=Salmo salar GN=PSMG3 PE=2 SV=1	122	953	588	1	122	122	88	0.238914027149321	6e-55
comp232488_c0_seq1	274	tr	H2L7P6	tr|H2L7P6|H2L7P6_ORYLA Uncharacterized protein OS=Oryzias latipes GN=LOC101171678 PE=4 SV=1	1019	2	274	212	302	91	65	0.711678832116788	1e-37
comp47439_c0_seq1	1384	tr	H3CGK9	tr|H3CGK9|H3CGK9_TETNG Uncharacterized protein OS=Tetraodon nigroviridis GN=WDR18 PE=4 SV=1	433	9	1274	1	431	436	184	0.398843930635838	3e-102
comp214040_c0_seq1	428	tr	I6YQJ6	tr|I6YQJ6|I6YQJ6_FENCH Glutamine synthetase OS=Fenneropenaeus chinensis PE=2 SV=1	366	1	426	200	341	142	115	0.80607476635514	5e-70
comp129334_c0_seq1	2428	tr	H3ADU2	tr|H3ADU2|H3ADU2_LATCH Uncharacterized protein OS=Latimeria chalumnae PE=3 SV=1	397	185	1372	1	397	397	322	0.397858319604613	0.0
comp281074_c0_seq1	385	tr	T1G8U4	tr|T1G8U4|T1G8U4_HELRO Uncharacterized protein OS=Helobdella robusta PE=4 SV=1	568	385	2	206	333	128	97	0.755844155844156	3e-49
comp170008_c0_seq1	310	tr	E9QGK5	tr|E9QGK5|E9QGK5_DANRE Uncharacterized protein OS=Danio rerio GN=cnot3a PE=2 SV=1	901	163	2	1	54	54	44	0.425806451612903	3e-19
comp185331_c0_seq1	368	tr	Q4RU41	tr|Q4RU41|Q4RU41_TETNG Chromosome 1 SCAF14995, whole genome shotgun sequence. (Fragment) OS=Tetraodon nigroviridis GN=GSTENG00028963001 PE=4 SV=1	911	3	323	687	793	107	78	0.635869565217391	4e-42
comp206027_c0_seq1	321	tr	I3JVV3	tr|I3JVV3|I3JVV3_ORENI Uncharacterized protein (Fragment) OS=Oreochromis niloticus PE=4 SV=1	4466	3	320	1917	2024	108	100	0.934579439252336	5e-60
comp133049_c2_seq1	272	tr	H2RM85	tr|H2RM85|H2RM85_TAKRU Uncharacterized protein (Fragment) OS=Takifugu rubripes GN=LOC101063706 PE=4 SV=1	189	270	184	161	189	29	25	0.275735294117647	6e-09
comp139900_c0_seq1	2250	tr	Q6DBR2	tr|Q6DBR2|Q6DBR2_DANRE Beta-1,3-glucuronyltransferase 2 (Glucuronosyltransferase S) OS=Danio rerio GN=b3gat2 PE=2 SV=1	316	2146	1229	1	316	317	241	0.321333333333333	3e-159
comp279454_c0_seq1	287	tr	R7TDY1	tr|R7TDY1|R7TDY1_CAPTE Uncharacterized protein (Fragment) OS=Capitella teleta GN=CAPTEDRAFT_104275 PE=4 SV=1	165	2	286	52	146	95	66	0.689895470383275	4e-41
comp136059_c1_seq2	2606	tr	B5SNJ3	tr|B5SNJ3|B5SNJ3_OTOGA Tumor protein p53 binding protein 1 (Predicted) OS=Otolemur garnettii GN=TP53BP1 PE=4 SV=1	1969	2581	245	1155	1968	828	458	0.527244819646969	0.0
comp225375_c0_seq1	288	tr	R7V643	tr|R7V643|R7V643_CAPTE Uncharacterized protein OS=Capitella teleta GN=CAPTEDRAFT_174178 PE=4 SV=1	1510	286	182	1476	1510	35	31	0.322916666666667	1e-11
comp268692_c0_seq1	433	tr	F7DWH2	tr|F7DWH2|F7DWH2_MACMU Uncharacterized protein OS=Macaca mulatta GN=PTPRD PE=2 SV=1	1899	432	1	148	293	146	96	0.665127020785219	3e-58
comp27910_c0_seq1	268	tr	A7SDD6	tr|A7SDD6|A7SDD6_NEMVE Predicted protein OS=Nematostella vectensis GN=v1g235302 PE=3 SV=1	847	2	244	705	785	81	59	0.66044776119403	3e-33
comp198116_c0_seq1	222	tr	H3AYP6	tr|H3AYP6|H3AYP6_LATCH Uncharacterized protein (Fragment) OS=Latimeria chalumnae PE=4 SV=1	642	221	72	191	240	50	37	0.5	2e-20
comp147956_c0_seq3	4858	tr	M3ZM61	tr|M3ZM61|M3ZM61_XIPMA Uncharacterized protein OS=Xiphophorus maculatus PE=4 SV=1	1303	4083	358	1	1250	1259	1063	0.656442980650473	0.0
comp130101_c1_seq1	276	tr	I3IVN8	tr|I3IVN8|I3IVN8_ORENI Uncharacterized protein OS=Oreochromis niloticus GN=LOC100699350 PE=3 SV=1	303	3	248	221	303	83	77	0.83695652173913	8e-46
comp22291_c0_seq1	361	tr	R7U6N8	tr|R7U6N8|R7U6N8_CAPTE Uncharacterized protein OS=Capitella teleta GN=CAPTEDRAFT_224498 PE=4 SV=1	930	109	309	234	300	67	41	0.340720221606648	5e-16
comp199625_c0_seq1	726	tr	K1RBA4	tr|K1RBA4|K1RBA4_CRAGI Vacuolar protein sorting-associated protein 11-like protein OS=Crassostrea gigas GN=CGI_10013198 PE=4 SV=1	928	715	2	286	523	238	189	0.78099173553719	2e-130
comp131553_c0_seq5	1614	tr	F7AA68	tr|F7AA68|F7AA68_CIOIN Uncharacterized protein OS=Ciona intestinalis GN=LOC100177416 PE=4 SV=1	201	290	847	15	201	187	97	0.180297397769517	2e-54
comp211200_c0_seq1	226	tr	R7TX70	tr|R7TX70|R7TX70_CAPTE Uncharacterized protein OS=Capitella teleta GN=CAPTEDRAFT_225326 PE=4 SV=1	423	2	226	288	362	75	61	0.809734513274336	5e-35
comp139352_c1_seq8	1718	tr	I3KA30	tr|I3KA30|I3KA30_ORENI Uncharacterized protein OS=Oreochromis niloticus GN=LOC100702794 PE=3 SV=1	340	531	1541	2	338	337	295	0.515133876600699	0.0
comp144261_c0_seq3	4073	tr	B5X1K3	tr|B5X1K3|B5X1K3_SALSA Cytosolic purine 5-nucleotidase OS=Salmo salar GN=5NTC PE=2 SV=1	548	3529	1952	9	531	529	381	0.280628529339553	0.0
comp46365_c0_seq1	400	tr	I3J420	tr|I3J420|I3J420_ORENI Uncharacterized protein OS=Oreochromis niloticus GN=LOC100705261 PE=4 SV=1	565	396	220	505	563	59	51	0.3825	5e-26
comp25171_c0_seq1	287	tr	I3IUR0	tr|I3IUR0|I3IUR0_ORENI Uncharacterized protein (Fragment) OS=Oreochromis niloticus GN=URGCP (13 of 15) PE=4 SV=1	1473	285	1	258	349	95	49	0.51219512195122	3e-16
comp46088_c0_seq1	437	tr	D3TM64	tr|D3TM64|D3TM64_GLOMM Glycine cleavage system H protein OS=Glossina morsitans morsitans PE=2 SV=1	162	81	434	4	121	118	68	0.466819221967963	4e-38
comp146132_c1_seq1	5218	tr	K7GH91	tr|K7GH91|K7GH91_PELSI Uncharacterized protein OS=Pelodiscus sinensis GN=LTN1 PE=4 SV=1	1770	202	5217	1	1659	1682	1020	0.586431582981985	0.0
comp15315_c0_seq1	547	tr	E6ZFF9	tr|E6ZFF9|E6ZFF9_DICLA Uncharacterized protein OS=Dicentrarchus labrax GN=DLA_It03340 PE=4 SV=1	277	1	546	69	251	183	108	0.592321755027422	4e-70
comp216829_c0_seq1	248	tr	T1FAJ5	tr|T1FAJ5|T1FAJ5_HELRO Uncharacterized protein OS=Helobdella robusta PE=4 SV=1	322	74	247	219	276	58	37	0.44758064516129	1e-16
comp282870_c0_seq1	314	tr	S4R9L2	tr|S4R9L2|S4R9L2_PETMA Uncharacterized protein (Fragment) OS=Petromyzon marinus PE=3 SV=1	325	1	309	166	271	107	48	0.45859872611465	1e-19
comp148121_c1_seq7	4910	tr	H3BHQ3	tr|H3BHQ3|H3BHQ3_LATCH Uncharacterized protein (Fragment) OS=Latimeria chalumnae PE=4 SV=1	782	4567	2315	1	769	783	347	0.212016293279022	5e-130
comp144400_c0_seq3	3036	tr	H3D0T3	tr|H3D0T3|H3D0T3_TETNG Uncharacterized protein (Fragment) OS=Tetraodon nigroviridis PE=4 SV=1	754	1539	2954	266	745	483	297	0.293478260869565	0.0
comp31047_c0_seq1	334	tr	I1GHH5	tr|I1GHH5|I1GHH5_AMPQE Uncharacterized protein OS=Amphimedon queenslandica GN=LOC100638372 PE=4 SV=1	834	2	316	492	595	105	62	0.55688622754491	1e-32
comp139130_c1_seq1	4093	tr	T1IQ89	tr|T1IQ89|T1IQ89_STRMM Uncharacterized protein OS=Strigamia maritima PE=4 SV=1	908	488	3346	8	896	974	276	0.202296603957977	1e-88
comp57176_c0_seq1	490	tr	D6X0K0	tr|D6X0K0|D6X0K0_TRICA Pontin OS=Tribolium castaneum GN=pont PE=4 SV=1	456	428	3	1	142	142	128	0.783673469387755	1e-82
comp139312_c0_seq1	3670	tr	I3K6N7	tr|I3K6N7|I3K6N7_ORENI Uncharacterized protein OS=Oreochromis niloticus PE=4 SV=1	3743	3339	1	1	1126	1133	866	0.707901907356948	0.0
comp136730_c0_seq5	2249	tr	F1QL03	tr|F1QL03|F1QL03_DANRE Uncharacterized protein (Fragment) OS=Danio rerio GN=dlk2 PE=4 SV=1	345	428	1516	9	345	365	212	0.282792352156514	2e-122
comp86280_c0_seq1	209	tr	H3ASF7	tr|H3ASF7|H3ASF7_LATCH Uncharacterized protein OS=Latimeria chalumnae PE=4 SV=1	1657	5	208	308	375	70	49	0.703349282296651	5e-19
comp44715_c0_seq1	498	tr	K1RGE8	tr|K1RGE8|K1RGE8_CRAGI Ankyrin-3 OS=Crassostrea gigas GN=CGI_10014084 PE=4 SV=1	584	19	495	332	490	160	84	0.506024096385542	3e-45
comp283249_c0_seq1	276	tr	R7VD12	tr|R7VD12|R7VD12_CAPTE Uncharacterized protein OS=Capitella teleta GN=CAPTEDRAFT_113638 PE=4 SV=1	501	274	5	162	239	90	49	0.532608695652174	6e-24
comp236305_c0_seq1	294	tr	K8F339	tr|K8F339|K8F339_9CHLO 40S ribosomal protein S29 OS=Bathycoccus prasinos GN=Bathy04g01450 PE=4 SV=1	56	14	187	1	56	58	36	0.36734693877551	4e-14
comp76256_c0_seq1	717	tr	A1IVN1	tr|A1IVN1|A1IVN1_DANRE Defensin-like protein 3 OS=Danio rerio GN=defbl3 PE=4 SV=1	70	696	511	9	70	62	35	0.146443514644351	3e-11
comp254332_c0_seq1	526	tr	H0ZRP8	tr|H0ZRP8|H0ZRP8_TAEGU Uncharacterized protein (Fragment) OS=Taeniopygia guttata GN=CSMD1 PE=4 SV=1	3238	524	3	1817	1990	174	138	0.787072243346008	4e-88
comp147987_c0_seq1	3601	tr	H3AVK3	tr|H3AVK3|H3AVK3_LATCH Uncharacterized protein OS=Latimeria chalumnae PE=4 SV=1	617	3565	2213	1	458	467	277	0.230769230769231	7e-160
comp242484_c0_seq1	356	tr	B3S7R7	tr|B3S7R7|B3S7R7_TRIAD Putative uncharacterized protein OS=Trichoplax adhaerens GN=TRIADDRAFT_50846 PE=4 SV=1	292	317	72	140	224	85	48	0.404494382022472	8e-18
comp145553_c0_seq1	1059	tr	Q7T3L5	tr|Q7T3L5|Q7T3L5_DANRE Cyclin-dependent kinase 9 OS=Danio rerio GN=cdk9 PE=2 SV=1	393	316	1059	1	248	248	240	0.679886685552408	4e-176
comp143698_c1_seq2	2744	tr	U3KLC0	tr|U3KLC0|U3KLC0_FICAL Uncharacterized protein (Fragment) OS=Ficedula albicollis GN=LINGO1 PE=4 SV=1	619	2427	565	1	619	621	544	0.594752186588921	0.0
comp130654_c0_seq11	1583	tr	T1GVD2	tr|T1GVD2|T1GVD2_MEGSC Uncharacterized protein OS=Megaselia scalaris PE=4 SV=1	158	1066	1275	18	90	73	33	0.0625394819962097	2e-05
comp147612_c1_seq4	3894	tr	H0ZEP6	tr|H0ZEP6|H0ZEP6_TAEGU Uncharacterized protein (Fragment) OS=Taeniopygia guttata GN=ITFG1 PE=4 SV=1	598	208	1920	21	598	580	442	0.340523882896764	0.0
comp48081_c0_seq1	440	tr	H2T206	tr|H2T206|H2T206_TAKRU Uncharacterized protein (Fragment) OS=Takifugu rubripes PE=4 SV=1	931	101	334	78	168	91	44	0.3	1e-11
comp220319_c0_seq1	352	tr	R7TS09	tr|R7TS09|R7TS09_CAPTE Uncharacterized protein OS=Capitella teleta GN=CAPTEDRAFT_167044 PE=4 SV=1	4148	3	350	1764	1879	116	54	0.460227272727273	6e-24
comp101037_c0_seq1	601	tr	Q1RL61	tr|Q1RL61|Q1RL61_CIOIN Zinc finger protein (Fragment) OS=Ciona intestinalis GN=Ci-ZF(BED)-4 PE=2 SV=1	592	213	46	389	444	56	28	0.139767054908486	3e-09
comp146866_c0_seq7	2454	tr	F1R3T6	tr|F1R3T6|F1R3T6_DANRE Uncharacterized protein OS=Danio rerio GN=si:ch211-278j3.3 PE=4 SV=2	611	2	847	308	611	305	198	0.242053789731051	1e-90
comp142845_c3_seq1	2650	tr	G1MUJ6	tr|G1MUJ6|G1MUJ6_MELGA Uncharacterized protein (Fragment) OS=Meleagris gallopavo GN=PLS3 PE=4 SV=2	631	2491	602	1	631	632	558	0.631698113207547	0.0
comp139066_c2_seq1	1083	tr	H3C619	tr|H3C619|H3C619_TETNG Uncharacterized protein OS=Tetraodon nigroviridis PE=4 SV=1	1448	1081	2	944	1305	362	316	0.875346260387812	0.0
comp63964_c0_seq1	328	tr	A4QP13	tr|A4QP13|A4QP13_DANRE Zgc:162621 protein OS=Danio rerio GN=zgc:162621 PE=2 SV=1	340	325	2	206	313	108	51	0.466463414634146	3e-22
comp146387_c0_seq2	603	tr	H3BFG0	tr|H3BFG0|H3BFG0_LATCH Uncharacterized protein (Fragment) OS=Latimeria chalumnae PE=4 SV=2	1813	594	478	1632	1672	41	32	0.159203980099502	6e-10
comp79860_c0_seq1	419	tr	H3I3P6	tr|H3I3P6|H3I3P6_STRPU Uncharacterized protein OS=Strongylocentrotus purpuratus PE=3 SV=1	548	3	233	432	508	77	54	0.386634844868735	2e-29
comp32650_c0_seq1	267	tr	K1RNU5	tr|K1RNU5|K1RNU5_CRAGI Pre-mRNA-splicing factor RBM22 OS=Crassostrea gigas GN=CGI_10022438 PE=4 SV=1	434	2	265	171	258	88	74	0.831460674157303	1e-45
comp289979_c0_seq1	208	tr	F6VBD5	tr|F6VBD5|F6VBD5_CIOIN Uncharacterized protein (Fragment) OS=Ciona intestinalis PE=4 SV=2	2263	2	208	1739	1808	71	27	0.389423076923077	7e-04
comp80857_c1_seq1	216	tr	H3AL85	tr|H3AL85|H3AL85_LATCH Uncharacterized protein (Fragment) OS=Latimeria chalumnae PE=4 SV=1	837	6	194	472	534	63	41	0.569444444444444	4e-14
comp247691_c0_seq1	237	tr	K1QJQ6	tr|K1QJQ6|K1QJQ6_CRAGI Putative adenylate kinase 7 OS=Crassostrea gigas GN=CGI_10017168 PE=4 SV=1	704	4	237	575	652	78	45	0.569620253164557	1e-04
comp248777_c0_seq1	245	tr	G3MMP2	tr|G3MMP2|G3MMP2_9ACAR Putative uncharacterized protein OS=Amblyomma maculatum PE=2 SV=1	181	96	1	1	32	32	30	0.36734693877551	4e-10
comp34314_c0_seq1	290	tr	R7UJ94	tr|R7UJ94|R7UJ94_CAPTE Uncharacterized protein OS=Capitella teleta GN=CAPTEDRAFT_96666 PE=4 SV=1	1210	22	240	545	617	73	37	0.382758620689655	5e-13
comp76825_c1_seq1	235	tr	G1T9C2	tr|G1T9C2|G1T9C2_RABIT Uncharacterized protein OS=Oryctolagus cuniculus GN=SRBD1 PE=4 SV=2	990	9	233	853	927	75	31	0.395744680851064	8e-08
comp47160_c0_seq1	295	tr	H3B303	tr|H3B303|H3B303_LATCH Uncharacterized protein OS=Latimeria chalumnae PE=4 SV=1	624	1	132	571	614	44	32	0.325423728813559	4e-14
comp241038_c0_seq1	248	tr	R7TQP9	tr|R7TQP9|R7TQP9_CAPTE Uncharacterized protein OS=Capitella teleta GN=CAPTEDRAFT_169579 PE=4 SV=1	290	1	246	26	104	82	54	0.653225806451613	1e-26
comp104110_c0_seq1	608	tr	T1HAI6	tr|T1HAI6|T1HAI6_RHOPR Uncharacterized protein OS=Rhodnius prolixus PE=4 SV=1	170	589	344	81	162	82	38	0.1875	1e-13
comp134394_c0_seq1	419	tr	H3AYG4	tr|H3AYG4|H3AYG4_LATCH Uncharacterized protein OS=Latimeria chalumnae PE=4 SV=1	454	26	409	73	201	130	73	0.522673031026253	4e-39
comp256163_c0_seq1	218	tr	Q7QGN3	tr|Q7QGN3|Q7QGN3_ANOGA AGAP010832-PA OS=Anopheles gambiae GN=TEP19 PE=4 SV=2	936	14	217	236	303	68	24	0.330275229357798	3e-08
comp213517_c0_seq1	210	tr	I1ESY7	tr|I1ESY7|I1ESY7_AMPQE Uncharacterized protein OS=Amphimedon queenslandica PE=4 SV=1	292	63	209	83	131	50	23	0.328571428571429	5e-05
comp140728_c0_seq1	4070	tr	I3KJ07	tr|I3KJ07|I3KJ07_ORENI Uncharacterized protein (Fragment) OS=Oreochromis niloticus GN=LOC100705770 PE=4 SV=1	264	574	1350	6	264	259	202	0.148894348894349	2e-112
comp230226_c0_seq1	398	tr	R7UY18	tr|R7UY18|R7UY18_CAPTE Uncharacterized protein OS=Capitella teleta GN=CAPTEDRAFT_159308 PE=4 SV=1	412	396	106	316	412	97	78	0.587939698492462	5e-34
comp216315_c0_seq1	242	tr	R7UDQ5	tr|R7UDQ5|R7UDQ5_CAPTE Uncharacterized protein OS=Capitella teleta GN=CAPTEDRAFT_17942 PE=3 SV=1	87	234	22	7	77	71	51	0.632231404958678	2e-30
comp228828_c0_seq1	366	sp	Q4UYT3	sp|Q4UYT3|LIPB_XANC8 Octanoyltransferase OS=Xanthomonas campestris pv. campestris (strain 8004) GN=lipB PE=3 SV=1	232	364	116	117	199	83	77	0.631147540983607	7e-46
comp148916_c2_seq2	1266	tr	I3K2C4	tr|I3K2C4|I3K2C4_ORENI Uncharacterized protein OS=Oreochromis niloticus GN=LOC100703894 PE=4 SV=1	454	488	3	2	162	163	108	0.255924170616114	4e-52
comp148998_c0_seq1	6623	tr	I3JUX7	tr|I3JUX7|I3JUX7_ORENI Uncharacterized protein OS=Oreochromis niloticus GN=heatr5b PE=4 SV=1	2065	195	6356	1	2065	2071	1829	0.828476521213951	0.0
comp157519_c0_seq1	284	tr	T0RIE6	tr|T0RIE6|T0RIE6_9STRA Uncharacterized protein OS=Saprolegnia diclina VS20 GN=SDRG_12623 PE=4 SV=1	311	283	113	250	306	57	56	0.591549295774648	5e-27
comp122010_c0_seq1	660	tr	E3TGB2	tr|E3TGB2|E3TGB2_ICTPU Det1-and ddb1-associated protein 1 OS=Ictalurus punctatus GN=DDA1 PE=4 SV=1	104	355	660	1	104	104	97	0.440909090909091	3e-62
comp251043_c0_seq1	305	tr	G3N4E1	tr|G3N4E1|G3N4E1_GASAC Uncharacterized protein (Fragment) OS=Gasterosteus aculeatus PE=4 SV=1	1328	224	6	638	716	79	43	0.422950819672131	3e-19
comp166461_c0_seq1	527	tr	C0H9T1	tr|C0H9T1|C0H9T1_SALSA PR domain zinc finger protein 9 OS=Salmo salar GN=PRDM9 PE=2 SV=1	784	526	2	478	659	189	67	0.381404174573055	1e-16
comp34770_c0_seq1	537	tr	T1EFX5	tr|T1EFX5|T1EFX5_HELRO Uncharacterized protein OS=Helobdella robusta PE=4 SV=1	397	1	537	61	239	179	160	0.893854748603352	6e-115
comp134628_c1_seq5	1040	tr	Q7SYG4	tr|Q7SYG4|Q7SYG4_ACIBE Keratin type I OS=Acipenser baerii GN=krt10 PE=2 SV=1	451	505	2	110	277	168	168	0.484615384615385	1e-111
comp133412_c1_seq4	3337	tr	M7AJD8	tr|M7AJD8|M7AJD8_CHEMY Alanyl-tRNA synthetase OS=Chelonia mydas GN=UY3_18414 PE=3 SV=1	859	2	2188	73	816	744	485	0.436020377584657	0.0
comp120695_c0_seq3	1496	tr	R7V276	tr|R7V276|R7V276_CAPTE Uncharacterized protein OS=Capitella teleta GN=CAPTEDRAFT_166615 PE=3 SV=1	311	1450	518	1	311	311	254	0.509358288770054	9e-177
comp149387_c1_seq1	8200	tr	F1NG87	tr|F1NG87|F1NG87_CHICK Uncharacterized protein OS=Gallus gallus GN=TTC28 PE=4 SV=2	2451	7539	493	96	2451	2371	2032	0.743414634146341	0.0
comp99301_c0_seq1	219	tr	H9GUM4	tr|H9GUM4|H9GUM4_ANOCA Uncharacterized protein (Fragment) OS=Anolis carolinensis PE=4 SV=1	890	218	3	260	331	72	48	0.657534246575342	3e-22
comp141609_c0_seq1	1865	tr	M7BMT5	tr|M7BMT5|M7BMT5_CHEMY Uncharacterized protein OS=Chelonia mydas GN=UY3_13390 PE=4 SV=1	469	284	1555	33	469	452	164	0.263806970509383	3e-66
comp267422_c0_seq1	280	tr	Q8AXX0	tr|Q8AXX0|Q8AXX0_DANRE Reverse transcriptase/ribonuclease H (Fragment) OS=Danio rerio PE=4 SV=1	459	274	2	12	102	103	35	0.375	2e-06
comp200903_c0_seq1	414	tr	T1IZZ7	tr|T1IZZ7|T1IZZ7_STRMM Oxysterol-binding protein OS=Strigamia maritima PE=3 SV=1	867	409	2	341	476	136	117	0.847826086956522	9e-79
comp144066_c0_seq8	5586	tr	M7BBR4	tr|M7BBR4|M7BBR4_CHEMY Reticulon-4 receptor OS=Chelonia mydas GN=UY3_08191 PE=4 SV=1	1637	5497	4442	107	454	355	170	0.0912996777658432	3e-82
comp274037_c0_seq1	203	tr	K8FSF1	tr|K8FSF1|K8FSF1_9XANT Lhr-like helicase (Fragment) OS=Xanthomonas axonopodis pv. malvacearum str. GSPB1386 GN=MOU_20203 PE=4 SV=1	341	202	2	84	150	67	66	0.975369458128079	1e-41
comp157613_c0_seq1	716	tr	T1K1P0	tr|T1K1P0|T1K1P0_TETUR Uncharacterized protein OS=Tetranychus urticae PE=4 SV=1	269	91	708	1	231	242	69	0.289106145251397	1e-12
comp174587_c0_seq1	443	tr	H0V7I4	tr|H0V7I4|H0V7I4_CAVPO Uncharacterized protein (Fragment) OS=Cavia porcellus PE=4 SV=1	1278	33	212	1219	1276	60	24	0.162528216704289	4e-04
comp200656_c0_seq1	487	tr	G7YBR1	tr|G7YBR1|G7YBR1_CLOSI Peroxisome proliferator-activated receptor gamma OS=Clonorchis sinensis GN=CLF_104466 PE=3 SV=1	910	1	399	723	861	141	39	0.240246406570842	8e-07
comp91773_c1_seq1	403	tr	L5JVA6	tr|L5JVA6|L5JVA6_PTEAL Zinc finger protein 672 OS=Pteropus alecto GN=PAL_GLEAN10017063 PE=4 SV=1	460	25	396	230	351	124	64	0.476426799007444	8e-30
comp142878_c1_seq2	750	tr	F1Q9J0	tr|F1Q9J0|F1Q9J0_DANRE Uncharacterized protein OS=Danio rerio GN=bag3 PE=4 SV=1	480	416	748	1	108	111	74	0.296	3e-32
comp143660_c0_seq6	3053	tr	H3AMA6	tr|H3AMA6|H3AMA6_LATCH Uncharacterized protein (Fragment) OS=Latimeria chalumnae PE=4 SV=1	302	558	1385	27	302	276	212	0.208319685555192	5e-148
comp120899_c0_seq3	1455	tr	T1ENH4	tr|T1ENH4|T1ENH4_HELRO Uncharacterized protein OS=Helobdella robusta PE=4 SV=1	332	960	508	87	241	157	61	0.125773195876289	2e-18
comp143215_c0_seq1	1876	tr	H2P7J2	tr|H2P7J2|H2P7J2_PONAB Uncharacterized protein OS=Pongo abelii GN=RBM43 PE=4 SV=1	353	144	1124	7	340	350	130	0.207889125799574	1e-39
comp138518_c0_seq2	4274	sp	Q7ZVM1	sp|Q7ZVM1|STRUM_DANRE WASH complex subunit strumpellin OS=Danio rerio GN=zgc:55908 PE=2 SV=1	1159	307	3129	1	939	941	857	0.601544220870379	0.0
comp207315_c0_seq1	286	tr	F6SE92	tr|F6SE92|F6SE92_CIOIN Uncharacterized protein OS=Ciona intestinalis PE=4 SV=2	220	204	1	35	102	68	53	0.555944055944056	3e-29
comp61843_c0_seq1	1258	tr	U3IW50	tr|U3IW50|U3IW50_ANAPL Uncharacterized protein OS=Anas platyrhynchos GN=CDHR1 PE=4 SV=1	869	1180	2	1	397	397	282	0.672496025437202	0.0
comp149102_c3_seq2	1314	tr	H3AA00	tr|H3AA00|H3AA00_LATCH Uncharacterized protein OS=Latimeria chalumnae PE=4 SV=1	196	1068	454	1	195	211	126	0.287671232876712	6e-69
comp219464_c0_seq1	201	tr	M3XKU2	tr|M3XKU2|M3XKU2_LATCH Uncharacterized protein OS=Latimeria chalumnae PE=4 SV=1	703	199	32	266	323	61	34	0.507462686567164	2e-10
comp174273_c0_seq1	479	tr	T1FTF8	tr|T1FTF8|T1FTF8_HELRO Uncharacterized protein OS=Helobdella robusta PE=4 SV=1	401	2	475	102	259	158	113	0.707724425887265	4e-73
comp114280_c1_seq2	451	tr	I3J2N7	tr|I3J2N7|I3J2N7_ORENI Uncharacterized protein OS=Oreochromis niloticus GN=FAM83H (2 of 2) PE=4 SV=1	1217	2	451	987	1132	153	63	0.419068736141907	2e-05
comp141512_c4_seq1	2854	sp	Q68F35	sp|Q68F35|S20AA_XENLA Sodium-dependent phosphate transporter 1-A OS=Xenopus laevis GN=slc20a1-a PE=2 SV=1	685	2775	706	1	683	695	504	0.529782761037141	0.0
comp117767_c0_seq2	1002	tr	H3AG90	tr|H3AG90|H3AG90_LATCH Uncharacterized protein OS=Latimeria chalumnae PE=4 SV=1	243	149	835	1	233	233	140	0.419161676646707	8e-97
comp280980_c0_seq1	356	tr	B3MPU9	tr|B3MPU9|B3MPU9_DROAN GF20186 OS=Drosophila ananassae GN=Dana\GF20186 PE=4 SV=1	965	3	356	166	283	118	76	0.640449438202247	2e-37
comp139664_c0_seq1	2213	tr	H3BGA6	tr|H3BGA6|H3BGA6_LATCH Actin-related protein 2/3 complex subunit 5 OS=Latimeria chalumnae PE=3 SV=1	150	403	852	1	150	150	134	0.181653863533665	2e-85
comp253021_c0_seq1	227	tr	C4A0D1	tr|C4A0D1|C4A0D1_BRAFL Putative uncharacterized protein OS=Branchiostoma floridae GN=BRAFLDRAFT_111359 PE=4 SV=1	403	226	2	78	152	75	37	0.488986784140969	2e-15
comp209772_c0_seq1	239	tr	T1FNJ5	tr|T1FNJ5|T1FNJ5_HELRO Uncharacterized protein OS=Helobdella robusta PE=4 SV=1	306	6	239	192	269	78	43	0.539748953974895	3e-25
comp123750_c0_seq2	2597	tr	R7TQ46	tr|R7TQ46|R7TQ46_CAPTE Uncharacterized protein OS=Capitella teleta GN=CAPTEDRAFT_173174 PE=3 SV=1	652	260	2179	17	652	640	429	0.495571813631113	0.0
comp33269_c0_seq1	254	tr	K1RP96	tr|K1RP96|K1RP96_CRAGI Histone-lysine N-methyltransferase, H3 lysine-79 specific OS=Crassostrea gigas GN=CGI_10024148 PE=4 SV=1	2563	253	2	1849	1936	88	42	0.496062992125984	5e-14
comp128030_c0_seq6	1625	tr	H0X8Q7	tr|H0X8Q7|H0X8Q7_OTOGA Uncharacterized protein (Fragment) OS=Otolemur garnettii GN=AFF3 PE=4 SV=1	1236	1281	580	25	299	284	133	0.245538461538462	5e-42
comp147176_c0_seq5	2422	tr	K7F4H7	tr|K7F4H7|K7F4H7_PELSI Branched-chain-amino-acid aminotransferase OS=Pelodiscus sinensis GN=BCAT1 PE=3 SV=1	442	2205	1012	43	441	399	291	0.360445912469034	0.0
comp53340_c0_seq1	322	tr	B3S304	tr|B3S304|B3S304_TRIAD Putative uncharacterized protein OS=Trichoplax adhaerens GN=TRIADDRAFT_58549 PE=4 SV=1	551	8	256	5	87	83	34	0.316770186335404	2e-13
comp48623_c0_seq1	283	tr	H3A732	tr|H3A732|H3A732_LATCH Uncharacterized protein OS=Latimeria chalumnae PE=4 SV=1	1630	79	282	620	694	75	29	0.307420494699647	5e-06
comp191445_c0_seq1	224	tr	Q6NU57	tr|Q6NU57|Q6NU57_XENLA MGC81233 protein OS=Xenopus laevis GN=tmem184b PE=2 SV=1	403	1	222	79	152	74	56	0.75	2e-32
comp120158_c0_seq2	1157	tr	T1EDS6	tr|T1EDS6|T1EDS6_HELRO Uncharacterized protein OS=Helobdella robusta PE=3 SV=1	338	93	1010	20	317	311	147	0.381158167675022	5e-87
comp79737_c0_seq1	351	tr	B3DJ33	tr|B3DJ33|B3DJ33_DANRE Ela2l protein (Fragment) OS=Danio rerio GN=ela2l PE=2 SV=1	268	230	343	12	48	38	25	0.213675213675214	1e-05
comp127499_c0_seq1	1068	tr	G3NUJ2	tr|G3NUJ2|G3NUJ2_GASAC Uncharacterized protein (Fragment) OS=Gasterosteus aculeatus GN=TTC34 PE=4 SV=1	535	1	1065	136	494	366	206	0.578651685393258	2e-117
comp286685_c0_seq1	262	tr	R7V8Y5	tr|R7V8Y5|R7V8Y5_CAPTE Uncharacterized protein OS=Capitella teleta GN=CAPTEDRAFT_167106 PE=4 SV=1	190	3	260	68	153	86	49	0.561068702290076	1e-26
comp267418_c0_seq1	263	tr	L8IE27	tr|L8IE27|L8IE27_BOSMU Nck-associated protein 5 (Fragment) OS=Bos grunniens mutus GN=M91_18762 PE=4 SV=1	1852	256	2	114	199	86	49	0.55893536121673	2e-20
comp209910_c0_seq1	251	tr	G0CAB2	tr|G0CAB2|G0CAB2_XANCA Putative uncharacterized protein OS=Xanthomonas campestris pv. raphani 756C GN=XCR_1851 PE=4 SV=1	228	116	250	1	45	45	45	0.537848605577689	4e-08
comp297950_c0_seq1	276	tr	T1G9B4	tr|T1G9B4|T1G9B4_HELRO Uncharacterized protein OS=Helobdella robusta PE=4 SV=1	1087	3	275	164	254	91	68	0.739130434782609	6e-40
comp156933_c0_seq1	495	tr	K1PYF7	tr|K1PYF7|K1PYF7_CRAGI Sodium channel protein type 5 subunit alpha OS=Crassostrea gigas GN=CGI_10003777 PE=3 SV=1	1986	494	237	390	475	86	58	0.351515151515152	6e-27
comp217687_c0_seq1	256	tr	M3XIX0	tr|M3XIX0|M3XIX0_LATCH Uncharacterized protein OS=Latimeria chalumnae PE=3 SV=1	313	1	246	179	263	88	48	0.5625	1e-22
comp142194_c1_seq1	243	tr	R4GBW9	tr|R4GBW9|R4GBW9_ANOCA Uncharacterized protein OS=Anolis carolinensis PE=4 SV=1	382	6	242	49	127	79	52	0.641975308641975	1e-26
comp14521_c0_seq1	250	tr	K1R983	tr|K1R983|K1R983_CRAGI Transport protein Sec23A OS=Crassostrea gigas GN=CGI_10027858 PE=4 SV=1	777	237	1	13	91	79	72	0.864	3e-44
comp103595_c0_seq1	1664	tr	M4A016	tr|M4A016|M4A016_XIPMA Uncharacterized protein OS=Xiphophorus maculatus PE=4 SV=1	392	100	1257	4	392	389	295	0.531850961538462	0.0
comp136921_c0_seq1	1342	tr	H3CRY7	tr|H3CRY7|H3CRY7_TETNG Uncharacterized protein OS=Tetraodon nigroviridis GN=MRPL17 PE=3 SV=1	158	514	987	1	157	158	119	0.26602086438152	3e-75
comp99545_c0_seq2	393	tr	H3ACP9	tr|H3ACP9|H3ACP9_LATCH Uncharacterized protein (Fragment) OS=Latimeria chalumnae PE=4 SV=1	376	238	2	1	77	79	62	0.473282442748092	6e-30
comp213569_c0_seq1	359	tr	C9Y6L8	tr|C9Y6L8|C9Y6L8_9BURK 30S ribosomal protein S6 OS=Curvibacter putative symbiont of Hydra magnipapillata GN=rpsF PE=3 SV=1	121	295	2	1	98	98	96	0.802228412256267	5e-65
comp136058_c3_seq1	741	tr	I3K7P4	tr|I3K7P4|I3K7P4_ORENI Uncharacterized protein OS=Oreochromis niloticus GN=LOC100701918 PE=4 SV=1	248	573	178	128	248	133	66	0.267206477732794	9e-12
comp185831_c0_seq1	258	tr	J9KSC0	tr|J9KSC0|J9KSC0_ACYPI Uncharacterized protein OS=Acyrthosiphon pisum PE=4 SV=1	153	224	36	27	87	63	29	0.337209302325581	2e-04
comp115132_c0_seq1	777	tr	F1KS54	tr|F1KS54|F1KS54_ASCSU Zinc metalloproteinase nas-34 OS=Ascaris suum PE=2 SV=1	475	715	5	207	425	239	90	0.347490347490348	2e-34
comp115236_c0_seq1	419	tr	H3ADV3	tr|H3ADV3|H3ADV3_LATCH Uncharacterized protein OS=Latimeria chalumnae PE=4 SV=1	1000	2	220	831	903	73	62	0.443914081145585	2e-32
comp149889_c0_seq1	205	tr	G3NRY3	tr|G3NRY3|G3NRY3_GASAC Uncharacterized protein (Fragment) OS=Gasterosteus aculeatus PE=4 SV=1	1178	205	74	1016	1057	44	35	0.51219512195122	2e-15
comp265751_c0_seq1	248	tr	R7VJZ8	tr|R7VJZ8|R7VJZ8_CAPTE Uncharacterized protein OS=Capitella teleta GN=CAPTEDRAFT_222007 PE=4 SV=1	1137	234	1	578	656	80	43	0.520161290322581	8e-14
comp131761_c0_seq2	1474	tr	B8A6A5	tr|B8A6A5|B8A6A5_DANRE Uncharacterized protein OS=Danio rerio GN=ccar1 PE=4 SV=1	282	965	1099	1	48	48	39	0.0793758480325644	1e-11
comp187479_c0_seq1	685	sp	Q6DCP5	sp|Q6DCP5|SAAL1_XENLA Protein saal1 OS=Xenopus laevis GN=saal1 PE=2 SV=1	459	605	3	3	185	201	94	0.411678832116788	6e-40
comp122392_c0_seq1	2240	tr	H3AMS9	tr|H3AMS9|H3AMS9_LATCH Uncharacterized protein OS=Latimeria chalumnae PE=3 SV=1	363	1686	2240	1	189	189	159	0.212946428571429	6e-82
comp108652_c0_seq1	1173	tr	R7TS18	tr|R7TS18|R7TS18_CAPTE Uncharacterized protein OS=Capitella teleta GN=CAPTEDRAFT_166128 PE=4 SV=1	236	36	737	1	236	236	150	0.383631713554987	7e-80
comp264190_c0_seq1	357	tr	K1RBZ5	tr|K1RBZ5|K1RBZ5_CRAGI Ran GTPase-activating protein 1 OS=Crassostrea gigas GN=CGI_10010010 PE=4 SV=1	517	355	5	237	352	117	49	0.411764705882353	4e-08
comp139292_c0_seq2	1245	tr	H3B9J2	tr|H3B9J2|H3B9J2_LATCH Uncharacterized protein (Fragment) OS=Latimeria chalumnae PE=4 SV=1	706	802	2	381	646	269	154	0.371084337349398	5e-93
comp111885_c0_seq1	1110	tr	I1EK29	tr|I1EK29|I1EK29_AMPQE Uncharacterized protein OS=Amphimedon queenslandica PE=4 SV=1	1062	233	586	477	599	123	56	0.151351351351351	3e-40
comp120174_c0_seq1	1858	tr	E7F6U7	tr|E7F6U7|E7F6U7_DANRE Uncharacterized protein OS=Danio rerio PE=4 SV=1	414	1630	740	119	414	301	143	0.230893433799785	1e-80
comp115793_c0_seq3	593	tr	Q9U362	tr|Q9U362|Q9U362_CAEEL Protein PGRN-1, isoform a OS=Caenorhabditis elegans GN=pgrn-1 PE=2 SV=1	358	8	466	39	185	164	45	0.227655986509275	5e-04
comp139691_c0_seq1	430	tr	F1QL18	tr|F1QL18|F1QL18_DANRE Uncharacterized protein OS=Danio rerio GN=si:dkey-177p2.16 PE=4 SV=2	491	409	104	21	122	103	56	0.390697674418605	3e-29
comp274990_c0_seq1	230	tr	F1PGZ2	tr|F1PGZ2|F1PGZ2_CANFA Uncharacterized protein OS=Canis familiaris GN=CHRM3 PE=3 SV=1	590	2	226	251	325	75	57	0.743478260869565	1e-28
comp250036_c0_seq1	275	tr	C3ZJ54	tr|C3ZJ54|C3ZJ54_BRAFL Putative uncharacterized protein OS=Branchiostoma floridae GN=BRAFLDRAFT_282065 PE=4 SV=1	410	18	275	55	140	86	64	0.698181818181818	3e-37
comp157489_c0_seq1	289	tr	T1FXX8	tr|T1FXX8|T1FXX8_HELRO Uncharacterized protein OS=Helobdella robusta PE=4 SV=1	64	197	6	1	64	64	59	0.612456747404844	3e-35
comp286341_c0_seq1	288	tr	F7BL06	tr|F7BL06|F7BL06_CALJA Uncharacterized protein OS=Callithrix jacchus GN=PPTC7 PE=4 SV=1	297	247	5	17	91	81	46	0.479166666666667	6e-09
comp5617_c0_seq1	308	tr	R7VJ75	tr|R7VJ75|R7VJ75_CAPTE Uncharacterized protein OS=Capitella teleta GN=CAPTEDRAFT_228503 PE=4 SV=1	1128	307	2	182	282	102	56	0.545454545454545	1e-30
comp280213_c0_seq1	350	tr	T0QZC1	tr|T0QZC1|T0QZC1_9STRA Uncharacterized protein OS=Saprolegnia diclina VS20 GN=SDRG_02697 PE=4 SV=1	1134	350	3	835	950	116	115	0.985714285714286	6e-57
comp188946_c0_seq1	333	tr	K1Q1L1	tr|K1Q1L1|K1Q1L1_CRAGI Kinesin-associated protein 3 OS=Crassostrea gigas GN=CGI_10023938 PE=4 SV=1	697	3	332	25	135	111	77	0.693693693693694	1e-37
comp277346_c0_seq1	272	tr	H2YIE8	tr|H2YIE8|H2YIE8_CIOSA Uncharacterized protein OS=Ciona savignyi PE=4 SV=1	406	86	271	6	67	62	41	0.452205882352941	1e-18
comp212530_c0_seq1	308	tr	M4AGR4	tr|M4AGR4|M4AGR4_XIPMA Uncharacterized protein (Fragment) OS=Xiphophorus maculatus PE=3 SV=1	210	14	307	58	170	115	51	0.496753246753247	1e-19
comp145231_c0_seq1	3772	tr	M7AVZ8	tr|M7AVZ8|M7AVZ8_CHEMY GAS2-like protein 2 OS=Chelonia mydas GN=UY3_14017 PE=4 SV=1	1041	3693	2500	1	401	402	261	0.207582184517497	6e-148
comp108864_c0_seq1	794	tr	R7UVH5	tr|R7UVH5|R7UVH5_CAPTE Uncharacterized protein OS=Capitella teleta GN=CAPTEDRAFT_164393 PE=4 SV=1	56	733	566	1	56	56	51	0.192695214105793	2e-27
comp168328_c0_seq1	450	tr	G3X0P1	tr|G3X0P1|G3X0P1_SARHA Uncharacterized protein (Fragment) OS=Sarcophilus harrisii GN=QSER1 PE=4 SV=1	514	101	445	26	143	123	48	0.32	2e-10
comp25027_c0_seq1	340	tr	G3QVW1	tr|G3QVW1|G3QVW1_GORGO Uncharacterized protein OS=Gorilla gorilla gorilla PE=4 SV=1	386	339	1	198	308	113	58	0.511764705882353	7e-15
comp246784_c0_seq1	386	tr	H2KRJ7	tr|H2KRJ7|H2KRJ7_CLOSI Myosin heavy chain OS=Clonorchis sinensis GN=CLF_106527 PE=4 SV=1	2076	2	373	1229	1352	124	68	0.528497409326425	2e-25
comp215521_c0_seq1	396	tr	K4G3Y0	tr|K4G3Y0|K4G3Y0_CALMI Microsomal glutathione S-transferase 3-like protein OS=Callorhynchus milii PE=2 SV=1	146	395	237	94	143	53	29	0.21969696969697	1e-05
comp130018_c0_seq1	2782	tr	H3AZA9	tr|H3AZA9|H3AZA9_LATCH Uncharacterized protein (Fragment) OS=Latimeria chalumnae PE=4 SV=1	620	749	2374	90	620	547	291	0.313803019410496	3e-177
comp178534_c0_seq1	247	tr	I1FR48	tr|I1FR48|I1FR48_AMPQE Uncharacterized protein OS=Amphimedon queenslandica PE=4 SV=1	674	7	195	552	603	63	31	0.376518218623482	7e-08
comp135797_c2_seq2	1953	tr	I3K0J0	tr|I3K0J0|I3K0J0_ORENI Uncharacterized protein OS=Oreochromis niloticus GN=LOC100709158 PE=4 SV=1	1910	1952	1476	1752	1910	159	149	0.228878648233487	2e-90
comp245832_c0_seq1	209	tr	L7N2X9	tr|L7N2X9|L7N2X9_XENTR Uncharacterized protein (Fragment) OS=Xenopus tropicalis PE=4 SV=1	433	208	59	163	212	50	36	0.516746411483254	2e-15
comp148461_c0_seq1	5573	tr	H2ZZ37	tr|H2ZZ37|H2ZZ37_LATCH Uncharacterized protein (Fragment) OS=Latimeria chalumnae PE=4 SV=1	3474	5	3298	1379	2367	1109	550	0.296070339135116	0.0
comp280920_c0_seq1	203	tr	Q4UY86	tr|Q4UY86|Q4UY86_XANC8 Putative uncharacterized protein OS=Xanthomonas campestris pv. campestris (strain 8004) GN=XC_0913 PE=4 SV=1	193	2	202	24	90	67	67	0.990147783251232	5e-40
comp55880_c1_seq1	274	tr	R7VAE7	tr|R7VAE7|R7VAE7_CAPTE Uncharacterized protein OS=Capitella teleta GN=CAPTEDRAFT_215747 PE=4 SV=1	1174	5	274	496	585	90	50	0.547445255474453	8e-22
comp147149_c0_seq9	3998	sp	E7FDW8	sp|E7FDW8|TRD7B_DANRE Tudor domain-containing protein 7B OS=Danio rerio GN=tdrd7b PE=2 SV=2	1085	258	3467	1	1085	1096	669	0.50200100050025	0.0
comp94558_c0_seq1	438	tr	Q68ES6	tr|Q68ES6|Q68ES6_XENLA MGC84773 protein OS=Xenopus laevis GN=MGC84773 PE=2 SV=1	158	38	409	35	158	124	87	0.595890410958904	2e-47
comp9978_c0_seq1	610	tr	R7T5K9	tr|R7T5K9|R7T5K9_CAPTE Uncharacterized protein OS=Capitella teleta GN=CAPTEDRAFT_226634 PE=4 SV=1	4084	1	495	313	476	165	124	0.60983606557377	1e-78
comp34766_c0_seq1	742	tr	K1Q5E8	tr|K1Q5E8|K1Q5E8_CRAGI Leucine-rich repeat-containing protein 47 OS=Crassostrea gigas GN=CGI_10019736 PE=4 SV=1	351	741	82	170	351	223	109	0.440700808625337	4e-36
comp258603_c0_seq1	227	tr	T1DPL3	tr|T1DPL3|T1DPL3_ANOAQ Putative esterase and lipase (Fragment) OS=Anopheles aquasalis PE=2 SV=1	377	206	9	10	80	71	35	0.462555066079295	7e-09
comp127168_c0_seq2	2354	tr	Q4T5H4	tr|Q4T5H4|Q4T5H4_TETNG Chromosome 11 SCAF9261, whole genome shotgun sequence OS=Tetraodon nigroviridis GN=GSTENG00006812001 PE=4 SV=1	399	8	1000	71	399	360	262	0.333899745114698	9e-175
comp149153_c0_seq6	4842	tr	R0K245	tr|R0K245|R0K245_ANAPL M-phase phosphoprotein 9 (Fragment) OS=Anas platyrhynchos GN=Anapl_01802 PE=4 SV=1	1187	4436	960	49	1183	1230	524	0.324659231722429	0.0
comp131364_c0_seq2	1317	tr	C3YMR0	tr|C3YMR0|C3YMR0_BRAFL Putative uncharacterized protein OS=Branchiostoma floridae GN=BRAFLDRAFT_117044 PE=4 SV=1	225	213	464	1	100	100	42	0.0956719817767654	5e-12
comp149130_c1_seq2	5800	tr	H3BAF2	tr|H3BAF2|H3BAF2_LATCH Uncharacterized protein OS=Latimeria chalumnae PE=4 SV=1	837	948	3446	1	837	861	611	0.316034482758621	0.0
comp133780_c0_seq1	1799	tr	G3W4A8	tr|G3W4A8|G3W4A8_SARHA Uncharacterized protein OS=Sarcophilus harrisii GN=ACTL6B PE=3 SV=1	427	102	1301	1	401	402	355	0.591995553085047	0.0
comp248933_c0_seq1	206	tr	H3AEF4	tr|H3AEF4|H3AEF4_LATCH Uncharacterized protein (Fragment) OS=Latimeria chalumnae PE=4 SV=1	369	205	29	89	149	62	27	0.393203883495146	1e-04
comp115511_c1_seq1	1990	tr	R7VFZ1	tr|R7VFZ1|R7VFZ1_CAPTE Uncharacterized protein OS=Capitella teleta GN=CAPTEDRAFT_164454 PE=4 SV=1	518	1909	380	21	515	520	229	0.345226130653266	2e-116
comp211842_c0_seq1	301	tr	A7SIC3	tr|A7SIC3|A7SIC3_NEMVE Predicted protein OS=Nematostella vectensis GN=v1g170937 PE=4 SV=1	707	2	301	426	524	100	65	0.647840531561462	2e-27
comp133496_c2_seq1	2490	tr	R0KB24	tr|R0KB24|R0KB24_ANAPL Tumor protein p73 (Fragment) OS=Anas platyrhynchos GN=Anapl_01948 PE=3 SV=1	612	2489	1035	131	612	486	406	0.489156626506024	0.0
comp274869_c0_seq1	243	tr	R7VFA9	tr|R7VFA9|R7VFA9_CAPTE Uncharacterized protein OS=Capitella teleta GN=CAPTEDRAFT_167658 PE=4 SV=1	285	2	241	127	206	80	72	0.888888888888889	2e-42
comp177752_c0_seq1	540	tr	T2MH23	tr|T2MH23|T2MH23_HYDVU Medium-chain specific acyl-CoA dehydrogenase, mitochondrial (Fragment) OS=Hydra vulgaris GN=ACADM PE=2 SV=1	529	2	304	428	528	101	77	0.427777777777778	1e-44
comp140470_c0_seq6	3971	tr	M3XKB5	tr|M3XKB5|M3XKB5_LATCH Uncharacterized protein OS=Latimeria chalumnae PE=4 SV=1	903	194	2761	1	852	856	711	0.537144296147066	0.0
comp142749_c1_seq1	2183	tr	F7C941	tr|F7C941|F7C941_MONDO Uncharacterized protein OS=Monodelphis domestica GN=NETO2 PE=4 SV=2	525	619	2124	27	525	502	419	0.57581310123683	0.0
comp267795_c0_seq1	274	tr	R7VBU3	tr|R7VBU3|R7VBU3_CAPTE Uncharacterized protein OS=Capitella teleta GN=CAPTEDRAFT_151808 PE=4 SV=1	776	2	166	717	771	55	30	0.328467153284672	4e-08
comp49513_c0_seq1	948	tr	T1F3C6	tr|T1F3C6|T1F3C6_HELRO Uncharacterized protein OS=Helobdella robusta PE=4 SV=1	364	18	836	62	283	278	107	0.338607594936709	2e-53
comp280733_c0_seq1	320	tr	R7UVD1	tr|R7UVD1|R7UVD1_CAPTE Uncharacterized protein OS=Capitella teleta GN=CAPTEDRAFT_209896 PE=4 SV=1	1247	319	2	395	498	106	29	0.271875	4e-08
comp135985_c0_seq1	3960	tr	Q6NX96	tr|Q6NX96|Q6NX96_DANRE Methyltransferase like 3 OS=Danio rerio GN=mettl3 PE=2 SV=1	584	1176	55	212	584	374	328	0.248484848484848	0.0
comp144976_c0_seq1	1032	tr	Q0IIY3	tr|Q0IIY3|Q0IIY3_XENTR CDP-diacylglycerol--inositol 3-phosphatidyltransferase (Phosphatidylinositol synthase) OS=Xenopus tropicalis GN=cdipt PE=2 SV=1	218	327	1	1	109	109	93	0.270348837209302	7e-59
comp136794_c1_seq1	1789	tr	J3S4Y2	tr|J3S4Y2|J3S4Y2_CROAD Ras-related protein Rab-40B-like OS=Crotalus adamanteus PE=2 SV=1	278	1709	876	1	278	278	253	0.424259362772499	0.0
comp273338_c0_seq1	339	tr	H2P6H2	tr|H2P6H2|H2P6H2_PONAB Serine/threonine-protein kinase D OS=Pongo abelii GN=PRKD3 PE=3 SV=1	890	337	74	128	215	88	51	0.451327433628319	1e-30
comp25259_c1_seq1	660	tr	Q8AXX1	tr|Q8AXX1|Q8AXX1_DANRE Putative gag protein OS=Danio rerio PE=4 SV=1	612	227	12	393	464	72	32	0.145454545454545	3e-10
comp145543_c1_seq5	1051	tr	G1KPA1	tr|G1KPA1|G1KPA1_ANOCA Uncharacterized protein OS=Anolis carolinensis GN=LOC100564774 PE=4 SV=1	687	761	1051	1	109	109	77	0.219790675547098	1e-08
comp280277_c0_seq1	272	tr	G0CGW5	tr|G0CGW5|G0CGW5_XANCA Putative uncharacterized protein OS=Xanthomonas campestris pv. raphani 756C GN=XCR_1309 PE=4 SV=1	57	104	18	1	29	29	25	0.275735294117647	6e-09
comp173515_c0_seq1	485	tr	F1QGU4	tr|F1QGU4|F1QGU4_DANRE Uncharacterized protein (Fragment) OS=Danio rerio PE=4 SV=1	286	88	468	51	184	134	48	0.296907216494845	4e-16
comp231451_c0_seq1	242	tr	T1J7T4	tr|T1J7T4|T1J7T4_STRMM Uncharacterized protein OS=Strigamia maritima PE=4 SV=1	2323	3	215	2209	2279	71	46	0.570247933884298	2e-21
comp188932_c0_seq1	268	tr	T1JH32	tr|T1JH32|T1JH32_STRMM Uncharacterized protein OS=Strigamia maritima PE=4 SV=1	2131	2	268	229	318	90	59	0.66044776119403	7e-30
comp79098_c0_seq2	735	tr	T1FY40	tr|T1FY40|T1FY40_HELRO Uncharacterized protein OS=Helobdella robusta PE=4 SV=1	847	735	1	576	792	245	193	0.787755102040816	3e-132
comp114789_c0_seq1	240	tr	M7C4A6	tr|M7C4A6|M7C4A6_CHEMY Sterile alpha motif domain-containing protein 9-like protein (Fragment) OS=Chelonia mydas GN=UY3_07534 PE=4 SV=1	1572	19	240	672	747	76	45	0.5625	6e-19
comp107431_c0_seq1	1242	tr	H3JQN1	tr|H3JQN1|H3JQN1_STRPU Uncharacterized protein OS=Strongylocentrotus purpuratus PE=4 SV=1	1844	1153	2	413	811	409	154	0.371980676328502	2e-78
comp62636_c0_seq1	799	tr	L7LYM0	tr|L7LYM0|L7LYM0_9ACAR Uncharacterized protein OS=Rhipicephalus pulchellus PE=2 SV=1	376	66	797	7	249	244	113	0.424280350438048	3e-69
comp97396_c0_seq1	936	tr	B5X1K0	tr|B5X1K0|B5X1K0_SALSA Tyrosine-protein kinase BTK OS=Salmo salar GN=BTK PE=2 SV=1	634	661	278	1	133	136	84	0.269230769230769	5e-37
comp146700_c0_seq1	3218	tr	H3A1L3	tr|H3A1L3|H3A1L3_LATCH Uncharacterized protein OS=Latimeria chalumnae PE=4 SV=1	658	181	1905	75	653	579	363	0.338408949658173	0.0
comp112553_c1_seq1	717	tr	A7SEP3	tr|A7SEP3|A7SEP3_NEMVE Predicted protein (Fragment) OS=Nematostella vectensis GN=v1g115454 PE=4 SV=1	354	613	50	2	189	189	113	0.472803347280335	9e-68
comp148519_c0_seq1	4470	sp	E7FAM5	sp|E7FAM5|LIN41_DANRE E3 ubiquitin-protein ligase TRIM71 OS=Danio rerio GN=trim71 PE=2 SV=1	824	1180	3594	12	824	814	674	0.452348993288591	0.0
comp99116_c1_seq1	998	tr	R7VJW4	tr|R7VJW4|R7VJW4_CAPTE Uncharacterized protein OS=Capitella teleta GN=CAPTEDRAFT_153144 PE=4 SV=1	1033	894	1	1	298	298	205	0.61623246492986	1e-143
comp71736_c0_seq1	201	tr	H3HVA4	tr|H3HVA4|H3HVA4_STRPU Uncharacterized protein OS=Strongylocentrotus purpuratus PE=4 SV=1	926	1	129	170	212	43	29	0.432835820895522	4e-09
comp169883_c0_seq1	779	tr	T1G5B4	tr|T1G5B4|T1G5B4_HELRO Uncharacterized protein OS=Helobdella robusta PE=4 SV=1	222	600	13	24	217	200	102	0.392811296534018	1e-55
comp140397_c0_seq17	3509	tr	C1BKR0	tr|C1BKR0|C1BKR0_OSMMO Transmembrane protein 59 OS=Osmerus mordax GN=TMM59 PE=2 SV=1	325	1958	2914	9	325	322	238	0.203476774009689	4e-151
comp73812_c0_seq1	348	tr	Q9YGS2	tr|Q9YGS2|Q9YGS2_TAKRU Reverse transcriptase-like protein OS=Takifugu rubripes PE=4 SV=1	1027	254	75	952	1015	64	36	0.310344827586207	6e-12
comp136368_c0_seq1	2708	tr	H3DK03	tr|H3DK03|H3DK03_TETNG Uncharacterized protein OS=Tetraodon nigroviridis GN=SCCPDH PE=4 SV=1	432	2535	1258	6	432	428	322	0.35672082717873	0.0
comp7841_c1_seq1	240	tr	R7VFN3	tr|R7VFN3|R7VFN3_CAPTE Uncharacterized protein OS=Capitella teleta GN=CAPTEDRAFT_178407 PE=4 SV=1	463	239	3	276	353	79	42	0.525	3e-21
comp130974_c0_seq1	1103	tr	Q3LG56	tr|Q3LG56|Q3LG56_DANRE ORF2-encoded protein (Fragment) OS=Danio rerio GN=ORF2p PE=4 SV=1	1027	951	118	742	1022	299	130	0.353581142339075	9e-60
comp145452_c0_seq2	2831	tr	H3B3S6	tr|H3B3S6|H3B3S6_LATCH Uncharacterized protein OS=Latimeria chalumnae PE=4 SV=1	473	2198	855	30	473	449	301	0.318968562345461	0.0
comp131371_c1_seq2	1946	tr	C1BLD0	tr|C1BLD0|C1BLD0_OSMMO Somatostatin IB OS=Osmerus mordax GN=SMS1B PE=4 SV=1	111	1820	1512	1	111	111	48	0.0739979445015416	2e-15
comp130797_c0_seq1	1981	tr	M4A908	tr|M4A908|M4A908_XIPMA Uncharacterized protein (Fragment) OS=Xiphophorus maculatus PE=4 SV=1	502	256	1755	7	502	500	373	0.564866229177183	0.0
comp98168_c0_seq1	219	tr	I1EBF7	tr|I1EBF7|I1EBF7_AMPQE Uncharacterized protein (Fragment) OS=Amphimedon queenslandica PE=4 SV=1	380	6	218	239	310	72	45	0.616438356164384	5e-20
comp252539_c0_seq1	261	tr	R7V4F9	tr|R7V4F9|R7V4F9_CAPTE Uncharacterized protein OS=Capitella teleta GN=CAPTEDRAFT_190302 PE=4 SV=1	823	202	8	707	771	65	28	0.32183908045977	1e-07
comp135485_c1_seq2	1625	tr	Q9YGS2	tr|Q9YGS2|Q9YGS2_TAKRU Reverse transcriptase-like protein OS=Takifugu rubripes PE=4 SV=1	1027	816	1424	613	809	230	64	0.118153846153846	4e-07
comp41236_c0_seq1	383	tr	C3ZZS6	tr|C3ZZS6|C3ZZS6_BRAFL Putative uncharacterized protein (Fragment) OS=Branchiostoma floridae GN=BRAFLDRAFT_254013 PE=4 SV=1	180	382	2	61	178	141	49	0.383812010443864	2e-09
comp137224_c1_seq2	2297	tr	A3QK11	tr|A3QK11|A3QK11_DANRE Si:dkey-189h5.5 OS=Danio rerio GN=fkbp6 PE=2 SV=1	343	2024	1035	1	330	330	209	0.272964736612973	3e-133
comp145680_c0_seq8	2064	tr	G3VFC3	tr|G3VFC3|G3VFC3_SARHA Uncharacterized protein OS=Sarcophilus harrisii GN=C14orf79 PE=4 SV=1	341	1394	657	71	303	256	74	0.107558139534884	9e-09
comp178583_c0_seq1	259	sp	Q75WF2	sp|Q75WF2|DNA2_ACAPL Plancitoxin-1 OS=Acanthaster planci PE=1 SV=1	358	119	259	23	69	47	27	0.312741312741313	8e-10
comp287925_c0_seq1	444	tr	R7UCV4	tr|R7UCV4|R7UCV4_CAPTE Uncharacterized protein OS=Capitella teleta GN=CAPTEDRAFT_219867 PE=4 SV=1	3388	444	1	2476	2624	149	97	0.655405405405405	9e-54
comp132090_c1_seq1	292	tr	H3APB5	tr|H3APB5|H3APB5_LATCH Uncharacterized protein OS=Latimeria chalumnae PE=4 SV=1	418	2	199	353	418	66	34	0.349315068493151	9e-06
comp100742_c0_seq1	1170	tr	R7TV42	tr|R7TV42|R7TV42_CAPTE Uncharacterized protein OS=Capitella teleta GN=CAPTEDRAFT_177509 PE=4 SV=1	816	5	1159	244	627	387	255	0.653846153846154	7e-170
comp157658_c0_seq1	503	tr	R7UYR3	tr|R7UYR3|R7UYR3_CAPTE Uncharacterized protein OS=Capitella teleta GN=CAPTEDRAFT_152708 PE=4 SV=1	131	338	24	27	131	105	54	0.3220675944334	1e-19
comp134383_c0_seq2	2023	tr	A7RV80	tr|A7RV80|A7RV80_NEMVE Predicted protein OS=Nematostella vectensis GN=v1g94579 PE=4 SV=1	327	183	1184	1	326	337	148	0.219476025704399	3e-86
comp226499_c0_seq1	297	tr	T1G0V0	tr|T1G0V0|T1G0V0_HELRO Uncharacterized protein OS=Helobdella robusta PE=4 SV=1	703	297	1	245	343	99	72	0.727272727272727	8e-41
comp133983_c1_seq1	2156	tr	C1BLG1	tr|C1BLG1|C1BLG1_OSMMO SCO1 protein homolog, mitochondrial OS=Osmerus mordax GN=SCO1 PE=2 SV=1	305	1904	1017	10	301	301	192	0.267161410018553	2e-111
comp102526_c0_seq1	1344	tr	R7TQM3	tr|R7TQM3|R7TQM3_CAPTE Uncharacterized protein OS=Capitella teleta GN=CAPTEDRAFT_159610 PE=4 SV=1	320	976	215	57	310	256	140	0.3125	1e-92
comp132910_c0_seq1	259	sp	Q9PVM1	sp|Q9PVM1|HBBB_SERQU Hemoglobin subunit beta-B OS=Seriola quinqueradiata GN=hbb2 PE=2 SV=3	148	165	1	1	55	55	39	0.451737451737452	6e-19
comp143238_c0_seq1	8110	sp	P61201	sp|P61201|CSN2_HUMAN COP9 signalosome complex subunit 2 OS=Homo sapiens GN=COPS2 PE=1 SV=1	443	5190	6437	28	443	416	414	0.153144266337854	0.0
comp133779_c0_seq2	1424	tr	M7CLU0	tr|M7CLU0|M7CLU0_CHEMY Heparan sulfate glucosamine 3-O-sulfotransferase 1 OS=Chelonia mydas GN=UY3_00539 PE=4 SV=1	309	1286	363	7	309	308	248	0.52247191011236	0.0
comp137288_c1_seq5	3283	tr	B5X2T1	tr|B5X2T1|B5X2T1_SALSA Spermine synthase OS=Salmo salar GN=SPSY PE=2 SV=1	359	210	1289	1	359	360	292	0.266829119707585	0.0
comp159635_c0_seq1	297	tr	Q8UWD0	tr|Q8UWD0|Q8UWD0_TETNG Lambda-recombinase-like protein (Fragment) OS=Tetraodon nigroviridis PE=4 SV=1	1250	297	1	1106	1206	101	42	0.424242424242424	1e-10
comp244927_c0_seq1	328	tr	T1FP69	tr|T1FP69|T1FP69_HELRO Uncharacterized protein OS=Helobdella robusta PE=4 SV=1	1320	324	1	417	524	108	81	0.740853658536585	2e-45
comp277121_c0_seq1	235	tr	R0LNI0	tr|R0LNI0|R0LNI0_ANAPL Ankyrin-2 (Fragment) OS=Anas platyrhynchos GN=Anapl_12242 PE=4 SV=1	3767	6	230	1105	1179	75	55	0.702127659574468	5e-29
comp134717_c0_seq1	2196	tr	H2SQ00	tr|H2SQ00|H2SQ00_TAKRU Uncharacterized protein (Fragment) OS=Takifugu rubripes GN=LOC101069622 PE=4 SV=1	157	2027	1554	1	157	159	117	0.159836065573771	9e-68
comp99753_c1_seq1	670	tr	K7G546	tr|K7G546|K7G546_PELSI Uncharacterized protein OS=Pelodiscus sinensis PE=4 SV=1	738	666	1	290	511	222	157	0.702985074626866	9e-109
comp131866_c0_seq1	615	tr	T1EG85	tr|T1EG85|T1EG85_HELRO Uncharacterized protein OS=Helobdella robusta PE=3 SV=1	147	585	148	1	147	147	130	0.634146341463415	6e-86
comp143639_c0_seq4	3855	tr	G1NRU9	tr|G1NRU9|G1NRU9_MELGA Uncharacterized protein (Fragment) OS=Meleagris gallopavo GN=LOC100551353 PE=4 SV=2	425	957	2198	7	425	424	314	0.244357976653696	0.0
comp125596_c0_seq1	700	tr	H3A3C0	tr|H3A3C0|H3A3C0_LATCH Uncharacterized protein OS=Latimeria chalumnae PE=4 SV=1	176	609	94	1	173	173	83	0.355714285714286	5e-46
comp131066_c0_seq3	2459	tr	H3IDR8	tr|H3IDR8|H3IDR8_STRPU Uncharacterized protein OS=Strongylocentrotus purpuratus PE=4 SV=1	964	2378	411	232	880	671	232	0.283041886945913	5e-107
comp141161_c0_seq1	4445	tr	I3KWN1	tr|I3KWN1|I3KWN1_ORENI Uncharacterized protein OS=Oreochromis niloticus GN=CNTN6 PE=4 SV=1	1031	4199	1248	14	997	986	698	0.471091113610799	0.0
comp176317_c0_seq1	369	tr	M4ALA4	tr|M4ALA4|M4ALA4_XIPMA Uncharacterized protein (Fragment) OS=Xiphophorus maculatus PE=4 SV=1	615	369	19	300	412	117	56	0.455284552845528	9e-17
comp150827_c0_seq1	287	tr	C3XS12	tr|C3XS12|C3XS12_BRAFL Putative uncharacterized protein OS=Branchiostoma floridae GN=BRAFLDRAFT_208249 PE=4 SV=1	335	12	284	225	315	92	40	0.418118466898955	6e-12
comp202890_c0_seq1	331	tr	Q5TUH3	tr|Q5TUH3|Q5TUH3_ANOGA AGAP010340-PA (Fragment) OS=Anopheles gambiae GN=AGAP010340 PE=4 SV=3	495	28	270	422	495	81	27	0.244712990936556	3e-04
comp134829_c1_seq2	896	tr	H3A796	tr|H3A796|H3A796_LATCH Uncharacterized protein (Fragment) OS=Latimeria chalumnae PE=4 SV=1	1212	894	64	819	1092	284	152	0.508928571428571	3e-77
comp91904_c0_seq1	530	tr	R7UCG4	tr|R7UCG4|R7UCG4_CAPTE Uncharacterized protein OS=Capitella teleta GN=CAPTEDRAFT_206368 PE=4 SV=1	732	523	287	456	534	79	44	0.249056603773585	2e-20
comp38561_c1_seq1	304	tr	R7U366	tr|R7U366|R7U366_CAPTE Uncharacterized protein OS=Capitella teleta GN=CAPTEDRAFT_220544 PE=4 SV=1	1464	303	1	1021	1124	104	65	0.641447368421053	7e-34
comp152099_c0_seq1	1098	tr	H3AF36	tr|H3AF36|H3AF36_LATCH Uncharacterized protein (Fragment) OS=Latimeria chalumnae PE=4 SV=1	833	2	670	611	833	223	118	0.322404371584699	1e-69
comp144690_c1_seq4	3215	tr	H3B6J4	tr|H3B6J4|H3B6J4_LATCH Uncharacterized protein (Fragment) OS=Latimeria chalumnae PE=3 SV=1	615	3214	1559	13	612	610	315	0.29393468118196	3e-165
comp128177_c0_seq2	4371	tr	R9XWX7	tr|R9XWX7|R9XWX7_CLABA Reverse transcriptase (Fragment) OS=Clarias batrachus PE=2 SV=1	1250	439	4110	6	1229	1249	387	0.265614275909403	5e-173
comp241516_c0_seq1	241	tr	M4C7M9	tr|M4C7M9|M4C7M9_BRARP Uncharacterized protein OS=Brassica rapa subsp. pekinensis GN=Bra000207 PE=4 SV=1	317	236	93	179	225	48	20	0.24896265560166	0.001
comp231258_c0_seq1	319	tr	T1IU89	tr|T1IU89|T1IU89_STRMM Uncharacterized protein OS=Strigamia maritima PE=4 SV=1	1286	2	316	509	617	120	42	0.394984326018809	2e-06
comp134241_c1_seq1	758	tr	I3KAG4	tr|I3KAG4|I3KAG4_ORENI Uncharacterized protein OS=Oreochromis niloticus GN=LOC100700489 PE=4 SV=1	1144	488	39	1	150	151	98	0.387862796833773	3e-29
comp139995_c0_seq2	1941	tr	K9ISX3	tr|K9ISX3|K9ISX3_DESRO Putative serine/threonine protein kinase (Fragment) OS=Desmodus rotundus PE=2 SV=1	507	340	1824	13	507	495	468	0.723338485316847	0.0
comp137788_c0_seq3	1883	tr	A4IGS0	tr|A4IGS0|A4IGS0_XENTR LOC100037897 protein OS=Xenopus tropicalis GN=ankrd2 PE=2 SV=1	310	256	1191	1	310	316	197	0.313860860329262	1e-118
comp9725_c1_seq1	364	tr	T1JA79	tr|T1JA79|T1JA79_STRMM Uncharacterized protein OS=Strigamia maritima PE=4 SV=1	968	2	364	701	820	121	77	0.634615384615385	5e-44
comp127821_c0_seq1	999	tr	I3KEM0	tr|I3KEM0|I3KEM0_ORENI Uncharacterized protein (Fragment) OS=Oreochromis niloticus PE=3 SV=1	576	334	831	414	571	168	81	0.243243243243243	5e-37
comp140105_c0_seq2	3377	tr	B5X1X6	tr|B5X1X6|B5X1X6_SALSA Stomatin-like protein 2 OS=Salmo salar GN=STML2 PE=2 SV=1	354	3166	2105	1	354	357	291	0.258513473497187	0.0
comp136118_c0_seq2	5375	tr	P70087	tr|P70087|P70087_ONCMY Carbamoyl-phosphate synthetase III OS=Oncorhynchus mykiss PE=2 SV=1	1518	5008	515	1	1496	1500	1269	0.708279069767442	0.0
comp136409_c1_seq2	1021	tr	H3A160	tr|H3A160|H3A160_LATCH Uncharacterized protein (Fragment) OS=Latimeria chalumnae PE=4 SV=1	290	152	1021	4	272	293	178	0.523016650342801	8e-101
comp132354_c0_seq1	2376	tr	I1EP56	tr|I1EP56|I1EP56_AMPQE Uncharacterized protein OS=Amphimedon queenslandica GN=LOC100633611 PE=4 SV=1	820	932	2119	412	818	420	181	0.228535353535354	7e-92
comp73772_c0_seq1	1288	tr	I3J6V6	tr|I3J6V6|I3J6V6_ORENI Uncharacterized protein OS=Oreochromis niloticus PE=4 SV=1	398	1269	10	10	395	423	196	0.456521739130435	9e-112
comp225527_c0_seq1	277	tr	G3VN57	tr|G3VN57|G3VN57_SARHA Uncharacterized protein (Fragment) OS=Sarcophilus harrisii GN=ACP5 PE=4 SV=1	331	3	239	11	90	80	38	0.411552346570397	2e-16
comp148349_c0_seq3	3668	tr	I3J6L0	tr|I3J6L0|I3J6L0_ORENI Uncharacterized protein (Fragment) OS=Oreochromis niloticus GN=LOC100695058 PE=4 SV=1	304	3405	2563	2	298	297	227	0.185659760087241	2e-113
comp45938_c0_seq1	445	tr	T1EFL6	tr|T1EFL6|T1EFL6_HELRO Uncharacterized protein OS=Helobdella robusta PE=4 SV=1	327	445	2	95	242	148	115	0.775280898876405	8e-79
comp265626_c0_seq1	511	sp	P46825	sp|P46825|KLC_DORPE Kinesin light chain OS=Doryteuthis pealeii PE=2 SV=1	571	509	3	169	335	169	134	0.786692759295499	2e-68
comp203097_c0_seq1	439	tr	C3YPL1	tr|C3YPL1|C3YPL1_BRAFL Putative uncharacterized protein OS=Branchiostoma floridae GN=BRAFLDRAFT_215361 PE=4 SV=1	612	2	427	212	353	142	106	0.724373576309795	9e-69
comp260725_c0_seq1	310	tr	G3N4E1	tr|G3N4E1|G3N4E1_GASAC Uncharacterized protein (Fragment) OS=Gasterosteus aculeatus PE=4 SV=1	1328	163	309	1174	1222	49	22	0.212903225806452	2e-04
comp220347_c0_seq1	464	tr	T1G119	tr|T1G119|T1G119_HELRO Uncharacterized protein OS=Helobdella robusta PE=4 SV=1	493	2	385	127	263	137	108	0.698275862068966	5e-55
comp162656_c0_seq1	665	tr	F1QNK6	tr|F1QNK6|F1QNK6_DANRE Uncharacterized protein (Fragment) OS=Danio rerio PE=4 SV=1	473	665	129	296	473	179	122	0.550375939849624	2e-80
comp139522_c0_seq2	874	tr	G1L361	tr|G1L361|G1L361_AILME Uncharacterized protein (Fragment) OS=Ailuropoda melanoleuca PE=4 SV=1	1249	873	583	266	364	99	73	0.250572082379863	1e-34
comp70366_c0_seq1	287	tr	D3ZXZ1	tr|D3ZXZ1|D3ZXZ1_RAT Protein Zfp292 OS=Rattus norvegicus GN=Zfp292 PE=2 SV=1	2706	287	9	1365	1457	94	42	0.439024390243902	2e-09
comp136111_c0_seq2	3686	tr	F1QDT2	tr|F1QDT2|F1QDT2_DANRE Uncharacterized protein (Fragment) OS=Danio rerio PE=4 SV=1	514	1886	3439	3	512	518	228	0.185567010309278	3e-136
comp118636_c0_seq2	714	tr	F1QBW2	tr|F1QBW2|F1QBW2_DANRE Uncharacterized protein OS=Danio rerio GN=slc12a4 PE=4 SV=1	1095	601	467	1	46	46	38	0.159663865546218	7e-15
comp203286_c0_seq1	393	tr	M7BHX7	tr|M7BHX7|M7BHX7_CHEMY Amphiphysin (Fragment) OS=Chelonia mydas GN=UY3_06031 PE=4 SV=1	1414	5	175	365	416	57	30	0.229007633587786	3e-06
comp222081_c0_seq1	290	tr	T1G348	tr|T1G348|T1G348_HELRO Uncharacterized protein OS=Helobdella robusta PE=4 SV=1	1980	2	289	733	827	96	64	0.662068965517241	3e-35
comp289347_c0_seq1	255	tr	R7VEU9	tr|R7VEU9|R7VEU9_CAPTE 5-aminolevulinate synthase OS=Capitella teleta GN=CAPTEDRAFT_165396 PE=3 SV=1	583	2	172	524	580	57	26	0.305882352941176	1e-11
comp46975_c0_seq1	409	tr	T0RZ04	tr|T0RZ04|T0RZ04_9STRA Uncharacterized protein OS=Saprolegnia diclina VS20 GN=SDRG_06818 PE=4 SV=1	92	384	109	1	92	92	91	0.667481662591687	4e-60
comp257736_c0_seq1	265	tr	E9GEL1	tr|E9GEL1|E9GEL1_DAPPU Putative uncharacterized protein OS=Daphnia pulex GN=DAPPUDRAFT_210791 PE=4 SV=1	155	91	255	1	55	55	31	0.350943396226415	6e-10
comp122913_c0_seq2	1991	tr	Q6T936	tr|Q6T936|Q6T936_SALTR Ovarian cytochrome P-450 aromatase (Fragment) OS=Salmo trutta PE=2 SV=1	514	1875	361	7	513	508	312	0.470115519839277	0.0
comp138262_c0_seq1	1829	tr	H3A3Q4	tr|H3A3Q4|H3A3Q4_LATCH Uncharacterized protein OS=Latimeria chalumnae PE=4 SV=1	1596	927	394	543	694	180	112	0.183706943685074	1e-27
comp138272_c0_seq1	618	tr	H2LY29	tr|H2LY29|H2LY29_ORYLA Uncharacterized protein (Fragment) OS=Oryzias latipes PE=4 SV=1	2350	99	617	1021	1296	278	102	0.495145631067961	4e-29
comp122675_c0_seq4	1446	tr	T1G3E6	tr|T1G3E6|T1G3E6_HELRO Uncharacterized protein OS=Helobdella robusta PE=4 SV=1	169	131	592	15	168	154	142	0.294605809128631	3e-93
comp5077_c1_seq1	407	tr	R7UL64	tr|R7UL64|R7UL64_CAPTE Uncharacterized protein OS=Capitella teleta GN=CAPTEDRAFT_20933 PE=4 SV=1	192	275	3	1	90	91	57	0.42014742014742	4e-32
comp112711_c0_seq1	1144	tr	T1G5P8	tr|T1G5P8|T1G5P8_HELRO Uncharacterized protein OS=Helobdella robusta PE=4 SV=1	154	45	434	1	129	130	81	0.212412587412587	2e-47
comp266502_c0_seq1	316	tr	R7V2N2	tr|R7V2N2|R7V2N2_CAPTE Uncharacterized protein OS=Capitella teleta GN=CAPTEDRAFT_221820 PE=4 SV=1	428	4	315	284	389	106	46	0.436708860759494	9e-21
comp125655_c2_seq1	399	tr	G3VT10	tr|G3VT10|G3VT10_SARHA Uncharacterized protein (Fragment) OS=Sarcophilus harrisii GN=KIAA1586 PE=4 SV=1	661	31	372	110	228	128	39	0.293233082706767	6e-06
comp24745_c0_seq1	537	tr	R7U0H3	tr|R7U0H3|R7U0H3_CAPTE Uncharacterized protein OS=Capitella teleta GN=CAPTEDRAFT_18841 PE=4 SV=1	555	536	297	475	554	80	59	0.329608938547486	2e-33
comp130791_c0_seq1	3667	tr	R0JH21	tr|R0JH21|R0JH21_ANAPL 2-oxoglutarate dehydrogenase E1 component-like, mitochondrial (Fragment) OS=Anas platyrhynchos GN=OGDHL PE=4 SV=1	1014	3247	212	1	1014	1018	847	0.692937005726752	0.0
comp8079_c1_seq1	226	tr	T0R2I5	tr|T0R2I5|T0R2I5_9STRA Uncharacterized protein OS=Saprolegnia diclina VS20 GN=SDRG_15899 PE=3 SV=1	286	3	197	222	286	65	64	0.849557522123894	4e-35
comp59379_c0_seq1	265	tr	T0QT41	tr|T0QT41|T0QT41_9STRA Uncharacterized protein OS=Saprolegnia diclina VS20 GN=SDRG_01318 PE=4 SV=1	539	1	255	431	515	85	82	0.928301886792453	2e-47
comp148388_c0_seq3	2374	tr	I3JQ86	tr|I3JQ86|I3JQ86_ORENI Uncharacterized protein OS=Oreochromis niloticus GN=appl2 PE=4 SV=1	670	651	2102	1	491	498	384	0.485256950294861	0.0
comp143032_c1_seq1	1249	tr	B5X439	tr|B5X439|B5X439_SALSA Nucleolysin TIAR OS=Salmo salar GN=TIAR PE=2 SV=1	408	432	1247	1	272	272	258	0.619695756605284	0.0
comp19449_c0_seq1	610	sp	Q6P3R1	sp|Q6P3R1|KIF22_XENTR Kinesin-like protein KIF22 OS=Xenopus tropicalis GN=kif22 PE=2 SV=1	639	610	2	178	368	205	116	0.570491803278689	9e-66
comp230858_c0_seq1	218	tr	K7FGE3	tr|K7FGE3|K7FGE3_PELSI Uncharacterized protein (Fragment) OS=Pelodiscus sinensis GN=CRLF2 PE=4 SV=1	343	212	21	198	258	65	24	0.330275229357798	5e-05
comp127872_c0_seq1	2193	tr	H3B211	tr|H3B211|H3B211_LATCH Uncharacterized protein OS=Latimeria chalumnae PE=4 SV=1	403	1773	580	4	403	401	309	0.422708618331053	0.0
comp141329_c0_seq2	3805	tr	H2EQR6	tr|H2EQR6|H2EQR6_DANRE Desmocollin a OS=Danio rerio GN=dsg2 PE=2 SV=1	1142	1633	3735	401	1142	765	295	0.232588699080158	2e-110
comp136336_c0_seq1	6210	tr	H3AU06	tr|H3AU06|H3AU06_LATCH Uncharacterized protein OS=Latimeria chalumnae PE=4 SV=1	1015	5933	2994	24	1011	999	637	0.307729468599034	0.0
comp148032_c0_seq3	5791	tr	G3PQ87	tr|G3PQ87|G3PQ87_GASAC Uncharacterized protein (Fragment) OS=Gasterosteus aculeatus PE=4 SV=1	610	236	2068	1	610	611	599	0.310309100328095	0.0
comp177049_c0_seq1	616	tr	G1NAE3	tr|G1NAE3|G1NAE3_MELGA NADPH:adrenodoxin oxidoreductase, mitochondrial (Fragment) OS=Meleagris gallopavo GN=LOC100540404 PE=3 SV=2	434	616	5	157	359	204	120	0.584415584415584	1e-69
comp126040_c0_seq1	3594	tr	B8JI15	tr|B8JI15|B8JI15_DANRE Uncharacterized protein OS=Danio rerio GN=rpia PE=3 SV=1	275	125	898	14	273	266	209	0.174457429048414	1e-136
comp135156_c0_seq1	1169	sp	Q8JFQ2	sp|Q8JFQ2|RBTN1_DANRE Rhombotin-1 OS=Danio rerio GN=lmo1 PE=2 SV=1	155	335	799	1	155	155	155	0.397775876817793	6e-106
[truncated: 55,347 more rows]
