# Supplementary material for: RNA-sequencing of the sturgeon Acipenser baeri provides insights into expression dynamics of morphogenic differentiation and developmental regulatory genes in early versus late developmental stages
Source: BMC Genomics. 2016 Aug 8;17:564. doi: 10.1186/s12864-016-2839-3 (PMC4977659; doi:10.1186/s12864-016-2839-3)
Supplement: Additional file 7: — Unigenes interpro annotation results file. (XLS 35 kb) [file 12864_2016_2839_MOESM7_ESM.xls]

Seqid	Seq_len	Sub_database	Sub_database_id	Description	Start	End	Computed_score	Interproscan_id	Interproscan_name
comp124285_c0_seq2:41-850(-)	269	Pfam	PF00046	Homeobox domain	146	202	1.7E-20	IPR001356	Homeobox domain
comp124285_c0_seq2:41-850(-)	269	ProSiteProfiles	PS50071	'Homeobox' domain profile.	143	203	20.293	IPR001356	Homeobox domain
comp124285_c0_seq2:41-850(-)	269	ProSitePatterns	PS00027	'Homeobox' domain signature.	178	201	-	IPR017970	Homeobox, conserved site
comp124285_c0_seq2:41-850(-)	269	Gene3D	G3DSA:1.10.10.60		123	203	4.4E-25	IPR009057	Homeodomain-like
comp124285_c0_seq2:41-850(-)	269	SMART	SM00389	Homeodomain	145	207	1.8E-21	IPR001356	Homeobox domain
comp124285_c0_seq2:41-850(-)	269	SUPERFAMILY	SSF46689		141	208	5.56E-23	IPR009057	Homeodomain-like
comp124285_c0_seq2:41-850(-)	269	PRINTS	PR00024	Homeobox signature	167	178	0.000014	IPR020479	Homeodomain, metazoa
comp124285_c0_seq2:41-850(-)	269	PRINTS	PR00024	Homeobox signature	182	192	0.000014	IPR020479	Homeodomain, metazoa
comp124285_c0_seq2:41-850(-)	269	PRINTS	PR00024	Homeobox signature	192	201	0.000014	IPR020479	Homeodomain, metazoa
comp145437_c0_seq2:403-3471(+)	1022	SUPERFAMILY	SSF50978		421	454	1.69E-25	IPR017986	WD40-repeat-containing domain
comp145437_c0_seq2:403-3471(+)	1022	SUPERFAMILY	SSF50978		26	259	1.69E-25	IPR017986	WD40-repeat-containing domain
comp145437_c0_seq2:403-3471(+)	1022	SUPERFAMILY	SSF50978		490	534	1.69E-25	IPR017986	WD40-repeat-containing domain
comp145437_c0_seq2:403-3471(+)	1022	SUPERFAMILY	SSF50978		518	537	6.71E-10	IPR017986	WD40-repeat-containing domain
comp145437_c0_seq2:403-3471(+)	1022	SUPERFAMILY	SSF50978		577	619	6.71E-10	IPR017986	WD40-repeat-containing domain
comp145437_c0_seq2:403-3471(+)	1022	SUPERFAMILY	SSF50978		433	454	6.71E-10	IPR017986	WD40-repeat-containing domain
comp145437_c0_seq2:403-3471(+)	1022	SUPERFAMILY	SSF50978		706	908	6.71E-10	IPR017986	WD40-repeat-containing domain
comp145437_c0_seq2:403-3471(+)	1022	Gene3D	G3DSA:2.130.10.10		330	331	1.2E-24	IPR015943	WD40/YVTN repeat-like-containing domain
comp145437_c0_seq2:403-3471(+)	1022	Gene3D	G3DSA:2.130.10.10		435	476	1.2E-24	IPR015943	WD40/YVTN repeat-like-containing domain
comp145437_c0_seq2:403-3471(+)	1022	Gene3D	G3DSA:2.130.10.10		516	536	1.2E-24	IPR015943	WD40/YVTN repeat-like-containing domain
comp145437_c0_seq2:403-3471(+)	1022	Gene3D	G3DSA:2.130.10.10		28	280	1.2E-24	IPR015943	WD40/YVTN repeat-like-containing domain
comp145437_c0_seq2:403-3471(+)	1022	Pfam	PF08366	LLGL2	269	371	9.2E-42	IPR013577	Lethal giant larvae homologue 2
comp145437_c0_seq2:403-3471(+)	1022	ProSiteProfiles	PS50082	Trp-Asp (WD) repeats profile.	433	451	9.138	IPR001680	WD40 repeat
comp145437_c0_seq2:403-3471(+)	1022	ProSiteProfiles	PS50294	Trp-Asp (WD) repeats circular profile.	69	110	8.703	IPR017986	WD40-repeat-containing domain
comp145437_c0_seq2:403-3471(+)	1022	ProSiteProfiles	PS50082	Trp-Asp (WD) repeats profile.	69	110	8.67	IPR001680	WD40 repeat
comp145437_c0_seq2:403-3471(+)	1022	PRINTS	PR00962	Lethal(2) giant larvae protein signature	15	33	1E-92	IPR000664	Lethal(2) giant larvae protein
comp145437_c0_seq2:403-3471(+)	1022	PRINTS	PR00962	Lethal(2) giant larvae protein signature	296	318	1E-92	IPR000664	Lethal(2) giant larvae protein
comp145437_c0_seq2:403-3471(+)	1022	PRINTS	PR00962	Lethal(2) giant larvae protein signature	623	642	1E-92	IPR000664	Lethal(2) giant larvae protein
comp145437_c0_seq2:403-3471(+)	1022	PRINTS	PR00962	Lethal(2) giant larvae protein signature	593	617	1E-92	IPR000664	Lethal(2) giant larvae protein
comp145437_c0_seq2:403-3471(+)	1022	PRINTS	PR00962	Lethal(2) giant larvae protein signature	691	710	1E-92	IPR000664	Lethal(2) giant larvae protein
comp145437_c0_seq2:403-3471(+)	1022	PRINTS	PR00962	Lethal(2) giant larvae protein signature	515	533	1E-92	IPR000664	Lethal(2) giant larvae protein
comp145437_c0_seq2:403-3471(+)	1022	PRINTS	PR00962	Lethal(2) giant larvae protein signature	552	571	1E-92	IPR000664	Lethal(2) giant larvae protein
comp145437_c0_seq2:403-3471(+)	1022	PRINTS	PR00962	Lethal(2) giant larvae protein signature	348	368	1E-92	IPR000664	Lethal(2) giant larvae protein
comp145437_c0_seq2:403-3471(+)	1022	PRINTS	PR00962	Lethal(2) giant larvae protein signature	435	458	1E-92	IPR000664	Lethal(2) giant larvae protein
comp139771_c0_seq2:120-1211(+)	363	SMART	SM00360	RNA recognition motif	120	191	2E-24	IPR000504	RNA recognition motif domain
comp139771_c0_seq2:120-1211(+)	363	SUPERFAMILY	SSF54928		98	203	5.51E-26
comp139771_c0_seq2:120-1211(+)	363	Pfam	PF12414	Calcitonin gene-related peptide regulator C terminal	242	330	2.2E-36	IPR025670	Fox-1 C-terminal domain
comp139771_c0_seq2:120-1211(+)	363	Pfam	PF00076	RNA recognition motif. (a.k.a. RRM, RBD, or RNP domain)	122	189	1.4E-18	IPR000504	RNA recognition motif domain
comp139771_c0_seq2:120-1211(+)	363	ProSiteProfiles	PS50102	Eukaryotic RNA Recognition Motif (RRM) profile.	119	195	18.922	IPR000504	RNA recognition motif domain
comp139771_c0_seq2:120-1211(+)	363	Gene3D	G3DSA:3.30.70.330		86	196	5.3E-27	IPR012677	Nucleotide-binding, alpha-beta plait
comp139771_c0_seq2:120-1211(+)	363	PIRSF	PIRSF037932		3	362	2.4E-186	IPR017325	RNA binding protein Fox-1
comp142910_c1_seq3:1-5274(+)	1757	PRINTS	PR00503	Bromodomain signature	1668	1681	3.9E-13	IPR001487	Bromodomain
comp142910_c1_seq3:1-5274(+)	1757	PRINTS	PR00503	Bromodomain signature	1682	1698	3.9E-13	IPR001487	Bromodomain
comp142910_c1_seq3:1-5274(+)	1757	PRINTS	PR00503	Bromodomain signature	1716	1735	3.9E-13	IPR001487	Bromodomain
comp142043_c1_seq3:1-753(+)	250	Pfam	PF01146	Caveolin	107	248	4.1E-66	IPR001612	Caveolin
comp142043_c1_seq3:1-753(+)	250	ProSitePatterns	PS01210	Caveolins signature.	140	147	-	IPR018361	Caveolin, conserved site
comp137467_c0_seq1:337-1635(+)	432	SUPERFAMILY	SSF57667		296	343	1.69E-12
comp137467_c0_seq1:337-1635(+)	432	ProSitePatterns	PS00028	Zinc finger C2H2 type domain signature.	337	357	-	IPR007087	Zinc finger, C2H2
comp137467_c0_seq1:337-1635(+)	432	Pfam	PF11928	Domain of unknown function (DUF3446)	96	178	5.8E-23	IPR021849	Protein of unknown function DUF3446
comp137467_c0_seq1:337-1635(+)	432	Pfam	PF13465	Zinc-finger double domain	349	373	4.7E-09
comp137467_c0_seq1:337-1635(+)	432	Pfam	PF13465	Zinc-finger double domain	322	345	0.00000055
comp137467_c0_seq1:337-1635(+)	432	ProSitePatterns	PS00028	Zinc finger C2H2 type domain signature.	307	329	-	IPR007087	Zinc finger, C2H2
comp137467_c0_seq1:337-1635(+)	432	ProSiteProfiles	PS50157	Zinc finger C2H2 type domain profile.	305	334	15.417	IPR007087	Zinc finger, C2H2
comp137467_c0_seq1:337-1635(+)	432	SMART	SM00355	zinc finger	363	385	0.019	IPR015880	Zinc finger, C2H2-like
comp137467_c0_seq1:337-1635(+)	432	SMART	SM00355	zinc finger	305	329	0.00012	IPR015880	Zinc finger, C2H2-like
comp137467_c0_seq1:337-1635(+)	432	SMART	SM00355	zinc finger	335	357	0.034	IPR015880	Zinc finger, C2H2-like
comp137467_c0_seq1:337-1635(+)	432	Gene3D	G3DSA:3.30.160.60		330	361	7.9E-17	IPR013087	Zinc finger C2H2-type/integrase DNA-binding domain
comp137467_c0_seq1:337-1635(+)	432	SUPERFAMILY	SSF57667		333	385	6.97E-16
comp137467_c0_seq1:337-1635(+)	432	ProSiteProfiles	PS50157	Zinc finger C2H2 type domain profile.	335	362	16.249	IPR007087	Zinc finger, C2H2
comp137467_c0_seq1:337-1635(+)	432	Gene3D	G3DSA:3.30.160.60		362	405	7.3E-20	IPR013087	Zinc finger C2H2-type/integrase DNA-binding domain
comp137467_c0_seq1:337-1635(+)	432	ProSitePatterns	PS00028	Zinc finger C2H2 type domain signature.	365	385	-	IPR007087	Zinc finger, C2H2
comp137467_c0_seq1:337-1635(+)	432	ProSiteProfiles	PS50157	Zinc finger C2H2 type domain profile.	363	390	12.445	IPR007087	Zinc finger, C2H2
comp137467_c0_seq1:337-1635(+)	432	Gene3D	G3DSA:3.30.160.60		302	329	1.6E-15	IPR013087	Zinc finger C2H2-type/integrase DNA-binding domain
comp132697_c0_seq2:52-945(+)	297	Gene3D	G3DSA:1.20.5.170		32	71	4.1E-25
comp132697_c0_seq2:52-945(+)	297	Pfam	PF00287	Sodium / potassium ATPase beta chain	2	290	2.8E-118	IPR000402	Sodium/potassium-transporting ATPase subunit beta
comp132697_c0_seq2:52-945(+)	297	ProSitePatterns	PS00390	Sodium and potassium ATPases beta subunits signature 1.	16	36	-	IPR000402	Sodium/potassium-transporting ATPase subunit beta
comp132697_c0_seq2:52-945(+)	297	Gene3D	G3DSA:2.60.40.1660		72	295	1.6E-73
comp132697_c0_seq2:52-945(+)	297	ProSitePatterns	PS00391	Sodium and potassium ATPases beta subunits signature 2.	147	162	-	IPR000402	Sodium/potassium-transporting ATPase subunit beta
comp132697_c0_seq2:52-945(+)	297	TIGRFAM	TIGR01107	Na_K_ATPase_bet: Na+/K+ ATPase, beta subunit	1	295	2.5E-123	IPR000402	Sodium/potassium-transporting ATPase subunit beta
comp143117_c0_seq1:73-936(-)	287	PIRSF	PIRSF001992		1	285	3.7E-104	IPR022339	MHC class II-associated invariant chain
comp143117_c0_seq1:73-936(-)	287	ProSitePatterns	PS00484	Thyroglobulin type-1 repeat signature.	222	251	-	IPR000716	Thyroglobulin type-1
comp143117_c0_seq1:73-936(-)	287	SUPERFAMILY	SSF57610		200	267	3.66E-23	IPR000716	Thyroglobulin type-1
comp143117_c0_seq1:73-936(-)	287	ProSiteProfiles	PS51162	Thyroglobulin type-1 domain profile.	205	265	11.657	IPR000716	Thyroglobulin type-1
comp143117_c0_seq1:73-936(-)	287	SMART	SM00211	Thyroglobulin type I repeats.	223	269	4.4E-15	IPR000716	Thyroglobulin type-1
comp143117_c0_seq1:73-936(-)	287	Pfam	PF00086	Thyroglobulin type-1 repeat	209	265	2.3E-16	IPR000716	Thyroglobulin type-1
comp143117_c0_seq1:73-936(-)	287	SUPERFAMILY	SSF48305		122	191	1.29E-26	IPR011988	MHC class II-associated invariant chain, trimerisation
comp143117_c0_seq1:73-936(-)	287	PRINTS	PR01990	H-2 class II histocompatibility antigen gamma chain (CD74 antigen) signature	30	56	1.5E-14	IPR022339	MHC class II-associated invariant chain
comp143117_c0_seq1:73-936(-)	287	PRINTS	PR01990	H-2 class II histocompatibility antigen gamma chain (CD74 antigen) signature	142	160	1.5E-14	IPR022339	MHC class II-associated invariant chain
comp143117_c0_seq1:73-936(-)	287	PRINTS	PR01990	H-2 class II histocompatibility antigen gamma chain (CD74 antigen) signature	165	186	1.5E-14	IPR022339	MHC class II-associated invariant chain
comp143117_c0_seq1:73-936(-)	287	Gene3D	G3DSA:4.10.800.10		212	266	9.2E-20	IPR000716	Thyroglobulin type-1
comp143117_c0_seq1:73-936(-)	287	Pfam	PF08831	Class II MHC-associated invariant chain trimerisation domain	125	191	1.3E-28	IPR011988	MHC class II-associated invariant chain, trimerisation
comp143117_c0_seq1:73-936(-)	287	Pfam	PF09307	CLIP, MHC2 interacting	17	113	2.5E-25	IPR015386	MHC class II-associated invariant chain/CLIP, MHC II-interacting
comp143117_c0_seq1:73-936(-)	287	Gene3D	G3DSA:1.10.870.10		122	192	2.8E-28	IPR011988	MHC class II-associated invariant chain, trimerisation
comp145123_c1_seq1:191-1648(-)	485	Pfam	PF00169	PH domain	372	465	6.1E-12	IPR001849	Pleckstrin homology domain
comp145123_c1_seq1:191-1648(-)	485	Gene3D	G3DSA:2.30.29.30		366	465	1.2E-16	IPR011993	Pleckstrin homology-like domain
comp145123_c1_seq1:191-1648(-)	485	ProSiteProfiles	PS50003	PH domain profile.	370	468	12.076	IPR001849	Pleckstrin homology domain
comp145123_c1_seq1:191-1648(-)	485	Pfam	PF12473	Kinesin protein	6	80	1.8E-24	IPR022164	Kinesin-like
comp145123_c1_seq1:191-1648(-)	485	SUPERFAMILY	SSF50729		367	464	5.75E-24
comp145123_c1_seq1:191-1648(-)	485	SUPERFAMILY	SSF50729		266	331	5.75E-24
comp145123_c1_seq1:191-1648(-)	485	SMART	SM00233	Pleckstrin homology domain.	371	470	4.4E-13	IPR001849	Pleckstrin homology domain
comp136917_c0_seq1:138-1187(+)	349	PIRSF	PIRSF015618		1	349	4.3E-250	IPR016637	Transcription factor, basic helix-loop-helix, NeuroD
comp136917_c0_seq1:138-1187(+)	349	SUPERFAMILY	SSF47459		96	156	8.24E-18	IPR011598	Myc-type, basic helix-loop-helix (bHLH) domain
comp136917_c0_seq1:138-1187(+)	349	SMART	SM00353	helix loop helix domain	103	155	6.9E-17	IPR011598	Myc-type, basic helix-loop-helix (bHLH) domain
comp136917_c0_seq1:138-1187(+)	349	Pfam	PF00010	Helix-loop-helix DNA-binding domain	98	149	3.2E-16	IPR011598	Myc-type, basic helix-loop-helix (bHLH) domain
comp136917_c0_seq1:138-1187(+)	349	ProSiteProfiles	PS50888	Myc-type, basic helix-loop-helix (bHLH) domain profile.	97	149	16.647	IPR011598	Myc-type, basic helix-loop-helix (bHLH) domain
comp136917_c0_seq1:138-1187(+)	349	Gene3D	G3DSA:4.10.280.10		98	154	4.7E-24	IPR011598	Myc-type, basic helix-loop-helix (bHLH) domain
comp136917_c0_seq1:138-1187(+)	349	Pfam	PF12533	Neuronal helix-loop-helix transcription factor	156	278	8.2E-51	IPR022575	Neurogenic differentiation factor, domain of unknown function
comp137024_c1_seq6:514-1659(+)	381	SMART	SM00097	found in Wnt-1	61	370	1.4E-211	IPR005817	Wnt
comp137024_c1_seq6:514-1659(+)	381	Pfam	PF00110	wnt family	58	370	2.2E-119	IPR005817	Wnt
comp137024_c1_seq6:514-1659(+)	381	PRINTS	PR01349	Wnt protein signature	142	155	6.1E-32	IPR005817	Wnt
comp137024_c1_seq6:514-1659(+)	381	PRINTS	PR01349	Wnt protein signature	167	179	6.1E-32	IPR005817	Wnt
comp137024_c1_seq6:514-1659(+)	381	PRINTS	PR01349	Wnt protein signature	123	137	6.1E-32	IPR005817	Wnt
comp137024_c1_seq6:514-1659(+)	381	PRINTS	PR01349	Wnt protein signature	229	243	6.1E-32	IPR005817	Wnt
comp137024_c1_seq6:514-1659(+)	381	PRINTS	PR01349	Wnt protein signature	288	299	6.1E-32	IPR005817	Wnt
comp137024_c1_seq6:514-1659(+)	381	ProSitePatterns	PS00246	Wnt-1 family signature.	228	237	-	IPR018161	Wnt protein, conserved site
comp142358_c0_seq1:33-2246(-)	737	Coils	Coil		229	257	-
comp142358_c0_seq1:33-2246(-)	737	Gene3D	G3DSA:1.10.10.500		577	728	3.1E-87	IPR023082	Homeo-prospero domain
comp142358_c0_seq1:33-2246(-)	737	Pfam	PF05044	Homeo-prospero domain	579	734	5.1E-87	IPR023082	Homeo-prospero domain
comp142358_c0_seq1:33-2246(-)	737	SUPERFAMILY	SSF46689		577	728	5.55E-82	IPR009057	Homeodomain-like
comp125979_c2_seq1:630-1823(+)	398	Gene3D	G3DSA:3.30.800.10		22	197	1.4E-61	IPR027484	Phosphatidylinositol-4-phosphate 5-kinase, N-terminal domain
comp125979_c2_seq1:630-1823(+)	398	SUPERFAMILY	SSF56104		30	226	9.15E-66
comp125979_c2_seq1:630-1823(+)	398	SUPERFAMILY	SSF56104		251	398	1.7E-35
comp125979_c2_seq1:630-1823(+)	398	SMART	SM00330	Phosphatidylinositol phosphate kinases	61	398	1.8E-104	IPR016034	Phosphatidylinositol-4-phosphate 5-kinase, core, subgroup
comp125979_c2_seq1:630-1823(+)	398	Gene3D	G3DSA:3.30.810.10		262	398	2.8E-38	IPR027483	Phosphatidylinositol-4-phosphate 5-kinase, C-terminal
comp125979_c2_seq1:630-1823(+)	398	Gene3D	G3DSA:3.30.810.10		198	227	2.8E-38	IPR027483	Phosphatidylinositol-4-phosphate 5-kinase, C-terminal
comp125979_c2_seq1:630-1823(+)	398	Pfam	PF01504	Phosphatidylinositol-4-phosphate 5-Kinase	114	398	6.9E-54	IPR002498	Phosphatidylinositol-4-phosphate 5-kinase, core
comp125979_c2_seq1:630-1823(+)	398	ProSiteProfiles	PS51455	Phosphatidylinositol phosphate kinase (PIPK) domain profile.	32	398	53.782	IPR002498	Phosphatidylinositol-4-phosphate 5-kinase, core
comp139128_c0_seq1:3-7460(-)	2486	ProSiteProfiles	PS50268	Cadherins domain profile.	868	976	20.152	IPR002126	Cadherin
comp139128_c0_seq1:3-7460(-)	2486	SUPERFAMILY	SSF49313		2155	2272	9.29E-28	IPR015919	Cadherin-like
comp139128_c0_seq1:3-7460(-)	2486	SUPERFAMILY	SSF49313		1939	2052	3.57E-19	IPR015919	Cadherin-like
comp139128_c0_seq1:3-7460(-)	2486	ProSitePatterns	PS00232	Cadherin domain signature.	1715	1725	-	IPR020894	Cadherin conserved site
comp139128_c0_seq1:3-7460(-)	2486	SUPERFAMILY	SSF49313		1064	1186	8.28E-24	IPR015919	Cadherin-like
comp139128_c0_seq1:3-7460(-)	2486	Gene3D	G3DSA:2.60.40.60		2165	2270	6.6E-29	IPR002126	Cadherin
comp139128_c0_seq1:3-7460(-)	2486	Gene3D	G3DSA:2.60.40.60		1829	1952	1.5E-20	IPR002126	Cadherin
comp139128_c0_seq1:3-7460(-)	2486	Gene3D	G3DSA:2.60.40.60		326	432	1.7E-28	IPR002126	Cadherin
comp139128_c0_seq1:3-7460(-)	2486	Gene3D	G3DSA:2.60.40.60		540	649	3.2E-29	IPR002126	Cadherin
comp139128_c0_seq1:3-7460(-)	2486	Gene3D	G3DSA:2.60.40.60		1512	1613	2.1E-24	IPR002126	Cadherin
comp139128_c0_seq1:3-7460(-)	2486	Gene3D	G3DSA:2.60.40.60		968	1077	5.6E-25	IPR002126	Cadherin
comp139128_c0_seq1:3-7460(-)	2486	Gene3D	G3DSA:2.60.40.60		1290	1403	1.2E-29	IPR002126	Cadherin
comp139128_c0_seq1:3-7460(-)	2486	Gene3D	G3DSA:2.60.40.60		116	216	1.4E-30	IPR002126	Cadherin
comp139128_c0_seq1:3-7460(-)	2486	Gene3D	G3DSA:2.60.40.60		1614	1723	8E-24	IPR002126	Cadherin
comp139128_c0_seq1:3-7460(-)	2486	Gene3D	G3DSA:2.60.40.60		1415	1510	9.9E-25	IPR002126	Cadherin
comp139128_c0_seq1:3-7460(-)	2486	Gene3D	G3DSA:2.60.40.60		1081	1186	8.8E-26	IPR002126	Cadherin
comp139128_c0_seq1:3-7460(-)	2486	Gene3D	G3DSA:2.60.40.60		1	115	6.6E-19	IPR002126	Cadherin
comp139128_c0_seq1:3-7460(-)	2486	Gene3D	G3DSA:2.60.40.60		1957	2056	8.8E-23	IPR002126	Cadherin
comp139128_c0_seq1:3-7460(-)	2486	Gene3D	G3DSA:2.60.40.60		433	536	7E-22	IPR002126	Cadherin
comp139128_c0_seq1:3-7460(-)	2486	Gene3D	G3DSA:2.60.40.60		1190	1289	2.4E-29	IPR002126	Cadherin
comp139128_c0_seq1:3-7460(-)	2486	Gene3D	G3DSA:2.60.40.60		650	756	1.1E-31	IPR002126	Cadherin
comp139128_c0_seq1:3-7460(-)	2486	Gene3D	G3DSA:2.60.40.60		757	863	6.5E-31	IPR002126	Cadherin
comp139128_c0_seq1:3-7460(-)	2486	Gene3D	G3DSA:2.60.40.60		2057	2164	4.4E-32	IPR002126	Cadherin
comp139128_c0_seq1:3-7460(-)	2486	Gene3D	G3DSA:2.60.40.60		1724	1828	2.3E-33	IPR002126	Cadherin
comp139128_c0_seq1:3-7460(-)	2486	Gene3D	G3DSA:2.60.40.60		864	967	6.4E-24	IPR002126	Cadherin
comp139128_c0_seq1:3-7460(-)	2486	Gene3D	G3DSA:2.60.40.60		217	325	1.5E-30	IPR002126	Cadherin
comp139128_c0_seq1:3-7460(-)	2486	Gene3D	G3DSA:2.60.40.60		2278	2379	5.4E-26	IPR002126	Cadherin
comp139128_c0_seq1:3-7460(-)	2486	ProSiteProfiles	PS50268	Cadherins domain profile.	1293	1402	25.677	IPR002126	Cadherin
comp139128_c0_seq1:3-7460(-)	2486	SUPERFAMILY	SSF49313		212	321	4.85E-22	IPR015919	Cadherin-like
comp139128_c0_seq1:3-7460(-)	2486	SUPERFAMILY	SSF49313		1820	1924	4.14E-15	IPR015919	Cadherin-like
comp139128_c0_seq1:3-7460(-)	2486	SUPERFAMILY	SSF49313		967	1068	1.7E-19	IPR015919	Cadherin-like
comp139128_c0_seq1:3-7460(-)	2486	ProSiteProfiles	PS50268	Cadherins domain profile.	972	1076	24.997	IPR002126	Cadherin
comp139128_c0_seq1:3-7460(-)	2486	ProSiteProfiles	PS50268	Cadherins domain profile.	654	760	25.983	IPR002126	Cadherin
comp139128_c0_seq1:3-7460(-)	2486	ProSitePatterns	PS00232	Cadherin domain signature.	317	327	-	IPR020894	Cadherin conserved site
comp139128_c0_seq1:3-7460(-)	2486	SUPERFAMILY	SSF49313		1280	1404	1.7E-26	IPR015919	Cadherin-like
comp139128_c0_seq1:3-7460(-)	2486	SUPERFAMILY	SSF49313		1178	1284	3.57E-27	IPR015919	Cadherin-like
comp139128_c0_seq1:3-7460(-)	2486	SUPERFAMILY	SSF49313		323	428	1.11E-24	IPR015919	Cadherin-like
comp139128_c0_seq1:3-7460(-)	2486	SUPERFAMILY	SSF49313		748	873	8.85E-27	IPR015919	Cadherin-like
comp139128_c0_seq1:3-7460(-)	2486	ProSiteProfiles	PS50268	Cadherins domain profile.	437	548	21.38	IPR002126	Cadherin
comp139128_c0_seq1:3-7460(-)	2486	ProSitePatterns	PS00232	Cadherin domain signature.	1939	1949	-	IPR020894	Cadherin conserved site
comp139128_c0_seq1:3-7460(-)	2486	ProSiteProfiles	PS50268	Cadherins domain profile.	1833	1951	22.037	IPR002126	Cadherin
comp139128_c0_seq1:3-7460(-)	2486	PRINTS	PR00205	Cadherin signature	399	411	1.9E-31	IPR002126	Cadherin
comp139128_c0_seq1:3-7460(-)	2486	PRINTS	PR00205	Cadherin signature	162	181	1.9E-31	IPR002126	Cadherin
comp139128_c0_seq1:3-7460(-)	2486	PRINTS	PR00205	Cadherin signature	706	732	1.9E-31	IPR002126	Cadherin
comp139128_c0_seq1:3-7460(-)	2486	PRINTS	PR00205	Cadherin signature	329	358	1.9E-31	IPR002126	Cadherin
comp139128_c0_seq1:3-7460(-)	2486	PRINTS	PR00205	Cadherin signature	742	759	1.9E-31	IPR002126	Cadherin
comp139128_c0_seq1:3-7460(-)	2486	PRINTS	PR00205	Cadherin signature	415	434	1.9E-31	IPR002126	Cadherin
comp139128_c0_seq1:3-7460(-)	2486	PRINTS	PR00205	Cadherin signature	651	664	1.9E-31	IPR002126	Cadherin
comp139128_c0_seq1:3-7460(-)	2486	ProSiteProfiles	PS50268	Cadherins domain profile.	9	118	17.061	IPR002126	Cadherin
comp139128_c0_seq1:3-7460(-)	2486	SUPERFAMILY	SSF49313		2053	2160	2.43E-25	IPR015919	Cadherin-like
comp139128_c0_seq1:3-7460(-)	2486	ProSiteProfiles	PS50268	Cadherins domain profile.	220	329	26.312	IPR002126	Cadherin
comp139128_c0_seq1:3-7460(-)	2486	ProSitePatterns	PS00232	Cadherin domain signature.	1497	1507	-	IPR020894	Cadherin conserved site
comp139128_c0_seq1:3-7460(-)	2486	ProSiteProfiles	PS50268	Cadherins domain profile.	330	436	26.488	IPR002126	Cadherin
comp139128_c0_seq1:3-7460(-)	2486	ProSitePatterns	PS00232	Cadherin domain signature.	2257	2267	-	IPR020894	Cadherin conserved site
comp139128_c0_seq1:3-7460(-)	2486	ProSitePatterns	PS00232	Cadherin domain signature.	536	546	-	IPR020894	Cadherin conserved site
comp139128_c0_seq1:3-7460(-)	2486	ProSitePatterns	PS00232	Cadherin domain signature.	424	434	-	IPR020894	Cadherin conserved site
comp139128_c0_seq1:3-7460(-)	2486	SUPERFAMILY	SSF49313		542	645	1.23E-23	IPR015919	Cadherin-like
comp139128_c0_seq1:3-7460(-)	2486	ProSitePatterns	PS00232	Cadherin domain signature.	1280	1290	-	IPR020894	Cadherin conserved site
comp139128_c0_seq1:3-7460(-)	2486	SUPERFAMILY	SSF49313		112	219	2.22E-26	IPR015919	Cadherin-like
comp139128_c0_seq1:3-7460(-)	2486	ProSiteProfiles	PS50268	Cadherins domain profile.	1728	1832	27.08	IPR002126	Cadherin
comp139128_c0_seq1:3-7460(-)	2486	SUPERFAMILY	SSF49313		429	536	6.14E-19	IPR015919	Cadherin-like
comp139128_c0_seq1:3-7460(-)	2486	ProSitePatterns	PS00232	Cadherin domain signature.	207	217	-	IPR020894	Cadherin conserved site
comp139128_c0_seq1:3-7460(-)	2486	SUPERFAMILY	SSF49313		1395	1501	4E-23	IPR015919	Cadherin-like
comp139128_c0_seq1:3-7460(-)	2486	ProSiteProfiles	PS50268	Cadherins domain profile.	119	219	26.378	IPR002126	Cadherin
comp139128_c0_seq1:3-7460(-)	2486	ProSiteProfiles	PS50268	Cadherins domain profile.	2396	2473	13.619	IPR002126	Cadherin
comp139128_c0_seq1:3-7460(-)	2486	ProSiteProfiles	PS50268	Cadherins domain profile.	761	866	23.484	IPR002126	Cadherin
comp139128_c0_seq1:3-7460(-)	2486	ProSiteProfiles	PS50268	Cadherins domain profile.	1955	2060	21.643	IPR002126	Cadherin
comp139128_c0_seq1:3-7460(-)	2486	ProSitePatterns	PS00232	Cadherin domain signature.	2048	2058	-	IPR020894	Cadherin conserved site
comp139128_c0_seq1:3-7460(-)	2486	ProSitePatterns	PS00232	Cadherin domain signature.	748	758	-	IPR020894	Cadherin conserved site
comp139128_c0_seq1:3-7460(-)	2486	ProSiteProfiles	PS50268	Cadherins domain profile.	2168	2269	23.725	IPR002126	Cadherin
comp139128_c0_seq1:3-7460(-)	2486	ProSiteProfiles	PS50268	Cadherins domain profile.	2280	2381	25.15	IPR002126	Cadherin
comp139128_c0_seq1:3-7460(-)	2486	ProSiteProfiles	PS50268	Cadherins domain profile.	1187	1292	27.299	IPR002126	Cadherin
comp139128_c0_seq1:3-7460(-)	2486	ProSiteProfiles	PS50268	Cadherins domain profile.	2061	2167	25.655	IPR002126	Cadherin
comp139128_c0_seq1:3-7460(-)	2486	SUPERFAMILY	SSF49313		1503	1617	2.36E-23	IPR015919	Cadherin-like
comp139128_c0_seq1:3-7460(-)	2486	ProSiteProfiles	PS50268	Cadherins domain profile.	1078	1185	26.159	IPR002126	Cadherin
comp139128_c0_seq1:3-7460(-)	2486	SUPERFAMILY	SSF49313		2257	2385	1.31E-25	IPR015919	Cadherin-like
comp139128_c0_seq1:3-7460(-)	2486	SUPERFAMILY	SSF49313		1611	1727	1.24E-18	IPR015919	Cadherin-like
comp139128_c0_seq1:3-7460(-)	2486	SUPERFAMILY	SSF49313		2374	2469	7.14E-15	IPR015919	Cadherin-like
comp139128_c0_seq1:3-7460(-)	2486	SUPERFAMILY	SSF49313		1	106	1.07E-13	IPR015919	Cadherin-like
comp139128_c0_seq1:3-7460(-)	2486	Pfam	PF00028	Cadherin domain	658	750	1.3E-17	IPR002126	Cadherin
comp139128_c0_seq1:3-7460(-)	2486	Pfam	PF00028	Cadherin domain	27	95	0.00000019	IPR002126	Cadherin
comp139128_c0_seq1:3-7460(-)	2486	Pfam	PF00028	Cadherin domain	876	961	5.9E-16	IPR002126	Cadherin
comp139128_c0_seq1:3-7460(-)	2486	Pfam	PF00028	Cadherin domain	334	425	1.7E-15	IPR002126	Cadherin
comp139128_c0_seq1:3-7460(-)	2486	Pfam	PF00028	Cadherin domain	554	644	3.1E-17	IPR002126	Cadherin
comp139128_c0_seq1:3-7460(-)	2486	Pfam	PF00028	Cadherin domain	123	209	3.2E-16	IPR002126	Cadherin
comp139128_c0_seq1:3-7460(-)	2486	Pfam	PF00028	Cadherin domain	1838	1928	0.00000004	IPR002126	Cadherin
comp139128_c0_seq1:3-7460(-)	2486	Pfam	PF00028	Cadherin domain	1515	1592	9.5E-17	IPR002126	Cadherin
comp139128_c0_seq1:3-7460(-)	2486	Pfam	PF00028	Cadherin domain	1410	1500	1.2E-20	IPR002126	Cadherin
comp139128_c0_seq1:3-7460(-)	2486	Pfam	PF00028	Cadherin domain	1622	1717	0.000000059	IPR002126	Cadherin
comp139128_c0_seq1:3-7460(-)	2486	Pfam	PF00028	Cadherin domain	1962	2049	4.6E-13	IPR002126	Cadherin
comp139128_c0_seq1:3-7460(-)	2486	Pfam	PF00028	Cadherin domain	765	857	1E-15	IPR002126	Cadherin
comp139128_c0_seq1:3-7460(-)	2486	Pfam	PF00028	Cadherin domain	1083	1176	3.5E-17	IPR002126	Cadherin
comp139128_c0_seq1:3-7460(-)	2486	Pfam	PF00028	Cadherin domain	441	536	1.8E-13	IPR002126	Cadherin
comp139128_c0_seq1:3-7460(-)	2486	Pfam	PF00028	Cadherin domain	1191	1283	2.4E-19	IPR002126	Cadherin
comp139128_c0_seq1:3-7460(-)	2486	Pfam	PF00028	Cadherin domain	1733	1822	4.2E-19	IPR002126	Cadherin
comp139128_c0_seq1:3-7460(-)	2486	Pfam	PF00028	Cadherin domain	2278	2365	1.1E-15	IPR002126	Cadherin
comp139128_c0_seq1:3-7460(-)	2486	Pfam	PF00028	Cadherin domain	2070	2158	7.7E-17	IPR002126	Cadherin
comp139128_c0_seq1:3-7460(-)	2486	Pfam	PF00028	Cadherin domain	224	319	1.9E-16	IPR002126	Cadherin
comp139128_c0_seq1:3-7460(-)	2486	Pfam	PF00028	Cadherin domain	2396	2477	9.6E-11	IPR002126	Cadherin
comp139128_c0_seq1:3-7460(-)	2486	Pfam	PF00028	Cadherin domain	1297	1392	5.1E-17	IPR002126	Cadherin
comp139128_c0_seq1:3-7460(-)	2486	Pfam	PF00028	Cadherin domain	2172	2259	1.8E-12	IPR002126	Cadherin
comp139128_c0_seq1:3-7460(-)	2486	Pfam	PF00028	Cadherin domain	976	1067	2.1E-14	IPR002126	Cadherin
comp139128_c0_seq1:3-7460(-)	2486	ProSiteProfiles	PS50268	Cadherins domain profile.	1510	1617	25.479	IPR002126	Cadherin
comp139128_c0_seq1:3-7460(-)	2486	ProSitePatterns	PS00232	Cadherin domain signature.	1173	1183	-	IPR020894	Cadherin conserved site
comp139128_c0_seq1:3-7460(-)	2486	ProSiteProfiles	PS50268	Cadherins domain profile.	1618	1727	22.563	IPR002126	Cadherin
comp139128_c0_seq1:3-7460(-)	2486	Gene3D	G3DSA:2.60.40.60		2380	2468	1.5E-13	IPR002126	Cadherin
comp139128_c0_seq1:3-7460(-)	2486	SMART	SM00112	Cadherin repeats.	241	327	4.4E-23	IPR002126	Cadherin
comp139128_c0_seq1:3-7460(-)	2486	SMART	SM00112	Cadherin repeats.	889	969	9.3E-18	IPR002126	Cadherin
comp139128_c0_seq1:3-7460(-)	2486	SMART	SM00112	Cadherin repeats.	1531	1615	4.2E-20	IPR002126	Cadherin
comp139128_c0_seq1:3-7460(-)	2486	SMART	SM00112	Cadherin repeats.	2410	2473	0.02	IPR002126	Cadherin
comp139128_c0_seq1:3-7460(-)	2486	SMART	SM00112	Cadherin repeats.	2189	2267	2.5E-19	IPR002126	Cadherin
comp139128_c0_seq1:3-7460(-)	2486	SMART	SM00112	Cadherin repeats.	1208	1290	2.2E-28	IPR002126	Cadherin
comp139128_c0_seq1:3-7460(-)	2486	SMART	SM00112	Cadherin repeats.	1854	1949	2.7E-11	IPR002126	Cadherin
comp139128_c0_seq1:3-7460(-)	2486	SMART	SM00112	Cadherin repeats.	31	116	2.8E-12	IPR002126	Cadherin
comp139128_c0_seq1:3-7460(-)	2486	SMART	SM00112	Cadherin repeats.	782	864	3.8E-21	IPR002126	Cadherin
comp139128_c0_seq1:3-7460(-)	2486	SMART	SM00112	Cadherin repeats.	351	434	5.6E-26	IPR002126	Cadherin
comp139128_c0_seq1:3-7460(-)	2486	SMART	SM00112	Cadherin repeats.	993	1074	5.6E-21	IPR002126	Cadherin
comp139128_c0_seq1:3-7460(-)	2486	SMART	SM00112	Cadherin repeats.	2293	2379	9.2E-26	IPR002126	Cadherin
comp139128_c0_seq1:3-7460(-)	2486	SMART	SM00112	Cadherin repeats.	1976	2058	1.2E-19	IPR002126	Cadherin
comp139128_c0_seq1:3-7460(-)	2486	SMART	SM00112	Cadherin repeats.	1424	1507	8E-28	IPR002126	Cadherin
comp139128_c0_seq1:3-7460(-)	2486	SMART	SM00112	Cadherin repeats.	458	546	3.2E-16	IPR002126	Cadherin
comp139128_c0_seq1:3-7460(-)	2486	SMART	SM00112	Cadherin repeats.	1749	1830	4E-29	IPR002126	Cadherin
comp139128_c0_seq1:3-7460(-)	2486	SMART	SM00112	Cadherin repeats.	1643	1725	2.3E-18	IPR002126	Cadherin
comp139128_c0_seq1:3-7460(-)	2486	SMART	SM00112	Cadherin repeats.	2082	2165	7.7E-25	IPR002126	Cadherin
comp139128_c0_seq1:3-7460(-)	2486	SMART	SM00112	Cadherin repeats.	1315	1400	1.4E-22	IPR002126	Cadherin
comp139128_c0_seq1:3-7460(-)	2486	SMART	SM00112	Cadherin repeats.	1099	1183	7.5E-24	IPR002126	Cadherin
comp139128_c0_seq1:3-7460(-)	2486	SMART	SM00112	Cadherin repeats.	140	217	1.8E-24	IPR002126	Cadherin
comp139128_c0_seq1:3-7460(-)	2486	SMART	SM00112	Cadherin repeats.	570	651	8.6E-22	IPR002126	Cadherin
comp139128_c0_seq1:3-7460(-)	2486	SMART	SM00112	Cadherin repeats.	675	758	1.8E-23	IPR002126	Cadherin
comp139128_c0_seq1:3-7460(-)	2486	SUPERFAMILY	SSF49313		647	760	1.71E-25	IPR015919	Cadherin-like
comp139128_c0_seq1:3-7460(-)	2486	ProSitePatterns	PS00232	Cadherin domain signature.	1605	1615	-	IPR020894	Cadherin conserved site
comp139128_c0_seq1:3-7460(-)	2486	SUPERFAMILY	SSF49313		1715	1832	2.28E-30	IPR015919	Cadherin-like
comp139128_c0_seq1:3-7460(-)	2486	ProSitePatterns	PS00232	Cadherin domain signature.	1064	1074	-	IPR020894	Cadherin conserved site
comp139128_c0_seq1:3-7460(-)	2486	SUPERFAMILY	SSF49313		860	963	7.99E-22	IPR015919	Cadherin-like
comp139128_c0_seq1:3-7460(-)	2486	ProSiteProfiles	PS50268	Cadherins domain profile.	1417	1509	22.827	IPR002126	Cadherin
comp139128_c0_seq1:3-7460(-)	2486	ProSiteProfiles	PS50268	Cadherins domain profile.	549	653	26.312	IPR002126	Cadherin
comp123772_c0_seq1:676-1263(+)	196	Coils	Coil		153	181	-
comp130116_c7_seq6:2-910(+)	302	SMART	SM00548	Motif in Iroquois-class homeodomain proteins (only). Unknown function.	155	172	0.0014	IPR003893	Iroquois-class homeodomain protein
comp130116_c7_seq6:2-910(+)	302	Gene3D	G3DSA:1.10.10.60		1	26	0.00084	IPR009057	Homeodomain-like
comp136136_c1_seq1:3-1508(+)	501	Coils	Coil		201	222	-
comp136136_c1_seq1:3-1508(+)	501	Gene3D	G3DSA:2.60.40.60		17	130	1.2E-15	IPR002126	Cadherin
comp136136_c1_seq1:3-1508(+)	501	ProSiteProfiles	PS50268	Cadherins domain profile.	27	147	11.602	IPR002126	Cadherin
comp136136_c1_seq1:3-1508(+)	501	SUPERFAMILY	SSF49313		14	134	8.57E-17	IPR015919	Cadherin-like
comp113083_c0_seq1:1-996(+)	331	ProSiteProfiles	PS50888	Myc-type, basic helix-loop-helix (bHLH) domain profile.	156	208	17.282	IPR011598	Myc-type, basic helix-loop-helix (bHLH) domain
comp113083_c0_seq1:1-996(+)	331	SMART	SM00353	helix loop helix domain	162	214	1.2E-17	IPR011598	Myc-type, basic helix-loop-helix (bHLH) domain
comp113083_c0_seq1:1-996(+)	331	Gene3D	G3DSA:4.10.280.10		157	213	3.1E-26	IPR011598	Myc-type, basic helix-loop-helix (bHLH) domain
comp113083_c0_seq1:1-996(+)	331	SUPERFAMILY	SSF47459		154	219	1.44E-19	IPR011598	Myc-type, basic helix-loop-helix (bHLH) domain
comp113083_c0_seq1:1-996(+)	331	Pfam	PF00010	Helix-loop-helix DNA-binding domain	157	208	6.9E-18	IPR011598	Myc-type, basic helix-loop-helix (bHLH) domain
comp130101_c0_seq1:1-663(-)	221	Pfam	PF00046	Homeobox domain	174	221	5.9E-15	IPR001356	Homeobox domain
comp130101_c0_seq1:1-663(-)	221	SMART	SM00389	Homeodomain	173	221	0.00000046	IPR001356	Homeobox domain
comp130101_c0_seq1:1-663(-)	221	ProSiteProfiles	PS50071	'Homeobox' domain profile.	171	221	15.856	IPR001356	Homeobox domain
comp130101_c0_seq1:1-663(-)	221	SUPERFAMILY	SSF46689		165	221	8.55E-16	IPR009057	Homeodomain-like
comp130101_c0_seq1:1-663(-)	221	Gene3D	G3DSA:1.10.10.60		161	221	4.6E-18	IPR009057	Homeodomain-like
comp135957_c0_seq1:491-1207(+)	238	PRINTS	PR00262	IL1/HBGF family signature	102	129	2.6E-18	IPR028142	IL-1 family/FGF family
comp135957_c0_seq1:491-1207(+)	238	PRINTS	PR00262	IL1/HBGF family signature	133	153	2.6E-18	IPR028142	IL-1 family/FGF family
comp135957_c0_seq1:491-1207(+)	238	PRINTS	PR00262	IL1/HBGF family signature	191	200	2.6E-18	IPR028142	IL-1 family/FGF family
comp135957_c0_seq1:491-1207(+)	238	ProSitePatterns	PS00247	HBGF/FGF family signature.	122	145	-	IPR002209	Fibroblast growth factor family
comp135957_c0_seq1:491-1207(+)	238	SMART	SM00442	Acidic and basic fibroblast growth factor family.	60	202	2.3E-70	IPR002209	Fibroblast growth factor family
comp135957_c0_seq1:491-1207(+)	238	PRINTS	PR00263	Heparin binding growth factor family signature	115	127	1.1E-24	IPR002209	Fibroblast growth factor family
comp135957_c0_seq1:491-1207(+)	238	PRINTS	PR00263	Heparin binding growth factor family signature	131	150	1.1E-24	IPR002209	Fibroblast growth factor family
comp135957_c0_seq1:491-1207(+)	238	PRINTS	PR00263	Heparin binding growth factor family signature	95	109	1.1E-24	IPR002209	Fibroblast growth factor family
comp135957_c0_seq1:491-1207(+)	238	PRINTS	PR00263	Heparin binding growth factor family signature	64	76	1.1E-24	IPR002209	Fibroblast growth factor family
comp135957_c0_seq1:491-1207(+)	238	Pfam	PF00167	Fibroblast growth factor	62	199	4.4E-48	IPR002209	Fibroblast growth factor family
comp135957_c0_seq1:491-1207(+)	238	Gene3D	G3DSA:2.80.10.50		54	206	2.1E-57
comp135957_c0_seq1:491-1207(+)	238	SUPERFAMILY	SSF50353		54	208	1.08E-49	IPR008996	Cytokine, IL-1-like
comp118189_c0_seq1:3-458(+)	152	Pfam	PF00086	Thyroglobulin type-1 repeat	21	59	4.1E-12	IPR000716	Thyroglobulin type-1
comp118189_c0_seq1:3-458(+)	152	SMART	SM00211	Thyroglobulin type I repeats.	23	74	0.00000014	IPR000716	Thyroglobulin type-1
comp118189_c0_seq1:3-458(+)	152	ProSitePatterns	PS00484	Thyroglobulin type-1 repeat signature.	22	51	-	IPR000716	Thyroglobulin type-1
comp118189_c0_seq1:3-458(+)	152	ProSiteProfiles	PS51162	Thyroglobulin type-1 domain profile.	6	70	10.72	IPR000716	Thyroglobulin type-1
comp118189_c0_seq1:3-458(+)	152	SUPERFAMILY	SSF57610		5	60	1.27E-14	IPR000716	Thyroglobulin type-1
comp118189_c0_seq1:3-458(+)	152	Gene3D	G3DSA:4.10.800.10		13	70	3E-15	IPR000716	Thyroglobulin type-1
comp135030_c0_seq1:286-951(+)	221	ProSiteProfiles	PS50888	Myc-type, basic helix-loop-helix (bHLH) domain profile.	81	133	16.596	IPR011598	Myc-type, basic helix-loop-helix (bHLH) domain
comp135030_c0_seq1:286-951(+)	221	Pfam	PF00010	Helix-loop-helix DNA-binding domain	82	133	2E-15	IPR011598	Myc-type, basic helix-loop-helix (bHLH) domain
comp135030_c0_seq1:286-951(+)	221	SMART	SM00353	helix loop helix domain	87	139	1.4E-15	IPR011598	Myc-type, basic helix-loop-helix (bHLH) domain
comp135030_c0_seq1:286-951(+)	221	SUPERFAMILY	SSF47459		79	143	3.14E-18	IPR011598	Myc-type, basic helix-loop-helix (bHLH) domain
comp135030_c0_seq1:286-951(+)	221	Gene3D	G3DSA:4.10.280.10		82	138	1.5E-21	IPR011598	Myc-type, basic helix-loop-helix (bHLH) domain
comp100669_c0_seq1:1-465(-)	155	ProSiteProfiles	PS50132	RGS domain profile.	88	155	22.403	IPR000342	Regulator of G protein signalling
comp100669_c0_seq1:1-465(-)	155	Pfam	PF00615	Regulator of G protein signaling domain	88	155	7.6E-21	IPR000342	Regulator of G protein signalling
comp100669_c0_seq1:1-465(-)	155	SMART	SM00315	Regulator of G protein signalling domain	88	155	0.000089	IPR000342	Regulator of G protein signalling
comp100669_c0_seq1:1-465(-)	155	SUPERFAMILY	SSF48097		82	155	4.19E-29	IPR016137	Regulator of G protein signalling superfamily
comp100669_c0_seq1:1-465(-)	155	Gene3D	G3DSA:1.10.167.10		116	155	1.2E-18
comp100669_c0_seq1:1-465(-)	155	PRINTS	PR01301	Regulator of G protein signalling (RGS) protein signature	107	125	2.06E-22	IPR000342	Regulator of G protein signalling
comp100669_c0_seq1:1-465(-)	155	PRINTS	PR01301	Regulator of G protein signalling (RGS) protein signature	135	155	2.06E-22	IPR000342	Regulator of G protein signalling
comp100669_c0_seq1:1-465(-)	155	PRINTS	PR01301	Regulator of G protein signalling (RGS) protein signature	85	106	2.06E-22	IPR000342	Regulator of G protein signalling
comp100669_c0_seq1:1-465(-)	155	Gene3D	G3DSA:1.10.196.10		86	115	1.4E-18	IPR024066	Regulator of G-protein signaling, domain 1
