# Supplementary material for: RNA-sequencing of the sturgeon Acipenser baeri provides insights into expression dynamics of morphogenic differentiation and developmental regulatory genes in early versus late developmental stages
Source: BMC Genomics. 2016 Aug 8;17:564. doi: 10.1186/s12864-016-2839-3 (PMC4977659; doi:10.1186/s12864-016-2839-3)
Supplement: Additional file 8: — Interproscan domain statistics. (XLS 250 kb) [file 12864_2016_2839_MOESM8_ESM.xls]

Domain_id	Count
Zinc finger, C2H2	3392
WD40 repeat	2312
Zinc finger, C2H2-like	1799
G protein-coupled receptor, rhodopsin-like	1571
Zinc finger C2H2-type/integrase DNA-binding domain	1416
Immunoglobulin-like fold	1346
Epidermal growth factor-like domain	1297
Leucine-rich repeat	1239
Ankyrin repeat	1196
Cadherin	1153
Fibronectin, type III	1140
RNA recognition motif domain	1023
Low-density lipoprotein (LDL) receptor class A repeat	1011
P-loop containing nucleoside triphosphate hydrolase	1009
Leucine-rich repeat, typical subtype	971
EF-hand domain	880
EGF-like, conserved site	861
Tetratricopeptide repeat	794
Ankyrin repeat-containing domain	737
Protein kinase domain	718
Immunoglobulin-like domain	700
Immunoglobulin subtype	679
Src homology-3 domain	675
Sushi/SCR/CCP	662
Small GTPase superfamily	657
PDZ domain	625
Homeobox domain	618
Zinc finger, LIM-type	593
Homeodomain-like	579
EGF-like calcium-binding domain	578
Thrombospondin, type 1 repeat	556
Myc-type, basic helix-loop-helix (bHLH) domain	535
SH2 domain	524
WD40-repeat-containing domain	516
Pleckstrin homology domain	485
CUB domain	475
Protein kinase-like domain	472
EF-hand domain pair	459
Zinc finger, CCHC-type	438
Nucleotide-binding, alpha-beta plait	423
Immunoglobulin subtype 2	400
Zinc finger, RING-type	397
WD40/YVTN repeat-like-containing domain	395
Armadillo	391
Thioredoxin-like fold	369
Armadillo-type fold	365
LDLR class B repeat	365
von Willebrand factor, type A	360
Kelch repeat type 1	354
Tetratricopeptide-like helical	334
Zinc finger, RING/FYVE/PHD-type	334
Collagen triple helix repeat	326
Serine-threonine/tyrosine-protein kinase catalytic domain	322
SRCR domain	317
Immunoglobulin I-set	311
EF-Hand 1, calcium-binding site	303
DnaJ domain	301
BTB/POZ fold	293
Pleckstrin homology-like domain	291
Mitochondrial substrate/solute carrier	289
Calponin homology domain	286
C-type lectin	285
Zinc finger, CCCH-type	284
Zinc finger, nuclear hormone receptor-type	282
Serine/threonine- / dual specificity protein kinase, catalytic domain	275
Peptidase S1	272
C2 calcium-dependent membrane targeting	270
EGF-like calcium-binding, conserved site	267
High mobility group box domain	264
EGF-type aspartate/asparagine hydroxylation site	263
Regulator of chromosome condensation, RCC1	262
Glucose/ribitol dehydrogenase	256
Protein kinase, ATP binding site	252
EGF-like, laminin	249
Protein-tyrosine phosphatase, receptor/non-receptor type	249
Transcription factor, fork head	248
Reverse transcriptase	245
Cadherin-like	243
Armadillo-like helical	239
WD40 repeat, conserved site	234
Serine/threonine-protein kinase, active site	232
Dbl homology (DH) domain	229
Homeodomain, metazoa	228
BTB/POZ-like	228
Sodium:neurotransmitter symporter	224
Kinesin, motor domain	224
GPCR, rhodopsin-like, 7TM	220
Peptidase S1A, chymotrypsin-type	220
Helicase, C-terminal	218
Complement C1q protein	216
G-protein beta WD-40 repeat	213
HAD-like domain	210
Cytochrome P450	210
NAD(P)-binding domain	205
Zinc finger, B-box	203
Steroid hormone receptor	201
Kazal domain	200
Concanavalin A-like lectin/glucanases superfamily	199
Winged helix-turn-helix DNA-binding domain	199
Nucleic acid-binding, OB-fold	198
Protein kinase C-like, phorbol ester/diacylglycerol binding	194
Death-like domain	193
Phox homologous domain	191
Major facilitator superfamily domain, general substrate transporter	187
Insulin-like growth factor binding protein, N-terminal	183
Short-chain dehydrogenase/reductase SDR	180
WW domain	179
Tetraspanin	179
IQ motif, EF-hand binding site	179
Zona pellucida domain	175
Ribonuclease H-like domain	173
Basic-leucine zipper domain	173
von Willebrand factor, type C	172
Immunoglobulin V-set domain	170
Endonuclease/exonuclease/phosphatase	169
Cytochrome P450, E-class, group I	169
Cyclophilin-like peptidyl-prolyl cis-trans isomerase domain	169
Nebulin 35 residue motif	167
Voltage-dependent potassium channel	165
Annexin repeat	165
K Homology domain, type 1	165
C2 calcium/lipid-binding domain, CaLB	163
Butyrophylin-like	161
Bromodomain	160
Neurotransmitter-gated ion-channel	160
Leucine-rich repeat, ribonuclease inhibitor subtype	159
Peptidase M14, carboxypeptidase A	157
Sterile alpha motif/pointed domain	155
Small GTP-binding protein domain	155
Small GTPase superfamily, Ras type	155
PLAT/LH2 domain	154
Rho GTPase-activating protein domain	154
Regulator of G protein signalling	153
Cation-transporting P-type ATPase	152
Rab-GTPase-TBC domain	152
P-type trefoil	151
Integrase, catalytic core	150
Speract/scavenger receptor-related	150
Homeobox, conserved site	150
Cyclin-like	149
Proteinase inhibitor I2, Kunitz metazoa	149
Transcription factor, T-box	148
GPCR, family 2, secretin-like	145
TNFR/NGFR cysteine-rich region	145
PAS domain	144
Helicase, superfamily 1/2, ATP-binding domain	143
Small GTPase superfamily, Rab type	142
Low-density lipoprotein (LDL) receptor class A, conserved site	141
Laminin G domain	140
Tetratricopeptide repeat-containing domain	137
Small GTPase superfamily, Rho type	137
Cadherin conserved site	135
Fibrinogen, alpha/beta/gamma chain, C-terminal globular domain	135
Peptidase S1, trypsin family, active site	133
GPCR, family 3	132
Myosin head, motor domain	129
MORN motif	129
Immunoglobulin E-set	128
Beta/gamma crystallin	128
Small GTPase superfamily, ARF/SAR type	127
Hemopexin-like repeats	126
Mitochondrial carrier protein	126
C-type lectin fold	126
Villin/Gelsolin	125
von Willebrand factor, type D domain	124
Neurotransmitter-gated ion-channel ligand-binding	124
Thyroglobulin type-1	122
C2 membrane targeting protein	121
Nuclear hormone receptor, ligand-binding	121
Wnt	120
C-type lectin-like	120
Integrin alpha beta-propellor	120
Elongation factor, GTP-binding domain	119
Ricin B lectin domain	119
Potassium channel, inwardly rectifying, Kir	117
Zinc finger, RING-type, conserved site	117
Double-stranded RNA-binding domain	116
Recoverin	115
AAA+ ATPase domain	114
BRCT domain	114
Heat shock protein 70 family	113
Peptidase C1A, papain C-terminal	113
Tubulin	112
Ets domain	110
Trypsin-like cysteine/serine peptidase domain	109
F-box domain	107
Mitochondrial carrier domain	107
Peptidase C2, calpain family	107
Concanavalin A-like lectin/glucanase, subgroup	105
Zinc finger, FYVE/PHD-type	105
Tudor domain	104
Cyclic nucleotide-binding domain	103
Galactose-binding domain-like	103
Chitin binding domain	102
Spectrin/alpha-actinin	101
Gamma-carboxyglutamic acid-rich (GLA) domain	101
Sterile alpha motif domain	100
Serine/threonine-specific protein phosphatase/bis(5-nucleosyl)-tetraphosphatase	99
Filamin/ABP280 repeat-like	99
Sema domain	99
BTB/POZ	98
Fibroblast growth factor family	98
Rhodanese-like domain	98
SOCS protein, C-terminal	97
Zinc finger, PHD-finger	97
CAP Gly-rich domain	97
Guanine nucleotide binding protein (G-protein), alpha subunit	97
Tumour necrosis factor-like domain	96
CRAL-TRIO domain	96
Spectrin repeat	96
Adenylyl cyclase class-3/4/guanylyl cyclase	96
Transforming growth factor-beta, C-terminal	94
Nucleoside diphosphate kinase	93
Chaperone tailless complex polypeptide 1 (TCP-1)	91
MAM domain	91
14-3-3 protein	91
Neurotransmitter-gated ion-channel transmembrane domain	91
Leucine-rich repeat, cysteine-containing subtype	91
Major intrinsic protein	90
HECT	89
Nuclear hormone receptor, ligand-binding, core	89
Annexin	89
Mini-chromosome maintenance, DNA-dependent ATPase	88
Pentaxin	88
Ion transport domain	88
Ubiquitin-conjugating enzyme/RWD-like	87
ABC transporter-like	87
TB domain	87
Aspartic peptidase	87
PKD domain	86
Immunoglobulin C1-set	85
K Homology domain	85
Integrin alpha chain	85
BTB/Kelch-associated	85
Peptidase C14A, caspase precursor p45, core	85
Acyl-CoA N-acyltransferase	83
Frizzled domain	83
Toll/interleukin-1 receptor homology (TIR) domain	83
Diacylglycerol/phorbol-ester binding	83
Protein phosphatase 2C (PP2C)-like domain	82
Arf GTPase activating protein	81
Peptidase M12A, astacin	81
Cytochrome b5-like heme/steroid binding domain	80
Link	80
Kringle	80
Connexin	80
Chaperonin Cpn60/TCP-1	79
Adenylate kinase	78
SET domain	78
Zinc finger, PHD-type	77
Actin-related protein	77
Tubulin/FtsZ, GTPase domain	76
Beta tubulin	76
POU-specific	76
Immunoglobulin V-set, subgroup	76
Ran GTPase	75
Alpha carbonic anhydrase	75
Keratin, type I	74
Claudin	74
Glutathione S-transferase, C-terminal-like	74
AGC-kinase, C-terminal	74
Sugar/inositol transporter	73
Serpin domain	72
Peptidase M10A	72
Metallopeptidase, catalytic domain	71
Six-bladed beta-propeller, TolB-like	71
3'5'-cyclic nucleotide phosphodiesterase	71
P-type ATPase, A domain	71
Cysteine-rich flanking region, C-terminal	70
Guanine-nucleotide dissociation stimulator CDC25	70
Small GTPase superfamily, ARF type	70
Insulin-like growth factor-binding protein, IGFBP	70
B30.2/SPRY domain	70
Histone-fold	70
Ras-association	69
Formin, FH2 domain	69
Protein-tyrosine/Dual specificity phosphatase	69
Leucine-rich repeat-containing N-terminal	69
POU domain	69
Major facilitator superfamily domain	69
Fibronectin, type II, collagen-binding	69
Flavoprotein pyridine nucleotide cytochrome reductase	68
Granulin	68
Frizzled protein	68
Zinc finger, C2CH-type	67
SPla/RYanodine receptor SPRY	67
Zinc finger, RanBP2-type	67
ARID/BRIGHT DNA-binding domain	66
Thioredoxin	66
Tropomyosin	66
Mbt repeat	66
Death domain	65
Blood group Rhesus C/E/D polypeptide	65
Anti-proliferative protein	65
PTB/PI domain	65
Nicotinic acetylcholine receptor	64
Lipase	64
Glycoside hydrolase, superfamily	64
Peptidase A1	64
Lambda repressor-like, DNA-binding domain	63
Zinc finger, GATA-type	63
Potassium channel, voltage dependent, Kv	63
Transferrin family	63
Ubiquitin carboxyl-terminal hydrolases family 2	63
RNA-processing protein, HAT helix	63
Transcription factor, fork head, conserved site	63
Ubiquitin-conjugating enzyme, E2	62
Poly(ADP-ribose) polymerase, catalytic domain	62
RmlC-like jelly roll fold	61
Forkhead-associated (FHA) domain	61
Rossmann-like alpha/beta/alpha sandwich fold	61
Cytosolic fatty-acid binding	60
SAP domain	60
SANT/Myb domain	60
Histone H2A	60
Coagulation factor 5/8 C-terminal type domain	60
Potassium channel, voltage-dependent, EAG/ELK/ERG	60
14-3-3 domain	60
MIR motif	60
Ubiquitin interacting motif	60
Chromo domain/shadow	60
Uncharacterised domain, cysteine-rich	60
Target SNARE coiled-coil domain	60
Doublecortin domain	59
SPRY-associated	59
CRIB domain	59
Ubiquitin-associated/translation elongation factor EF1B, N-terminal, eukaryote	59
Rho GTPase activation protein	59
Histidine kinase-like ATPase, ATP-binding domain	59
CARD domain	59
Smooth muscle protein/calponin	58
Ubiquitin domain	58
FERM central domain	58
Peptidase M1, membrane alanine aminopeptidase, N-terminal	57
Somatomedin B domain	57
Trypsin Inhibitor-like, cysteine rich domain	57
FAD-dependent pyridine nucleotide-disulphide oxidoreductase	57
Dual specificity phosphatase, subgroup, catalytic domain	57
Gamma-aminobutyric acid A receptor	57
C2 domain	57
Protein-tyrosine phosphatase, active site	56
CBS domain	56
Synaptotagmin	56
Peptidyl-prolyl cis-trans isomerase, FKBP-type, domain	56
Peptidase C2, calpain, catalytic domain	56
Pyridoxal phosphate-dependent transferase	55
Interferon regulatory factor DNA-binding domain	55
Na+ channel, amiloride-sensitive	55
Zinc finger, U1-type	55
P-type ATPase, cytoplasmic domain N	54
Gelsolin domain	54
Helix-turn-helix motif	54
Plectin repeat	54
Thioredoxin domain	53
Zinc finger, NHR/GATA-type	53
Marvel domain	53
Histone H5	53
Ezrin/radixin/moesin like	53
GroEL-like apical domain	53
Cupredoxin	53
Actin-binding, cofilin/tropomyosin type	53
Intermediate filament protein	53
Major facilitator superfamily	52
Voltage-dependent channel, four helix bundle domain	52
Chaperonin TCP-1, conserved site	52
Ephrin	52
Cystine knot, C-terminal	52
PLC-like phosphodiesterase, TIM beta/alpha-barrel domain	52
ATPase, AAA-type, core	52
Transcription regulator SCAN	51
Cytochrome P450, E-class, group IV	51
SPla/RYanodine receptor subgroup	51
Tyrosine-protein kinase, catalytic domain	51
Calponin repeat	51
Hs1/Cortactin	50
Whey acidic protein-type 4-disulphide core	50
Transcription factor COUP	50
Leucine rich repeat 4	50
Histone H3	50
Pyridoxal phosphate-dependent transferase, major region, subdomain 1	49
Zinc finger, PHD-type, conserved site	49
Kelch-type beta propeller	49
Paired domain	49
HEAT, type 2	49
GroEL-like equatorial domain	49
Aldo/keto reductase subgroup	49
Band 4.1 family	48
Aldolase-type TIM barrel	48
Filamin/ABP280 repeat	48
SEA domain	48
DNA/RNA helicase, DEAD/DEAH box type, N-terminal	48
RPEL repeat	48
Quinonprotein alcohol dehydrogenase-like superfamily	48
Blood coagulation inhibitor, Disintegrin	48
Integrin beta subunit	47
JmjC domain	47
FF domain	47
Beta-lactamase-like	47
UBA-like	47
NHL repeat, subgroup	47
Protein-tyrosine phosphatase, catalytic	47
PMP-22/EMP/MP20/Claudin superfamily	47
NUDIX hydrolase domain-like	46
Formyl peptide receptor family	46
Gamma-aminobutyric-acid A receptor, alpha subunit	46
Peptidase C19, ubiquitin carboxyl-terminal hydrolase 2, conserved site	46
Glycoside hydrolase, family 47	46
GPCR, family 2, extracellular hormone receptor domain	46
Zinc finger, DHHC-type, palmitoyltransferase	45
Thymosin beta-4	45
Tetratricopeptide TPR2	45
Nicotinic acetylcholine-gated receptor, transmembrane domain	45
SEC7-like	45
DEP domain	45
BEN domain	45
GOLD	45
PWWP domain	45
Peptidase M24, structural domain	44
WWE domain	44
IL-1 family/FGF family	44
Proteasome component (PCI) domain	44
Parallel beta-helix repeat	44
Synaptobrevin	44
Zinc finger, MYND-type	44
Tetraspanin/Peripherin	44
Saposin-like	44
Fos transforming protein	43
Bicarbonate transporter, eukaryotic	43
Prohibitin	43
Calreticulin/calnexin	42
Sterile alpha motif, type 1	42
Allergen V5/Tpx-1-related	42
Tubby, C-terminal	42
Lipase/lipooxygenase, PLAT/LH2	42
GNAT domain	42
Olfactomedin-like	42
Zinc finger, ZZ-type	42
Tyrosine-protein kinase, active site	42
Major vault protein, N-terminal	41
FCH domain	41
Tetraspanin, EC2 domain	41
ENTH/VHS	41
GTP binding domain	41
Regulator of chromosome condensation 1/beta-lactamase-inhibitor protein II	41
Pyridoxal phosphate-dependent transferase, major region, subdomain 2	41
G-patch domain	41
Lysyl oxidase	41
GPCR, family 3, C-terminal	41
Tetratricopeptide TPR-1	41
Zinc finger, AN1-type	40
Lipoxygenase, C-terminal	40
Hemopexin-like domain	40
Guanylate kinase/L-type calcium channel beta subunit	40
Sphingosine 1-phosphate receptor	40
Chloride channel, voltage gated	40
Mitogen-activated protein (MAP) kinase phosphatase	40
Voltage-dependent calcium channel, L-type, beta subunit	40
GroES-like	40
Atypical dual specificity phosphatase	40
Ribosomal protein S5 domain 2-type fold	40
Ubiquitin supergroup	40
Galectin, carbohydrate recognition domain	40
STAS domain	40
Annexin repeat, conserved site	39
Calycin-like	39
Hyaluronidase	39
Saposin B	39
Zinc finger, C6HC-type	39
Cyclin, N-terminal	39
NADP-dependent oxidoreductase domain	39
Cyclic nucleotide-binding-like	39
Aromatic amino acid hydroxylase, C-terminal	39
NAD:arginine ADP-ribosyltransferase, ART	39
Clathrin, heavy chain/VPS, 7-fold repeat	39
Chemokine receptor family	39
Clathrin adaptor, mu subunit, C-terminal	38
C-type lectin, conserved site	38
Sodium:dicarboxylate symporter	38
Peptidase T1A, proteasome beta-subunit	38
Peptidoglycan binding-like	38
Glycoside hydrolase, catalytic domain	38
Neutrophil cytosol factor 2 p67phox	38
Zinc finger, BED-type predicted	38
Potassium channel tetramerisation-type BTB domain	38
Fibrinogen, alpha/beta/gamma chain, C-terminal globular, subdomain 1	38
P2X purinoreceptor	38
p53-like transcription factor, DNA-binding	38
GPCR, family 3, metabotropic glutamate receptor	38
RNA recognition motif domain, eukaryote	37
Transcription factor IIS, N-terminal	37
Alpha crystallin/Heat shock protein	37
Translation elongation/initiation factor/Ribosomal, beta-barrel	37
TCP-1-like chaperonin intermediate domain	37
Prostanoid receptor	37
Aconitase/3-isopropylmalate dehydratase large subunit, alpha/beta/alpha	37
Calycin	37
3'5'-cyclic nucleotide phosphodiesterase, catalytic domain	37
Linker histone H1/H5, domain H15	37
Paraneoplastic encephalomyelitis antigen	37
Ras-like guanine nucleotide exchange factor, N-terminal	36
Dual specificity phosphatase, catalytic domain	36
Glycoside hydrolase, family 27	36
Sel1-like	36
Phosphatidic acid phosphatase type 2/haloperoxidase	36
Alpha/beta hydrolase fold-1	36
Cysteine peptidase, cysteine active site	36
Phosphoinositide phospholipase C	36
Equilibrative nucleoside transporter	36
Thioredoxin, conserved site	36
Tumour necrosis factor	35
Alkaline phosphatase	35
Variant SH3 domain	35
Zinc finger, A20-type	35
Adenine nucleotide translocator 1	35
Peptidase M13, C-terminal domain	35
Ras GTPase-activating protein	35
Orange	35
Glutathione S-transferase, N-terminal	35
Na+/H+ exchanger	35
Lipoxygenase, mammalian	35
FERM domain	35
SMAD/FHA domain	35
Argonaute/Dicer protein, PAZ	34
GPCR, family 2-like	34
Neurotransmitter-gated ion-channel, conserved site	34
Deoxyribonuclease I, eukaryotic	34
P-type ATPase, transmembrane domain	34
Pentatricopeptide repeat	34
Anticodon-binding	34
Alpha tubulin	34
Chromo domain-like	34
Blc2 family	34
Globin	34
Kringle-like fold	34
WH1/EVH1	33
Baculoviral inhibition of apoptosis protein repeat	33
Proteasome, alpha-subunit, N-terminal domain	33
Phosphatidylinositol 3-/4-kinase, catalytic domain	33
NMDA receptor	33
Proteinase inhibitor I25, cystatin	33
CAP domain	33
Profilin	33
Phospholipase C, phosphatidylinositol-specific , X domain	33
Proteinase inhibitor I29, cathepsin propeptide	33
TRAM/LAG1/CLN8 homology domain	33
Peptidase aspartic, active site	33
Sulfotransferase domain	33
Death effector domain	33
RNA polymerase II, heptapeptide repeat, eukaryotic	33
Protein phosphatase 2A, regulatory subunit PR55	33
Nuclear translocator	33
Pointed domain	33
Sugar transporter, conserved site	33
LCCL	33
MATH	33
Small GTPase superfamily, SAR1-type	33
Cyclic nucleotide-binding, conserved site	33
TRAF-like	32
BAR domain	32
FERM/acyl-CoA-binding protein, 3-helical bundle	32
LisH dimerisation motif	32
Tyrosinase	32
Membrane attack complex component/perforin (MACPF) domain	32
ABC transporter, conserved site	32
ABC transporter, transmembrane domain, type 1	32
Glyceraldehyde/Erythrose phosphate dehydrogenase family	32
Putative nuclease HARBI1	32
FYVE zinc finger	32
Importin-beta, N-terminal domain	32
PDGF/VEGF domain	32
Haemerythrin	31
Glutathione peroxidase	31
Furin-like repeat	31
CD80-like, immunoglobulin C2-set	31
Two pore domain potassium channel domain	31
Phosphoglycerate kinase	31
Alkaline-phosphatase-like, core domain	31
Acyl-CoA-binding protein, ACBP	31
Regulator of G protein signalling superfamily	31
Alkaline phosphatase-like, alpha/beta/alpha	31
ATPase, AAA-type, conserved site	31
GoLoco motif	31
Hexokinase	31
Flavodoxin	31
NUDIX hydrolase domain	31
Pleckstrin homology domain, spectrin-type	31
Superoxide dismutase, copper/zinc binding domain	30
GPCR kinase	30
Short-chain dehydrogenase/reductase, conserved site	30
Proteinase inhibitor I15, antistasin-like	30
Villin headpiece	30
L27	30
START domain	30
ATP-NAD kinase-like domain	30
Enolase	30
DM DNA-binding domain	30
OAR domain	30
Alpha-D-phosphohexomutase, alpha/beta/alpha I/II/III	30
GDNF/GAS1	30
Chromo domain subgroup	30
HR1 rho-binding repeat	30
GPS domain	30
Peptidase, metallopeptidase	30
Membrane attack complex component/perforin/complement C9	30
ABC transporter, integral membrane type 1	30
Zinc finger, C3HC4 RING-type	30
Acute myeloid leukemia 1 protein (AML1)/Runt	29
Cytochrome P450, conserved site	29
Natriuretic peptide	29
Ornithine decarboxylase	29
Ribosomal protein S2	29
Gap junction protein, cysteine-rich domain	29
Ephrin receptor ligand binding domain	29
RUN	29
Peptidase S10, serine carboxypeptidase	29
HIT-like domain	29
Proteasome, subunit alpha/beta	29
General substrate transporter	29
RHO protein GDP dissociation inhibitor	29
Myosin tail	29
Epoxide hydrolase-like	29
CRAL/TRIO, N-terminal domain	28
G protein alpha subunit, helical insertion	28
G-protein alpha subunit, group I	28
Periplasmic binding protein-like I	28
Metalloenzyme, LuxS/M16 peptidase-like	28
Beta-catenin	28
Connexin, N-terminal	28
Leucine aminopeptidase/peptidase B	28
CS domain	28
Dynamin superfamily	28
Helicase-associated domain	28
Peptidase M12B, ADAM-TS	28
Citron-like	28
Tubulin/FtsZ, 2-layer sandwich domain	28
TATA-box binding protein	28
Heat shock protein Hsp90, N-terminal	28
Peptidase C2, calpain, large subunit, domain III	28
Band 7 protein	28
Aquaporin-like	28
Arfaptin homology (AH) domain/BAR domain	28
Extracellular ligand-binding receptor	28
Stathmin family	28
Sodium/solute symporter	28
SWAP/Surp	28
Diacylglycerol kinase, catalytic domain	28
EAR	28
W2 domain	28
Ovarian tumour, otubain	27
JAB/MPN domain	27
Cytochrome c1	27
Transglutaminase-like	27
Dopamine receptor family	27
Phosphoinositide 3-kinase, accessory (PIK) domain	27
Transcription factor, T-box, conserved site	27
Laminin, N-terminal	27
HTH CenpB-type DNA-binding domain	27
Glucagon/GIP/secretin/VIP	27
Na-Ca exchanger/integrin-beta4	27
Pumilio RNA-binding repeat	27
Macro domain	27
MIF4-like, type 1/2/3	27
Extracellular Endonuclease, subunit A	27
Tetracycline resistance protein, TetA/multidrug resistance protein MdtG	27
Thiolase-like, subgroup	27
Transforming growth factor beta, conserved site	27
Acyl-CoA dehydrogenase/oxidase C-terminal	27
Ribosomal protein S5 domain 2-type fold, subgroup	27
Insulin receptor substrate-1, PTB	27
L-lactate/malate dehydrogenase	27
Transforming growth factor-beta, N-terminal	27
Translation protein SH3-like domain	27
Band 4.1 domain	27
Peptidase S8/S53 domain	27
Cation-transporting P-type ATPase, N-terminal	27
Fibrinogen, alpha/beta/gamma chain, C-terminal globular, subdomain 2	27
Angiotensin II receptor family	27
Eukaryotic transcription factor, Skn-1-like, DNA-binding	26
Calreticulin/calnexin, conserved site	26
Lysosome-associated membrane glycoprotein	26
Leucine-rich glioma-inactivated , EPTP repeat	26
Vinculin/alpha-catenin	26
Transcription factor, MADS-box	26
G-protein, beta subunit	26
RNA-binding protein Lupus La	26
Protein kinase, C-terminal	26
Fibrillarin	26
Glycoside hydrolase, family 1	26
PKD/Chitinase domain	26
Oxoglutarate/iron-dependent dioxygenase	26
WH2 domain	26
HSP20-like chaperone	26
Intermediate filament protein, conserved site	26
PUA-like domain	26
Peptidase C13, legumain	26
Potassium channel, voltage dependent, Kv1	26
Fibrillar collagen, C-terminal	26
AT hook, DNA-binding motif	26
Thyroid hormone receptor	26
Hedgehog protein	26
Heat shock protein 70, conserved site	26
Pre-ATP-grasp domain	26
NHL repeat	25
Chromo domain	25
Testicular haploid expressed repeat	25
DNA/RNA non-specific endonuclease	25
Chloride channel, core	25
Inositol monophosphatase	25
Glycoside hydrolase, family 29, bacteria/metazoa/fungi	25
Polyadenylate-binding protein/Hyperplastic disc protein	25
Apple-like	25
Peptidase M12B, ADAM/reprolysin	25
Mitochodrial transcription termination factor-related	25
Phox/Bem1p	25
Cellular retinaldehyde binding/alpha-tocopherol transport	25
UV excision repair protein Rad23	25
Retinoic acid receptor	25
Kelch-like protein, gigaxonin	25
Phospholipid/glycerol acyltransferase	25
ABC transporter, transmembrane domain	25
Zinc finger, RING-CH-type	25
Thrombospondin, type 3 repeat	25
GPCR, family 2, secretin-like, conserved site	25
MyTH4 domain	25
Aquaporin 8	25
UBX	24
Netrin module, non-TIMP type	24
Elongation factor G, III-V domain	24
GPCR, family 3, conserved site	24
Histone deacetylase	24
ATPase, F1 complex, OSCP/delta subunit	24
Insulin-like	24
IPT domain	24
Ribosomal protein L2 domain 2	24
Peptidase M16 domain	24
Acyl-CoA oxidase/dehydrogenase, central domain	24
Muscarinic acetylcholine receptor family	24
TGF beta receptor, GS motif	24
Phosphoesterase domain	24
14-3-3 protein, conserved site	24
Threonine-tRNA ligase, class IIa	24
Mitochondrial brown fat uncoupling protein	24
Insulin-like growth factor-binding protein family 1-6, chordata	24
NLI interacting factor	24
Homeobox protein, antennapedia type	24
DAPIN domain	24
Tubulin-tyrosine ligase/Tubulin polyglutamylase	24
Mob1/phocein	24
Aminotransferase, class I/classII	24
Cytochrome c, class IA/ IB	24
Cytokine, IL-1-like	24
Longin-like domain	24
Chemokine interleukin-8-like domain	24
Beta-1,4-galactosyltransferase	24
Intracellular chloride channel	24
RWD domain	24
Homeodomain protein CUT	24
Methyl-CpG DNA binding	24
Ras guanine nucleotide exchange factor, domain	23
Regulator of G-protein signaling, domain 1	23
Complement Clr-like EGF domain	23
Acyltransferase ChoActase/COT/CPT	23
Ionotropic glutamate receptor	23
Glycosyl transferase, family 29	23
Ubiquitin-conjugating enzyme, active site	23
Inhibin, alpha subunit	23
Peptidase S1C	23
Clathrin adaptor, mu subunit	23
Glutathione S-transferase/chloride channel, C-terminal	23
HSP40/DnaJ peptide-binding	23
SNF2-related	23
2Fe-2S ferredoxin-type domain	23
Lupus La protein	23
Aldehyde dehydrogenase, conserved site	23
Dopamine-beta-monooxygenase	23
Rel homology domain	23
Lethal(2) giant larvae protein	23
Interleukin-1 receptor type I/II	23
Rieske [2Fe-2S] iron-sulphur domain	23
Glycerol-3-phosphate dehydrogenase, NAD-dependent	23
Kinesin, motor region, conserved site	23
Plexin-like fold	22
RNA (C5-cytosine) methyltransferase	22
Disulphide isomerase	22
Beta-propeller repeat TECPR	22
AIG1	22
Calsequestrin	22
Cullin homology	22
Stomatin	22
AMP-dependent synthetase/ligase	22
Connexin, conserved site	22
Aminoacyl-tRNA synthetase, class II	22
Metal-dependent hydrolase, composite domain	22
CXC chemokine receptor 4	22
Peptidase C12, ubiquitin carboxyl-terminal hydrolase 1	22
RNA helicase, DEAD-box type, Q motif	22
BRICHOS domain	22
Phospholipase A2 domain	22
Voltage-dependent calcium channel, gamma subunit	22
GRAM domain	22
Na+/H+ exchanger, isoforms 3/5	22
P-type ATPase, phosphorylation site	22
SANT domain	22
Potassium channel, inwardly rectifying, Kir3.1	22
Actinin-type, actin-binding, conserved site	22
Biotin/lipoyl attachment	22
Phospholipase C, phosphatidylinositol-specific, Y domain	22
RNA helicase, ATP-dependent, DEAD-box, conserved site	21
Succinyl-CoA ligase, alpha subunit	21
Porin, eukaryotic type	21
Peroxisome proliferator-activated receptor	21
CIDE-N domain	21
GPCR, family 3, gamma-aminobutyric acid receptor, type B	21
Carbamoyl-phosphate synthetase large subunit-like, ATP-binding domain	21
Anion exchange protein	21
Translation elongation factor EFTu/EF1A, domain 2	21
Potassium channel, voltage-dependent, ERG	21
Cation-transporting P-type ATPase, C-terminal	21
Somatostatin receptor family	21
Nerve growth factor-related	21
Transcription factor TFIIB	21
Neurokinin receptor	21
Fatty acid desaturase, type 1, core	21
Glycoside hydrolase, family 22	21
Troponin	21
Gamma-glutamyltranspeptidase	21
NEUZ	21
ATP-grasp fold, subdomain 2	21
Sterile alpha motif, type 2	21
Initiation factor eIF-4 gamma, MA3	21
Ornithine/DAP/Arg decarboxylase	21
Phospholipase D/Transphosphatidylase	21
Stem cell self-renewal protein Piwi	21
Amino acid/polyamine transporter I	21
Glutamate receptor, L-glutamate/glycine-binding	21
cAMP-dependent protein kinase, regulatory subunit, type I/II alpha/beta	21
Ubiquitin-associated domain/translation elongation factor EF-Ts, N-terminal	21
Ureohydrolase	21
Cysteine peptidase, histidine active site	21
Heat shock chaperonin-binding	21
PUR-alpha/beta/gamma, DNA/RNA-binding	20
Homocysteine S-methyltransferase	20
Lipocalin/cytosolic fatty-acid binding domain	20
Translation elongation factor EFG, V domain	20
MAD homology, MH1	20
ATP:guanido phosphotransferase, N-terminal	20
Transglutaminase, C-terminal	20
Retrovirus capsid, C-terminal	20
NADH:cytochrome b5 reductase (CBR)	20
Ribosomal protein L7Ae/L8/Nhp2 family	20
Olfactory receptor	20
VWC out	20
FERM conserved site	20
High mobility group nucleosome-binding domain-containing family	20
p53 tumour suppressor family	20
Staphylococcal nuclease (SNase-like)	20
Lactate dehydrogenase/glycoside hydrolase, family 4, C-terminal	20
Alpha crystallin/Hsp20 domain	20
ER lumen protein retaining receptor	20
FAM105	20
cAMP response element binding (CREB) protein	20
Carbon-nitrogen hydrolase	20
Atypical dual specificity phosphatase, subfamily A	20
Heat shock factor (HSF)-type, DNA-binding	20
Sodium/potassium-transporting ATPase subunit beta	20
FAS1 domain	20
BAG domain	20
Aspartyl/Asparaginyl-tRNA synthetase, class IIb	20
Peptidase C14, ICE, catalytic subunit p20, active site	20
Zinc finger, CXXC-type	20
Ribonuclease A-domain	20
Transcription factor Jun	20
RNA-binding S4 domain	20
TEA/ATTS	20
Immunoglobulin/major histocompatibility complex, conserved site	20
Isopropylmalate dehydrogenase-like domain	20
HAT dimerisation domain, C-terminal	20
G protein-coupled receptor 3/6/12 orphan	20
Single-stranded nucleic acid binding R3H	20
Transcription regulator Myc	20
Adrenoceptor family	20
Neuropeptide Y receptor family	20
MHC class I alpha chain	20
Anaphylatoxin/fibulin	19
Microtubule associated proteins, tubulin-binding repeat	19
Myelin P0 protein	19
Thrombospondin, type 3-like repeat	19
Ribosomal protein L30, ferredoxin-like fold domain	19
Adenylosuccinate synthetase	19
HAD hydrolase, subfamily IA	19
cAMP/cGMP-dependent protein kinase	19
Fibrinogen, conserved site	19
Proteinase inhibitor I2, Kunitz, conserved site	19
Acyl-CoA dehydrogenase, conserved site	19
Serine-tRNA ligase, type1	19
Amino acid transporter, transmembrane	19
Tetrahydrofolate dehydrogenase/cyclohydrolase	19
Glycoside hydrolase, family 35	19
Sodium bicarbonate cotransporter	19
Cysteine peptidase, asparagine active site	19
Nuclear receptor ROR	19
ELM2 domain	19
Proteinase inhibitor, carboxypeptidase propeptide	19
Peptidase S8, subtilisin-related	19
Saposin	19
ATPase, F1/V1/A1 complex, alpha/beta subunit, C-terminal	19
Heat shock protein DnaJ, cysteine-rich domain	19
Tissue inhibitor of metalloproteinases-like, OB-fold	19
Ribosomal protein L5 eukaryotic/L18 archaeal	19
Histidine phosphatase superfamily, clade-1	19
Ribosomal protein L7A/L8	19
Cold-shock protein, DNA-binding	19
KiSS-1 peptide receptor	19
Paired amphipathic helix	19
Globin-like	18
Potassium channel, voltage-dependent, beta subunit, KCNAB-related	18
Arylamine N-acetyltransferase	18
Sodium/calcium exchanger membrane region	18
Retinoid X receptor/HNF4	18
Universal stress protein A	18
Phosphatidylinositol 3-kinase C2 (PI3K C2) domain	18
ATPase, alpha/beta subunit, N-terminal	18
Potassium channel, voltage dependent, Kv3	18
Kringle, conserved site	18
Pectin lyase fold/virulence factor	18
Synembryn	18
Netrin domain	18
D-isomer specific 2-hydroxyacid dehydrogenase, NAD-binding	18
Aldo/keto reductase, conserved site	18
Rab GDI protein	18
SMAD domain, Dwarfin-type	18
DNA topoisomerase I	18
MAD homology 1, Dwarfin-type	18
EGF-like domain, extracellular	18
Ryanodine receptor	18
BSD	18
Pyridine nucleotide-disulphide oxidoreductase, dimerisation domain	18
Myb/SANT-like DNA-binding domain	18
Beta-hexosaminidase subunit alpha/beta	18
Proteasome B-type subunit	18
EGF receptor, L domain	18
Phosphatidylinositol transfer protein	18
Globin, structural domain	18
DNA polymerase family X	18
Phosphoglucose isomerase (PGI)	18
CD36 antigen	18
Zinc finger, FYVE-related	18
Sperm-tail PG-rich repeat	18
Haemerythrin-like, metal-binding domain	18
DOMON domain	18
FERM, N-terminal	18
Claudin, conserved site	18
Steroidogenic acute regulatory protein	18
CD20-like	18
Histone core	18
NF-kappa-B/Rel/Dorsal	18
Transcription factor, Brachyury	18
Nascent polypeptide-associated complex NAC domain	18
Phosphotyrosine interaction domain, Shc-like	18
Fructose-2,6-bisphosphatase	18
Glial cell line-derived neurotrophic factor receptor	18
Arrestin	18
BRO1 domain	18
Transketolase-like, pyrimidine-binding domain	18
PLAC	18
Aromatic-L-amino-acid decarboxylase	18
Zinc finger, TFIIS-type	18
Galactose oxidase, beta-propeller	18
Cannabinoid receptor	18
Plexin/semaphorin/integrin	17
Proteinase inhibitor, propeptide	17
Dynamin, GTPase domain	17
Serpin, conserved site	17
Tektin	17
GPCR, family 2, calcitonin receptor family	17
Ammonium transporter AmtB-like domain	17
Glycoprotein hormone receptor family	17
Adenosine deaminase/editase	17
Peptidase C14, caspase domain	17
Ubiquitin	17
Zinc finger, NF-X1-type	17
Ubiquitin system component Cue	17
Cyclophilin-type peptidyl-prolyl cis-trans isomerase, conserved site	17
Proteasome, beta-type subunit, conserved site	17
Peptidase M10, metallopeptidase	17
Histone deacetylase superfamily	17
t-SNARE	17
Fructose-1,6-bisphosphatase class 1/Sedoheputulose-1,7-bisphosphatase	17
Ribosomal protein S19/S15	17
Guanylate kinase-like	17
Transcription factor AP-2, C-terminal	17
Glycosyl transferase, family 31	17
Tetraspanin, conserved site	17
Inositol 1,4,5-trisphosphate receptor-interacting protein	17
Mitogen-activated protein (MAP) kinase, p38	17
Homeobox protein, antennapedia type, conserved site	17
Cytochrome P450, E-class, group I, CYP2D-like	17
Peptidase C14, ICE, catalytic subunit p20	17
Zinc finger, TAZ-type	17
Transient receptor potential channel, canonical	17
6-phosphogluconate dehydrogenase, C-terminal-like	17
KOW	17
Mitogen-activated protein (MAP) kinase, ERK3/4	17
Actin cross-linking	17
ATPase, F1/V1/A1 complex, alpha/beta subunit, nucleotide-binding domain	17
GPCR, family 3, metabotropic glutamate receptor 4	17
NSF attachment protein	17
Thiolase-like	17
Zinc finger, UBP-type	17
Like-Sm (LSM) domain	17
XPG/Rad2 endonuclease	17
Cadherin, N-terminal	17
DnaJ domain, conserved site	17
Sec1-like protein	16
TLDc	16
F-actin-capping protein subunit beta	16
Aldehyde dehydrogenase, C-terminal	16
Aldehyde dehydrogenase, N-terminal	16
Phosphoenolpyruvate carboxykinase, GTP-utilising	16
Chaperonin Cpn10	16
Saposin type A	16
Catenin binding domain	16
Four-helical cytokine, core	16
BEACH domain	16
SAND domain-like	16
Aldehyde/histidinol dehydrogenase	16
AP complex, mu/sigma subunit	16
Neuroligin	16
WHEP-TRS	16
Malic oxidoreductase	16
Arrestin C-terminal-like domain	16
Tryptophan synthase beta subunit-like PLP-dependent enzymes superfamily	16
Putative phosphatase regulatory subunit	16
Transcription elongation factor S-II, central domain	16
Flavin monooxygenase FMO	16
Four-helical cytokine-like, core	16
PMP-22/EMP/MP20	16
Translation initiation factor SUI1	16
Peptidase S9A, prolyl oligopeptidase	16
Potassium channel, voltage dependent, Kv9	16
Glycyl-tRNA synthetase, alpha2 dimer	16
STAT transcription factor, protein interaction	16
Tyrosine-protein kinase ephrin type A/B receptor-like	16
Two pore domain potassium channel	16
5-Hydroxytryptamine 4 receptor	16
Chromo domain, conserved site	16
Aldehyde oxidase/xanthine dehydrogenase, molybdopterin binding	16
SIAH-type domain	16
Flavin amine oxidase	16
Pseudouridine synthase, catalytic domain	16
SEFIR	16
Threonyl/alanyl tRNA synthetase, SAD	16
Aldehyde dehydrogenase domain	16
Cell division protein GTP binding	16
Zinc/iron permease	16
OST-HTH/LOTUS domain	16
Ribosomal protein S11	16
GDP dissociation inhibitor	16
Aspartate/other aminotransferase	16
Orphan nuclear receptor	16
4Fe-4S ferredoxin-type, iron-sulpur binding domain	16
Clathrin/coatomer adaptor, adaptin-like, N-terminal	16
START-like domain	16
Proteinase inhibitor I15, antistasin	16
Natriuretic peptide receptor	16
Wnt protein, conserved site	16
HEAT	16
Acyl-CoA dehydrogenase/oxidase	16
Class II aldolase/adducin N-terminal	16
Glycosyl transferase, family 2	16
Flavodoxin/nitric oxide synthase	16
D-galactoside/L-rhamnose binding SUEL lectin domain	16
EPS15 homology (EH)	16
Potassium channel, inwardly rectifying, Kir, cytoplasmic	16
Adhesion molecule CD36	16
Syntaxin, N-terminal domain	16
Riboflavin synthase-like beta-barrel	16
Arginyl-tRNA synthetase, class Ia, core	16
VHS	16
Glutathione S-transferase, C-terminal	15
cGMP-dependent kinase	15
Beta-grasp domain	15
Phosphatidylinositol 3-kinase Ras-binding (PI3K RBD) domain	15
XPC-binding domain	15
Ribosomal protein S12e	15
G-protein alpha subunit, group Q	15
Protein-tyrosine phosphatase, KIM-containing	15
Cation efflux protein	15
Organic anion transporter polypeptide OATP	15
LEM domain	15
Carboxypeptidase, regulatory domain	15
AMP-binding, conserved site	15
Synaptophysin/synaptoporin	15
Protease-associated domain, PA	15
Myelin proteolipid protein PLP	15
Importin-alpha, importin-beta-binding domain	15
Translation elongation factor EF1B, beta/delta subunit, guanine nucleotide exchange	15
Adenylyl cyclase class-3/4/guanylyl cyclase, conserved site	15
Longin domain	15
Pyridine nucleotide-disulphide oxidoreductase, class-II	15
CD225/Dispanin family	15
Serum albumin, N-terminal	15
Dehydrogenase, multihelical	15
Ribosomal protein L22/L17	15
SecY/SEC61-alpha family	15
Calponin	15
Nidogen, extracellular domain	15
Formin homology family, Cappuccino subfamily	15
Opsin	15
Ribosomal protein L7Ae/L30e/S12e/Gadd45	15
Cullin repeat-like-containing domain	15
Sequence-specific single-strand DNA-binding protein	15
Band 3 cytoplasmic domain	15
PapD-like	15
PAS fold	15
Histone deacetylase domain	15
Arfaptin homology (AH) domain	15
Ribosomal protein L29	15
Myelin and lymphocyte (MAL) protein	15
Ribosomal protein S10 domain	15
Ribosomal protein L6, alpha-beta domain	15
Branched-chain alpha-ketoacid dehydrogenase kinase/Pyruvate dehydrogenase kinase, N-terminal	15
Bromo adjacent homology (BAH) domain	15
Crotonase superfamily	15
Double-stranded RNA-specific adenosine deaminase (DRADA)	15
Dynein heavy chain domain	15
GNS1/SUR4 membrane protein	14
ZU5	14
Succinyl-CoA synthetase-like	14
DNA breaking-rejoining enzyme, catalytic core	14
ALB/AFP/VDB	14
G-protein gamma-like domain	14
Glutamyl/glutaminyl-tRNA synthetase, class Ib	14
SGNH hydrolase-type esterase domain	14
Fructose-bisphosphate aldolase, class-I	14
CARP motif	14
Cadherin, cytoplasmic domain	14
Potassium channel, voltage dependent, Kv4	14
Phosphorylase kinase, gamma catalytic subunit	14
PAC motif	14
Ribosomal protein S1, RNA-binding domain	14
Aspartate decarboxylase-like domain	14
Nucleoside phosphatase GDA1/CD39	14
Heat shock protein Hsp90 family	14
EMI domain	14
Citrate synthase-like	14
S-adenosylmethionine synthetase superfamily	14
Potassium channel, voltage dependent, Kv6	14
Ribosomal protein L18e/L15P	14
UDP-glucuronosyl/UDP-glucosyltransferase	14
Proteinase inhibitor I14/I15, hirudin/antistatin	14
Ribonucleoprotein LSM domain	14
Vacuolar fusion protein MON1	14
Zinc finger, TRAF-type	14
Ribonucleoprotein LSM domain, eukaryotic/archaea-type	14
3'5'-cyclic nucleotide phosphodiesterase, conserved site	14
Adenosylhomocysteinase	14
Nebulin	14
Pyridine nucleotide-disulphide oxidoreductase, FAD/NAD(P)-binding domain	14
Peptidase A1, beta-site APP cleaving enzyme, BACE	14
Urotensin II receptor	14
Phosphofructokinase	14
Glycoside hydrolase, family 31	14
Brix domain	14
Phosphoenolpyruvate carboxykinase, N-terminal	14
Polyketide synthase, enoylreductase	14
Nitric oxide synthase, oxygenase domain	14
CTLH, C-terminal LisH motif	14
Lipoprotein lipase	14
ATP:guanido phosphotransferase, catalytic domain	14
Alpha-macroglobulin, receptor-binding	14
Amphiphysin	14
Cyclin, C-terminal domain	14
EDG-1 sphingosine 1-phosphate receptor	14
Inositol monophosphatase, Lithium-sensitive	14
Chaperonin Cpn60	14
Beta-lactamase/transpeptidase-like	14
Saposin-like type B, 1	14
VIT domain	14
ATP-grasp fold, subdomain 1	14
Post-SET domain	14
Uncharacterised domain DM10	14
Wolframin family	14
Nudix hydrolase 6-like	14
S15/NS1, RNA-binding	14
Transforming protein Ski	14
Prostanoid EP4 receptor	14
Glycosyl hydrolase, family 13, all-beta	14
Kae1/YgjD family	14
Transferrin receptor-like, dimerisation domain	14
Eukaryotic molybdopterin oxidoreductase	14
WWE domain, subgroup	14
Mitogen-activated protein (MAP) kinase, JNK	14
Aminoacyl-tRNA synthetase, class II (G/ H/ P/ S), conserved domain	14
V-ATPase proteolipid subunit C-like domain	14
GAF domain	13
CART satiety factor	13
Single hybrid motif	13
Cyclophilin-type peptidyl-prolyl cis-trans isomerase	13
Domain of unknown function DUF1605	13
MD-2-related lipid-recognition domain	13
Ferritin-like superfamily	13
Bax inhibitor 1-related	13
Cold shock protein	13
Cytochrome c-like domain	13
Aminoacyl-tRNA synthetase, class I, conserved site	13
Protein prenyltransferase, alpha subunit	13
Adenosine receptor	13
Ribosomal protein S10	13
CID domain	13
HAD-superfamily hydrolase, subfamily IG, 5'-nucleotidase	13
Peptidase M20, dimerisation domain	13
Guanine-nucleotide dissociation stimulator, CDC24, conserved site	13
FAD-binding, type 2	13
Carbohydrate-binding WSC	13
Sulfatase, conserved site	13
Machado-Joseph disease protein MJD	13
Angiomotin	13
Peptidase M17, leucyl aminopeptidase, C-terminal	13
Synuclein	13
Carboxypeptidase-like, regulatory domain	13
Helicase Ercc3	13
Harbinger transposase-derived nuclease domain	13
Phosphatidylinositol 3/4-kinase, conserved site	13
Two pore domain potassium channel, THIK	13
Alcohol dehydrogenase, C-terminal	13
Carbonic anhydrase, alpha-class, conserved site	13
Uridine kinase	13
Phosphoenolpyruvate carboxykinase, C-terminal	13
Aminoacyl-tRNA synthetase, class 1a, anticodon-binding	13
Sialyltransferase	13
Myotubularin-like phosphatase domain	13
TRASH domain	13
Tubulin, conserved site	13
Sulfatase	13
Peptidase C2, calpain, domain III	13
Lipocalin-1 receptor	13
PWI domain	13
Zinc finger, C2HC-type	13
Plexin	13
Methyltransferase type 11	13
Cation efflux protein transmembrane domain	13
Protease-activated receptor	13
Kinesin light chain	13
Protein import receptor MAS20, metazoan	13
B-box, C-terminal	13
Alcohol dehydrogenase GroES-like	13
Retinol binding protein/Purpurin	13
Sodium/calcium exchanger protein	13
FERM, C-terminal PH-like domain	13
ADP-ribosylation/Crystallin J1	13
Spectrin alpha chain, SH3 domain	12
ATPase, F1 complex, gamma subunit	12
4Fe-4S ferredoxin, iron-sulphur binding, conserved site	12
Myotubularin phosphatase domain	12
DNA photolyase, FAD-binding/Cryptochrome, C-terminal	12
DNA binding HTH domain, Psq-type	12
Ferredoxin reductase-type FAD-binding domain	12
Clathrin adaptor, alpha/beta/gamma-adaptin, appendage, Ig-like subdomain	12
Bibrotoxin/Sarafotoxin-D	12
Acyl-CoA dehydrogenase/oxidase, N-terminal	12
Ribosomal protein L10/L12	12
Peptidase C14, caspase non-catalytic subunit p10	12
Phosphatidic acid phosphatase/chloroperoxidase, N-terminal	12
Terpenoid cyclases/protein prenyltransferase alpha-alpha toroid	12
Snf7	12
Ataxin-1/HBP1 module (AXH)	12
Somatomedin B, chordata	12
Neuropeptide Y1 receptor	12
Ribosomal protein S5, N-terminal	12
Translationally controlled tumour protein	12
Neuromedin U receptor	12
Nucleoside phosphorylase domain	12
Calreticulin/calnexin, P domain	12
Thrombomodulin	12
Tumour necrosis factor alpha/beta/c	12
Adenylylsulphate kinase	12
Endothelin receptor family	12
Biotin carboxylase, C-terminal	12
Haem oxygenase	12
Bcl2-like	12
Exoribonuclease, phosphorolytic domain 2	12
Ribosomal protein S13	12
Myb domain	12
Integrin alpha-2	12
Protein of unknown function DUF3504	12
RAP domain	12
Collagen IV, non-collagenous	12
Ribosomal protein L10e/L16	12
Potassium channel, voltage dependent, KCNQ	12
Endothelin-like toxin	12
DNA photolyase, N-terminal	12
Follistatin-like, N-terminal	12
Cystine knot	12
Peptidase A2A, retrovirus RVP subgroup	12
Lipocalin	12
Electron transfer flavoprotein, alpha/beta-subunit, N-terminal	12
Cobalamin (vitamin B12)-binding domain	12
Glutaredoxin	12
Phosphatidylinositol-4-phosphate 5-kinase, core	12
Midkine heparin-binding growth factor	12
DNA-directed RNA polymerase, subunit 2, domain 6	12
Poly(ADP-ribose) polymerase, regulatory domain	12
DNA mismatch repair protein MutS, core	12
Uncharacterised protein family Cys-rich	12
TAFH/NHR1	12
DNA polymerase, family X, beta-like	12
Ribonucleotide reductase small subunit	12
Peptidase M12B, propeptide	12
Cytochrome c oxidase subunit IV	12
Histone H2B	12
Opioid receptor	12
DNA mismatch repair protein MutS, C-terminal	12
Cytochrome b561/ferric reductase transmembrane	12
Autism susceptibility gene 2 protein	12
TILa domain	12
Potassium channel, voltage dependent, Kv2	12
Proteinase inhibitor I25A, stefin A	12
Rhodopsin	12
Isoleucine-tRNA ligase	12
Anoctamin/TMEM 16	12
Voltage-dependent calcium channel, alpha-1 subunit	12
Transthyretin/hydroxyisourate hydrolase, superfamily	12
Gamma-crystallin-related	12
Reeler domain	12
Two pore domain potassium channel, TWIK family	12
Oxysterol-binding protein	12
LEM/LEM-like domain	12
SMAD domain-like	12
ATPase, F0 complex, subunit C	12
Phospholipase A2	12
Glycolipid transfer protein domain	12
Calmodulin-binding domain	12
MIT	12
Vacuolar sorting protein 9	12
Sec1-like, domain 2	12
Glutamine synthetase/guanido kinase, catalytic domain	12
Tubulin/FtsZ, C-terminal	12
Synapsin	12
Translation elongation factor EFG/EF2, domain IV	12
Translation elongation factor EF1B, gamma chain, conserved	12
Transcription factor jumonji, JmjN	12
Mab-21 domain	12
Methyltransferase domain	12
ABC transporter, ABCE	12
G-protein alpha subunit, group S	12
Peptidase M24, methionine aminopeptidase	12
WGR domain	12
Cytochrome b245, heavy chain	12
Peptidase M16, C-terminal domain	12
Glycoside hydrolase, family 22, lysozyme	12
Saposin-like type B, 2	12
Translation Initiation factor eIF- 4e-like domain	12
Tyrosine-protein kinase, receptor class V, conserved site	12
Pyrrolo-quinoline quinone beta-propeller repeat	12
Coagulation factor, subgroup, Gla domain	12
L27, C-terminal	11
Annexin, type V	11
Transposase, Tc1-like	11
OB-fold nucleic acid binding domain, AA-tRNA synthetase-type	11
Transcription factor Otx	11
Basic leucine zipper domain, Maf-type	11
ADAM, cysteine-rich	11
Nuclear factor of activated T cells (NFAT)	11
Molybdenum cofactor biosynthesis, MoeB	11
Transferrin family, iron binding site	11
K-Cl co-transporter	11
Epsin-like, N-terminal	11
Lamin Tail Domain	11
Peptidase M16, N-terminal	11
Rabaptin	11
ATPase, alpha/beta subunit, nucleotide-binding domain, active site	11
Agenet-like domain	11
Carboxylesterase, type B	11
Haem peroxidase, animal, subgroup	11
SEP domain	11
Homeobox KN domain	11
DNA topoisomerase II, eukaryotic-type	11
Domain of unknown function DUF4371	11
RNA polymerase Rpb2, domain 2	11
Zinc finger, Btk motif	11
Drug/metabolite transporter	11
Peptidase S16, lon N-terminal	11
Pyridine nucleotide-disulphide oxidoreductase, NAD-binding domain	11
DNA replication licensing factor Mcm6	11
Hemopexin, conserved site	11
Clathrin, heavy chain, propeller repeat	11
Protein disulphide isomerase	11
SEC7-like, alpha orthogonal bundle	11
Polyketide synthase/Fatty acid synthase, KR	11
Prolactin-releasing peptide receptor	11
Two pore domain potassium channel, TREK	11
Lysophosphatidic acid receptor	11
Ependymin	11
Galactokinase	11
Neural cell adhesion	11
ADAM-TS Spacer 1	11
Proteasome A-type subunit	11
Keratin, type II	11
Fascin domain	11
RmlC-like cupin domain	11
M-phase inducer phosphatase	11
Activin type II/Transforming growth factor-beta II receptor	11
ATP-grasp fold	11
Bromodomain, conserved site	11
FG-GAP repeat	11
Guanylate kinase, conserved site	11
DNA binding domain, putative	11
Histidine triad (HIT) protein	11
CYTH-like domain	11
HD/PDEase domain	11
Hly-III-related	11
Alanine-tRNA ligase, class IIc	11
Lipase, N-terminal	11
Alpha-D-phosphohexomutase superfamily	11
LRAT-like domain	11
DNA/RNA helicase, ATP-dependent, DEAH-box type, conserved site	11
Oxidoreductase FAD/NAD(P)-binding	11
Acyl-CoA dehydrogenase, N-terminal	11
Transforming growth factor-beta	11
Membrane associated eicosanoid/glutathione metabolism-like domain	11
Translation elongation factor EF1A/initiation factor IF2gamma, C-terminal	11
Alpha/beta hydrolase fold-3	11
GPCR, family 3, nine cysteines domain	11
Reticulon	11
Fatty acid desaturase, type 1	11
DNA replication licensing factor Mcm7	10
Potassium channel, calcium-activated, SK	10
Tyrosine-tRNA ligase	10
NACHT nucleoside triphosphatase	10
Claudin-14	10
CD59 antigen	10
Zinc finger, TFIIB-type	10
Prolyl 4-hydroxylase, alpha subunit	10
Potassium channel, voltage-dependent, EAG	10
Lactate/malate dehydrogenase, C-terminal	10
YTH domain	10
GPCR, family 2, corticotropin releasing factor receptor	10
Nucleoplasmin core domain	10
Neurohypophysial hormone	10
Chaperone DnaJ, C-terminal	10
Ribosomal protein S8	10
Aminotransferase class-III	10
Peptidase M10A, metazoans	10
Cysteinyl-tRNA synthetase/mycothiol ligase	10
Alpha-catenin	10
Uncharacterised domain, di-copper centre	10
DNA topoisomerase, type IIA	10
Actin/actin-like conserved site	10
Peptidase S54, rhomboid domain	10
FAD/NAD-linked reductase, dimerisation domain	10
Translation initiation factor 1A (eIF-1A)	10
Translation initiation factor IF6	10
Glycosyl transferase, family 35	10
U2 auxiliary factor small subunit	10
Adenylate kinase, active site lid domain	10
Apoptosis regulator, Bcl-X	10
Aquaporin 12	10
Syntaxin/epimorphin, conserved site	10
S-adenosylmethionine synthetase, conserved site	10
Ubiquitin/SUMO-activating enzyme E1	10
Neurexin/syndecan/glycophorin C	10
Mini-chromosome maintenance, conserved site	10
CDC48, N-terminal subdomain	10
Methionyl-tRNA synthetase	10
Lysyl-tRNA synthetase, class II, C-terminal	10
Peptide methionine sulphoxide reductase MsrA	10
Bicarbonate transporter, C-terminal	10
GYF	10
DapA-like	10
Lens fibre membrane intrinsic protein	10
Translation elongation factor EFTu/EF1A, C-terminal	10
Lipopolysaccharide-modifying protein	10
Ribose-phosphate diphosphokinase	10
Phosphatidylinositol-4-phosphate 5-kinase, C-terminal	10
Haemoglobin, alpha	10
Cystinosin/ERS1p repeat	10
Voltage-dependent calcium channel, L-type, alpha-1 subunit	10
Pectin lyase fold	10
RNA polymerase Rpb7, N-terminal	10
Peptidase S9, prolyl oligopeptidase, catalytic domain	10
Pancreatic lipase	10
Potassium channel, voltage-dependent, beta subunit, KCNE	10
Glutamine synthetase, beta-Grasp	10
Phosphatidylinositol 3-kinase adaptor-binding (PI3K ABD) domain	10
Amine oxidase	10
RuvA domain 2-like	10
Porphobilinogen synthase	10
Six-hairpin glycosidase-like	10
PI3 kinase, P85 regulatory subunit	10
Sulfotransferase	10
Diacylglycerol kinase, accessory domain	10
MCM N-terminal domain	10
Sodium/solute symporter, conserved site	10
Polycystic kidney disease type 1 protein	10
Membrane-associated, eicosanoid/glutathione metabolism (MAPEG) protein	10
Octamer-binding transcription factor	10
Zinc finger, SWIM-type	10
Alpha-1-microglobulin	10
AIR synthase-related protein, C-terminal domain	10
Adenylate cyclase-associated CAP, C-terminal	10
Potassium channel, inwardly rectifying, Kir1.1	10
Alanine racemase/group IV decarboxylase, C-terminal	10
GPCR, family 3, gamma-aminobutyric acid receptor, type B2	10
Interferon alpha/beta receptor, beta chain	10
Tyrosine-protein kinase, receptor class II, conserved site	10
Voltage-dependent calcium channel, alpha-1 subunit, IQ domain	10
Prefoldin	10
Growth-arrest-specific protein 2 domain	10
Uricase	10
Helix-hairpin-helix DNA-binding motif, class 1	10
ClpA/B family	10
Sprouty	10
Cytidine deaminase-like	10
Glycoside hydrolase, clan GH-D	10
Cation/H+ exchanger	10
Sugar isomerase (SIS)	10
Transforming growth factor beta 3	10
ERCC4 domain	10
Arginyl tRNA synthetase N-terminal domain	10
SAND domain	10
Phosphotransferase/anion transporter	10
Mevalonate/galactokinase	10
NADH-quinone oxidoreductase subunit E like	10
Ribosomal protein S17	10
Glyceraldehyde 3-phosphate dehydrogenase, NAD(P) binding domain	10
Alpha-ketoglutarate-dependent dioxygenase AlkB-like	10
Galanin receptor family	10
Class II glutamine amidotransferase domain	10
Engulfment/cell motility, ELMO	10
Natural resistance-associated macrophage like	10
MHC classes I/II-like antigen recognition protein	10
MSP domain	10
Globin, lamprey/hagfish type	10
Orange subgroup	10
Parkin	10
IRSp53/MIM homology domain (IMD)	10
DNA topoisomerase, type IA	10
Cadherin prodomain	10
U box domain	10
Cullin, N-terminal	10
Peptidase M2, peptidyl-dipeptidase A	10
Aromatic-ring hydroxylase-like	10
Coproporphyrinogen III oxidase, aerobic	10
Nicotinamide N-methyltransferase-like	10
PRELI/MSF1	10
Ribosomal protein, zinc-binding domain	10
Apolipoprotein L	10
Membrane bound O-acyl transferase, MBOAT	10
Hyalin	10
Histidine phosphatase superfamily, clade-2	10
Terpenoid synthase	10
DZF	10
Polycystic kidney disease type 2 protein	10
Acyl carrier protein-like	10
Na+/H+ exchanger, isoform 6 (NHE6)	10
Neurolysin/Thimet oligopeptidase, domain 2	10
Peptidase A22A, presenilin	10
Somatotropin hormone	10
Phenylalanine-tRNA ligase, beta subunit, ferrodoxin-fold anticodon-binding	10
Threonyl/alanyl tRNA synthetase, class II-like, putative editing domain	9
Glutamate/phenylalanine/leucine/valine dehydrogenase	9
Cytochrome c oxidase subunit IV family	9
Peptidase C19, ubiquitin-specific peptidase, DUSP domain	9
SMCs flexible hinge	9
Protein import receptor MAS20-related	9
Guanylate-binding protein, N-terminal	9
Peptidase A2A, retrovirus, catalytic	9
Perilipin	9
Palmitoyl protein thioesterase	9
Soluble quinoprotein glucose/sorbosone dehydrogenase	9
Arylesterase	9
Mitogen-activated protein (MAP) kinase, ERK1/2	9
Signal recognition particle, SRP54 subunit, GTPase domain	9
DNA nucleotidylexotransferase (TdT) / DNA-directed DNA/RNA polymerase mu	9
Leukotriene B4 receptor	9
Peptidase S1B, glutamyl endopeptidase I	9
Ribosomal protein L11, N-terminal	9
Tyrosine-protein kinase, neurotrophic receptor	9
Ribosomal protein L1, 2-layer alpha/beta-sandwich	9
G10D orphan receptor	9
Coatomer/clathrin adaptor appendage, Ig-like subdomain	9
S-adenosylmethionine synthetase	9
DNA-directed DNA-polymerase, family A, mitochondria	9
Pseudouridine synthase/archaeosine transglycosylase	9
ARP2/3 complex, 16kDa subunit (p16-Arc)	9
Cholinesterase	9
Cytochrome c oxidase, subunit Vb	9
Opioid neuropeptide precursor	9
YrdC-like domain	9
Dynamin GTPase effector	9
Inositol 1,4,5-trisphosphate-binding protein receptor	9
Thioesterase superfamily	9
Staphylococcal nuclease (SNase-like), OB-fold	9
26S proteasome subunit P45	9
Clathrin adaptor, gamma-adaptin, appendage	9
Rab-binding domain FIP-RBD	9
Cytochrome c oxidase, subunit Va/VI	9
Copper amine oxidase	9
Succinyl-CoA synthetase, beta subunit	9
Mannose-6-phosphate isomerase	9
CD44 antigen	9
Cancer susceptibility candidate protein 1	9
Propeptide, peptidase A1	9
Ribosomal protein L1	9
Annexin, type II	9
E3 binding	9
Phosphatidylethanolamine-binding protein PEBP	9
Tricarboxylate/iron carrier	9
Ras guanine-nucleotide exchange factor, conserved site	9
Thiolase	9
Frataxin/CyaY	9
Wnt-10 protein	9
Protein phosphatase 2C, manganese/magnesium aspartate binding site	9
Dynein heavy chain, P-loop containing D4 domain	9
Wnt-7 protein	9
Regulatory factor, effector, bacterial	9
DENN domain	9
Intermediate filament head, DNA-binding domain	9
Serine hydroxymethyltransferase	9
Interleukin-17, chordata	9
Cadherin/Desmocollin	9
p53, tetramerisation domain	9
Meiotic recombination, Spo11	9
Ribosomal protein S29, mitochondrial	9
UBA/THIF-type NAD/FAD binding fold	9
MHCK/EF2 kinase	9
Major intrinsic protein, conserved site	9
EB1, C-terminal	9
MHC class II transactivator	9
Cyclin A/B/D/E	9
dDENN domain	9
Voltage-dependent calcium channel, L-type, alpha-1C subunit	9
DDE superfamily endonuclease, CENP-B-like	9
Rap GTPase activating proteins domain	9
Reduced folate carrier	9
COS domain	9
Tryptophan-tRNA ligase	9
Cold-shock conserved site	9
A-macroglobulin complement component	9
MIF4G-like, type 3	9
Insulin-like growth factor binding protein, N-terminal, Cys-rich conserved site	9
Ribosomal protein L23/L15e core domain	9
FAD-binding, type 1	9
XPG-I domain	9
Phosphoglycerate mutase 1	9
Sec63 domain	9
Adrenodoxin	9
Ocular albinism protein, type 1	9
P-type trefoil, chordata	9
Zinc finger, MIZ-type	9
BolA protein	9
Fanconi anaemia group C protein	9
Lactate/malate dehydrogenase, N-terminal	9
Sodium/sulphate symporter	9
Dynein heavy chain, domain-2	9
Ribonuclease T2-like	9
Molybdopterin binding domain	9
Protein serine/threonine phosphatase 2C, C-terminal	9
ERAP1-like C-terminal domain	9
Acyl transferase/acyl hydrolase/lysophospholipase	9
Adaptor protein Cbl, N-terminal helical	9
AT hook-like	9
Aconitase/3-isopropylmalate dehydratase large subunit, alpha/beta/alpha, subdomain 1/3	9
Oxysterol-binding protein, conserved site	9
Peripherin/rom-1	9
Mitogen-activated protein (MAP) kinase, conserved site	9
Nonaspanin (TM9SF)	9
Platelet-activating factor receptor	9
Ribosomal protein L11, C-terminal	9
Xeroderma pigmentosum group D protein	9
Sodium/solute symporter, subgroup	9
Amidohydrolase 1	9
Globin, extracellular	9
Integrase-like, catalytic core	9
Triosephosphate isomerase	8
GPCR, family 2, vasoactive intestinal peptide receptor 2	8
Enoyl-CoA hydratase/isomerase, conserved site	8
Six-hairpin glycosidase	8
YEATS	8
Inorganic pyrophosphatase	8
Ribonucleotide reductase large subunit, C-terminal	8
Natriuretic peptide, C type	8
Mini-chromosome maintenance complex protein 4	8
Interphotoreceptor retinol-binding	8
Aspartate/glutamate/uridylate kinase	8
Gamma tubulin	8
Proteasome activator pa28, REG beta subunit	8
Pleiotrophin/Midkine heparin-binding growth factor, C-terminal domain	8
Cysteine/histidine-rich domain	8
Sodium:dicarboxylate symporter, conserved site	8
ARP2/3 complex, 21kDa subunit (p21-Arc)	8
Tyrosine-protein kinase, non-receptor Jak/Tyk2	8
Potassium channel, inwardly rectifying, Kir2.2	8
SKP1 component, dimerisation	8
Ribosomal protein S17e	8
Guanylate-binding protein, C-terminal	8
Carboxyl transferase	8
Copper type II, ascorbate-dependent monooxygenase, N-terminal	8
DHBP synthase RibB-like alpha/beta domain	8
Zinc finger, PARP-type	8
Aldehyde oxidase/xanthine dehydrogenase, a/b hammerhead	8
Peptidase C48, SUMO/Sentrin/Ubl1	8
YjeF N-terminal domain	8
Peptidyl-glycine alpha-amidating monooxygenase	8
Dehydrogenase, E1 component	8
Transcriptional coactivator/pterin dehydratase	8
Interleukin-6/Interleukin-23/GCSF/MGF	8
H/ACA ribonucleoprotein complex, subunit Nhp2, eukaryote	8
Multicopper oxidase, copper-binding site	8
Ribosomal protein L12 family	8
Decaprenyl diphosphate synthase-like	8
Otopetrin	8
Zinc finger, C2H2-type matrin	8
Left- Right determination factor	8
GPCR, family 3, metabotropic glutamate receptor 5	8
SERTA	8
Ribosomal protein L21e	8
Cullin protein, neddylation domain	8
Biotin carboxylation domain	8
Amino acid permease/ SLC12A domain	8
CBF1-interacting co-repressor CIR, N-terminal domain	8
DALR anticodon binding	8
Glypican	8
Tetrapyrrole biosynthesis, hydroxymethylbilane synthase	8
MHC class I alpha chain, alpha1 alpha2 domains	8
Phosphoglycerate/bisphosphoglycerate mutase, active site	8
NO signalling/Golgi transport ligand-binding domain	8
NADPH-cytochrome p450 reductase, FAD-binding, alpha-helical domain-3	8
Integrin alpha chain, C-terminal cytoplasmic region, conserved site	8
Sirtuin family, catalytic core small domain	8
Mannose-binding lectin	8
Protein-L-isoaspartate(D-aspartate) O-methyltransferase	8
Modifier of rudimentary, Modr	8
Zinc finger, Sec23/Sec24-type	8
P2X4 purinoceptor	8
Multicopper oxidase, type 3	8
Formin, GTPase-binding and FH3 domain	8
Glycoprotein hormone alpha chain	8
Guanylin	8
Type I phosphodiesterase/nucleotide pyrophosphatase/phosphate transferase	8
Tubulin, C-terminal	8
WxxW domain	8
GPCR, family 2, parathyroid hormone receptor	8
Matrilin, coiled-coil trimerisation domain	8
Ribosomal protein L22/L17, eukaryotic/archaeal	8
FERM adjacent (FA)	8
CXC chemokine receptor 7	8
GPCR, family 2, vasoactive intestinal peptide receptor	8
Translation elongation factor IF5A	8
Pleiotrophin/Midkine heparin-binding growth factor, N-terminal domain	8
MHC class I-like antigen recognition	8
F-actin-capping protein subunit alpha	8
Glutathione S-transferase, Mu class	8
Proliferating cell nuclear antigen, PCNA	8
Tctex-1	8
Prostaglandin F receptor	8
Gamma-aminobutyric-acid A receptor, gamma subunit	8
Groucho/transducin-like enhancer	8
Copine	8
Batten's disease protein Cln3	8
Adenylosuccinate synthase, active site	8
ApaG domain	8
STAT transcription factor, all-alpha	8
Eight-Twenty-One	8
Isocitrate/isopropylmalate dehydrogenase, conserved site	8
Dimeric alpha-beta barrel	8
Ribosomal protein L4 domain	8
Claudin-10	8
Ephrin receptor, transmembrane domain	8
Vasopressin receptor	8
Serum albumin-like	8
Phospholipase A2, active site	8
5-hydroxytryptamine receptor family	8
Ly-6 antigen / uPA receptor -like	8
Formin, GTPase-binding domain	8
MT-A70-like	8
Transcription factor CBF/NF-Y/archaeal histone	8
RNA-binding motif protein 8	8
Cytochrome b-c1 complex subunit 7	8
Notch domain	8
Vitamin D-binding protein	8
Green fluorescent protein-like	8
SCP2 sterol-binding domain	8
Two pore domain potassium channel, TASK family	8
G protein-coupled receptor 4 orphan	8
Ribonucleotide reductase-related	8
Apple domain	8
Lysophosphatidic acid receptor EDG-2	8
3-oxo-5-alpha-steroid 4-dehydrogenase, C-terminal	8
Phospholipase C, phosphoinositol-specific, EF-hand-like	8
Proline-tRNA ligase, class IIa	8
Insulin family	8
Microtubule-associated serine/threonine-protein kinase, pre-PK domain	8
GPCR, family 2, latrophilin	8
Phospholipid-transporting P-type ATPase, subfamily IV	8
DNA glycosylase	8
Transthyretin/hydroxyisourate hydrolase	8
Selectin superfamily	8
Carboxylesterase type B, conserved site	8
Prepro-orexin	8
ABC-2 type transporter	8
NADH:ubiquinone oxidoreductase, 75kDa subunit, conserved site	8
Potentiating neddylation domain	8
Dynein heavy chain, coiled coil stalk	8
Aspartate/ornithine carbamoyltransferase	8
G protein-coupled receptor 37 orphan	8
Wolframin	8
GPCR, family 2, EMR1 hormone receptor	8
DNA mismatch repair protein MutS, connector domain	8
EGF domain, merozoite surface protein 1-like	8
Arrestin-like, N-terminal	8
5-formyltetrahydrofolate cyclo-ligase	8
PHM/PNGase F domain	8
Neuromedin U receptor, type 1	8
U2A'/phosphoprotein 32 family A, C-terminal	8
Glycoside hydrolase, family 39	8
GAT	8
Peptidase M28	8
Growth hormone/erythropoietin receptor, ligand binding	8
Bacterial Fmu (Sun)/eukaryotic nucleolar NOL1/Nop2p	8
c-SKI SMAD4-binding domain	8
TGF-beta receptor/activin receptor, type I/II	8
RNA-binding domain, S1, IF1 type	8
Autophagy-related protein Atg8 family	8
Reverse transcriptase zinc-binding domain	8
NIF system FeS cluster assembly, NifU-like scaffold, N-terminal	8
AWS	8
Haem NO binding associated	8
Glycosyl transferase, family 8	8
Alanine dehydrogenase/PNT, NAD(H)-binding domain	8
Vps5 C-terminal	8
Thyrotropin-releasing hormone receptor	8
GOLM1/CASC4 family	8
3-hydroxyacyl-CoA dehydrogenase, C-terminal	8
Alanine dehydrogenase/pyridine nucleotide transhydrogenase, N-terminal	8
PET domain	8
CDC48, domain 2	8
GrpE nucleotide exchange factor	7
Signal recognition particle, SRP54 subunit, helical bundle	7
Myosin-like IQ motif-containing domain	7
Membrane attack complex component/perforin domain, conserved site	7
Septin	7
Spo11/DNA topoisomerase VI, subunit A	7
Aerolysin-like toxin, beta complex domain	7
Cation-dependent mannose-6-phosphate receptor	7
Pyridoxal phosphate-dependent decarboxylase	7
2-oxo acid dehydrogenase, lipoyl-binding site	7
Adenomatous polyposis coli protein, cysteine-rich repeat	7
Glucose-6-phosphate dehydrogenase	7
Thyrotropin-releasing hormone receptor family	7
Domain of unknown function DUF3456	7
Aminoacyl-tRNA synthetase, class II (D/K/N)	7
V-ATPase proteolipid subunit	7
Valine-tRNA ligase	7
SWIB/MDM2 domain	7
Histamine H3 receptor	7
Leucine rich repeat 5	7
Glutaminase	7
AMP-binding enzyme C-terminal domain	7
Glutamine amidotransferase	7
Hexokinase, N-terminal	7
SOUL haem-binding protein	7
Factor I / membrane attack complex	7
5-lipoxygenase-activating protein	7
Rudiment single hybrid motif	7
Eukaryotic porin/Tom40	7
Ras GTPase-activating protein, conserved site	7
Retrotransposon gag domain	7
Fumarate lyase	7
Endoplasmic reticulum oxidoreductin 1	7
Pleiotrophin/Midkine heparin-binding growth factor, disulphide-rich domain	7
COMM domain	7
Hydantoinase/dihydropyrimidinase	7
Kinase associated domain 1 (KA1)	7
CO dehydrogenase flavoprotein-like, FAD-binding, subdomain 2	7
Glycosyl transferase group 7, N-terminal	7
Kelch repeat type 2	7
IGFBP-related, CNN	7
Inositol polyphosphate kinase	7
C-CAP/cofactor C-like domain	7
Triose-phosphate transporter domain	7
PIN domain	7
SH3-binding, glutamic acid-rich protein	7
Seven cysteines, N-terminal	7
Lipoma HMGIC fusion partner-like protein	7
Quinoprotein amine dehydrogenase, beta chain-like	7
Radical SAM	7
Inositol monophosphatase, conserved site	7
Nuclear transport factor 2, Eukaryote	7
FAD-dependent glycerol-3-phosphate dehydrogenase	7
Peptidase M13, N-terminal domain	7
SUZ-C domain	7
SLC41 divalent cation transporters, integral membrane domain	7
Quinonprotein alcohol dehydrogenase-like domain	7
Rpn11/EIF3F C-terminal domain	7
Myristoylated alanine-rich C-kinase substrate MARCKS	7
Peptidoglycan-binding lysin domain	7
Integrin beta subunit, N-terminal	7
Ribosomal protein S15	7
Raf-like Ras-binding	7
G protein-coupled receptor 153/162	7
Transient receptor potential channel, vanilloid 5/6	7
Glycerophosphoryl diester phosphodiesterase	7
HCaRG	7
Transport protein XK	7
LanC-like protein, eukaryotic	7
Galactose mutarotase-like domain	7
Carbamoyl-phosphate synthase, large subunit, N-terminal	7
Cyclase-associated protein CAP/septum formation inhibitor MinC, C-terminal	7
FAM175 family, BRCA1-A complex, Abraxas subunit	7
Phosphoribosyltransferase domain	7
Translation elongation factor EFTs/EF1B, dimerisation	7
Sulphate transporter	7
Lanthionine synthetase C-like	7
DNA-directed RNA polymerase, RBP11-like dimerisation domain	7
Relaxin receptor	7
Adaptor protein complex, sigma subunit	7
Aquaporin 3	7
Zinc finger, FYVE-type	7
Four-jointed box protein 1/four-jointed protein	7
Plexin, cytoplasmic RasGAP domain	7
Xanthine/uracil/vitamin C permease	7
Melanocortin/ACTH receptor	7
GPCR, family 3, metabotropic glutamate receptor 3	7
Transketolase-like, C-terminal	7
Carbamoyl-phosphate synthase large subunit, CPSase domain	7
Neurokinin NK1 receptor	7
FAM69, protein-kinase domain	7
NAD-dependent epimerase/dehydratase	7
CXC chemokine receptor 1/2	7
Proprotein convertase, P	7
Mitochondrial inner membrane translocase subunit Tim17/Tim22/Tim23/peroxisomal protein PMP24	7
Flavin monooxygenase (FMO) 5	7
Peptidase A1, beta-site APP cleaving enzyme 1, BACE 1	7
Galactosyltransferase, C-terminal domain	7
Graves disease carrier protein	7
Proteasome activator pa28, REG alpha/beta subunit	7
Thymidylate synthase	7
Porin domain	7
Melatonin receptor family	7
Mitochondrial Rho-like	7
Transient receptor potential channel, vanilloid 1-4	7
GPCR, family 2, vasoactive intestinal peptide receptor 1	7
Rubisco LS methyltransferase, substrate-binding domain	7
Potassium channel, voltage dependent, Kv2.1	7
Chromo shadow domain	7
Ephrin, conserved site	7
Peptidase C15, pyroglutamyl peptidase I	7
Wnt-8 protein	7
Toprim domain	7
Haemerythrin/HHE cation-binding motif	7
Haem peroxidase, animal	7
Shisa family	7
FAM175 family	7
ATP-citrate lyase/succinyl-CoA ligase	7
Translation elongation factor EF1B, beta/delta chains, conserved site	7
Glycoside hydrolase, family 30	7
Polyprenyl synthetase	7
TGS-like	7
STOP/FAM154	7
Beta2-adaptin/TBP, C-terminal domain	7
Zona pellucida domain, conserved site	7
Exonuclease	7
Nop domain	7
Endothelin-like toxin, conserved site	7
Interleukin-1	7
Interleukin-6 receptor alpha, binding	7
Transcription elongation factor, TFIIS/CRSP70, N-terminal, sub-type	7
GTP-binding protein TrmE/Glycine cleavage system T protein, domain 1	7
Sirtuin family	7
G-protein alpha subunit, group 12	7
Transcription factor AF4/FMR2	7
p53/RUNT-type transcription factor, DNA-binding domain	7
RNA-binding domain, S1	7
Proteasome activator pa28, REG alpha subunit	7
Protein phosphatase 2A, regulatory B subunit, B56	7
Angiotensin II receptor type 1	7
HELP	7
Zinc finger, HIT-type	7
LPS-induced tumor necrosis factor alpha factor	7
Wnt-4 protein	7
Allergen V5/Tpx-1-related, conserved site	7
Transposase, L1	7
TMS membrane protein/tumour differentially expressed protein	7
Agouti domain	7
Interferon regulatory factor, conserved site	7
Elongator protein 3/MiaB/NifB	7
Tubby, N-terminal	7
Gamma-aminobutyric-acid A receptor, beta subunit	7
PBS lyase HEAT-like repeat	7
Phosducin	7
Serum amyloid A protein	7
3-hydroxyacyl-CoA dehydrogenase, NAD binding	7
Desmosomal cadherin	7
HhH-GPD domain	7
Zinc finger, double-stranded RNA binding	7
Transketolase, C-terminal/Pyruvate-ferredoxin oxidoreductase, domain II	7
Catalase, mono-functional, haem-containing	7
[truncated: 4,752 more rows]
