# Supplementary material for: RNA-sequencing of the sturgeon Acipenser baeri provides insights into expression dynamics of morphogenic differentiation and developmental regulatory genes in early versus late developmental stages
Source: BMC Genomics. 2016 Aug 8;17:564. doi: 10.1186/s12864-016-2839-3 (PMC4977659; doi:10.1186/s12864-016-2839-3)
Supplement: Additional file 9: — Expression level of unigenes estimated by RSEM in FPKM units. (XLSX 1107 kb) [file 12864_2016_2839_MOESM9_ESM.xlsx]

## Sheet: Sheet1
gene_id	T1	T2	T22
comp116716_c0_seq4	1	0.07	18
comp131427_c1_seq1	14	0.36	35
comp125897_c0_seq1	13	0.37	1
comp56377_c0_seq1	1	0.41	1
comp62458_c0_seq1	1	0.46	1
comp48657_c0_seq1	1	0.54	12
comp168191_c0_seq1	4	0.57	2
comp93547_c1_seq1	3	0.73	13
comp133228_c0_seq1	1	0.76	150.25
comp129898_c0_seq1	1	0.85	9
comp176379_c0_seq1	2	0.87	1
comp95966_c0_seq2	1	0.88	1
comp76027_c0_seq1	4	0.9	1
comp88061_c0_seq1	2	0.94	1
comp107449_c0_seq1	1	0.95	5
comp105665_c0_seq1	4	0.97	1
comp192452_c0_seq1	1	0.98	1
comp102755_c0_seq1	2	0.98	24
comp80361_c0_seq1	5	0.98	4
comp159899_c0_seq1	1	0.99	1
comp109338_c0_seq1	5	0.99	20
comp209402_c0_seq1	0.1	1	1
comp129940_c1_seq1	0.67	1	3
comp67723_c0_seq1	0.91	1	1
comp182588_c0_seq1	0.94	1	3
comp61903_c0_seq1	0.99	1	1
comp115442_c1_seq1	1	1	1
comp13145_c0_seq1	1	1	1
comp13173_c0_seq1	1	1	1
comp144854_c0_seq1	1	1	1
comp150580_c0_seq1	1	1	1
comp152806_c0_seq1	1	1	1
comp159454_c0_seq1	1	1	1
comp159786_c0_seq1	1	1	1
comp160642_c0_seq1	1	1	1
comp164892_c0_seq1	1	1	1
comp165068_c0_seq1	1	1	1
comp166413_c0_seq1	1	1	1
comp178007_c0_seq1	1	1	1
comp179477_c0_seq1	1	1	1
comp190825_c0_seq1	1	1	1
comp194129_c0_seq1	1	1	1
comp194237_c0_seq1	1	1	1
comp197243_c0_seq1	1	1	1
comp199319_c0_seq1	1	1	1
comp201543_c0_seq1	1	1	1
comp203189_c0_seq1	1	1	1
comp204863_c0_seq1	1	1	1
comp20872_c0_seq1	1	1	1
comp209011_c0_seq1	1	1	1
comp210412_c0_seq1	1	1	1
comp21078_c0_seq1	1	1	1
comp212363_c0_seq1	1	1	1
comp212486_c0_seq1	1	1	1
comp213048_c0_seq1	1	1	1
comp21434_c0_seq1	1	1	1
comp215602_c0_seq1	1	1	1
comp221339_c0_seq1	1	1	1
comp226062_c0_seq1	1	1	1
comp226410_c0_seq1	1	1	1
comp226481_c0_seq1	1	1	1
comp228871_c0_seq1	1	1	1
comp231139_c0_seq1	1	1	1
comp234411_c0_seq1	1	1	1
comp235103_c0_seq1	1	1	1
comp236356_c0_seq1	1	1	1
comp236389_c0_seq1	1	1	1
comp236634_c0_seq1	1	1	1
comp238760_c0_seq1	1	1	1
comp239777_c0_seq1	1	1	1
comp242956_c0_seq1	1	1	1
comp245984_c0_seq1	1	1	1
comp247265_c0_seq1	1	1	1
comp247544_c0_seq1	1	1	1
comp248636_c0_seq1	1	1	1
comp249816_c0_seq1	1	1	1
comp25009_c0_seq1	1	1	1
comp250154_c0_seq1	1	1	1
comp250210_c0_seq1	1	1	1
comp250288_c0_seq1	1	1	1
comp251450_c0_seq1	1	1	1
comp257004_c0_seq1	1	1	1
comp258274_c0_seq1	1	1	1
comp259115_c0_seq1	1	1	1
comp263004_c0_seq1	1	1	1
comp263746_c0_seq1	1	1	1
comp264832_c0_seq1	1	1	1
comp267809_c0_seq1	1	1	1
comp270228_c0_seq1	1	1	1
comp270314_c0_seq1	1	1	1
comp274140_c0_seq1	1	1	1
comp275011_c0_seq1	1	1	1
comp275231_c0_seq1	1	1	1
comp279461_c0_seq1	1	1	1
comp281503_c0_seq1	1	1	1
comp281925_c0_seq1	1	1	1
comp282554_c0_seq1	1	1	1
comp292133_c0_seq1	1	1	1
comp295526_c0_seq1	1	1	1
comp30910_c0_seq1	1	1	1
comp44307_c0_seq1	1	1	1
comp45054_c0_seq1	1	1	1
comp6318_c0_seq1	1	1	1
comp67508_c0_seq1	1	1	1
comp73331_c0_seq1	1	1	1
comp8188_c0_seq1	1	1	1
comp90148_c0_seq1	1	1	1
comp90321_c0_seq1	1	1	1
comp9155_c0_seq1	1	1	1
comp93519_c0_seq1	1	1	1
comp104311_c0_seq1	1	1	1
comp1384_c0_seq1	1	1	1
comp148637_c3_seq1	1	1	1
comp149159_c0_seq1	1	1	1
comp162569_c0_seq1	1	1	1
comp163927_c0_seq1	1	1	1
comp175890_c0_seq1	1	1	1
comp185634_c0_seq1	1	1	1
comp209910_c0_seq1	1	1	1
comp210380_c0_seq1	1	1	1
comp23582_c0_seq1	1	1	1
comp239162_c0_seq1	1	1	1
comp265323_c0_seq1	1	1	1
comp269631_c0_seq1	1	1	1
comp279976_c0_seq1	1	1	1
comp282858_c0_seq1	1	1	1
comp28835_c0_seq1	1	1	1
comp63967_c0_seq1	1	1	1
comp70429_c1_seq1	1	1	1
comp89902_c0_seq1	1	1	1
comp157100_c0_seq1	1	1	1
comp161964_c0_seq1	1	1	1
comp162950_c0_seq1	1	1	1
comp192052_c0_seq1	1	1	1
comp201293_c0_seq1	1	1	1
comp204143_c0_seq1	1	1	1
comp213515_c0_seq1	1	1	1
comp256479_c0_seq1	1	1	1
comp54184_c0_seq1	1	1	1
comp66369_c0_seq1	1	1	1
comp101976_c0_seq1	1	1	1
comp166895_c0_seq1	1	1	1
comp45182_c0_seq1	1	1	1
comp100157_c0_seq1	1	1	1
comp108612_c0_seq1	1	1	1
comp134745_c0_seq2	1	1	1
comp150341_c0_seq1	1	1	1
comp153400_c0_seq1	1	1	1
comp154572_c0_seq1	1	1	1
comp154743_c0_seq1	1	1	1
comp155917_c0_seq1	1	1	1
comp160973_c0_seq1	1	1	1
comp162631_c0_seq1	1	1	1
comp166997_c0_seq1	1	1	1
comp167412_c0_seq1	1	1	1
comp170431_c0_seq1	1	1	1
comp179376_c0_seq1	1	1	1
comp18265_c0_seq1	1	1	1
comp183921_c0_seq1	1	1	1
comp18499_c0_seq1	1	1	1
comp19871_c0_seq1	1	1	1
comp200588_c0_seq1	1	1	1
comp202600_c0_seq1	1	1	1
comp209010_c0_seq1	1	1	1
comp211407_c0_seq1	1	1	1
comp213342_c0_seq1	1	1	1
comp216499_c0_seq1	1	1	1
comp220603_c0_seq1	1	1	1
comp231708_c0_seq1	1	1	1
comp235958_c0_seq1	1	1	1
comp237902_c0_seq1	1	1	1
comp245444_c0_seq1	1	1	1
comp251657_c0_seq1	1	1	1
comp25219_c1_seq1	1	1	1
comp25349_c0_seq1	1	1	1
comp253802_c0_seq1	1	1	1
comp2583_c0_seq1	1	1	1
comp258415_c0_seq1	1	1	1
comp262728_c0_seq1	1	1	1
comp266591_c0_seq1	1	1	1
comp289251_c0_seq1	1	1	1
comp30001_c0_seq1	1	1	1
comp32762_c0_seq1	1	1	1
comp35150_c0_seq1	1	1	1
comp37166_c0_seq1	1	1	1
comp39031_c0_seq1	1	1	1
comp41796_c0_seq1	1	1	1
comp42980_c0_seq1	1	1	1
comp62168_c0_seq2	1	1	1
comp91663_c0_seq1	1	1	1
comp92876_c1_seq1	1	1	1
comp93271_c0_seq1	1	1	1
comp9836_c0_seq1	1	1	1
comp101998_c0_seq1	1	1	1
comp10763_c0_seq1	1	1	1
comp107886_c0_seq1	1	1	1
comp128532_c0_seq1	1	1	1
comp173870_c0_seq1	1	1	1
comp176752_c0_seq1	1	1	1
comp182880_c0_seq1	1	1	1
comp201427_c0_seq1	1	1	1
comp203781_c0_seq1	1	1	1
comp208621_c0_seq1	1	1	1
comp233260_c0_seq1	1	1	1
comp25523_c0_seq2	1	1	1
comp29654_c0_seq1	1	1	1
comp32318_c0_seq1	1	1	1
comp44539_c0_seq1	1	1	1
comp74917_c0_seq1	1	1	1
comp87392_c2_seq1	1	1	1
comp97278_c0_seq1	1	1	1
comp99107_c0_seq1	1	1	1
comp103864_c0_seq1	1	1	1
comp168393_c0_seq1	1	1	1
comp190184_c0_seq1	1	1	1
comp3296_c0_seq1	1	1	1
comp161952_c0_seq1	1	1	1
comp53133_c0_seq1	1	1	1
comp83254_c0_seq1	1	1	1
comp88809_c0_seq1	1	1	1
comp179474_c0_seq1	1	1	1
comp107544_c0_seq2	1	1	1
comp124330_c0_seq1	1	1	1
comp158599_c0_seq1	1	1	1
comp177965_c0_seq1	1	1	1
comp181193_c0_seq1	1	1	1
comp192763_c0_seq1	1	1	1
comp194547_c0_seq1	1	1	1
comp254152_c0_seq1	1	1	1
comp261892_c0_seq1	1	1	1
comp31327_c0_seq1	1	1	1
comp33407_c0_seq1	1	1	1
comp5763_c0_seq1	1	1	1
comp6561_c0_seq1	1	1	1
comp88564_c0_seq1	1	1	1
comp159548_c0_seq1	1	1	1
comp175816_c0_seq1	1	1	1
comp33107_c0_seq1	1	1	1
comp48105_c0_seq1	1	1	1
comp60036_c0_seq1	1	1	1
comp88637_c0_seq1	1	1	1
comp173734_c0_seq1	1	1	1
comp32401_c0_seq1	1	1	1
comp66895_c1_seq1	1	1	1
comp17254_c0_seq2	1	1	1
comp133441_c0_seq1	1	1	1
comp161941_c0_seq1	1	1	1
comp137891_c1_seq1	1	1	1
comp167779_c0_seq1	1	1	1
comp176561_c0_seq1	1	1	1
comp36306_c0_seq1	1	1	1
comp158442_c0_seq1	1	1	1
comp29406_c0_seq1	1	1	1
comp33092_c0_seq1	1	1	1
comp44533_c0_seq1	1	1	1
comp59354_c0_seq1	1	1	1
comp100265_c0_seq1	1	1	1
comp164345_c0_seq1	1	1	1
comp90958_c0_seq1	1	1	1
comp94520_c0_seq2	1	1	1
comp187657_c0_seq1	1	1	1
comp93957_c0_seq1	1	1	1
comp78256_c0_seq1	1	1	1
comp22113_c0_seq1	1	1	1
comp6718_c0_seq1	1	1	1
comp118480_c0_seq1	1	1	1
comp94453_c0_seq1	1	1	1
comp428_c0_seq1	1	1	1
comp100425_c0_seq1	1	1	1
comp141695_c1_seq1	1	1	1
comp165989_c0_seq1	1	1	1
comp173646_c0_seq1	1	1	1
comp175828_c0_seq1	1	1	1
comp179211_c0_seq1	1	1	1
comp183901_c0_seq1	1	1	1
comp189080_c0_seq1	1	1	1
comp191358_c0_seq1	1	1	1
comp195161_c0_seq1	1	1	1
comp19602_c1_seq1	1	1	1
comp210630_c0_seq1	1	1	1
comp211866_c0_seq1	1	1	1
comp219996_c0_seq1	1	1	1
comp222500_c0_seq1	1	1	1
comp223041_c0_seq1	1	1	1
comp243658_c0_seq1	1	1	1
comp243924_c0_seq1	1	1	1
comp253275_c0_seq1	1	1	1
comp255120_c0_seq1	1	1	1
comp261515_c0_seq1	1	1	1
comp29787_c0_seq1	1	1	1
comp48807_c0_seq1	1	1	1
comp49925_c0_seq1	1	1	1
comp57287_c0_seq1	1	1	1
comp57965_c0_seq1	1	1	1
comp58952_c1_seq1	1	1	1
comp61632_c0_seq1	1	1	1
comp67770_c0_seq1	1	1	1
comp82886_c0_seq1	1	1	1
comp97337_c0_seq1	1	1	1
comp131080_c1_seq1	1	1	1
comp144034_c2_seq1	1	1	1
comp152053_c0_seq1	1	1	1
comp162212_c0_seq1	1	1	1
comp176206_c0_seq1	1	1	1
comp184897_c0_seq1	1	1	1
comp197843_c0_seq1	1	1	1
comp201753_c0_seq1	1	1	1
comp24098_c0_seq2	1	1	1
comp72239_c0_seq1	1	1	1
comp90511_c0_seq1	1	1	1
comp105318_c0_seq1	1	1	1
comp19507_c0_seq1	1	1	1
comp68126_c0_seq1	1	1	1
comp109245_c0_seq1	1	1	1
comp120483_c0_seq1	1	1	1
comp126287_c2_seq1	1	1	1
comp138072_c1_seq1	1	1	1
comp143353_c1_seq1	1	1	1
comp14782_c0_seq1	1	1	1
comp153190_c0_seq1	1	1	1
comp163844_c0_seq1	1	1	1
comp164552_c0_seq1	1	1	1
comp171574_c0_seq1	1	1	1
comp192514_c0_seq1	1	1	1
comp194474_c0_seq1	1	1	1
comp242540_c0_seq1	1	1	1
comp258752_c0_seq1	1	1	1
comp275020_c0_seq1	1	1	1
comp278805_c0_seq1	1	1	1
comp62414_c0_seq1	1	1	1
comp66328_c0_seq1	1	1	1
comp69675_c0_seq1	1	1	1
comp71299_c0_seq2	1	1	1
comp88553_c0_seq1	1	1	1
comp89047_c0_seq2	1	1	1
comp9509_c0_seq1	1	1	1
comp112349_c0_seq1	1	1	1
comp112970_c0_seq1	1	1	1
comp160557_c0_seq1	1	1	1
comp164016_c0_seq1	1	1	1
comp172485_c0_seq1	1	1	1
comp173190_c0_seq1	1	1	1
comp175078_c0_seq1	1	1	1
comp66039_c0_seq1	1	1	1
comp49095_c0_seq1	1	1	1
comp87408_c0_seq1	1	1	1
comp172153_c0_seq1	1	1	1
comp79467_c0_seq2	1	1	1
comp152649_c0_seq1	1	1	1
comp175280_c0_seq1	1	1	1
comp187620_c0_seq1	1	1	1
comp193116_c0_seq1	1	1	1
comp214902_c0_seq1	1	1	1
comp234629_c0_seq1	1	1	1
comp24027_c0_seq1	1	1	1
comp262640_c0_seq1	1	1	1
comp31100_c0_seq1	1	1	1
comp82263_c0_seq1	1	1	1
comp92526_c0_seq2	1	1	1
comp33288_c0_seq1	1	1	1
comp42241_c0_seq2	1	1	1
comp82102_c0_seq1	1	1	1
comp87682_c0_seq1	1	1	1
comp92606_c0_seq1	1	1	1
comp163129_c0_seq1	1	1	1
comp56964_c0_seq1	1	1	1
comp90694_c0_seq1	1	1	1
comp135747_c0_seq1	1	1	1
comp162273_c0_seq1	1	1	1
comp172552_c0_seq1	1	1	1
comp213367_c0_seq1	1	1	1
comp26236_c0_seq1	1	1	1
comp4406_c0_seq1	1	1	1
comp58989_c0_seq1	1	1	1
comp5929_c0_seq1	1	1	1
comp83813_c0_seq2	1	1	1
comp47035_c0_seq1	1	1	1
comp89262_c0_seq1	1	1	1
comp91354_c0_seq1	1	1	1
comp40863_c0_seq1	1	1	1
comp106587_c2_seq1	1	1	1
comp187185_c0_seq1	1	1	1
comp109612_c0_seq1	1	1	1
comp231_c1_seq1	1	1	1
comp64319_c0_seq1	1	1	1
comp69826_c1_seq1	1	1	1
comp113129_c1_seq1	1	1	1
comp17511_c0_seq1	1	1	1
comp129282_c0_seq1	1	1	1
comp67106_c0_seq1	1	1	1
comp181994_c0_seq1	1	1	1
comp5331_c0_seq1	1	1	1
comp77713_c0_seq2	1	1	1
comp140226_c2_seq1	1	1	1
comp84302_c0_seq1	1	1	1
comp117764_c0_seq1	1	1	1
comp164749_c0_seq1	1	1	1
comp194189_c0_seq1	1	1	1
comp209916_c0_seq1	1	1	1
comp225176_c0_seq1	1	1	1
comp23303_c0_seq1	1	1	1
comp5560_c0_seq1	1	1	1
comp91812_c0_seq1	1	1	1
comp236019_c0_seq1	1	1	1
comp79324_c0_seq1	1	1	1
comp96088_c0_seq1	1	1	1
comp163502_c0_seq1	1	1	1
comp179758_c0_seq1	1	1	1
comp180506_c0_seq1	1	1	1
comp210461_c0_seq1	1	1	1
comp51475_c0_seq1	1	1	1
comp56934_c0_seq1	1	1	1
comp177812_c0_seq1	1	1	1
comp190302_c0_seq1	1	1	1
comp47331_c0_seq1	1	1	1
comp58826_c0_seq1	1	1	1
comp23054_c0_seq1	1	1	1
comp39218_c0_seq1	1	1	1
comp102619_c0_seq1	1	1	1
comp108462_c0_seq1	1	1	1
comp161162_c0_seq1	1	1	1
comp169424_c0_seq1	1	1	1
comp182489_c0_seq1	1	1	1
comp101652_c1_seq1	1	1	1
comp154940_c0_seq1	1	1	1
comp2890_c0_seq1	1	1	1
comp31886_c0_seq1	1	1	1
comp110226_c0_seq1	1	1	1
comp111148_c0_seq1	1	1	1
comp174346_c0_seq1	1	1	1
comp176894_c0_seq1	1	1	1
comp60775_c0_seq1	1	1	1
comp97459_c0_seq1	1	1	1
comp33500_c0_seq1	1	1	1
comp57213_c0_seq1	1	1	1
comp157993_c0_seq1	1	1	1
comp69397_c0_seq1	1	1	1
comp159761_c0_seq1	1	1	1
comp218408_c0_seq1	1	1	1
comp144615_c0_seq1	1	1	1
comp70383_c0_seq1	1	1	1
comp163873_c0_seq1	1	1	1
comp80976_c0_seq1	1	1	1
comp111203_c0_seq1	1	1	1
comp89898_c0_seq1	1	1	1
comp132119_c0_seq3	1	1	1
comp132225_c0_seq1	1	1	1
comp22399_c0_seq1	1	1	1
comp233829_c0_seq1	1	1	1
comp25735_c0_seq1	1	1	1
comp100256_c0_seq1	1	1	1
comp2097_c0_seq1	1	1	1
comp25023_c0_seq1	1	1	1
comp120790_c1_seq1	1	1	1
comp177018_c0_seq1	1	1	1
comp69086_c0_seq1	1	1	1
comp91113_c0_seq1	1	1	1
comp92654_c0_seq1	1	1	1
comp41708_c0_seq1	1	1	1
comp176954_c0_seq1	1	1	1
comp94326_c1_seq2	1	1	1
comp26145_c0_seq1	1	1	1
comp56051_c0_seq1	1	1	1
comp45000_c0_seq1	1	1	1
comp4439_c0_seq1	1	1	1
comp101176_c0_seq2	1	1	1
comp172180_c0_seq1	1	1	1
comp29976_c0_seq1	1	1	1
comp70889_c0_seq1	1	1	1
comp90669_c0_seq2	1	1	1
comp92884_c0_seq1	1	1	1
comp118731_c0_seq1	1	1	1
comp165154_c0_seq1	1	1	1
comp31604_c1_seq1	1	1	1
comp138769_c2_seq1	1	1	1
comp197383_c0_seq1	1	1	1
comp119451_c0_seq3	1	1	1
comp91654_c0_seq1	1	1	1
comp118339_c0_seq1	1	1	1
comp6281_c0_seq1	1	1	1
comp93103_c1_seq1	1	1	1
comp106588_c0_seq1	1	1	1
comp65395_c0_seq1	1	1	1
comp54749_c0_seq1	1	1	1
comp108060_c0_seq1	1	1	1
comp68701_c0_seq1	1	1	1
comp73138_c0_seq1	1	1	1
comp113900_c0_seq1	1	1	1
comp113847_c0_seq2	1	1	1
comp173635_c0_seq1	1	1	1
comp14931_c0_seq1	1	1	1
comp173328_c0_seq1	1	1	1
comp151295_c0_seq1	1	1	1
comp128558_c1_seq1	1	1	1
comp10919_c0_seq1	1	1	1
comp14310_c0_seq1	1	1	1
comp93764_c0_seq1	1	1	1
comp162481_c0_seq1	1	1	1
comp9077_c0_seq1	1	1	1
comp102869_c1_seq3	1	1	1
comp38735_c0_seq1	1	1	1
comp94140_c0_seq1	1	1	1
comp156151_c0_seq1	1	1	1
comp176091_c0_seq1	1	1	1
comp55606_c0_seq1	1	1	1
comp104799_c0_seq1	1	1	1
comp90568_c0_seq1	1	1	1
comp170769_c0_seq1	1	1	1
comp74616_c0_seq1	1	1	1
comp87966_c0_seq1	1	1	1
comp113883_c0_seq1	1	1	1
comp107926_c0_seq1	1	1	1
comp89175_c0_seq1	1	1	1
comp15792_c0_seq2	1	1	1
comp77407_c0_seq1	1	1	1
comp142760_c1_seq1	1	1	1
comp5823_c0_seq1	1	1	1
comp117724_c0_seq1	1	1	1
comp156883_c0_seq1	1	1	1
comp94842_c2_seq1	1	1	1
comp91306_c0_seq1	1	1	1
comp51920_c0_seq1	1	1	1
comp134676_c0_seq1	1	1	1
comp151438_c0_seq1	1	1	1
comp72894_c0_seq1	1	1	1
comp10171_c0_seq1	1	1	1
comp164074_c0_seq1	1	1	1
comp89680_c0_seq1	1	1	1
comp141084_c0_seq1	1	1	1
comp95503_c0_seq1	1	1	1
comp89339_c0_seq1	1	1	1
comp88626_c0_seq1	1	1	1
comp108904_c0_seq1	1	1	1
comp57290_c0_seq1	1	1	1
comp74346_c1_seq1	1	1	1
comp111122_c1_seq1	1	1	1
comp154788_c0_seq1	1	1	1
comp70297_c1_seq1	1	1	1
comp103427_c0_seq1	1	1	1
comp146199_c0_seq1	1	1	1
comp99048_c0_seq1	1	1	1
comp97139_c0_seq1	1	1	1
comp46151_c0_seq1	1	1	1
comp74714_c0_seq1	1	1	1
comp92778_c0_seq1	1	1	1
comp65641_c0_seq1	1	1	1
comp161378_c0_seq1	1	1	1
comp30501_c0_seq1	1	1	1
comp121005_c0_seq1	1	1	1
comp105200_c0_seq1	1	1	1
comp48870_c0_seq1	1	1	1
comp190754_c0_seq1	1	1	1
comp34279_c0_seq1	1	1	1
comp95244_c0_seq1	1	1	1
comp107679_c0_seq2	1	1	1
comp17895_c0_seq1	1	1	1
comp72057_c0_seq1	1	1	1
comp90924_c0_seq1	1	1	1
comp100069_c0_seq2	1	1	1
comp159672_c0_seq1	1	1	1
comp169601_c0_seq1	1	1	1
comp58472_c0_seq1	1	1	1
comp122132_c0_seq1	1	1	1
comp132429_c1_seq1	1	1	1
comp102663_c0_seq1	1	1	1
comp86637_c0_seq1	1	1	1
comp30205_c0_seq1	1	1	1
comp117945_c0_seq1	1	1	1
comp112470_c0_seq1	1	1	1
comp116379_c0_seq1	1	1	1
comp100366_c0_seq2	1	1	1
comp23406_c1_seq1	1	1	1
comp90257_c0_seq1	1	1	1
comp78669_c0_seq1	1	1	1
comp126117_c1_seq1	1	1	1
comp125558_c0_seq1	1	1	1
comp99549_c7_seq1	1	1	1
comp86228_c0_seq1	1	1	1
comp99173_c0_seq1	1	1	1
comp132257_c1_seq1	1	1	1
comp121933_c0_seq1	1	1	1
comp133776_c0_seq1	1	1	1
comp127684_c0_seq1	1	1	1
comp123372_c2_seq2	1	1	1
comp119452_c0_seq2	1	1	1
comp109844_c0_seq1	1	1	1
comp106927_c0_seq2	1	1	1
comp120859_c0_seq1	1	1	1
comp141509_c3_seq4	1	1	1
comp121676_c0_seq2	1	1	1
comp119669_c0_seq1	1	1	1
comp111864_c0_seq2	1	1	1
comp132755_c1_seq1	1	1	1
comp132261_c1_seq1	1	1	1
comp108738_c0_seq1	1	1	1
comp141037_c0_seq1	1	1	1
comp131234_c1_seq1	1	1	1
comp99743_c0_seq1	1	1	1
comp127352_c0_seq1	1	1	1
comp135981_c0_seq1	1	1	1
comp133675_c0_seq1	1	1	1
comp138374_c3_seq1	1	1	1
comp133872_c0_seq6	1	1	1
comp118254_c0_seq1	1	1	1
comp138318_c1_seq1	1	1	1
comp105120_c0_seq1	1	1	1.03
comp74883_c0_seq1	1	1	1.85
comp1363_c0_seq1	1	1	2
comp162668_c0_seq1	1	1	2
comp167981_c0_seq1	1	1	2
comp177171_c0_seq1	1	1	2
comp185451_c0_seq1	1	1	2
comp20520_c0_seq1	1	1	2
comp206188_c0_seq1	1	1	2
comp216131_c0_seq1	1	1	2
comp220236_c0_seq1	1	1	2
comp22487_c0_seq1	1	1	2
comp235445_c0_seq1	1	1	2
comp240262_c0_seq1	1	1	2
comp24052_c0_seq1	1	1	2
comp242112_c0_seq1	1	1	2
comp248338_c0_seq1	1	1	2
comp66347_c1_seq1	1	1	2
comp7881_c0_seq1	1	1	2
comp177294_c0_seq1	1	1	2
comp215721_c0_seq1	1	1	2
comp64173_c0_seq1	1	1	2
comp17008_c0_seq1	1	1	2
comp177325_c0_seq1	1	1	2
comp62811_c0_seq1	1	1	2
comp135645_c2_seq1	1	1	2
comp145099_c1_seq1	1	1	2
comp203178_c0_seq1	1	1	2
comp248001_c0_seq1	1	1	2
comp35523_c0_seq1	1	1	2
comp47837_c0_seq1	1	1	2
comp79697_c0_seq1	1	1	2
comp96098_c0_seq1	1	1	2
comp200094_c0_seq1	1	1	2
comp200561_c0_seq1	1	1	2
comp202065_c0_seq1	1	1	2
comp24276_c0_seq1	1	1	2
comp77639_c0_seq1	1	1	2
comp158441_c0_seq1	1	1	2
comp191614_c0_seq1	1	1	2
comp90634_c0_seq1	1	1	2
comp138866_c1_seq1	1	1	2
comp110700_c0_seq2	1	1	2
comp93495_c0_seq1	1	1	2
comp14924_c0_seq1	1	1	2
comp63951_c0_seq1	1	1	2
comp23690_c1_seq1	1	1	2
comp6746_c0_seq1	1	1	2
comp71783_c1_seq1	1	1	2
comp26600_c0_seq1	1	1	2
comp230557_c0_seq1	1	1	2
comp56643_c0_seq2	1	1	2
comp72551_c0_seq1	1	1	2
comp210864_c0_seq1	1	1	2
comp169575_c0_seq1	1	1	2
comp205427_c0_seq1	1	1	2
comp275550_c0_seq1	1	1	2
comp110908_c1_seq1	1	1	2
comp58509_c0_seq1	1	1	2
comp130087_c2_seq1	1	1	2
comp150705_c0_seq1	1	1	2
comp5274_c0_seq1	1	1	2
comp200542_c0_seq1	1	1	2
comp232352_c0_seq1	1	1	2
comp513_c0_seq1	1	1	2
comp23522_c0_seq1	1	1	2
comp254266_c0_seq1	1	1	2
comp3098_c0_seq2	1	1	2
comp73550_c0_seq1	1	1	2
comp69729_c0_seq1	1	1	2
comp139344_c0_seq1	1	1	2
comp158806_c0_seq1	1	1	2
comp69109_c1_seq1	1	1	2
comp62915_c0_seq1	1	1	2
comp104807_c0_seq1	1	1	2
comp131617_c1_seq2	1	1	2
comp231288_c0_seq1	1	1	2
comp57321_c0_seq1	1	1	2
comp154705_c0_seq1	1	1	2
comp176294_c0_seq1	1	1	2
comp69565_c0_seq1	1	1	2
comp25567_c0_seq1	1	1	2
comp19809_c0_seq1	1	1	2
comp100976_c0_seq1	1	1	2
comp155433_c0_seq1	1	1	2
comp158143_c0_seq1	1	1	2
comp175308_c0_seq1	1	1	2
comp60578_c0_seq1	1	1	2
comp77754_c0_seq1	1	1	2
comp113176_c0_seq1	1	1	2
comp55299_c0_seq1	1	1	2
comp62152_c0_seq1	1	1	2
comp101004_c0_seq2	1	1	2
comp151511_c0_seq1	1	1	2
comp153706_c0_seq1	1	1	2
comp159965_c0_seq1	1	1	2
comp25739_c0_seq1	1	1	2
comp4482_c0_seq1	1	1	2
comp80689_c0_seq1	1	1	2
comp150593_c0_seq1	1	1	2
comp147429_c1_seq1	1	1	2
comp7533_c0_seq1	1	1	2
comp75970_c0_seq1	1	1	2
comp35741_c0_seq1	1	1	2
comp73150_c1_seq1	1	1	2
comp183341_c0_seq1	1	1	2
comp90708_c0_seq1	1	1	2
comp80544_c0_seq2	1	1	2
comp179938_c0_seq1	1	1	2
comp9152_c0_seq1	1	1	2
comp170495_c0_seq1	1	1	2
comp164497_c0_seq1	1	1	2
comp2722_c0_seq1	1	1	2
comp174011_c0_seq1	1	1	2
comp159059_c0_seq1	1	1	2
comp173656_c0_seq1	1	1	2
comp18450_c0_seq1	1	1	2
comp68552_c0_seq1	1	1	2
comp84935_c0_seq1	1	1	2
comp100701_c0_seq1	1	1	2
comp161437_c0_seq1	1	1	2
comp163003_c0_seq1	1	1	2
comp154017_c0_seq1	1	1	2
comp94525_c0_seq1	1	1	2
comp110690_c0_seq1	1	1	2
comp133718_c2_seq1	1	1	2
comp9171_c0_seq1	1	1	2
comp90790_c0_seq1	1	1	2
comp44910_c0_seq1	1	1	2
comp155819_c0_seq1	1	1	2
comp11442_c0_seq1	1	1	2
comp161064_c0_seq1	1	1	2
comp66152_c0_seq1	1	1	2
comp108365_c0_seq1	1	1	2
comp114062_c0_seq1	1	1	2
comp124578_c0_seq2	1	1	2
comp49336_c0_seq1	1	1	2
comp111769_c0_seq1	1	1	2
comp128591_c1_seq2	1	1	2
comp35781_c0_seq1	1	1	2
comp132122_c0_seq1	1	1	2
comp50293_c0_seq1	1	1	2
comp81117_c0_seq1	1	1	2
comp109625_c3_seq1	1	1	2
comp134727_c0_seq1	1	1	2
comp75671_c0_seq2	1	1	2
comp137214_c1_seq2	1	1	2
comp70397_c1_seq1	1	1	2
comp99804_c0_seq1	1	1	2
comp49940_c0_seq2	1	1	2
comp172015_c0_seq1	1	1	2
comp142578_c3_seq1	1	1	2
comp93179_c0_seq1	1	1	2
comp113263_c0_seq1	1	1	2
comp69218_c0_seq1	1	1	2
comp133058_c0_seq1	1	1	2
comp93021_c0_seq2	1	1	2
comp158735_c0_seq1	1	1	2
comp66698_c0_seq1	1	1	2
comp138404_c0_seq2	1	1	2
comp113043_c0_seq1	1	1	2
comp100653_c0_seq1	1	1	2
comp73102_c0_seq1	1	1	2
comp70163_c0_seq1	1	1	2
comp60228_c0_seq1	1	1	2
comp114792_c0_seq1	1	1	2
comp116833_c0_seq1	1	1	2
comp103951_c1_seq1	1	1	2
comp97130_c0_seq1	1	1	2
comp119201_c0_seq1	1	1	2
comp148165_c2_seq1	1	1	2
comp109047_c1_seq1	1	1	2
comp98839_c0_seq1	1	1	2
comp160661_c0_seq1	1	1	2
comp112843_c0_seq1	1	1	2
comp141220_c1_seq2	1	1	2
comp123699_c0_seq2	1	1	2
comp114314_c0_seq1	1	1	2
comp107895_c0_seq1	1	1	2
comp131576_c0_seq2	1	1	2
comp107205_c0_seq1	1	1	2
comp141818_c4_seq1	1	1	2
comp114387_c0_seq2	1	1	2
comp131273_c1_seq1	1	1	2
comp125065_c1_seq1	1	1	2
comp243054_c0_seq1	1	1	2.42
comp141917_c1_seq1	1	1	3
comp179046_c0_seq1	1	1	3
comp185110_c0_seq1	1	1	3
comp206673_c0_seq1	1	1	3
comp22933_c0_seq1	1	1	3
comp101949_c0_seq1	1	1	3
comp150778_c0_seq1	1	1	3
comp181692_c0_seq1	1	1	3
comp44871_c0_seq1	1	1	3
comp196907_c0_seq1	1	1	3
comp25016_c1_seq1	1	1	3
comp104411_c0_seq1	1	1	3
comp934_c0_seq1	1	1	3
comp171299_c0_seq1	1	1	3
comp18802_c0_seq1	1	1	3
comp10040_c0_seq1	1	1	3
comp185646_c0_seq1	1	1	3
comp167532_c0_seq1	1	1	3
comp171608_c0_seq1	1	1	3
comp153319_c0_seq1	1	1	3
comp231241_c0_seq1	1	1	3
comp178761_c0_seq1	1	1	3
comp165647_c0_seq1	1	1	3
comp1904_c0_seq2	1	1	3
comp22435_c0_seq2	1	1	3
comp233893_c0_seq1	1	1	3
comp106559_c1_seq1	1	1	3
comp154250_c0_seq1	1	1	3
comp111815_c0_seq1	1	1	3
comp156202_c0_seq1	1	1	3
comp83589_c0_seq1	1	1	3
comp142395_c0_seq1	1	1	3
comp60934_c0_seq1	1	1	3
comp81974_c0_seq1	1	1	3
comp126718_c0_seq2	1	1	3
comp98795_c0_seq1	1	1	3
comp169853_c0_seq1	1	1	3
comp42286_c0_seq1	1	1	3
comp94631_c0_seq1	1	1	3
comp107251_c0_seq1	1	1	3
comp119494_c0_seq2	1	1	3
comp16440_c0_seq1	1	1	3
comp52536_c0_seq1	1	1	3
comp167036_c0_seq1	1	1	3
comp180101_c0_seq1	1	1	3
comp183305_c0_seq1	1	1	3
comp2463_c0_seq1	1	1	3
comp32095_c0_seq1	1	1	3
comp34872_c0_seq1	1	1	3
comp72540_c0_seq1	1	1	3
comp81824_c0_seq2	1	1	3
comp110642_c0_seq1	1	1	3
comp111281_c0_seq1	1	1	3
comp147109_c2_seq1	1	1	3
comp44526_c0_seq1	1	1	3
comp7814_c0_seq1	1	1	3
comp191451_c0_seq1	1	1	3
comp92817_c0_seq1	1	1	3
comp153048_c0_seq1	1	1	3
comp113747_c1_seq1	1	1	3
comp23843_c0_seq1	1	1	3
comp31396_c0_seq1	1	1	3
comp67427_c1_seq1	1	1	3
comp57468_c0_seq1	1	1	3
comp74680_c0_seq1	1	1	3
comp93927_c0_seq2	1	1	3
comp139171_c1_seq1	1	1	3
comp8214_c0_seq1	1	1	3
comp156096_c0_seq1	1	1	3
comp139965_c0_seq1	1	1	3
comp49792_c0_seq1	1	1	3
comp119954_c0_seq1	1	1	3
comp106496_c0_seq1	1	1	3
comp141515_c0_seq1	1	1	3
comp112133_c0_seq1	1	1	3
comp124632_c1_seq1	1	1	3
comp89606_c1_seq1	1	1	3
comp109663_c0_seq1	1	1	3
comp127406_c3_seq1	1	1	3
comp103985_c0_seq3	1	1	3
comp80988_c0_seq1	1	1	3
comp145464_c3_seq1	1	1	3
comp111920_c0_seq1	1	1	3
comp73779_c0_seq1	1	1	3
comp109228_c0_seq1	1	1	3
comp56763_c0_seq1	1	1	3
comp119691_c0_seq1	1	1	3
comp102485_c0_seq2	1	1	3
comp111664_c0_seq1	1	1	3
comp118265_c0_seq1	1	1	3
comp114142_c0_seq1	1	1	3
comp99549_c6_seq1	1	1	3
comp112127_c0_seq1	1	1	3
comp120240_c1_seq1	1	1	3
comp104484_c0_seq1	1	1	3
comp121232_c0_seq2	1	1	3
comp133595_c0_seq1	1	1	3
comp107010_c0_seq1	1	1	3
comp96652_c0_seq1	1	1	3.2
comp58943_c0_seq1	1	1	3.41
comp170786_c0_seq1	1	1	4
comp332_c0_seq1	1	1	4
comp200434_c0_seq1	1	1	4
comp184192_c0_seq1	1	1	4
comp69932_c0_seq1	1	1	4
comp109324_c0_seq1	1	1	4
comp106732_c0_seq1	1	1	4
comp165449_c0_seq1	1	1	4
comp57359_c0_seq1	1	1	4
comp159903_c0_seq1	1	1	4
comp24347_c0_seq1	1	1	4
comp173740_c0_seq1	1	1	4
comp43146_c0_seq1	1	1	4
comp105101_c1_seq1	1	1	4
comp44853_c0_seq1	1	1	4
comp103676_c0_seq1	1	1	4
comp83121_c0_seq1	1	1	4
comp181761_c0_seq1	1	1	4
comp80344_c0_seq1	1	1	4
comp79126_c0_seq1	1	1	4
comp101671_c0_seq1	1	1	4
comp74341_c0_seq1	1	1	4
comp151440_c0_seq1	1	1	4
comp42716_c0_seq1	1	1	4
comp159475_c0_seq1	1	1	4
comp26411_c0_seq1	1	1	4
comp127713_c1_seq1	1	1	4
comp150586_c0_seq1	1	1	4
comp168411_c0_seq1	1	1	4
comp637_c0_seq1	1	1	4
comp155859_c0_seq1	1	1	4
comp112292_c0_seq3	1	1	4
comp103892_c0_seq1	1	1	4
comp62572_c0_seq1	1	1	4
comp112252_c0_seq2	1	1	4
comp71619_c0_seq1	1	1	4
comp91947_c0_seq2	1	1	4
comp140891_c3_seq1	1	1	4
comp125944_c0_seq3	1	1	4
comp110654_c0_seq1	1	1	4
comp118247_c0_seq3	1	1	4
comp128003_c0_seq1	1	1	4
comp115466_c0_seq1	1	1	4
comp120215_c0_seq1	1	1	4
comp130418_c0_seq2	1	1	4
comp101586_c0_seq1	1	1	4.14
comp157495_c0_seq1	1	1	5
comp108452_c0_seq1	1	1	5
comp21737_c1_seq1	1	1	5
comp151640_c0_seq1	1	1	5
comp162793_c0_seq1	1	1	5
comp2231_c0_seq1	1	1	5
comp30142_c0_seq1	1	1	5
comp114033_c1_seq1	1	1	5
comp188064_c0_seq1	1	1	5
comp123605_c0_seq1	1	1	5
comp15170_c0_seq1	1	1	5
comp66690_c0_seq6	1	1	5
comp31702_c0_seq1	1	1	5
comp99735_c0_seq2	1	1	5
comp88353_c0_seq1	1	1	5
comp7475_c0_seq1	1	1	5
comp59766_c0_seq1	1	1	5
comp52472_c0_seq1	1	1	5
comp31819_c0_seq1	1	1	5
comp104209_c0_seq2	1	1	5
comp96476_c0_seq1	1	1	5
comp145590_c3_seq1	1	1	5
comp17649_c0_seq1	1	1	5
comp158889_c0_seq1	1	1	5
comp91694_c0_seq2	1	1	5
comp72662_c0_seq2	1	1	5
comp65930_c0_seq1	1	1	5
comp177861_c0_seq1	1	1	5
comp91563_c0_seq2	1	1	5
comp67607_c0_seq1	1	1	5
comp72629_c1_seq1	1	1	5
comp32341_c0_seq1	1	1	5
comp135695_c1_seq1	1	1	5
comp5756_c0_seq1	1	1	5
comp119803_c3_seq2	1	1	5
comp94700_c0_seq1	1	1	5
comp116030_c0_seq2	1	1	5
comp121543_c2_seq1	1	1	5
comp110171_c0_seq1	1	1	5
comp118420_c1_seq1	1	1	5
comp121561_c0_seq1	1	1	5
comp136370_c1_seq1	1	1	5
comp119957_c1_seq1	1	1	5
comp122385_c0_seq1	1	1	5
comp174595_c0_seq1	1	1	6
comp2196_c0_seq2	1	1	6
comp2988_c0_seq1	1	1	6
comp152819_c0_seq1	1	1	6
comp17326_c0_seq2	1	1	6
comp84617_c0_seq1	1	1	6
comp156018_c0_seq1	1	1	6
comp75935_c0_seq1	1	1	6
comp118482_c0_seq1	1	1	6
comp29465_c0_seq1	1	1	6
comp100529_c2_seq1	1	1	6
comp112543_c0_seq1	1	1	6
comp106535_c0_seq1	1	1	6
comp70252_c0_seq1	1	1	6
comp156769_c0_seq1	1	1	6
comp100477_c0_seq2	1	1	6
comp117611_c1_seq2	1	1	6
comp139203_c3_seq1	1	1	6
comp110215_c0_seq1	1	1	6
comp156882_c0_seq1	1	1	6
comp102177_c0_seq2	1	1	6
comp84005_c0_seq1	1	1	6
comp113501_c0_seq1	1	1	6
comp104694_c0_seq1	1	1	6
comp91231_c0_seq1	1	1	6
comp126668_c1_seq1	1	1	6
comp157491_c0_seq1	1	1	6.04
comp109429_c0_seq1	1	1	6.13
comp96710_c0_seq1	1	1	6.19
comp70462_c0_seq1	1	1	6.77
comp103748_c1_seq1	1	1	7
comp160011_c0_seq1	1	1	7
comp205287_c0_seq1	1	1	7
comp135400_c4_seq1	1	1	7
comp112552_c1_seq2	1	1	7
comp82380_c0_seq1	1	1	7
comp164053_c0_seq1	1	1	7
comp138481_c1_seq1	1	1	7
comp71739_c0_seq1	1	1	7
comp71073_c0_seq1	1	1	7
comp76844_c0_seq1	1	1	7
comp105855_c0_seq1	1	1	7
comp129606_c1_seq1	1	1	7
comp140755_c1_seq1	1	1	7
comp96920_c0_seq1	1	1	7
comp100687_c0_seq4	1	1	7
comp96416_c0_seq2	1	1	7
comp126591_c0_seq1	1	1	7
comp137478_c0_seq3	1	1	7
comp129904_c1_seq1	1	1	7
comp127272_c0_seq2	1	1	7.05
comp77118_c0_seq1	1	1	8
comp104776_c0_seq1	1	1	8
comp60476_c0_seq1	1	1	8
comp6807_c0_seq1	1	1	8
comp82306_c0_seq1	1	1	8
comp55265_c0_seq1	1	1	8
comp136750_c2_seq1	1	1	8
comp54410_c0_seq1	1	1	8
comp95417_c0_seq1	1	1	8
comp139956_c2_seq1	1	1	8
comp128132_c0_seq4	1	1	8
comp82974_c0_seq1	1	1	8
comp63630_c0_seq1	1	1	8.01
comp146676_c2_seq1	1	1	9
comp73354_c0_seq1	1	1	9
comp116884_c0_seq1	1	1	9
comp108646_c0_seq2	1	1	9
comp43117_c0_seq1	1	1	9
comp59421_c0_seq1	1	1	9
comp95964_c0_seq1	1	1	9
comp105421_c0_seq1	1	1	9
comp120080_c0_seq2	1	1	9
comp166910_c0_seq1	1	1	9
comp145250_c1_seq3	1	1	9
comp120147_c0_seq1	1	1	9
comp131567_c1_seq1	1	1	9
comp131092_c1_seq1	1	1	10
comp102623_c1_seq1	1	1	10
comp125055_c0_seq1	1	1	10
comp121932_c1_seq1	1	1	10
comp6665_c0_seq1	1	1	10
comp113975_c0_seq1	1	1	10
comp88192_c0_seq1	1	1	10
comp92805_c0_seq4	1	1	10
comp112894_c1_seq1	1	1	10
comp98411_c0_seq1	1	1	10
comp73133_c0_seq1	1	1	10
comp49906_c0_seq1	1	1	10
comp129206_c0_seq1	1	1	10
comp105491_c0_seq1	1	1	10.58
comp86362_c0_seq1	1	1	11
comp17761_c0_seq1	1	1	11
comp64761_c0_seq1	1	1	11
comp98318_c0_seq1	1	1	11
comp80510_c0_seq1	1	1	11
comp104188_c1_seq1	1	1	12
comp101753_c0_seq1	1	1	12
comp123968_c0_seq1	1	1	12
comp90412_c0_seq1	1	1	12
comp121521_c0_seq2	1	1	12
comp123564_c1_seq1	1	1	12
comp98080_c0_seq1	1	1	12
comp112634_c0_seq1	1	1	12
comp142202_c0_seq2	1	1	12
comp113343_c0_seq4	1	1	12
comp123369_c0_seq1	1	1	12
comp119837_c0_seq1	1	1	12
comp131687_c1_seq5	1	1	12
comp72822_c0_seq1	1	1	13
comp155300_c0_seq1	1	1	13
comp105813_c0_seq1	1	1	13
comp119124_c0_seq2	1	1	13
comp133195_c0_seq2	1	1	13
comp141870_c0_seq1	1	1	13
comp83919_c0_seq1	1	1	13.61
comp52438_c0_seq1	1	1	14
comp98316_c2_seq1	1	1	14
comp27863_c0_seq1	1	1	14
comp21005_c0_seq1	1	1	14
comp116702_c1_seq1	1	1	14
comp31141_c0_seq1	1	1	14
comp116833_c1_seq1	1	1	14
comp129792_c1_seq2	1	1	14
comp134424_c4_seq2	1	1	14
comp128029_c0_seq3	1	1	14
comp128150_c0_seq2	1	1	14.99
comp156108_c0_seq1	1	1	15
comp140231_c2_seq1	1	1	15
comp121383_c1_seq1	1	1	15
comp115687_c0_seq1	1	1	15
comp121644_c0_seq1	1	1	15
comp132205_c0_seq2	1	1	15
comp118772_c1_seq1	1	1	15.03
comp120583_c1_seq2	1	1	16
comp117103_c0_seq1	1	1	16
comp98308_c1_seq1	1	1	16
comp1527_c0_seq1	1	1	16
comp113582_c1_seq1	1	1	16
comp133117_c1_seq1	1	1	16.08
comp130322_c0_seq6	1	1	16.57
comp153074_c0_seq1	1	1	17
comp154189_c0_seq1	1	1	17
comp101853_c0_seq2	1	1	17
comp118051_c0_seq1	1	1	17
comp134408_c1_seq1	1	1	17
comp52088_c0_seq1	1	1	17
comp66429_c0_seq1	1	1	17.17
comp60816_c0_seq2	1	1	18
comp57472_c0_seq1	1	1	18
comp95830_c0_seq2	1	1	18
comp120070_c0_seq2	1	1	18
comp112913_c0_seq1	1	1	18
comp153582_c0_seq1	1	1	19
comp152261_c0_seq1	1	1	19
comp114223_c0_seq1	1	1	19.13
comp149779_c0_seq1	1	1	20
comp105972_c0_seq1	1	1	21
comp99199_c0_seq2	1	1	21
comp127867_c0_seq3	1	1	21
comp117542_c0_seq1	1	1	21
comp127724_c1_seq1	1	1	21.35
comp98909_c0_seq1	1	1	22
comp131302_c0_seq1	1	1	22
comp139838_c2_seq2	1	1	22
comp139997_c1_seq1	1	1	22
comp112841_c1_seq1	1	1	22
comp2282_c0_seq1	1	1	23
comp107133_c0_seq1	1	1	23
comp30829_c0_seq1	1	1	23
comp150594_c0_seq1	1	1	23
comp117356_c0_seq4	1	1	23
comp139096_c0_seq1	1	1	23
comp143902_c2_seq1	1	1	23.94
comp145864_c0_seq1	1	1	24
comp124840_c1_seq1	1	1	24
comp116188_c0_seq1	1	1	24.23
comp100319_c0_seq2	1	1	25
comp122098_c0_seq1	1	1	25.7
comp29227_c0_seq1	1	1	26
comp94000_c0_seq1	1	1	27
comp97903_c0_seq1	1	1	27.86
comp130440_c0_seq3	1	1	28
comp152688_c0_seq1	1	1	30
comp110803_c0_seq1	1	1	31
comp108169_c0_seq1	1	1	31
comp86633_c0_seq2	1	1	31
comp87166_c0_seq1	1	1	31
comp91323_c0_seq2	1	1	32
comp130728_c4_seq1	1	1	32
comp141346_c2_seq1	1	1	32
comp140999_c0_seq3	1	1	33
comp128207_c0_seq2	1	1	35
comp110276_c0_seq1	1	1	35.05
comp128623_c1_seq1	1	1	35.31
comp102821_c0_seq4	1	1	36
comp120865_c0_seq2	1	1	37
comp122432_c0_seq1	1	1	37.01
comp123138_c0_seq1	1	1	37.03
comp148418_c2_seq1	1	1	38
comp124141_c0_seq2	1	1	38
comp130356_c4_seq1	1	1	38.11
comp119188_c0_seq1	1	1	41.91
comp151263_c0_seq1	1	1	42
comp124803_c0_seq1	1	1	43
comp109927_c0_seq1	1	1	43
comp122225_c1_seq1	1	1	43
comp133458_c1_seq1	1	1	44
comp58293_c0_seq1	1	1	44
comp117362_c0_seq1	1	1	46
comp102237_c0_seq2	1	1	47
comp106988_c0_seq4	1	1	47.12
comp123036_c0_seq2	1	1	48
comp128848_c1_seq8	1	1	50
comp130680_c0_seq2	1	1	50.84
comp122152_c0_seq1	1	1	50.93
comp126612_c2_seq1	1	1	51
comp146963_c0_seq1	1	1	51
comp124342_c0_seq1	1	1	56.09
comp122430_c0_seq5	1	1	59
comp131861_c2_seq1	1	1	61
comp110933_c0_seq3	1	1	67
comp133615_c1_seq2	1	1	71.35
comp119369_c0_seq2	1	1	72.45
comp128069_c0_seq2	1	1	74
comp84276_c0_seq1	1	1	74
comp125682_c0_seq2	1	1	74
comp111410_c0_seq1	1	1	74.48
comp141508_c1_seq1	1	1	79
comp108719_c0_seq5	1	1	89
comp116255_c0_seq1	1	1	90
comp107102_c0_seq1	1	1	90.2
comp146948_c0_seq4	1	1	95.18
comp138705_c1_seq1	1	1	102.86
comp105542_c0_seq1	1	1	104.83
comp138069_c2_seq1	1	1	108.31
comp120369_c0_seq1	1	1	118
comp135583_c1_seq2	1	1	119.16
comp86424_c0_seq1	1	1	123
comp149709_c0_seq1	1	1	133
comp134031_c0_seq1	1	1	134.23
comp113991_c0_seq1	1	1	140
comp116474_c0_seq1	1	1	142.85
comp129037_c0_seq1	1	1	143.1
comp114915_c1_seq1	1	1	172.99
comp143571_c0_seq1	1	1	174.64
comp120583_c0_seq1	1	1	178.16
comp140645_c0_seq2	1	1	180
comp128815_c0_seq1	1	1	226.75
comp99424_c0_seq1	1	1	246.03
comp132294_c1_seq1	1	1	262.33
comp142560_c1_seq11	1	1	271
comp148941_c0_seq7	1	1	330
comp60931_c1_seq1	1	1	330.93
comp138150_c0_seq1	1	1	417.85
comp126224_c0_seq1	1	1	429.95
comp140870_c0_seq3	1	1	439.97
comp125645_c0_seq2	1	1	561.99
comp125911_c0_seq2	1	1	903.23
comp126573_c0_seq2	1	1	1443.61
comp141885_c1_seq1	1	1	1615.89
comp122276_c0_seq2	1	1	4004.48
comp22499_c0_seq2	1.1	1	1
comp105669_c0_seq1	1.11	1	7
comp67576_c0_seq1	1.25	1	1
comp146608_c0_seq1	1.27	1	15
comp92116_c0_seq1	1.85	1	1
comp137312_c3_seq1	1.9	1	6
comp102910_c1_seq1	2	1	1
comp109804_c0_seq2	2	1	1
comp148604_c1_seq1	2	1	1
comp152009_c0_seq1	2	1	1
comp152446_c0_seq1	2	1	1
comp160167_c0_seq1	2	1	1
comp162179_c0_seq1	2	1	1
comp163784_c0_seq1	2	1	1
comp173751_c0_seq1	2	1	1
comp181232_c0_seq1	2	1	1
comp183077_c0_seq1	2	1	1
comp200394_c0_seq1	2	1	1
comp209675_c0_seq1	2	1	1
comp216474_c0_seq1	2	1	1
comp219904_c0_seq1	2	1	1
comp235500_c0_seq1	2	1	1
comp238934_c0_seq1	2	1	1
comp243697_c0_seq1	2	1	1
comp249002_c0_seq1	2	1	1
comp257171_c0_seq1	2	1	1
comp275688_c0_seq1	2	1	1
comp35819_c0_seq1	2	1	1
comp40916_c0_seq1	2	1	1
comp42349_c0_seq1	2	1	1
comp80250_c0_seq1	2	1	1
comp95724_c0_seq1	2	1	1
comp15981_c0_seq1	2	1	1
comp173602_c0_seq1	2	1	1
comp220446_c0_seq1	2	1	1
comp222493_c0_seq1	2	1	1
comp238672_c0_seq1	2	1	1
comp77032_c0_seq2	2	1	1
comp83548_c0_seq1	2	1	1
comp55904_c0_seq1	2	1	1
comp46918_c0_seq1	2	1	1
comp107302_c0_seq1	2	1	1
comp10880_c0_seq1	2	1	1
comp163211_c0_seq1	2	1	1
comp169310_c0_seq1	2	1	1
comp181998_c0_seq1	2	1	1
comp194704_c0_seq1	2	1	1
comp20823_c0_seq1	2	1	1
comp277767_c0_seq1	2	1	1
comp2969_c0_seq1	2	1	1
comp73260_c0_seq1	2	1	1
comp92435_c0_seq1	2	1	1
comp15383_c0_seq1	2	1	1
comp174372_c0_seq1	2	1	1
comp175488_c0_seq1	2	1	1
comp180734_c0_seq1	2	1	1
comp24051_c0_seq1	2	1	1
comp28846_c0_seq2	2	1	1
comp56157_c0_seq1	2	1	1
comp90622_c0_seq1	2	1	1
comp102633_c0_seq2	2	1	1
comp152325_c0_seq1	2	1	1
comp79407_c0_seq1	2	1	1
comp11761_c0_seq1	2	1	1
comp153156_c0_seq1	2	1	1
comp16477_c0_seq1	2	1	1
comp18284_c0_seq1	2	1	1
comp178084_c0_seq1	2	1	1
comp2356_c0_seq1	2	1	1
comp259515_c0_seq1	2	1	1
comp111272_c0_seq1	2	1	1
comp30279_c0_seq1	2	1	1
comp87188_c0_seq1	2	1	1
comp162581_c0_seq1	2	1	1
comp215599_c0_seq1	2	1	1
comp153166_c0_seq1	2	1	1
comp95356_c0_seq1	2	1	1
comp42773_c0_seq1	2	1	1
comp194255_c0_seq1	2	1	1
comp13680_c0_seq1	2	1	1
comp148080_c1_seq2	2	1	1
comp166436_c0_seq1	2	1	1
comp166796_c0_seq1	2	1	1
comp166957_c0_seq1	2	1	1
comp190635_c0_seq1	2	1	1
comp208892_c0_seq1	2	1	1
comp250752_c0_seq1	2	1	1
comp31254_c0_seq1	2	1	1
comp32799_c0_seq1	2	1	1
comp4857_c0_seq1	2	1	1
comp5413_c0_seq1	2	1	1
comp168239_c0_seq1	2	1	1
comp201470_c0_seq1	2	1	1
comp3678_c0_seq1	2	1	1
comp109789_c1_seq1	2	1	1
comp100910_c0_seq1	2	1	1
comp160630_c0_seq1	2	1	1
comp2624_c1_seq1	2	1	1
comp4296_c0_seq1	2	1	1
comp67470_c0_seq1	2	1	1
comp92848_c0_seq1	2	1	1
comp201575_c0_seq1	2	1	1
comp47191_c0_seq1	2	1	1
comp94983_c0_seq1	2	1	1
comp20027_c0_seq1	2	1	1
comp48727_c0_seq1	2	1	1
comp56261_c0_seq1	2	1	1
comp90977_c0_seq1	2	1	1
comp135702_c1_seq1	2	1	1
comp177586_c0_seq1	2	1	1
comp168713_c0_seq1	2	1	1
comp169989_c0_seq1	2	1	1
comp105875_c0_seq1	2	1	1
comp181581_c0_seq1	2	1	1
comp11746_c0_seq1	2	1	1
comp107084_c0_seq1	2	1	1
comp109172_c0_seq1	2	1	1
comp6097_c0_seq1	2	1	1
comp88007_c0_seq1	2	1	1
comp27305_c0_seq1	2	1	1
comp64758_c0_seq1	2	1	1
comp61742_c0_seq1	2	1	1
comp19503_c0_seq1	2	1	1
comp48651_c0_seq1	2	1	1
comp58599_c0_seq1	2	1	1
comp94088_c0_seq2	2	1	1
comp64186_c0_seq1	2	1	1
comp106636_c0_seq1	2	1	1
comp150799_c0_seq1	2	1	1
comp164923_c0_seq1	2	1	1
comp167919_c0_seq1	2	1	1
comp66821_c0_seq1	2	1	1
comp2149_c0_seq1	2	1	1
comp56058_c0_seq1	2	1	1
comp62360_c0_seq1	2	1	1
comp41795_c0_seq1	2	1	1
comp91413_c1_seq1	2	1	1
comp176882_c0_seq1	2	1	1
comp74037_c0_seq1	2	1	1
comp81979_c0_seq1	2	1	1
comp132280_c1_seq1	2	1	1
comp97999_c0_seq1	2	1	1
comp84918_c0_seq1	2	1	1
comp111833_c0_seq1	2	1	1
comp17751_c1_seq1	2	1	1
comp136265_c1_seq1	2	1	1
comp31323_c0_seq1	2	1	1
comp55935_c1_seq1	2	1	1
comp94226_c0_seq1	2	1	1
comp29286_c0_seq1	2	1	1
comp116253_c0_seq1	2	1	1
comp103994_c0_seq1	2	1	1
comp154985_c0_seq1	2	1	1
comp44747_c0_seq1	2	1	1
comp102532_c0_seq1	2	1	1
comp126806_c1_seq1	2	1	1
comp14906_c0_seq1	2	1	1
comp112964_c0_seq1	2	1	1
comp940_c0_seq2	2	1	1
comp163281_c0_seq1	2	1	1
comp107223_c0_seq1	2	1	1
comp73992_c0_seq1	2	1	1
comp91285_c0_seq1	2	1	1
comp71561_c0_seq1	2	1	1
comp98940_c0_seq1	2	1	1
comp35335_c0_seq1	2	1	1
comp110314_c1_seq1	2	1	1
comp90026_c1_seq2	2	1	1
comp115129_c1_seq2	2	1	1
comp154761_c0_seq1	2	1	1
comp103501_c0_seq1	2	1	1
comp90849_c0_seq1	2	1	1
comp42547_c0_seq1	2	1	1
comp110033_c0_seq1	2	1	1
comp121211_c0_seq1	2	1	1
comp110945_c0_seq1	2	1	1
comp62166_c0_seq1	2	1	1
comp146230_c0_seq1	2	1	1
comp10696_c0_seq1	2	1	1
comp123378_c0_seq4	2	1	1
comp111144_c0_seq1	2	1	1
comp116721_c0_seq1	2	1	1
comp144306_c1_seq2	2	1	1
comp113346_c0_seq1	2	1	1
comp112274_c1_seq1	2	1	1
comp119899_c1_seq1	2	1	1
comp129356_c2_seq1	2	1	1
comp30006_c0_seq1	2	1	1
comp112113_c0_seq1	2	1	1
comp115744_c0_seq1	2	1	1
comp121849_c0_seq3	2	1	1
comp117910_c0_seq1	2	1	1
comp110022_c0_seq1	2	1	1
comp119639_c0_seq3	2	1	1
comp144080_c1_seq1	2	1	1
comp137233_c0_seq2	2	1	1
comp160782_c0_seq1	2	1	2
comp167373_c0_seq1	2	1	2
comp168261_c0_seq1	2	1	2
comp204269_c0_seq1	2	1	2
comp21973_c0_seq1	2	1	2
comp243306_c0_seq1	2	1	2
comp249571_c0_seq1	2	1	2
comp87317_c0_seq1	2	1	2
comp170170_c0_seq1	2	1	2
comp139308_c4_seq1	2	1	2
comp16818_c1_seq1	2	1	2
comp178213_c0_seq1	2	1	2
comp157461_c0_seq1	2	1	2
comp157544_c0_seq1	2	1	2
comp186816_c0_seq1	2	1	2
comp40423_c0_seq1	2	1	2
comp187114_c0_seq1	2	1	2
comp79244_c0_seq1	2	1	2
comp98418_c0_seq1	2	1	2
comp105517_c0_seq1	2	1	2
comp167939_c0_seq1	2	1	2
comp69974_c0_seq1	2	1	2
comp189476_c0_seq1	2	1	2
comp17903_c0_seq1	2	1	2
comp138937_c1_seq1	2	1	2
comp150476_c0_seq1	2	1	2
comp117278_c0_seq1	2	1	2
comp41590_c0_seq1	2	1	2
comp44023_c0_seq1	2	1	2
comp155591_c0_seq1	2	1	2
comp13128_c0_seq2	2	1	2
comp161147_c0_seq1	2	1	2
comp102730_c0_seq1	2	1	2
comp118941_c0_seq1	2	1	2
comp70248_c0_seq1	2	1	2
comp181629_c0_seq1	2	1	2
comp145060_c0_seq1	2	1	2
comp15520_c0_seq1	2	1	2
comp94718_c0_seq1	2	1	2
comp178716_c0_seq1	2	1	2
comp163049_c0_seq1	2	1	2
comp53028_c0_seq1	2	1	2
comp155898_c0_seq1	2	1	2
comp63161_c0_seq2	2	1	2
comp116307_c1_seq2	2	1	2
comp54464_c0_seq1	2	1	2
comp153372_c0_seq1	2	1	2
comp129934_c0_seq1	2	1	2
comp102691_c0_seq1	2	1	2
comp154510_c0_seq1	2	1	2
comp160493_c0_seq1	2	1	2
comp106609_c0_seq1	2	1	2
comp1364_c0_seq1	2	1	2
comp18561_c0_seq1	2	1	2
comp163863_c0_seq1	2	1	2
comp69027_c0_seq1	2	1	2
comp127401_c0_seq1	2	1	2
comp120095_c0_seq1	2	1	2
comp119179_c0_seq5	2	1	2
comp116607_c0_seq2	2	1	2
comp74253_c0_seq1	2	1	2
comp112547_c1_seq1	2	1	2
comp104128_c0_seq1	2	1	2
comp115048_c0_seq2	2	1	2
comp609_c0_seq1	2	1	2
comp65817_c0_seq2	2	1	2
comp81302_c0_seq1	2	1	2
comp108509_c0_seq2	2	1	2
comp122955_c0_seq2	2	1	2
comp117955_c0_seq1	2	1	2
comp127630_c0_seq1	2	1	2
comp143425_c0_seq1	2	1	2
comp134627_c0_seq1	2	1	2
comp215067_c0_seq1	2	1	3
comp41427_c0_seq2	2	1	3
comp196603_c0_seq1	2	1	3
comp122355_c0_seq1	2	1	3
comp152225_c0_seq1	2	1	3
comp25942_c0_seq1	2	1	3
comp113620_c0_seq1	2	1	3
comp54675_c0_seq1	2	1	3
comp30602_c0_seq1	2	1	3
comp107235_c0_seq1	2	1	3
comp165743_c0_seq1	2	1	3
comp205696_c0_seq1	2	1	3
comp73408_c0_seq1	2	1	3
comp155650_c0_seq1	2	1	3
comp105206_c0_seq1	2	1	3
comp102323_c0_seq2	2	1	3
comp103917_c0_seq1	2	1	3
comp31185_c0_seq1	2	1	3
comp109945_c0_seq1	2	1	3
comp12292_c0_seq1	2	1	3
comp169100_c0_seq1	2	1	3
comp57397_c0_seq1	2	1	3
comp91661_c2_seq1	2	1	3
comp105013_c0_seq1	2	1	3
comp88917_c0_seq1	2	1	3
comp105145_c0_seq1	2	1	3
comp56906_c0_seq1	2	1	3
comp88248_c0_seq2	2	1	3
comp55075_c0_seq2	2	1	3
comp107423_c0_seq2	2	1	3
comp85347_c0_seq1	2	1	3
comp124830_c0_seq2	2	1	3
comp139368_c1_seq1	2	1	3
comp135076_c1_seq1	2	1	3
comp125027_c0_seq1	2	1	3
comp134580_c0_seq1	2	1	3
comp132633_c1_seq2	2	1	3
comp158678_c0_seq1	2	1	4
comp65843_c0_seq1	2	1	4
comp183443_c0_seq1	2	1	4
comp110921_c0_seq1	2	1	4
comp88076_c0_seq1	2	1	4
comp48207_c0_seq1	2	1	4
comp19623_c0_seq1	2	1	4
comp68291_c0_seq1	2	1	4
comp52465_c0_seq1	2	1	4
comp154234_c0_seq1	2	1	4
comp139007_c2_seq1	2	1	4
comp73679_c0_seq1	2	1	4
comp153783_c0_seq1	2	1	4
comp93741_c0_seq1	2	1	4
comp118223_c0_seq1	2	1	4
comp62702_c0_seq1	2	1	4
comp108123_c0_seq1	2	1	4
comp120443_c0_seq1	2	1	4
comp128306_c0_seq1	2	1	4
comp150658_c0_seq1	2	1	5
comp127605_c0_seq1	2	1	5
comp49472_c0_seq2	2	1	5
comp95401_c0_seq1	2	1	5
comp14189_c0_seq1	2	1	5
comp82028_c0_seq1	2	1	5
comp85022_c0_seq1	2	1	5
comp152347_c0_seq1	2	1	5
comp97449_c1_seq1	2	1	5
comp117975_c0_seq1	2	1	5
comp66303_c0_seq2	2	1	5
comp129981_c3_seq1	2	1	5
comp113097_c0_seq1	2	1	5
comp106100_c0_seq1	2	1	5
comp115206_c0_seq1	2	1	5
comp138816_c1_seq1	2	1	5
comp146105_c0_seq1	2	1	5
comp125281_c1_seq2	2	1	5
comp131486_c0_seq1	2	1	5
comp147529_c0_seq2	2	1	5
comp120078_c0_seq1	2	1	5
comp161830_c0_seq1	2	1	6
comp140059_c2_seq1	2	1	6
comp78726_c0_seq1	2	1	6
comp95266_c0_seq1	2	1	6
comp145895_c1_seq1	2	1	6
comp182_c0_seq1	2	1	6
comp161099_c0_seq1	2	1	6
comp86748_c0_seq1	2	1	6
comp116367_c0_seq1	2	1	6
comp107093_c0_seq1	2	1	6
comp132659_c1_seq3	2	1	6
comp52168_c0_seq1	2	1	7
comp150725_c0_seq1	2	1	7
comp105258_c0_seq4	2	1	7
comp104188_c0_seq1	2	1	7
comp108940_c0_seq1	2	1	7
comp112733_c0_seq1	2	1	7
comp88921_c0_seq1	2	1	7
comp124172_c0_seq2	2	1	7
comp130799_c0_seq1	2	1	7
comp138978_c0_seq1	2	1	7
comp153672_c0_seq1	2	1	7.08
comp114723_c0_seq2	2	1	8
comp175471_c0_seq1	2	1	8
comp119133_c1_seq1	2	1	8
comp68087_c0_seq1	2	1	8
comp112380_c0_seq1	2	1	8
comp109322_c0_seq1	2	1	8
comp116837_c0_seq1	2	1	8.06
comp157676_c0_seq1	2	1	9
comp106971_c1_seq1	2	1	9
comp72246_c0_seq1	2	1	9
comp106817_c0_seq1	2	1	9
comp98320_c0_seq1	2	1	10
comp151731_c0_seq1	2	1	10
comp124988_c0_seq2	2	1	10
comp119162_c0_seq2	2	1	10
comp137233_c1_seq1	2	1	10
comp131929_c0_seq1	2	1	10
comp140420_c1_seq1	2	1	11
comp116105_c0_seq1	2	1	11
comp37391_c0_seq1	2	1	11
comp102537_c0_seq3	2	1	11
comp104107_c0_seq1	2	1	11
comp98963_c0_seq6	2	1	12
comp140785_c2_seq2	2	1	12
comp124319_c0_seq1	2	1	13
comp115763_c0_seq2	2	1	13
comp96312_c0_seq1	2	1	13
comp143734_c2_seq1	2	1	13
comp108125_c1_seq2	2	1	14
comp145360_c1_seq1	2	1	15
comp97985_c0_seq1	2	1	15
comp121756_c0_seq8	2	1	15
comp149994_c0_seq1	2	1	16
comp88716_c0_seq1	2	1	16
comp138797_c0_seq1	2	1	16
comp123172_c0_seq1	2	1	17
comp102095_c0_seq1	2	1	18.45
comp117143_c0_seq1	2	1	21
comp97488_c0_seq1	2	1	21
comp115325_c0_seq1	2	1	22
comp96743_c0_seq1	2	1	24
comp99515_c0_seq1	2	1	24
comp123162_c1_seq1	2	1	24
comp156177_c0_seq1	2	1	25
comp113276_c0_seq1	2	1	25
comp117254_c0_seq1	2	1	25
comp133608_c0_seq4	2	1	25
comp122463_c0_seq3	2	1	26
comp122401_c0_seq2	2	1	26
comp107037_c0_seq1	2	1	28
comp126138_c0_seq1	2	1	28.04
comp109397_c0_seq2	2	1	31
comp123595_c0_seq2	2	1	31
comp109688_c0_seq1	2	1	35
comp49789_c0_seq1	2	1	36
comp124922_c0_seq1	2	1	36
comp138105_c3_seq2	2	1	41
comp128155_c0_seq2	2	1	42
comp129370_c0_seq3	2	1	43.14
comp118525_c2_seq1	2	1	44
comp132088_c1_seq1	2	1	47
comp116038_c1_seq1	2	1	51
comp144697_c0_seq1	2	1	58.87
comp120232_c0_seq1	2	1	98
comp125350_c0_seq3	2	1	114
comp130388_c0_seq1	2	1	142.44
comp122876_c0_seq2	2	1	172.99
comp133931_c0_seq3	2	1	174.79
comp128240_c0_seq1	2	1	178.45
comp127036_c0_seq4	2	1	227.97
comp104399_c0_seq1	2	1	249.44
comp124340_c0_seq1	2	1	325.97
comp137361_c0_seq1	2	1	485.35
comp124769_c0_seq2	2	1	490.01
comp118651_c0_seq1	2	1	495.78
comp108956_c0_seq1	2	1	531.77
comp144518_c3_seq1	2	1	870.27
comp140788_c2_seq2	2	1	926.42
comp109770_c0_seq1	2.03	1	0.93
comp120387_c0_seq2	2.14	1	306.01
comp96148_c0_seq1	2.44	1	1
comp130137_c2_seq1	2.78	1	56.02
comp141049_c0_seq2	2.85	1	21.64
comp193550_c0_seq1	2.97	1	1
comp115909_c0_seq1	2.97	1	82.36
comp83411_c0_seq1	2.98	1	11
comp107082_c0_seq1	3	1	0.43
comp49930_c0_seq1	3	1	0.98
comp69288_c0_seq1	3	1	0.99
comp148051_c0_seq1	3	1	1
comp167785_c0_seq1	3	1	1
comp174789_c0_seq1	3	1	1
comp189552_c0_seq1	3	1	1
comp196719_c0_seq1	3	1	1
comp199288_c0_seq1	3	1	1
comp219549_c0_seq1	3	1	1
comp221110_c0_seq1	3	1	1
comp99603_c0_seq1	3	1	1
comp166843_c0_seq1	3	1	1
comp27996_c0_seq1	3	1	1
comp57419_c0_seq1	3	1	1
comp61050_c0_seq1	3	1	1
comp93658_c0_seq1	3	1	1
comp156330_c0_seq1	3	1	1
comp73748_c1_seq1	3	1	1
comp143548_c1_seq1	3	1	1
comp36818_c0_seq1	3	1	1
comp46178_c0_seq1	3	1	1
comp72295_c0_seq1	3	1	1
comp74602_c0_seq1	3	1	1
comp93878_c0_seq1	3	1	1
comp70761_c0_seq1	3	1	1
comp116550_c0_seq1	3	1	1
comp156676_c0_seq1	3	1	1
comp90048_c0_seq2	3	1	1
comp176265_c0_seq1	3	1	1
comp156808_c0_seq1	3	1	1
comp183183_c0_seq1	3	1	1
comp196134_c0_seq1	3	1	1
comp77301_c0_seq1	3	1	1
comp9111_c0_seq1	3	1	1
comp102948_c1_seq1	3	1	1
comp186900_c0_seq1	3	1	1
comp3119_c0_seq1	3	1	1
comp45606_c0_seq1	3	1	1
comp57884_c1_seq1	3	1	1
comp7573_c0_seq1	3	1	1
comp162417_c0_seq1	3	1	1
comp63305_c0_seq1	3	1	1
comp1164_c0_seq1	3	1	1
comp25984_c0_seq1	3	1	1
comp33000_c0_seq1	3	1	1
comp34316_c0_seq1	3	1	1
comp468_c0_seq1	3	1	1
comp62163_c0_seq1	3	1	1
comp7248_c0_seq1	3	1	1
comp81809_c0_seq1	3	1	1
comp160130_c0_seq1	3	1	1
comp23840_c0_seq1	3	1	1
comp155477_c0_seq1	3	1	1
comp32939_c0_seq1	3	1	1
comp60619_c0_seq1	3	1	1
comp7365_c0_seq1	3	1	1
comp103693_c0_seq1	3	1	1
comp23937_c0_seq1	3	1	1
comp53538_c0_seq1	3	1	1
comp96365_c0_seq1	3	1	1
comp75181_c0_seq1	3	1	1
comp88645_c0_seq1	3	1	1
comp181797_c0_seq1	3	1	1
comp158033_c0_seq1	3	1	1
comp164008_c0_seq1	3	1	1
comp60120_c0_seq1	3	1	1
comp94438_c0_seq1	3	1	1
comp98226_c0_seq1	3	1	1
comp112735_c0_seq1	3	1	1
comp120187_c1_seq1	3	1	1
comp153370_c0_seq1	3	1	1
comp90072_c0_seq1	3	1	1
comp127102_c7_seq1	3	1	1
comp93212_c0_seq1	3	1	1
comp98698_c0_seq1	3	1	1
comp125302_c0_seq1	3	1	1
comp6983_c0_seq1	3	1	1
comp100699_c0_seq1	3	1	1
comp31980_c0_seq1	3	1	1
comp108190_c0_seq3	3	1	1
comp2634_c0_seq1	3	1	1
comp109925_c0_seq1	3	1	1
comp112977_c0_seq1	3	1	1
comp90270_c0_seq2	3	1	1
comp1698_c0_seq2	3	1	1
comp92139_c0_seq1	3	1	1
comp114602_c0_seq1	3	1	1
comp56538_c0_seq1	3	1	1
comp105993_c0_seq1	3	1	1
comp57930_c0_seq1	3	1	1
comp106157_c0_seq1	3	1	1
comp84591_c0_seq1	3	1	1
comp160045_c0_seq1	3	1	1
comp61100_c0_seq1	3	1	1
comp114910_c0_seq3	3	1	1
comp88733_c0_seq1	3	1	1
comp88237_c0_seq1	3	1	1
comp125858_c1_seq2	3	1	1
comp93386_c0_seq2	3	1	1
comp120654_c0_seq1	3	1	1
comp29858_c0_seq1	3	1	1
comp114812_c0_seq1	3	1	1
comp129318_c2_seq4	3	1	1
comp138905_c2_seq1	3	1	1
comp122855_c0_seq2	3	1	1
comp142467_c0_seq2	3	1	1
comp129099_c0_seq2	3	1	1
comp46517_c0_seq1	3	1	1.29
comp16403_c0_seq1	3	1	2
comp44514_c0_seq1	3	1	2
comp105487_c0_seq1	3	1	2
comp13570_c0_seq1	3	1	2
comp154040_c0_seq1	3	1	2
comp168913_c0_seq1	3	1	2
comp63505_c0_seq1	3	1	2
comp76894_c0_seq1	3	1	2
comp35947_c0_seq1	3	1	2
comp16774_c0_seq1	3	1	2
comp56314_c0_seq2	3	1	2
comp136152_c0_seq1	3	1	2
comp82928_c0_seq1	3	1	2
comp174037_c0_seq1	3	1	2
comp149733_c0_seq1	3	1	2
comp68139_c0_seq1	3	1	2
comp111545_c0_seq1	3	1	2
comp153982_c0_seq1	3	1	2
comp167596_c0_seq1	3	1	2
comp273445_c0_seq1	3	1	2
comp65310_c0_seq2	3	1	2
comp131213_c0_seq2	3	1	2
comp111353_c1_seq1	3	1	2
comp119863_c1_seq1	3	1	2
comp1505_c1_seq1	3	1	2
comp11142_c0_seq1	3	1	2
comp88622_c0_seq1	3	1	2
comp126532_c2_seq2	3	1	2
comp106843_c0_seq1	3	1	2
comp141905_c2_seq1	3	1	2
comp87457_c0_seq1	3	1	2
comp108718_c0_seq1	3	1	2
comp116399_c0_seq1	3	1	2
comp108076_c0_seq1	3	1	2
comp114757_c0_seq1	3	1	2
comp103877_c0_seq2	3	1	2
comp158144_c0_seq1	3	1	3
comp185421_c0_seq1	3	1	3
comp64726_c0_seq1	3	1	3
comp153333_c0_seq1	3	1	3
comp101842_c1_seq1	3	1	3
comp132048_c5_seq1	3	1	3
comp113415_c0_seq1	3	1	3
comp153220_c0_seq1	3	1	3
comp19193_c0_seq1	3	1	3
comp154025_c0_seq1	3	1	3
comp37482_c0_seq1	3	1	3
comp110069_c1_seq1	3	1	3
comp150457_c0_seq1	3	1	3
comp77094_c0_seq1	3	1	3
comp72891_c0_seq2	3	1	3
comp90261_c0_seq1	3	1	3
comp90172_c0_seq1	3	1	3
comp122329_c1_seq1	3	1	3
comp473_c0_seq1	3	1	3
comp100188_c0_seq1	3	1	3
comp65838_c0_seq1	3	1	3
comp118570_c0_seq1	3	1	3
comp125975_c0_seq1	3	1	3
comp105694_c0_seq2	3	1	3
comp116220_c1_seq1	3	1	3
comp125446_c1_seq3	3	1	3
comp130827_c0_seq1	3	1	3
comp148256_c0_seq1	3	1	3
comp138468_c0_seq3	3	1	3
comp135260_c0_seq3	3	1	3
comp89835_c0_seq1	3	1	4
comp101924_c0_seq1	3	1	4
comp98762_c1_seq2	3	1	4
comp127080_c0_seq1	3	1	4
comp112821_c0_seq1	3	1	4
comp139983_c1_seq2	3	1	4.61
comp88930_c0_seq1	3	1	5
comp111229_c0_seq2	3	1	5
comp71927_c1_seq1	3	1	5
comp109467_c0_seq1	3	1	5
comp88177_c0_seq1	3	1	5
comp126930_c1_seq1	3	1	5
comp122388_c0_seq1	3	1	5
comp124491_c0_seq1	3	1	5
comp101440_c0_seq2	3	1	5
comp127486_c2_seq1	3	1	5
comp95628_c0_seq1	3	1	5.19
comp106794_c0_seq1	3	1	6
comp61737_c0_seq2	3	1	6
comp102566_c0_seq2	3	1	6
comp122412_c1_seq1	3	1	6
comp95878_c0_seq2	3	1	6
comp92843_c0_seq4	3	1	6
comp44164_c0_seq1	3	1	7
comp103097_c0_seq1	3	1	7
comp75126_c0_seq1	3	1	7
comp121500_c0_seq2	3	1	7
comp113093_c0_seq1	3	1	7
comp123848_c0_seq1	3	1	7
comp104905_c1_seq1	3	1	8
comp124400_c0_seq1	3	1	8
comp106978_c2_seq1	3	1	8
comp3418_c0_seq1	3	1	8
comp139338_c1_seq1	3	1	9
comp155902_c0_seq1	3	1	9
comp140088_c0_seq1	3	1	9
comp125988_c0_seq2	3	1	9
comp48544_c0_seq1	3	1	10
comp151771_c0_seq1	3	1	11
comp117777_c0_seq1	3	1	11
comp137766_c0_seq1	3	1	11
comp126431_c0_seq1	3	1	14
comp107608_c0_seq1	3	1	15
comp103063_c0_seq1	3	1	16
comp144665_c4_seq1	3	1	17
comp105791_c0_seq1	3	1	17.32
comp112222_c0_seq2	3	1	18
comp115359_c1_seq2	3	1	18
comp88696_c0_seq1	3	1	18
comp142129_c0_seq1	3	1	20
comp146733_c1_seq12	3	1	21
comp122218_c1_seq1	3	1	21
comp136761_c0_seq1	3	1	21
comp111072_c0_seq1	3	1	21
comp129833_c0_seq2	3	1	21
comp136599_c0_seq1	3	1	21
comp102418_c0_seq2	3	1	21.01
comp128566_c0_seq1	3	1	22
comp103226_c0_seq1	3	1	22.98
comp54271_c0_seq1	3	1	24
comp108737_c1_seq1	3	1	25
comp145647_c0_seq1	3	1	25
comp128440_c0_seq1	3	1	25.97
comp128245_c1_seq3	3	1	32.97
comp102371_c0_seq1	3	1	35
comp107306_c0_seq1	3	1	35
comp122569_c0_seq1	3	1	39
comp142864_c1_seq1	3	1	44
comp147543_c1_seq1	3	1	56
comp59695_c0_seq1	3	1	61.01
comp122349_c0_seq2	3	1	63
comp111485_c0_seq1	3	1	65.7
comp118836_c0_seq1	3	1	73.77
comp139915_c0_seq1	3	1	101.19
comp125889_c0_seq1	3	1	131.42
comp145315_c5_seq2	3	1	144.01
comp137259_c0_seq1	3	1	180
comp129454_c0_seq1	3	1	334.83
comp125167_c1_seq6	3	1	348
comp138839_c0_seq8	3	1	458.04
comp118676_c0_seq1	3	1	572.98
comp116022_c0_seq1	3	1	601.19
comp19369_c0_seq1	3.01	1	2
comp141833_c4_seq1	3.01	1	52
comp114821_c0_seq1	3.08	1	2
comp100832_c0_seq1	3.08	1	10
comp105734_c0_seq1	3.2	1	9
comp107329_c0_seq1	3.44	1	2
comp138963_c0_seq1	3.98	1	3
comp85650_c0_seq1	3.98	1	7
comp119703_c0_seq1	4	1	0.89
comp162331_c0_seq1	4	1	1
comp34404_c0_seq1	4	1	1
comp107635_c0_seq1	4	1	1
comp17459_c1_seq1	4	1	1
comp174889_c0_seq1	4	1	1
comp20317_c0_seq1	4	1	1
comp90953_c0_seq1	4	1	1
comp29773_c0_seq1	4	1	1
comp156453_c0_seq1	4	1	1
comp157447_c0_seq1	4	1	1
comp72284_c0_seq1	4	1	1
comp143830_c1_seq1	4	1	1
comp26769_c0_seq1	4	1	1
comp60202_c0_seq2	4	1	1
comp168315_c0_seq1	4	1	1
comp115023_c0_seq1	4	1	1
comp57249_c0_seq1	4	1	1
comp19078_c0_seq1	4	1	1
comp74107_c0_seq1	4	1	1
comp107061_c0_seq1	4	1	1
comp73665_c0_seq2	4	1	1
comp56820_c0_seq1	4	1	1
comp208001_c0_seq1	4	1	1
comp185141_c0_seq1	4	1	1
comp107430_c0_seq1	4	1	1
comp106731_c0_seq1	4	1	1
comp106772_c0_seq1	4	1	1
comp89234_c0_seq1	4	1	1
comp51114_c0_seq1	4	1	1
comp105530_c0_seq1	4	1	1
comp23305_c1_seq1	4	1	1
comp21942_c0_seq1	4	1	1
comp90181_c0_seq3	4	1	1
comp168857_c0_seq1	4	1	1
comp96781_c0_seq3	4	1	1
comp72939_c0_seq1	4	1	1
[truncated: 35,046 more rows]
