# Supplementary material for: RNA-sequencing of the sturgeon Acipenser baeri provides insights into expression dynamics of morphogenic differentiation and developmental regulatory genes in early versus late developmental stages
Source: BMC Genomics. 2016 Aug 8;17:564. doi: 10.1186/s12864-016-2839-3 (PMC4977659; doi:10.1186/s12864-016-2839-3)
Supplement: Additional file 10: — EdgeR output files for pairwise comparison of samples for identification of DEGs. (XLSX 684 kb) [file 12864_2016_2839_MOESM10_ESM.xlsx]

## Sheet: Sheet1
Unigene ID	T1	T22	T2	T2_vs_T22(up/down)	T2_vs_T22(Log2Foldchange)	T1_vs_T2(up/down)	T1_vs_T2(Log2Foldchange)	T1_vs_T22(up/down)	T1_vs_T22(Log2Foldchange)
comp127968_c0_seq5	2.14	22.75	0.14	Up	5.1413	-	-2.34254	Up	2.87633
comp144909_c1_seq1	193.99	0.87	30.02	Down	-4.51223	Down	-2.96031	Down	-7.39476
comp128397_c3_seq1	1.88	14.56	5.33	-	2.06447	-	1.23109	Up	3.37198
comp132525_c1_seq1	4.69	47.63	2.9	Up	4.66215	-	-0.947615	Up	3.79104
comp117000_c0_seq3	0.1	47.72	9.03	Up	3.95079	Up	4.99744	Up	9.0005
comp148290_c0_seq3	103.05	131.38	65.31	Up	3.61489	-	-0.65944	Up	3.03303
comp133763_c1_seq7	82.95	9.44	69.5	-	-2.22053	-	-0.503164	Down	-2.64607
comp141673_c0_seq4	128.14	15.31	58.67	-	-1.52788	-	-1.25596	Down	-2.70623
comp134940_c0_seq2	1.77	9.4	0.74	Up	4.13935	-	-1.56069	Up	2.65607
comp140988_c3_seq2	153.61	11.8	72.81	-	-2.01567	-	-1.34388	Down	-3.28192
comp126629_c0_seq1	137.01	8.4	42.2	-	-1.64734	-	-2.29329	Down	-3.86298
comp142651_c1_seq1	0.2	13.97	2.39	Up	3.16112	-	3.2528	Up	6.48606
comp146645_c1_seq6	1.63	42.34	47.78	-	-0.111714	Up	4.44666	Up	4.41224
comp125271_c0_seq3	1.25	78.42	1.81	Up	6.04322	-	0.260314	Up	6.38004
comp138495_c0_seq5	1.63	9.72	0.57	Up	4.68017	-	-1.83789	Up	2.91975
comp145738_c0_seq6	22.68	2.53	14.38	-	-2.23826	-	-0.80311	Down	-2.96367
comp145538_c1_seq1	44.5	3.5	10.36	-	-0.930229	-	-2.35317	Down	-3.20561
comp129874_c2_seq3	1.89	22.74	6.78	Up	4.01127	-	2.28028	Up	6.3638
comp136807_c3_seq11	49.48	0.78	6.58	-	-0.459495	Down	-4.10054	Down	-4.48193
comp136573_c1_seq2	0.67	321.12	63.09	Up	3.15336	Up	6.25033	Up	9.47846
comp130253_c0_seq1	114.56	3.73	71.68	Down	-3.66304	-	-0.945196	Down	-4.53059
comp128876_c1_seq5	1.36	7.49	5.56	-	0.764099	-	1.73072	Up	2.57202
comp124913_c0_seq1	0.79	12.36	1.06	Up	4.14028	-	0.160317	Up	4.37654
comp140655_c0_seq1	2.29	10.33	2.82	-	2.48017	-	0.0298685	Up	2.58732
comp139983_c0_seq2	4.19	7.76	2.2	Up	2.94826	-	-1.53122	-	1.49448
comp130465_c1_seq1	2.18	12.07	5.76	-	1.68541	-	1.13012	Up	2.89151
comp143839_c0_seq3	76.67	20.06	29.51	-	-0.659775	-	-1.99222	Down	-2.57438
comp131404_c0_seq1	76.23	6.99	107.81	Down	-3.1531	-	0.159012	Down	-2.91637
comp136912_c0_seq1	4.74	21.71	1.8	Up	5.63546	-	0.221537	Up	5.93262
comp147055_c1_seq1	698.02	66.22	482.79	-	-2.26052	-	-0.80023	Down	-2.98316
comp117554_c0_seq1	1.5	12.57	0.89	Up	4.41704	-	-1.00774	Up	3.48605
comp132058_c1_seq1	22.77	1.45	11.34	-	-2.85523	-	-0.888288	Down	-3.665
comp136975_c0_seq1	11.5	1.91	7.28	-	-1.70021	-	-0.928791	Down	-2.55125
comp139502_c3_seq1	4.59	107.58	11.37	Up	3.70045	-	0.963283	Up	4.7411
comp146783_c0_seq1	142	2.43	117.3	Down	-4.4333	-	-0.836531	Down	-5.19214
comp134984_c0_seq1	13.81	68.4	62.57	-	0.734417	-	1.90813	Up	2.72007
comp127271_c0_seq1	70.87	0.36	4.33	-	-2.79688	Down	-4.38383	Down	-7.09895
comp122529_c0_seq1	15.73	154.1	94.47	-	1.30979	-	2.31727	Up	3.70461
comp146000_c0_seq4	16.32	1.1	8.06	-	-1.77089	-	-1.49641	Down	-3.18958
comp139780_c0_seq5	38.51	4.75	40.2	Down	-2.55208	-	-0.162892	Down	-2.63734
comp142043_c1_seq3	1.93	11.75	4.21	-	2.08459	-	0.802068	Up	2.96379
comp118617_c0_seq1	7.95	45.81	67.32	-	0.0659369	-	2.80419	Up	2.94744
comp127460_c0_seq1	1.7	14.74	9.65	-	0.919581	-	1.71791	Up	2.71441
comp132391_c3_seq2	0.78	4.93	1.49	Up	3.95092	-	1.2223	Up	5.24716
comp143864_c0_seq1	0.28	39.35	2.01	Up	3.77774	-	2.77804	Up	6.63126
comp141542_c0_seq2	2.1	14.69	5.03	-	2.02697	-	1.00614	Up	3.10999
comp132138_c3_seq1	2.84	12.72	11.14	-	0.804477	-	1.70147	Up	2.58297
comp133371_c1_seq1	66.57	4.25	29.16	-	-1.93405	-	-1.62873	Down	-3.48511
comp139572_c0_seq5	33.39	2.45	10.18	-	-1.38861	-	-2.1728	Down	-3.48359
comp141962_c0_seq1	39	3.86	11.17	-	-0.849398	-	-2.08179	Down	-2.85356
comp138256_c1_seq1	0.67	137.2	9.46	Up	4.47848	Up	3.53766	Up	8.08915
comp141871_c0_seq17	2.81	3.36	3.74	Down	-3.39418	-	1.41214	-	-1.90388
comp140127_c0_seq2	0.21	44.46	4.43	Up	3.93502	Up	4.08577	Up	8.08934
comp127405_c1_seq1	1.13	17.29	8.04	-	1.70945	-	2.55777	Up	4.34392
comp129219_c0_seq1	2.55	14.17	10.75	-	1.21721	-	1.94227	Up	3.23548
comp140090_c1_seq1	3.73	118.72	2.76	Up	6.03484	-	-	Up	5.43779
comp138627_c2_seq3	16.83	69.95	39.09	-	1.58149	-	1.00335	Up	2.66223
comp146023_c2_seq1	1.95	12.39	21.07	-	-0.160572	Up	3.1669	Up	3.08359
comp126852_c0_seq1	196.15	1359.09	900.51	-	1.19687	-	1.93019	Up	3.20466
comp134817_c0_seq15	26.06	1.5	20.17	-	-2.96171	-	-0.794445	Down	-3.67699
comp141670_c0_seq1	50.55	137.73	30.34	Up	2.79967	-	-1.00105	-	1.87619
comp139617_c5_seq1	5.9	33.87	7.01	Up	2.91601	-	-0.0158773	Up	2.9763
comp142097_c1_seq1	23.79	2.33	13.06	-	-1.88916	-	-1.13336	Down	-2.94489
comp145863_c0_seq1	15.12	2.04	5.51	-	-1.03481	-	-1.75695	Down	-2.71402
comp138881_c0_seq13	1.87	75.74	1.31	Up	7.07722	-	-1.21628	Up	5.9383
comp145406_c0_seq2	7.11	0.65	1.85	-	-2.94425	Down	-4.09704	Down	-6.95759
comp141227_c0_seq5	3.42	31.71	5.77	Up	3.10985	-	0.527729	Up	3.71489
comp125797_c0_seq2	5.29	30.57	4.58	Up	3.14908	-	-0.369168	Up	2.85627
comp108905_c0_seq1	436.55	2260.44	2714.67	-	0.345973	-	2.36853	Up	2.7921
comp129717_c0_seq1	18.15	1.92	14.07	-	-2.25317	-	-0.632236	Down	-2.80743
comp48885_c0_seq1	3.13	20.76	17.76	-	0.861051	-	2.23182	Up	3.16875
comp137033_c1_seq6	1.01	6.97	4.14	-	1.34949	-	1.76227	Up	3.18825
comp137222_c0_seq2	6.37	16.79	3.58	Up	2.83281	-	-1.1023	-	1.80805
comp126559_c0_seq1	1.55	18.3	11.56	-	1.28731	-	2.61237	Up	3.9755
comp127131_c0_seq1	37.49	2.69	14.54	-	-1.81195	-	-1.62789	Down	-3.36185
comp143161_c0_seq4	11.19	1.13	16.38	Down	-3.13694	-	0.404271	Down	-2.65496
comp143252_c0_seq1	16.53	2.28	2.24	-	0.632455	Down	-3.15211	-	-2.44196
comp135156_c0_seq1	77.96	2.06	2.99	-	0.540706	Down	-4.64181	Down	-4.02319
comp135705_c0_seq1	0.39	67.38	1.93	Up	5.73784	-	2.01258	Up	7.82139
comp143563_c0_seq1	177.32	15.43	52.74	-	-1.34935	-	-1.9372	Down	-3.20893
comp144580_c0_seq12	23.91	18.38	6.61	Up	2.68193	-	-2.02681	-	0.732718
comp141483_c0_seq1	13.26	66.65	30.91	-	1.62625	-	0.964583	Up	2.66838
comp133278_c0_seq1	1.5	10.67	0.35	Up	6.144	-	-2.38491	Up	3.83667
comp140748_c0_seq1	21.64	1.3	17.77	Down	-3.17205	-	-0.553482	Down	-3.64789
comp136009_c0_seq2	0.95	21.68	5.49	Up	2.63117	-	2.30113	Up	5.00889
comp128741_c0_seq1	3040.88	120.43	942.29	-	-2.36436	-	-1.95876	Down	-4.24553
comp139301_c0_seq2	5.75	1.02	0.91	-	0.782095	Down	-3.50391	Down	-2.64381
comp137613_c0_seq1	21.15	71.31	27.64	-	1.94838	-	0.535964	Up	2.56188
comp141662_c1_seq1	0.58	4.04	1.05	Up	2.7346	-	0.862581	Up	3.67303
comp146787_c0_seq2	12.21	1.18	3	-	-0.711946	-	-2.2725	Down	-2.90672
comp119711_c0_seq2	1.7	9.26	5	-	1.43918	-	1.27691	Up	2.79247
comp123757_c0_seq1	75.61	11.85	12.32	-	0.566397	Down	-2.8764	-	-2.23228
comp137784_c0_seq8	21.29	1.04	4.24	-	-1.45521	-	-2.57597	Down	-3.95342
comp143284_c2_seq1	7.86	14.51	2.19	Up	3.33716	-	-2.11268	-	1.30207
comp143814_c0_seq4	19.19	1.02	3.78	-	-2.13482	-	-2.4005	Down	-4.45736
comp145981_c1_seq4	53.94	5.54	87.26	Down	-3.35927	-	0.419469	Down	-2.86218
comp139582_c0_seq5	4.98	222.15	18.97	Up	4.14869	-	1.66178	Up	5.88791
comp123417_c0_seq1	39.89	2.38	29.53	-	-2.96171	-	-0.693022	Down	-3.57559
comp149099_c0_seq1	20.81	1.71	9.03	-	-1.80295	-	-1.47264	Down	-3.19796
comp137751_c0_seq1	0.4	9.14	2.3	Up	2.60272	-	2.24422	Up	4.92187
comp148376_c1_seq1	1.09	1.44	9.29	-	-2.08667	Up	2.82212	-	0.812856
comp140127_c4_seq1	1.31	9.08	11.3	-	0.287781	-	2.83578	Up	3.20056
comp129446_c1_seq1	23.44	2.12	4.94	-	-1.89987	-	-1.87085	Down	-3.69195
comp145430_c1_seq1	42.31	1.11	14.65	Down	-3.67594	-	-1.82923	Down	-5.42736
comp141472_c0_seq1	39.85	0.2	3.87	-	-3.59281	Down	-3.5911	Down	-7.10031
comp129693_c0_seq1	174.56	2167.93	925.3	-	1.8339	-	2.13775	Up	4.04924
comp143606_c0_seq1	2.45	11.7	36.23	-	-1.0051	Up	3.65676	Up	2.72841
comp138456_c2_seq1	246.6	8.57	165.69	Down	-3.61653	-	-0.835757	Down	-4.37426
comp129979_c1_seq2	3.57	9.57	2.13	Up	2.93337	-	-1.1217	-	1.88889
comp144401_c1_seq1	38.94	3.36	15.85	-	-1.61553	-	-1.57916	Down	-3.11707
comp132089_c0_seq3	3.31	8.61	1.29	Up	3.3735	-	-1.72676	-	1.72422
comp140551_c0_seq10	2.98	46.14	0.76	Up	5.41288	-	-1.24069	Up	4.24942
comp144600_c0_seq25	0.13	9.05	1.56	Up	3.20358	-	3.11246	Up	6.3902
comp147939_c0_seq4	3.08	16.85	10.8	-	1.2312	-	1.55651	Up	2.86508
comp126208_c0_seq2	76.8	0.05	4.04	Down	-5.53894	Down	-4.51619	Down	-9.96626
comp145556_c1_seq1	0.87	16.04	2.61	Up	3.23672	-	1.2963	Up	4.60805
comp138802_c0_seq1	31.37	2.27	12.62	-	-1.86923	-	-1.58123	Down	-3.37278
comp148978_c0_seq1	4.93	1.04	9.86	Down	-2.64516	-	0.732049	-	-1.83548
comp135127_c0_seq2	269.52	28.49	209.69	-	-2.20739	-	-0.659845	Down	-2.7896
comp136073_c0_seq2	9.03	2.42	5.06	-	-1.82275	-	-1.21773	Down	-2.96252
comp127070_c0_seq2	0.22	12.76	1.22	Up	4.01142	-	2.14919	Up	6.23159
comp144177_c0_seq1	1.13	11.21	4.25	Up	4.59092	-	1.23287	Up	5.89817
comp133252_c0_seq1	917.96	27.06	311.16	Down	-2.92087	-	-1.8294	Down	-4.67266
comp140884_c1_seq1	2.54	53.35	8.35	Up	3.32671	-	1.42425	Up	4.82017
comp139810_c1_seq1	0.4	14.03	1.41	Up	3.90838	-	1.54768	Up	5.52848
comp131259_c0_seq4	13.21	2.96	1.64	-	1.4386	Down	-3.14833	-	-1.63202
comp144505_c0_seq1	337.42	7842.36	2556.75	-	2.23023	-	2.6561	Up	4.96392
comp145928_c0_seq1	3.74	47.44	11.64	Up	2.64326	-	1.3692	Up	4.08945
comp134704_c0_seq1	215.53	3.46	305.67	Down	-5.79174	-	0.270787	Down	-5.4433
comp146328_c3_seq1	72.3	3.91	71.28	Down	-3.56377	-	-0.284695	Down	-3.77019
comp137288_c1_seq5	1.12	9.59	2.8	Up	2.78645	-	0.796333	Up	3.65993
comp139693_c0_seq2	1.38	15.38	1.7	Up	3.78751	-	0.0340109	Up	3.89844
comp141319_c0_seq18	126.89	2.09	106.33	Down	-7.08694	-	-0.793374	Down	-7.80136
comp103595_c0_seq1	0.23	19.82	3.59	Up	3.06659	Up	3.70229	Up	6.84301
comp138671_c0_seq1	10.22	3.63	48.33	Down	-3.13453	-	1.97202	-	-1.08491
comp135804_c1_seq1	29.83	80.92	6.97	Up	4.70203	-	-2.58608	-	2.19355
comp143446_c3_seq1	8.41	43.63	15.01	-	2.14648	-	0.56963	Up	2.79356
comp143395_c1_seq1	71.63	378.96	44.13	Up	3.76044	-	-0.960578	Up	2.87732
comp125322_c4_seq2	0.96	24.76	2.97	Up	3.56593	-	1.3556	Up	4.9976
comp145627_c2_seq1	5.08	28.65	10.66	-	2.05259	-	0.79916	Up	2.92867
comp128144_c0_seq3	34.07	0.23	4.31	Down	-3.69135	Down	-3.26597	Down	-6.87666
comp139899_c2_seq1	29.39	3.56	47.57	Down	-3.13626	-	0.424523	Down	-2.63411
comp149484_c1_seq1	2.54	1.59	22.7	Down	-3.78989	-	2.69686	-	-1.01543
comp137523_c0_seq1	0.08	28.71	2.81	Up	3.53686	Up	5.40293	Up	8.99203
comp146752_c0_seq3	7.92	35.9	14.91	-	1.88284	-	0.644289	Up	2.60451
comp142527_c1_seq1	12.57	70.07	32.55	-	1.97781	-	0.880396	Up	2.93563
comp148027_c1_seq1	0.26	38.33	8.79	Up	2.74744	Up	4.71075	Up	7.52243
comp133715_c0_seq11	2.71	44.34	9.39	Up	2.95691	-	1.34419	Up	4.37815
comp144976_c1_seq1	81.45	5.67	22.97	-	-1.76973	-	-2.154	Down	-3.84588
comp133837_c2_seq1	31.5	0.06	1.96	-	-4.28443	Down	-4.15153	Down	-8.34701
comp132783_c0_seq2	119.98	9.18	110.37	Down	-2.94856	-	-0.40839	Down	-3.27933
comp147623_c0_seq19	0.44	18.14	4.06	Up	3.07542	Up	3.93103	Up	7.07944
comp127213_c0_seq2	0.85	21.51	3.04	Up	3.97101	-	1.59762	Up	5.6436
comp141342_c2_seq1	20.16	1.81	5.55	-	-0.936689	-	-2.06518	Down	-2.92415
comp130975_c0_seq1	0.25	423.38	4.61	Up	7.62239	Up	3.32103	Up	11.019
comp124381_c0_seq1	0.19	6.64	1.47	Up	2.77797	-	2.67586	Up	5.52262
comp120541_c0_seq1	1.12	23.21	1.48	Up	4.57643	-	0.133605	Up	4.78381
comp146712_c2_seq7	639.6	0.17	37.31	Down	-7.19949	Down	-4.3506	Down	-11.47
comp136693_c3_seq1	77.27	6.24	13.56	-	-0.50674	Down	-2.78385	Down	-3.21296
comp146350_c1_seq1	8.3	0.13	1.05	-	-2.62542	Down	-3.21124	Down	-5.75726
comp130505_c0_seq1	47.63	0.3	505.22	Down	-9.98423	Up	3.13995	Down	-6.76089
comp133389_c0_seq28	2.51	8.37	3.69	-	1.74924	-	1.03968	Up	2.86559
comp143762_c2_seq1	4.38	1.26	15.23	Down	-2.97561	-	1.52983	-	-1.36813
comp143226_c1_seq3	4.58	39.63	37.54	-	0.640673	-	2.79586	Up	3.51388
comp141203_c3_seq1	2.49	0.23	13.15	Down	-4.65668	Up	3.3751	-	-1.20344
comp148473_c1_seq1	1.32	3.8	26.69	-	-2.20822	Up	4.067	-	1.9362
comp111087_c0_seq1	1.07	15.65	1.4	Up	4.08753	-	0.116233	Up	4.28015
comp147604_c0_seq1	69.45	3.93	42.37	Down	-2.95423	-	-1.04873	Down	-3.92533
comp140520_c0_seq1	3.59	15.86	4.82	-	2.30661	-	0.175396	Up	2.55944
comp148786_c1_seq1	0.14	57.71	2.05	Up	5.42204	-	3.50649	Up	8.99288
comp140374_c1_seq1	2.1	5.88	25.14	-	-1.48992	Up	3.30023	-	1.88763
comp131348_c0_seq4	18	0.02	2.7	Down	-6.04181	Down	-3.00427	Down	-8.95727
comp133936_c0_seq1	19.41	69.9	15.93	Up	2.6421	-	-0.53259	-	2.18707
comp130169_c0_seq1	7.36	1.38	12.9	Down	-2.61965	-	0.543828	-	-1.99807
comp138504_c1_seq1	21.85	2.02	19.39	Down	-2.66409	-	-0.441608	Down	-3.02807
comp130087_c0_seq5	4.37	32.37	4.72	Up	4.27637	-	-0.728696	Up	3.62357
comp145082_c1_seq12	3.66	35.77	11.98	-	1.74332	-	0.994828	Up	2.81565
comp141036_c0_seq1	1	10.62	3.4	-	2.24294	-	1.49357	Up	3.81354
comp147721_c0_seq3	36.55	1.95	12.74	-	-2.51535	-	-2.00856	Down	-4.44622
comp142657_c0_seq3	45.69	5.48	28.67	-	-1.72822	-	-0.859617	Down	-2.51023
comp144499_c0_seq4	27.01	3.45	3.2	-	0.812337	Down	-3.32198	-	-2.432
comp134391_c0_seq1	0.4	266.75	1.23	Up	9.18921	-	-0.277591	Up	8.98829
comp117211_c0_seq3	4.45	12.78	39.52	-	-1.0259	Up	2.8851	-	1.93633
comp146186_c0_seq2	86.16	16.32	68.51	-	-2.27578	-	-0.643895	Down	-2.84207
comp139391_c0_seq1	6.41	1.3	13.32	Down	-2.61258	-	0.951825	-	-1.5831
comp131613_c0_seq5	2.18	15.93	6.05	-	2.05172	-	1.18122	Up	3.31003
comp105244_c0_seq1	2.32	17.12	17.57	-	0.602916	-	2.70572	Up	3.38333
comp132032_c3_seq1	0.87	15.61	1.45	Up	3.9784	-	0.522151	Up	4.57514
comp95296_c0_seq1	6.45	33.46	36.4	-	0.513878	-	2.23361	Up	2.82421
comp138516_c0_seq1	183.39	122.11	29.3	Up	2.66262	Down	-2.91402	-	-0.173799
comp147970_c0_seq1	3.63	16.14	0.75	Up	5.02489	-	-2.54348	Up	2.55902
comp128039_c0_seq1	26.85	3.43	33.92	Down	-2.70273	-	0.0688856	Down	-2.5562
comp132910_c1_seq1	2.87	114	8.23	Up	4.41878	-	1.24626	Up	5.74119
comp135108_c1_seq1	15.5	1.63	12.91	-	-2.38286	-	-0.530445	Down	-2.83557
comp136456_c0_seq4	4.35	13.66	5.53	-	1.95766	-	2.07469	Up	4.10806
comp123876_c0_seq7	0.74	9.24	1.59	Up	3.20628	-	0.416311	Up	3.69728
comp138831_c3_seq1	0.25	12.18	1.02	Up	4.18994	-	1.68403	Up	5.94299
comp117007_c0_seq1	726.94	9842.12	5220.8	-	1.54407	-	2.57781	Up	4.19946
comp148929_c0_seq3	11.46	1.3	6.9	-	-2.22157	-	-1.17456	Down	-3.31843
comp144747_c0_seq4	12.48	1.22	6.04	-	-1.69865	-	-1.26932	Down	-2.8901
comp140473_c0_seq8	110.4	2.34	97.04	Down	-4.92007	-	-0.463714	Down	-5.30613
comp144560_c1_seq5	2.25	16.59	6.56	-	1.71834	-	1.17484	Up	2.97061
comp145108_c0_seq2	43.15	2.53	4.54	-	-0.22796	Down	-3.52385	Down	-3.67383
comp146967_c0_seq1	16.19	1.53	20.05	Down	-2.89218	-	-0.116561	Down	-2.93105
comp140584_c1_seq1	90.6	12.36	85.91	-	-2.19062	-	-0.34531	Down	-2.45831
comp127338_c1_seq2	1.56	293.14	12.66	Up	5.07081	-	2.54745	Up	7.69476
comp129375_c0_seq2	0.22	17.62	1.56	Up	4.09848	-	2.50173	Up	6.67243
comp126571_c2_seq14	94.03	12024.5	1018.68	Up	4.06978	Up	3.25306	Up	7.40041
comp149237_c0_seq1	11.82	2.43	24.74	Down	-2.75087	-	0.796224	-	-1.87704
comp147738_c0_seq1	33.04	6.01	11.16	-	-1.13169	-	-1.81879	Down	-2.87285
comp145913_c0_seq1	10.72	8.25	1.94	Up	2.73788	-	-2.76944	-	0.0461602
comp134747_c1_seq1	0.49	26.67	2.89	Up	3.83134	-	-	Up	6.06878
comp132762_c1_seq1	11.58	1.12	15.48	Down	-3.14041	-	0.151367	-	-2.91026
comp146569_c0_seq1	15.68	0.74	4.15	-	-0.860584	Down	-3.16173	Down	-3.94463
comp135347_c0_seq8	28.93	2.23	14.7	-	-2.10288	-	-1.26532	Down	-3.29053
comp101815_c0_seq1	6.46	45.54	3.57	Up	4.26569	-	-1.0923	Up	3.25045
comp129729_c0_seq1	185.37	0.31	17.46	Down	-5.21819	Down	-3.67612	Down	-8.81594
comp147500_c0_seq24	1.04	37.31	3.86	Up	3.38411	-	1.77986	Up	5.23991
comp145351_c1_seq1	1.53	4.57	52.6	Down	-2.92434	Up	4.83182	-	1.9849
comp143656_c1_seq1	28.47	1.63	15.63	-	-2.57764	-	-1.17638	Down	-3.67605
comp136942_c1_seq1	0.06	16.56	2.34	Up	3.42914	Up	4.78137	Up	8.26282
comp146452_c0_seq3	2.4	6.59	3.54	-	2.29342	-	0.553829	Up	2.92434
comp131511_c1_seq1	1.08	1.97	15.62	-	-2.35922	Up	3.57894	-	1.2953
comp133915_c0_seq2	21.95	1.03	6.78	-	-2.27085	-	-2.12756	Down	-4.32036
comp123220_c0_seq2	1.99	40.7	9.02	Up	2.89406	-	1.6931	Up	4.65834
comp113528_c0_seq2	0.79	36.14	5.96	Up	3.26158	-	2.46312	Up	5.78938
comp136769_c4_seq1	0.13	25.23	4.37	Up	3.13562	Up	4.69941	Up	7.90355
comp130448_c1_seq1	55.99	1.48	43.31	Down	-4.23862	-	-0.638182	Down	-4.79848
comp143300_c1_seq1	7.58	4.62	10.77	Down	-3.2519	-	0.57558	Down	-2.59851
comp123351_c0_seq4	257.91	5.8	277.43	Down	-5.29035	-	-0.144025	Down	-5.35615
comp145136_c1_seq3	35.16	1.18	10.5	-	-2.32151	-	-1.69483	Down	-3.9386
comp128639_c0_seq9	0.06	129.37	2.05	Up	6.47859	Up	5.12537	Up	11.6562
comp132401_c0_seq13	92.38	4.24	29.45	-	-2.37133	-	-2.08578	Down	-4.37937
comp144982_c0_seq1	90.04	8.42	17.91	-	-0.365213	-	-2.55103	Down	-2.83862
comp126088_c0_seq2	7.04	189.51	5.62	Up	5.68064	-	-0.595999	Up	5.16211
comp137919_c0_seq5	3.13	16.72	1.86	Up	3.76054	-	-1.04706	Up	2.79092
comp146278_c0_seq1	6.54	92.66	11.85	Up	3.58501	-	0.590478	Up	4.2527
comp145527_c1_seq1	13.47	73.82	14.79	Up	2.9373	-	-0.133069	Up	2.88168
comp130271_c0_seq3	1.45	17.12	5.08	-	2.41764	-	1.45255	Up	3.94722
comp120731_c0_seq1	13.4	2.72	27.06	Down	-2.70961	-	0.744748	-	-1.88722
comp137662_c0_seq1	8.48	3.99	6.95	-	2.54439	-	0.217129	Up	2.83782
comp121628_c0_seq1	2.98	20.93	1.94	Up	3.85832	-	-0.842298	-	3.09074
comp147418_c0_seq3	23.29	44.3	30.5	-	2.01706	-	0.583818	Up	2.67844
comp146531_c3_seq1	66.6	4.53	47.63	Down	-2.77071	-	-0.75157	Down	-3.44448
comp136847_c1_seq1	107.5	1.19	59.2	Down	-5.03137	-	-1.12904	Down	-6.08257
comp132110_c0_seq1	21.04	2.49	33.1	Down	-3.13223	-	0.385378	Down	-2.6692
comp129273_c2_seq3	17.25	2.17	144.65	Down	-5.18267	Up	2.83359	-	-2.27102
comp122376_c0_seq2	82.25	2.05	7.75	-	-1.31597	Down	-3.676	Down	-4.91425
comp127235_c0_seq3	0.04	10.21	1.12	Up	3.79624	-	4.52714	Up	8.37572
comp145012_c0_seq1	0.3	26.53	3.17	Up	3.0642	-	3.09696	Up	6.23664
comp141781_c0_seq8	14.63	18.7	5.28	Up	3.31213	-	-2.54481	-	0.844925
comp140556_c0_seq1	7.9	8.99	2.04	-	2.50039	Down	-3.79878	-	-1.22065
comp141992_c3_seq1	122.54	2.44	268.42	Down	-6.1786	-	0.862707	Down	-5.23818
comp140882_c1_seq1	1.17	6.36	14.01	-	-0.535302	Up	3.30927	Up	2.85063
comp136771_c0_seq1	27.64	6.34	78.86	Down	-3.01995	-	1.2456	-	-1.69672
comp145787_c0_seq1	2.77	23.22	3	Up	3.57012	-	-0.152674	Up	3.49407
comp148384_c0_seq2	99.3	4.23	55.66	Down	-3.15562	-	-1.20989	Down	-4.28785
comp123602_c0_seq1	2.19	14.74	1.38	Up	4.07194	-	-0.967446	Up	3.18081
comp124601_c0_seq1	13.77	1	10.2	Down	-2.73314	-	-0.70169	Down	-3.35682
comp147186_c0_seq2	39.28	4.52	19.57	-	-1.52673	-	-1.27572	Down	-2.72482
comp146762_c0_seq5	1.29	17.5	5.24	-	2.01482	-	1.64644	Up	3.73846
comp149209_c0_seq1	0.53	128.89	1.79	Up	6.10701	-	1.24961	Up	7.43388
comp135679_c0_seq1	1.86	25.39	13.05	-	1.46316	-	2.5299	Up	4.07007
comp116643_c0_seq1	4.61	143.02	21.28	Up	3.35406	-	1.93608	Up	5.36753
comp134899_c1_seq1	42.07	2.44	4.73	-	-0.198448	-	-3.47175	Down	-3.58905
comp141229_c1_seq4	4.6	128.08	72.05	-	1.44847	Up	3.69399	Up	5.21945
comp139443_c1_seq9	1.44	6.24	8.38	-	0.950329	-	2.23424	Up	3.26156
comp136789_c0_seq1	27.74	3.49	4.44	-	0.258624	Down	-2.91175	Down	-2.57542
comp140864_c0_seq3	30.14	2.73	12.9	-	-1.60236	-	-1.51146	Down	-3.03619
comp128376_c0_seq1	44.08	4.53	11.17	-	-0.686922	-	-2.27654	Down	-2.88547
comp131265_c0_seq1	67.25	3.04	82.47	Down	-4.13773	-	0.0259266	Down	-4.03388
comp118782_c0_seq1	14.88	129.93	8.86	Up	4.59738	-	-1.01268	Up	3.66196
comp136679_c0_seq4	86.45	3.66	21.5	-	-1.9697	-	-2.27566	Down	-4.16771
comp134501_c0_seq1	1.97	74.97	3.1	Up	4.76909	-	0.0163406	Up	4.86199
comp131731_c1_seq9	10.79	2.65	23.31	Down	-4.57666	-	1.07044	Down	-3.42749
comp146197_c0_seq11	7.12	1.89	42.61	Down	-4.93086	-	2.3224	Down	-2.53079
comp142489_c0_seq1	2.65	15.27	3.91	Up	2.56762	-	0.295111	Up	2.94008
comp122634_c0_seq1	257.29	4665.91	1482.31	-	2.26584	-	2.25726	Up	4.60068
comp132717_c0_seq2	2.27	15.63	7.19	-	1.64683	-	1.77736	Up	3.50067
comp126748_c2_seq1	0.26	47.6	7.19	Up	3.64883	-	3.13306	Up	6.85055
comp124799_c0_seq1	0.19	10.44	1.52	Up	3.38141	-	2.69818	Up	6.15266
comp122682_c0_seq1	1115.58	76.74	607.65	-	-2.36863	-	-1.14413	Down	-3.43516
comp141479_c1_seq1	1.05	2.85	2.61	-	1.17145	-	1.67885	Up	2.92665
comp134266_c0_seq1	0.85	8.23	1.85	Up	2.74655	-	0.860173	Up	3.68359
comp133174_c3_seq1	1.94	0.65	34.89	Down	-5.09589	Up	3.89144	-	-1.12668
comp143885_c0_seq1	2.95	5.34	1	Up	2.9673	-	-1.38082	-	1.66401
comp143461_c1_seq1	59.12	1.59	10.27	-	-2.0781	Down	-2.79623	Down	-4.79656
comp141745_c2_seq1	2.38	26.24	5.31	Up	2.92775	-	0.886226	Up	3.89003
comp130080_c0_seq3	1.51	7.22	0.93	Up	3.56241	-	-0.856636	Up	2.78242
comp147318_c0_seq2	135.19	14.43	78.46	-	-1.80137	-	-1.02455	Down	-2.74832
comp147491_c0_seq2	26.49	1.8	20.08	Down	-2.67723	-	-1.06599	Down	-3.66551
comp136124_c0_seq2	1.57	11.99	3.33	-	2.47401	-	0.826972	Up	3.37826
comp126456_c0_seq2	27.19	213.53	156.52	-	1.05548	-	2.2622	Up	3.39522
comp133818_c1_seq2	7.16	18.38	3.77	Up	2.91301	-	-1.18507	-	1.80514
comp134803_c2_seq1	0.1	55.52	12.1	Up	2.81797	Up	6.43863	Up	9.30878
comp96742_c0_seq1	2.44	23.27	8.2	-	2.11833	-	1.4741	Up	3.66915
comp141714_c0_seq1	1.51	8	1.37	Up	3.18614	-	-0.440984	Up	2.82249
comp140618_c0_seq2	139.29	11.76	61.63	-	-1.54589	-	-1.49668	Down	-2.96496
comp135757_c0_seq1	1.72	36.11	2.02	Up	3.98588	-	1.59659	Up	5.65868
comp135044_c0_seq3	47.81	4.64	87.46	Down	-3.68835	-	0.583105	Down	-3.02759
comp146684_c0_seq12	9.75	1	5.6	-	-1.71496	-	-1.06658	Down	-2.70382
comp128697_c0_seq4	28.18	2.29	21.29	-	-2.35922	-	-0.540189	Down	-2.8214
comp136347_c0_seq9	13.11	1.48	13	Down	-2.84217	-	-0.361869	Down	-3.12626
comp126257_c0_seq2	0.14	19.31	1.3	Up	3.57389	-	3.4039	Up	7.04219
comp113260_c0_seq1	9.21	48.93	11.1	Up	2.7525	-	0.00170307	Up	2.83164
comp128388_c3_seq32	0.31	16.09	5.77	Up	3.15158	-	3.57889	Up	6.78307
comp140597_c0_seq2	0.08	36.12	5.29	Up	3.42098	Up	6.11135	Up	9.60079
comp131329_c1_seq2	29.07	1.32	15.15	Down	-2.94055	-	-1.15921	Down	-4.02201
comp130262_c0_seq1	11.4	51.02	9.96	Up	2.96078	-	-0.463267	Up	2.57505
comp126636_c0_seq4	30.3	1.55	16.71	Down	-2.83581	-	-1.13045	Down	-3.8885
comp126165_c0_seq2	48.82	181.1	22.06	Up	3.66029	-	-1.41015	-	2.32772
comp141024_c1_seq1	20.82	143.01	20.82	Up	3.48885	-	0.0205107	Up	3.58679
comp123458_c0_seq1	0.1	70.46	12.03	Up	3.16957	Up	6.43863	Up	9.66038
comp143584_c2_seq2	1.58	47.87	5.23	Up	3.66778	-	1.37561	Up	5.11883
comp143992_c1_seq2	20.99	1.95	10.5	-	-1.89359	-	-1.22502	Down	-3.04085
comp144154_c0_seq3	2.94	26.3	1.1	Up	5.18024	-	-1.68733	Up	3.57042
comp138046_c0_seq1	64.49	1.56	23.62	Down	-3.31418	-	-1.71781	Down	-4.95431
comp113817_c0_seq2	1.29	42.96	5.43	Up	3.64271	-	1.74784	Up	5.46521
comp138246_c0_seq1	2.74	7.37	0.84	Up	3.74456	-	-0.706342	Up	3.11522
comp138051_c0_seq3	23.42	11.83	3.18	Up	2.7797	Down	-3.25525	-	-0.397924
comp133814_c0_seq6	3.15	23.42	8.11	-	2.58741	-	1.71157	Up	4.37439
comp134748_c1_seq3	0.14	6.48	1.07	Up	3.19458	-	2.69368	Up	5.96046
comp126655_c0_seq1	571.81	17	211.21	Down	-3.01347	-	-1.69799	Down	-4.63383
comp140125_c0_seq5	32.23	1.4	9.37	-	-2.3001	-	-2.04804	Down	-4.27033
comp117123_c0_seq1	3.66	61.62	6.22	Up	3.94342	-	0.495198	Up	4.51449
comp127430_c0_seq2	1.15	27.09	31.69	-	0.414938	Up	4.51115	Up	4.99912
comp146068_c0_seq1	7.92	1	7.04	-	-2.22117	-	-0.436813	Down	-2.5803
comp135904_c0_seq28	2.01	8.64	1.05	Up	3.31013	-	-1.22808	-	2.15943
comp146736_c0_seq2	73.66	2.03	38.94	Down	-6.72779	-	-1.22613	Down	-7.87555
comp132359_c0_seq1	33.32	1.21	19.04	Down	-3.37065	-	-1.07548	Down	-4.36837
comp143256_c1_seq2	8.59	27.95	2.61	Up	4.04194	-	-1.9825	-	2.13701
comp147818_c2_seq5	5.35	23.06	6.18	Up	2.59212	-	-0.380752	-	2.2889
comp132562_c1_seq1	128.87	1.09	57.44	Down	-5.10726	-	-1.43451	Down	-6.46392
comp137576_c4_seq1	13.08	1.35	7.93	-	-1.94679	-	-0.985266	Down	-2.85409
comp148797_c0_seq3	164.53	9.78	8.25	-	0.831312	Down	-3.73196	Down	-2.82303
comp129915_c1_seq3	13.86	71.72	2.38	Up	5.69946	-	-2.88578	Up	2.89141
comp142439_c0_seq3	4.7	1.42	10.48	Down	-4.73867	-	0.818334	Down	-3.84222
comp141304_c0_seq1	139.81	8.02	118.77	Down	-3.28323	-	-0.503511	Down	-3.70911
comp138288_c1_seq2	15.06	0.64	1.71	-	-0.799907	Down	-3.40639	Down	-4.12807
comp141798_c1_seq1	74.63	13.42	12.38	-	0.732403	Down	-2.85784	-	-2.04776
comp139746_c0_seq3	0.36	121.36	15.9	Up	3.52567	Up	5.13925	Up	8.74134
comp132287_c0_seq3	26.6	101.57	22.84	Up	2.8165	-	-0.428923	Up	2.46515
comp126404_c0_seq1	0.33	18.37	2.98	Up	3.23214	-	2.81334	Up	6.11855
comp145820_c0_seq3	6.19	9.53	1.92	Up	2.77697	-	-1.95787	-	0.896694
comp113001_c0_seq1	14.39	0.14	1.61	-	-2.80087	Down	-3.44795	Down	-6.16516
comp139617_c6_seq1	520.14	29.71	509.48	Down	-3.48295	-	-0.297355	Down	-3.70269
comp139059_c0_seq2	40.31	4.98	22.92	-	-1.6015	-	-1.08392	Down	-2.6078
comp140257_c1_seq2	84.77	632.34	487.33	-	0.980866	-	2.25725	Up	3.31571
comp140169_c2_seq5	0.61	5.66	3.07	Up	2.73671	-	0.668038	Up	3.48075
comp140283_c1_seq2	70.8	13.37	39.03	-	-2.55706	-	-1.23559	Down	-3.71492
comp122820_c0_seq1	7.3	152.55	4.67	Up	5.34146	-	-0.610345	Up	4.80841
comp126853_c0_seq6	2.24	11.97	6.02	-	1.60924	-	1.16446	Up	2.85078
comp138048_c0_seq1	0.03	19.9	1.06	Up	4.82184	-	4.52714	Up	9.4013
comp137243_c1_seq2	1.39	14.48	1.42	Up	3.3633	-	2.0276	Up	5.46518
comp135849_c2_seq2	55.17	1.68	32.31	Down	-3.67452	-	-1.03234	Down	-4.62918
comp140808_c1_seq2	4.21	15.58	2.2	Up	3.37935	-	-1.27768	-	2.17919
comp142686_c0_seq1	1.03	10.21	0.81	Up	4.3287	-	-0.407959	Up	3.99743
comp143753_c0_seq1	13.66	1.3	10.65	-	-2.43016	-	-0.627915	Down	-2.98033
comp134958_c0_seq2	31.84	1.23	3.94	-	-1.30371	Down	-3.42274	Down	-4.64858
comp138148_c1_seq1	64.29	102.26	21.79	Up	2.93987	-	-1.87385	-	1.14359
comp145139_c1_seq1	2.23	58.24	39.16	-	1.18742	Up	3.86058	Up	5.12463
comp148942_c0_seq2	1.31	6.11	4.56	-	1.02366	-	1.53101	Up	2.6316
comp131738_c1_seq1	0.88	9.37	1.96	Up	2.86044	-	0.866636	Up	3.8036
comp145341_c1_seq12	21	5.68	1.85	-	2.39277	Down	-3.96889	-	-1.49838
comp143799_c0_seq1	1.2	1.95	26.81	Down	-3.1547	Up	4.19691	-	1.11923
comp136866_c0_seq1	1.04	21.18	0.69	Up	5.49448	-	-	Up	4.74434
comp143453_c0_seq5	1.92	12.54	8.87	-	1.16099	-	1.84756	Up	3.08571
comp129181_c0_seq3	22.03	1.24	9.2	-	-2.28221	-	-1.54662	Down	-3.75093
comp134487_c1_seq1	1.24	0.42	12.92	Down	-4.34462	Up	3.17959	-	-1.08732
comp134228_c0_seq1	55.45	7.56	45.2	-	-1.97975	-	-0.563632	Down	-2.46577
comp145197_c0_seq14	0.08	87.78	1.93	Up	6.18897	-	3.33581	Up	9.59338
comp135374_c2_seq1	2.03	52.74	2.05	Up	5.32128	-	-	Up	5.12295
comp135503_c1_seq3	537.96	40.99	366.92	Down	-2.5582	-	-0.820327	Down	-3.30092
comp144706_c0_seq2	39.49	2.78	40.94	Down	-3.31573	-	-0.206186	Down	-3.44427
comp122654_c0_seq1	64.31	466.81	127.18	-	2.48455	-	0.716186	Up	3.27831
comp147959_c0_seq1	46.27	3.69	39.2	Down	-2.80712	-	-0.507573	Down	-3.23706
comp144332_c1_seq1	1.46	100.49	2.25	Up	6.08053	-	0.362533	Up	6.52006
comp135621_c1_seq3	22.93	10.81	54.98	Down	-2.70063	-	0.958983	-	-1.66401
comp120427_c0_seq1	11.76	1.08	19.91	Down	-3.53081	-	0.496479	-	-2.95567
comp129068_c0_seq1	162.75	1.79	71.15	Down	-4.56775	-	-1.44457	Down	-5.92892
comp131085_c0_seq6	25.99	119.96	50.77	-	1.74663	-	1.44514	Up	3.2693
comp131558_c0_seq6	65	6.43	31.63	-	-1.44149	-	-1.42275	Down	-2.78661
comp123261_c0_seq1	1.58	32.47	1.13	Up	5.06769	-	-0.491934	Up	4.65044
comp130340_c0_seq1	2.57	1.02	11.59	Down	-2.90702	-	1.90645	-	-0.922979
comp138448_c0_seq2	5.27	8.19	2.02	Up	2.61943	-	-1.64739	-	1.04961
comp145962_c0_seq3	1.91	8.55	1.61	Up	3.19085	-	-0.531045	Up	2.73726
comp99486_c0_seq2	0.95	24.03	2.45	Up	3.65561	-	0.708378	Up	4.43675
comp55407_c0_seq1	0.56	63.72	3.84	Up	4.68594	-	-	Up	7.14092
comp148033_c0_seq2	0.06	11.27	1.4	Up	3.50752	Up	4.43751	Up	8.01576
comp145216_c0_seq2	51.65	4.43	39.83	-	-2.54421	-	-0.637525	Down	-3.10395
comp135468_c1_seq1	30.59	1.55	6.58	-	-1.49837	-	-2.48394	Down	-3.90449
comp134819_c1_seq1	17.92	2.88	53.14	Down	-3.58485	-	1.29865	-	-2.20847
comp142034_c1_seq1	222.23	3.68	54.85	Down	-3.29735	-	-2.28713	Down	-5.50684
comp52853_c0_seq1	3.62	38.42	8.27	Up	2.83516	-	0.922171	Up	3.83418
comp121556_c0_seq1	5.83	37.03	2.77	Up	4.3536	-	-1.33954	Up	3.09145
comp147705_c1_seq1	20.06	1.17	20.69	Down	-3.51135	-	-0.215052	Down	-3.64817
comp143219_c0_seq1	1.96	9.13	6.29	-	1.14578	-	1.41041	Up	2.63344
comp134449_c0_seq1	5.66	14.56	3.36	Up	2.72049	-	-1.01425	-	1.78369
comp147727_c0_seq2	9.65	1.37	7.17	-	-2.36815	-	-0.887427	Down	-3.17784
comp137677_c0_seq4	30.36	1.95	9.43	-	-1.45036	-	-2.01683	Down	-3.38947
comp141203_c4_seq1	6.14	80.54	4.01	Up	4.92758	-	-0.88053	Up	4.12457
comp135310_c0_seq4	9.94	127.09	11.82	Up	3.69005	-	0.00248037	Up	3.77
comp136464_c0_seq1	91.24	110.39	8.47	Up	4.3228	Down	-3.6839	-	0.716509
comp130728_c3_seq3	0.11	11.02	3.24	Up	2.85814	Up	4.83424	Up	7.75661
comp124135_c0_seq4	57.52	2.45	23.5	-	-2.58258	-	-1.57603	Down	-4.08061
comp147280_c0_seq1	56.82	4.59	71.5	Down	-3.35887	-	0.0627607	Down	-3.21849
comp138418_c2_seq8	0.26	14.51	1.4	Up	3.436	-	1.97388	Up	5.48307
comp116895_c0_seq1	1.08	15.57	1.07	Up	4.46406	-	-0.272247	Up	4.2652
comp136743_c3_seq1	2.32	11.1	1.78	Up	3.2416	-	-0.644468	Up	2.67427
comp137686_c3_seq5	0.6	25.84	3.65	Up	3.53333	-	2.10531	Up	5.71242
comp117464_c0_seq1	1.38	19.22	7.96	-	1.90615	-	2.24402	Up	4.2234
comp140004_c0_seq3	3.09	24.75	8.01	-	2.29099	-	0.964989	Up	3.33343
comp147557_c1_seq1	29.73	29.5	2.82	Up	4.01756	Down	-3.93028	-	0.164942
comp136826_c2_seq1	85.8	3.33	49.5	Down	-3.23138	-	-1.05757	Down	-4.2104
comp138154_c0_seq16	2.91	12.25	6.69	-	1.74159	-	1.43471	Up	3.25351
comp144479_c0_seq3	1.17	10.23	0.89	Up	4.18228	-	-0.851311	Up	3.40829
comp144495_c3_seq1	2.7	2.42	32.89	Down	-3.12321	Up	3.33121	-	0.284336
comp140130_c2_seq5	2.53	24.56	9.47	Up	3.66077	-	1.90335	Up	5.64004
comp137982_c0_seq1	85.03	3	41.1	Down	-3.3291	-	-1.31442	Down	-4.5658
comp139749_c2_seq2	0.02	2.15	120.08	Down	-6.15042	Up	11.1034	Up	5.00545
comp147551_c0_seq1	43.97	3.98	9.96	-	-0.441983	-	-2.21236	Down	-2.5767
comp145614_c0_seq3	1.13	19.98	10.64	-	2.4239	-	2.1433	Up	4.64396
comp104215_c0_seq1	1.49	12.11	0.74	Up	4.61536	-	-	Up	3.44902
comp131805_c1_seq5	421.76	49.74	343.46	Down	-2.75315	-	-0.534389	Down	-3.20992
comp120539_c0_seq1	1.59	25.54	6.78	-	2.52791	-	1.82221	Up	4.42607
comp130989_c0_seq1	0.59	11.48	1.13	Up	3.93866	-	0.674325	Up	4.68913
comp124246_c0_seq1	4.99	40.84	15	-	2.05163	-	1.32337	Up	3.45236
comp129230_c0_seq1	2.78	29.95	4.55	Up	3.69047	-	1.511	Up	5.27818
comp118806_c0_seq1	7.06	14.82	2.98	Up	2.93855	-	-1.49295	-	1.52294
comp147408_c0_seq1	3.09	16.48	5.81	-	2.10332	-	0.640307	Up	2.82111
comp139405_c0_seq1	1.09	5.62	0.95	Up	3.17014	-	-0.47731	Up	2.77012
comp137531_c0_seq1	8.46	3.12	34.8	Down	-2.86175	-	1.77144	-	-1.0127
comp144618_c2_seq4	36.51	1.51	3.48	-	-0.193064	Down	-3.53762	Down	-3.65299
comp134427_c1_seq1	53.2	1.85	35.23	Down	-4.17418	-	-0.85522	Down	-4.94947
comp146348_c0_seq1	75.59	8.07	40.79	-	-1.52978	-	-1.34667	Down	-2.79883
comp139806_c0_seq1	121.56	4.75	14.37	-	-0.946124	Down	-3.35296	Down	-4.22133
comp121586_c0_seq2	2.75	15.91	5.48	-	2.13793	-	0.799358	Up	3.01349
comp130068_c0_seq3	635.67	2635.26	373.39	Up	3.43599	-	-1.04747	Up	2.46611
comp140432_c0_seq2	94.77	10.27	76	-	-2.01864	-	-1.18018	Down	-3.12119
comp141122_c0_seq2	1.42	9.83	1.1	Up	4.08421	-	1.79826	Up	5.95145
comp126613_c0_seq1	5.83	0.16	48.05	Down	-7.60443	Up	2.77458	Down	-4.75098
comp129881_c0_seq1	4.53	17.67	0.77	Up	4.54711	-	-1.07347	Up	3.55006
comp138127_c1_seq1	51	1.46	13.27	Down	-2.57952	-	-2.20971	Down	-4.71149
comp128323_c0_seq1	0.2	14.78	3.35	Up	2.7481	-	3.72818	Up	6.54706
comp141763_c1_seq1	139.89	8.75	4.88	-	2.06602	Down	-5.38965	Down	-3.24598
comp146269_c0_seq3	11	2.29	16.84	Down	-2.62188	-	0.416999	-	-2.12717
comp138629_c0_seq1	1.64	8.29	6.38	-	0.979826	-	1.68977	Up	2.74679
comp146317_c0_seq5	25.06	2.87	30.4	Down	-2.79206	-	0.010213	Down	-2.70422
comp137701_c2_seq5	0.25	5.63	1.05	Up	2.95906	-	3.23489	Up	6.25841
comp136579_c0_seq1	0.46	12.14	1.93	Up	3.25216	-	1.83587	Up	5.16322
comp145454_c0_seq1	5.36	24.55	12.61	-	1.57269	-	0.964727	Up	2.61475
comp132397_c0_seq1	126.77	13.96	56.1	-	-1.40007	-	-1.44432	Down	-2.76677
comp137771_c0_seq16	2.7	15.69	7.59	-	1.715	-	1.27293	Up	3.06538
comp128739_c0_seq1	8.67	52.45	12.24	Up	2.70301	-	0.22911	Up	3.00964
comp129686_c1_seq3	2086.65	194.74	580.84	-	-1.03279	-	-2.3459	Down	-3.30109
comp140316_c1_seq1	6.44	25.26	3.42	Up	3.18486	-	-0.46038	Up	2.80196
comp111618_c1_seq1	2.19	1.08	32.06	Down	-4.19447	-	3.57894	-	-
comp135743_c6_seq1	1.2	17.19	2.16	Up	3.59594	-	0.572406	Up	4.24516
comp126127_c0_seq5	16.24	1	10.84	Down	-2.77854	-	-0.809071	Down	-3.50978
comp131378_c1_seq1	1.79	16.34	4.62	-	2.4443	-	1.85108	Up	4.36926
comp143622_c0_seq6	85.18	7.64	80.63	Down	-2.64465	-	-0.234139	Down	-2.80118
comp131400_c0_seq1	0.28	19.55	5.4	Up	2.66073	Up	4.01264	Up	6.74547
comp130333_c4_seq1	1.6	22.62	1.58	Up	4.40834	-	-0.273355	Up	4.20906
comp133166_c1_seq1	111.02	4.76	72.71	Down	-3.27214	-	-0.873611	Down	-4.0674
comp131010_c1_seq1	0.12	11.88	2.14	Up	3.03106	-	3.82488	Up	6.90847
comp132735_c3_seq1	70.31	0.45	9.86	Down	-3.80694	Down	-3.09994	Down	-6.82682
comp120709_c0_seq1	1.47	6.41	1.5	Up	2.69975	-	-0.247342	-	2.52957
comp116782_c0_seq2	49.17	4.18	17.85	-	-1.43367	-	-1.54795	Down	-2.90375
comp136366_c1_seq2	1.29	6.82	2.43	-	2.60034	-	0.176113	Up	2.85342
comp117308_c0_seq3	23.61	1.12	25.11	Down	-3.8765	-	-0.100853	Down	-3.89839
comp138322_c0_seq4	5.2	22.67	4.76	Up	2.9817	-	0.690572	Up	3.74893
comp146185_c1_seq1	94.29	6.28	46.5	-	-2.28586	-	-1.28879	Down	-3.49702
comp130818_c0_seq1	0.28	159.17	5.4	Up	5.50394	-	3.04388	Up	8.60052
comp132850_c0_seq1	15.49	0.37	1.42	-	-1.40881	Down	-3.70225	Down	-5.03301
comp126585_c0_seq2	32.72	0.2	5.63	Down	-4.16695	Down	-2.78789	Down	-6.87588
comp132008_c1_seq1	100.39	3.52	117.16	Down	-4.42238	-	-0.0440184	Down	-4.38839
comp149146_c0_seq1	12.99	1.27	2.2	-	-0.189482	Down	-2.83174	Down	-2.9435
comp144466_c2_seq1	8.12	0.3	266.88	Down	-9.11998	Up	4.76883	Down	-4.26997
comp135512_c1_seq1	0.02	16.7	3.28	Up	2.9475	Up	6.66605	Up	9.66572
comp141417_c0_seq8	64.19	6.51	38.15	-	-2.05088	-	-1.1055	Down	-3.07869
comp121396_c0_seq1	3.09	16	1.63	Up	3.90102	-	-1.17904	Up	2.79909
comp147504_c2_seq1	38.4	4.32	11.84	-	-0.849624	-	-1.96543	Down	-2.7374
comp81699_c0_seq1	5.27	80.47	5.18	Up	4.59082	-	-0.272247	Up	4.39195
comp131340_c0_seq1	1.77	12.84	2.48	Up	2.9838	-	0.214709	Up	3.27508
comp129522_c0_seq1	0.11	18.46	1.73	Up	4.01938	-	3.64788	Up	7.73159
comp141425_c1_seq1	35.88	1.12	10.21	-	-2.56729	-	-2.08114	Down	-4.57032
comp144915_c1_seq1	13.92	1.16	24.53	Down	-3.78897	-	0.548963	Down	-3.16205
comp131401_c2_seq4	2.53	19.66	7.01	-	2.35621	-	1.5451	Up	3.97748
comp147632_c0_seq2	0.61	9.32	274.12	Down	-4.20516	Up	8.40936	-	4.25697
comp129535_c2_seq1	2.81	35.65	1.81	Up	4.90481	-	-0.899991	Up	4.0821
comp138940_c0_seq1	2.47	9.71	1.01	Up	3.86916	-	-1.54072	-	2.40541
comp146100_c2_seq2	1.54	87.83	3.72	Up	4.95175	-	1.04011	Up	6.06859
comp140268_c1_seq1	0.71	17.82	3.71	Up	3.03612	-	2.24422	Up	5.35526
comp143476_c0_seq8	3.07	22.51	13.02	-	1.60205	-	1.74462	Up	3.42401
comp147524_c1_seq2	427.93	5.25	53.45	Down	-2.75346	Down	-3.2766	Down	-5.95242
comp147561_c1_seq3	1.55	11.28	0.31	Up	4.85263	-	-2.23179	Up	2.69839
comp135607_c0_seq2	45.83	5.37	13.46	-	-0.722042	-	-2.03622	Down	-2.68064
comp138971_c1_seq13	94.71	1.05	26.34	Down	-4.35369	-	-2.05944	Down	-6.33525
comp144392_c0_seq1	1.03	39.85	17.08	-	1.90045	Up	3.91758	Up	5.89447
comp126518_c0_seq2	43.77	492.17	65.62	Up	3.62847	-	0.478674	Up	4.18472
comp145033_c0_seq10	27.45	208.45	54.31	Up	3.86108	-	0.484753	Up	4.42341
comp145462_c0_seq1	25.2	2.48	16.81	-	-1.86419	-	-0.889367	Down	-2.67588
comp132771_c0_seq1	220.72	19.62	103.09	-	-1.7885	-	-1.36682	Down	-3.07771
comp135546_c0_seq1	0.07	13.59	1.99	Up	3.3724	Up	4.55189	Up	7.98853
comp118720_c0_seq1	1.82	18.57	0.95	Up	4.88547	-	-1.19394	Up	3.7683
comp115315_c0_seq1	2.1	35.45	32.39	-	0.738516	Up	3.67838	Up	4.4938
comp144876_c0_seq3	2.87	5.27	47.55	Down	-2.5668	Up	3.80244	-	1.31296
comp142793_c1_seq1	191.66	4.79	206.16	Down	-4.82416	-	-0.163309	Down	-4.90981
comp128792_c1_seq1	173.25	3.75	44.79	Down	-2.96771	-	-2.21977	Down	-5.10976
comp142132_c0_seq1	29.73	0.04	1.8	Down	-4.90228	Down	-4.31473	Down	-9.13346
comp141766_c1_seq1	17.85	62.95	14.32	Up	2.75874	-	-0.581726	-	2.25446
comp142121_c1_seq1	0.8	22.84	2.93	Up	3.56943	-	1.60885	Up	5.25461
comp132412_c0_seq5	0.84	14.45	1.55	Up	2.82702	-	-0.0911098	Up	2.81293
comp131265_c1_seq2	41.7	5.7	57.51	Down	-3.55574	-	-0.0657258	Down	-3.54358
comp145936_c0_seq1	4.66	1.13	8.42	Down	-2.88764	-	0.811121	-	-1.99862
comp139801_c0_seq1	57.34	2.17	47.01	Down	-3.38346	-	-0.558034	Down	-3.86382
comp138578_c2_seq1	4.46	1.12	13.04	Down	-2.90492	-	1.27929	-	-1.54767
comp141587_c0_seq1	28.56	3.65	17.51	-	-1.66266	-	-0.974334	Down	-2.55938
comp142039_c1_seq1	74.56	4.04	28.56	-	-2.21881	-	-1.65268	Down	-3.79385
comp127266_c0_seq9	1.95	26.45	4.98	Up	2.93232	-	1.1024	Up	4.11202
comp146645_c0_seq1	1.8	1.72	33.53	Down	-3.66238	Up	3.94811	-	0.362545
comp137101_c0_seq1	1.14	396.56	53.7	Up	3.49039	Up	5.28966	Up	8.85676
comp148191_c0_seq2	2.15	0.24	48.32	Down	-6.96348	Up	4.62634	-	-2.259
comp132715_c0_seq2	5.15	32.06	21.98	-	1.13065	-	1.85675	Up	3.06492
comp147071_c0_seq3	7.02	1.86	18.01	Down	-2.78472	-	-0.680419	Down	-3.38725
comp148011_c0_seq2	186.46	1.21	209.99	Down	-6.79429	-	-0.0789178	Down	-6.79451
comp144773_c2_seq4	3.66	21.16	12.2	-	1.67719	-	1.50665	Up	3.26039
comp147477_c0_seq1	297.18	5.1	54.14	Down	-2.80862	-	-2.72544	Down	-5.45645
comp118789_c0_seq1	26.2	121.21	36.67	-	2.35009	-	0.221407	Up	2.64897
comp149342_c0_seq2	22.38	1.78	6.16	-	-1.19539	-	-2.12813	Down	-3.24589
comp144879_c1_seq1	62.22	3.97	40.64	Down	-2.751	-	-0.882318	Down	-3.55565
comp139420_c0_seq1	5.26	1.01	14.94	Down	-3.16879	-	1.33894	-	-1.75196
comp139198_c0_seq4	142.99	8.01	91.2	Down	-2.91319	-	-0.91943	Down	-3.75501
comp137348_c3_seq1	164.74	8.22	31.49	-	-1.3246	-	-2.65451	Down	-3.90142
comp126735_c0_seq8	2.75	2.76	29.08	Down	-4.8558	Up	3.87008	-	-0.90824
comp136206_c0_seq7	11.26	2.51	33.14	Down	-3.0431	-	1.28313	-	-1.68225
comp138193_c1_seq1	2.06	19.43	8.98	-	1.72954	-	1.8622	Up	3.6681
comp111359_c0_seq1	0.44	83.05	1.3	Up	6.58872	-	-	Up	7.85888
comp133118_c1_seq1	28.31	1.13	8.16	-	-2.18827	-	-2.07464	Down	-4.18381
comp128584_c0_seq1	0.17	27.76	1.98	Up	4.42314	-	3.17384	Up	7.6614
comp140256_c0_seq1	85.23	3.38	75.76	Down	-3.88384	-	-0.442953	Down	-4.24912
comp118527_c0_seq2	8.77	110.74	33.04	-	2.36166	-	1.64174	Up	4.08078
comp148717_c0_seq2	10.95	1.31	9.85	-	-2.30308	-	-0.427202	Down	-2.65247
comp141580_c0_seq6	19.22	3.83	5.5	-	-0.589989	-	-2.71953	Down	-3.2318
comp142295_c1_seq6	0.09	21.99	1.29	Up	4.67916	-	3.50649	Up	8.25
comp135524_c0_seq2	6.7	37.15	60.49	-	0.0138806	-	2.6864	Up	2.77774
comp143307_c0_seq2	21.72	1.45	18.2	Down	-4.25688	-	-0.345792	Down	-4.52465
comp144486_c3_seq3	164.58	18.39	117.36	-	-2.10288	-	-0.754553	Down	-2.77983
comp136542_c1_seq7	36.97	275.18	69.06	Up	2.95779	-	0.630143	Up	3.66549
comp131174_c0_seq1	50.56	6.19	69.17	Down	-2.87999	-	0.183546	Down	-2.61882
comp146286_c4_seq3	12.55	64.55	3.02	Up	5.05221	-	-2.30668	Up	2.82312
comp140367_c0_seq1	12.43	1.24	14.63	Down	-3.97428	-	-0.238762	Down	-4.13496
comp144303_c2_seq9	2.53	8.36	3.1	Up	2.71359	-	-0.513632	-	2.27739
comp145455_c1_seq7	32.02	5.83	7.5	-	-0.04262	Down	-3.61365	Down	-3.57858
comp133341_c0_seq1	300.33	0.13	31.64	Down	-7.13615	Down	-3.51216	Down	-10.5595
comp141705_c1_seq1	3.4	21.29	75.75	-	-1.19977	Up	4.20031	Up	3.07744
comp130802_c0_seq1	0.88	142.12	1.06	Up	7.66627	-	-0.00598519	Up	7.73692
comp138563_c3_seq3	2.78	20.72	12.5	-	1.35683	-	1.90511	Up	3.3377
comp137105_c0_seq30	38.95	0.8	3.26	-	-0.822176	Down	-3.75723	Down	-4.50157
comp128340_c0_seq1	26.78	2.15	60.04	Down	-4.16331	-	0.918159	Down	-3.16743
comp142823_c2_seq11	65.52	2.91	18.46	-	-1.82105	-	-1.96332	Down	-3.7067
comp149001_c1_seq1	13.06	1.25	6.42	-	-1.77247	-	-1.28696	Down	-2.98121
comp148543_c0_seq1	8.52	50.14	2.77	Up	4.10089	-	-2.01879	-	2.15969
comp141539_c2_seq1	3.94	58.48	3.03	Up	4.89497	-	-0.631622	Up	4.33876
comp131401_c0_seq1	3.55	39.79	4.14	Up	3.87784	-	-0.0617122	Up	3.89344
comp118779_c0_seq1	2.34	11.46	1.95	Up	3.16462	-	-0.523205	-	2.71802
comp142458_c0_seq1	0.26	18.61	218.67	Down	-2.95517	Up	9.46146	Up	6.583
comp129132_c0_seq1	1.72	9.83	1.27	Up	3.51194	-	-0.830345	Up	2.7585
comp136491_c1_seq10	8.75	21.89	2.56	Up	3.92134	-	-2.06693	-	1.93199
comp136693_c5_seq3	2.65	92.55	12.92	Up	3.36934	-	2.11364	Up	5.55978
comp141407_c0_seq4	2.1	20.67	4.29	Up	3.38461	-	0.90848	Up	4.37018
comp134252_c0_seq6	13.06	1.22	7.2	-	-1.84355	-	-1.13514	Down	-2.9008
comp145078_c1_seq2	9.62	109.49	26.15	Up	2.60152	-	1.24328	Up	3.92138
comp139205_c1_seq1	413.51	5.59	398.42	Down	-5.55272	-	-0.322202	Down	-5.79728
comp148743_c1_seq7	7.99	38.47	7.87	Up	3.21812	-	-0.347449	Up	2.94822
comp135389_c2_seq7	0.42	8.57	1.74	Up	3.6876	-	3.04341	Up	6.79548
comp134553_c0_seq1	1.01	16.38	3.66	Up	2.76708	-	1.59026	Up	4.4337
comp127423_c0_seq1	0.82	95.9	2.95	Up	5.63162	-	1.56684	Up	7.27401
comp140921_c1_seq1	16.65	1.78	18.83	Down	-2.80135	-	-0.0912946	Down	-2.815
comp147553_c1_seq7	136.74	14.33	73.49	-	-2.43478	-	-1.09214	Down	-3.44931
comp140757_c0_seq1	7.65	45.71	7.58	Up	3.23373	-	-0.277528	Up	3.0329
comp121505_c0_seq1	2.7	21.01	2.67	Up	3.59855	-	-0.273355	Up	3.39936
comp148662_c1_seq1	17.49	5.1	55.81	Down	-2.85121	-	1.40531	-	-1.3683
comp110617_c0_seq2	1.77	18.09	5.63	-	2.29967	-	1.15809	Up	3.52928
comp136523_c1_seq1	0.23	23.04	1.96	Up	4.15558	-	2.77651	Up	7.00579
comp141999_c0_seq2	38.89	2.06	28.53	Down	-3.18601	-	-0.719078	Down	-3.82744
comp145253_c0_seq1	23.29	22.25	9.51	-	-0.425694	-	-2.23161	Down	-2.57966
comp81298_c1_seq1	0.24	48.01	1.64	Up	5.48477	-	2.46312	Up	8.01247
comp123632_c2_seq1	0.98	11.22	2.61	Up	2.7113	-	1.14079	Up	3.92836
comp134680_c1_seq1	34.3	1.14	11.09	Down	-2.67549	-	-1.89681	Down	-4.49453
comp130464_c0_seq8	160.74	15.08	16.81	-	0.896529	Down	-3.95158	Down	-2.97734
comp137738_c0_seq1	105.57	4.87	47.08	Down	-2.6646	-	-1.42695	Down	-4.01391
comp107774_c0_seq1	4.52	19.94	7.5	-	2.02769	-	0.462898	Up	2.56772
comp130550_c0_seq2	2.76	1.92	57.12	Down	-4.28009	Up	4.10534	-	-0.0973127
comp105750_c0_seq1	0.8	7.25	1.13	Up	3.30306	-	0.20214	Up	3.57833
comp132401_c1_seq1	0.99	1.02	11.33	Down	-2.86475	Up	3.23735	-	0.449588
comp141976_c1_seq2	19.37	1	2.27	-	-0.577724	Down	-3.36165	Down	-3.86159
comp144434_c0_seq1	42.89	2.3	13.01	-	-2.42095	-	-2.08673	Down	-4.42997
comp143970_c1_seq1	25.85	1.54	5.58	-	-1.17487	-	-2.4864	Down	-3.58305
comp142565_c0_seq1	89.63	229.65	43.95	Up	2.53659	-	-1.45541	-	1.15878
comp125397_c0_seq1	23.72	118.54	121.59	-	0.599257	-	2.09114	Up	2.76777
comp138135_c1_seq6	9.89	2.72	32.38	Down	-3.53451	-	1.28768	-	-2.16914
comp132714_c0_seq1	23.46	1.19	4.61	-	-1.34443	-	-2.61436	Down	-3.88098
comp126927_c1_seq1	248.33	1024.55	1039.1	-	0.588127	-	1.79676	Up	2.46248
comp143584_c0_seq1	32.98	3.63	45.78	Down	-3.05633	-	0.204734	Down	-2.77397
comp140313_c0_seq8	0.07	5.78	1.02	Up	2.9159	Up	4.2005	Up	7.18069
comp138792_c0_seq1	2.86	1.6	3.58	Down	-3.68662	-	-0.0048442	Down	-3.6104
comp148534_c0_seq2	64.54	6.66	30.78	-	-2.18895	-	-1.36468	Down	-3.47601
comp136819_c0_seq3	7.99	2.73	15	Down	-3.27927	-	0.62011	-	-2.58085
comp136681_c1_seq1	19.55	1.37	36.93	Down	-4.11259	-	0.643223	Down	-3.39126
comp139306_c2_seq1	99.03	3.62	109.85	Down	-4.30048	-	-0.109052	Down	-4.33185
comp140094_c1_seq1	41.21	2.56	4.1	-	-0.0511955	Down	-3.58891	Down	-3.56176
comp132577_c0_seq3	46.54	1.03	20.47	Down	-3.63404	-	-1.46382	Down	-5.01877
comp125345_c0_seq7	21.25	94.37	47.49	-	1.60585	-	0.898879	Up	2.58228
comp144232_c2_seq1	0.6	18.45	1.05	Up	4.73953	-	0.537418	Up	5.3531
comp137153_c0_seq2	4.59	31.28	10.62	-	2.05487	-	0.994469	Up	3.12676
comp117884_c1_seq1	1.41	51.1	3.7	Up	4.42288	-	1.10244	Up	5.59973
comp139126_c1_seq1	72.21	6.96	90.21	Down	-3.34603	-	0.115737	Down	-3.15257
comp144332_c0_seq1	4.46	27285.1	4.12	Up	12.8992	-	-0.17329	Up	12.8033
comp142523_c0_seq1	40.79	3.75	31.42	-	-2.35722	-	-0.579045	Down	-2.85862
comp140695_c0_seq5	0.47	2.21	3.27	Up	2.71398	-	2.61993	Up	5.40615
comp143110_c2_seq1	1.32	18.15	2.98	Up	3.22812	-	0.902825	Up	4.20503
comp142956_c0_seq8	157.24	7.75	228.02	Down	-3.58676	-	-0.0632698	Down	-3.5724
comp125499_c0_seq2	0.99	21.93	2.18	Up	3.87078	-	0.839976	Up	4.78608
comp122477_c0_seq1	224.58	3673.01	1334.74	-	2.07189	-	2.30339	Up	4.45287
comp126504_c1_seq1	14.74	1.6	2.99	-	-0.447656	-	-2.68294	Down	-3.05271
comp138351_c0_seq2	13.57	2.94	41.25	Down	-3.16244	-	1.3288	-	-1.75601
comp146308_c1_seq1	8.23	1.21	16.67	Down	-3.17974	-	0.750613	-	-2.3514
comp135644_c1_seq1	261.11	7.33	159.15	Down	-3.83166	-	-0.982418	Down	-4.73642
comp121164_c0_seq1	3.11	31.29	30.19	-	0.658323	Up	3.00744	Up	3.74299
comp137172_c0_seq2	1.23	59.85	4.17	Up	4.46799	-	1.59854	Up	6.14038
comp99573_c0_seq1	2.39	10.15	2.15	Up	2.85031	-	-0.397258	-	2.52988
comp138059_c0_seq2	1.28	1.19	10.98	Down	-2.59217	Up	2.85932	-	0.344497
comp128215_c0_seq4	0.89	6.69	1.04	Up	3.76954	-	-0.934164	Up	2.91209
comp137499_c1_seq1	219.72	15.36	218.62	Down	-3.22794	-	-0.275777	Down	-3.42611
comp118627_c0_seq3	4.67	23.77	11.7	-	1.67631	-	1.00956	Up	2.7632
comp147853_c0_seq2	125.8	22.03	156.44	Down	-2.66972	-	0.0665928	Down	-2.52552
comp114376_c0_seq1	19.78	4.63	45.54	Down	-2.67808	-	0.934388	-	-1.66601
comp128404_c0_seq3	1.92	15.52	3.77	Up	2.67861	-	0.703452	Up	3.45912
comp135106_c0_seq1	2.65	3.03	49.45	Down	-3.38227	Up	3.95898	-	0.653461
comp135705_c1_seq2	0.47	11.3	2.28	Up	2.9296	-	2.56682	Up	5.57015
comp143804_c0_seq2	32.64	2.07	13.77	-	-2.13594	-	-1.50919	Down	-3.56738
comp139719_c1_seq1	1.17	36.29	22.49	-	1.32211	Up	4.22385	Up	5.62287
comp137585_c0_seq2	40.87	553.43	30.99	Up	4.72757	-	-0.657842	Up	4.14731
comp148535_c0_seq13	8.31	2.42	3.12	-	-1.14932	-	-2.3813	Down	-3.45288
comp145857_c0_seq1	27.64	0.14	3.46	Down	-3.98934	Down	-3.26431	Down	-7.17481
comp135875_c0_seq2	0.99	7.81	2.09	Up	2.79038	-	2.32138	Up	5.18553
comp140418_c1_seq1	1.27	12.71	4.24	-	2.03776	-	1.47195	Up	3.58682
comp143493_c0_seq1	1.79	42.99	6.08	Up	2.864	-	1.114	Up	4.05523
comp111717_c0_seq1	143.02	19.15	219.61	Down	-2.90317	-	0.351224	Down	-2.47432
comp132135_c0_seq1	1.53	2.44	10.46	Down	-3.1764	-	2.6657	-	-0.433285
comp130049_c3_seq2	1.14	21.39	1.84	Up	4.86226	-	0.0822487	Up	5.01884
comp146053_c2_seq1	19.11	2.31	42.24	Down	-3.58922	-	0.875678	Down	-2.63588
comp136621_c4_seq1	0.56	31.76	1.65	Up	4.87258	-	-	Up	6.19706
comp140904_c0_seq10	47.67	3.21	22.19	-	-2.41936	-	-1.38101	Down	-3.72264
comp145201_c2_seq4	14.72	36.12	7.02	-	-0.692232	-	-2.28218	Down	-2.89667
comp143658_c0_seq24	1.3	8.28	2.93	-	1.91339	-	0.833453	Up	2.82405
comp131976_c0_seq2	3.91	31.93	11.2	-	2.1205	-	1.27215	Up	3.46969
comp144354_c1_seq4	197.61	0.22	30	Down	-6.75421	Down	-2.99046	Down	-9.66307
comp134163_c0_seq1	6.65	30.08	6.49	Up	2.81239	-	-0.292222	Up	2.59768
comp139732_c0_seq1	3.4	1.09	12.41	Down	-2.89586	-	1.59386	-	-1.22432
comp134569_c0_seq1	4.43	32.89	16.88	-	1.59919	-	1.65702	Up	3.33246
comp136605_c0_seq1	385.21	0.13	35.59	Down	-7.50154	Down	-3.70468	Down	-11.1271
comp138012_c0_seq7	3.52	1.86	39.82	Down	-3.23796	-	2.90923	-	-0.251553
comp137065_c0_seq1	1.26	4.91	5.56	-	1.50601	-	1.69455	Up	3.27674
comp127761_c0_seq4	16.59	1.61	20.95	Down	-3.45354	-	0.0555242	Down	-3.32005
comp137443_c2_seq1	3.29	21.45	1.9	Up	3.91958	-	-0.842298	Up	3.15199
comp142344_c0_seq1	0.43	19.01	2.98	Up	3.30306	-	-	Up	5.75819
comp122691_c0_seq2	0.5	34.04	1.04	Up	5.62883	-	0.799789	Up	6.50308
comp145168_c0_seq1	27.77	6.33	149.54	Down	-3.39309	-	1.41843	-	-1.89703
comp130873_c1_seq1	0.08	4.89	1.19	Up	3.12015	-	3.04341	Up	6.22806
comp133912_c2_seq20	19.87	39.49	4.94	Up	3.45117	-	-1.98936	-	1.5394
comp143390_c2_seq5	4.55	1.29	11.56	Down	-4.16396	-	1.06709	Down	-3.01899
comp146606_c1_seq2	8.85	1.63	22.43	Down	-3.19567	-	1.3889	-	-1.72914
comp136847_c0_seq1	160.01	3.19	86.54	Down	-4.14795	-	-1.15474	Down	-5.2249
comp134265_c1_seq1	69.18	8.21	43.04	-	-1.78689	-	-0.953341	Down	-2.66261
comp133679_c2_seq3	0.71	7.38	1.23	Up	2.96012	-	0.356418	Up	3.39285
comp141588_c3_seq1	31.59	1.21	13.71	-	-2.8611	-	-1.47647	Down	-4.25891
comp130522_c1_seq2	4.55	34.83	6.77	Up	2.96326	-	0.294617	Up	3.33521
comp85091_c0_seq1	19.02	1.22	15.89	-	-3.02425	-	-0.523031	Down	-3.46758
comp133517_c3_seq2	0.32	38.84	1.03	Up	5.83313	-	1.39636	Up	7.30065
comp138877_c1_seq1	5.77	44.13	3.66	Up	4.19895	-	-0.916655	Up	3.35967
comp61766_c0_seq1	1.12	5221.89	115.16	Up	6.1066	Up	6.41138	Up	12.5949
comp59325_c0_seq1	4.14	50.71	8.14	Up	3.28951	-	0.705301	Up	4.06644
comp134812_c1_seq1	0.56	7.1	1.59	Up	2.76184	-	1.24107	Up	4.0777
comp143383_c0_seq1	13.97	1.26	4.63	-	-1.30445	-	-1.85362	Down	-3.08035
comp144062_c2_seq2	50.03	10.83	23.81	-	-0.934018	-	-1.74256	Down	-2.59895
comp139708_c2_seq1	192.43	8.56	48.84	-	-1.9096	-	-2.24696	Down	-4.07894
comp138600_c0_seq1	24.08	2.78	16.26	-	-1.94339	-	-0.839072	Down	-2.7048
comp133097_c5_seq1	1.1	12.5	2.05	Up	3.2187	-	0.617654	Up	3.91234
comp144741_c1_seq2	3.58	4.7	15.72	Down	-3.38363	-	1.82524	-	-1.48074
comp149011_c0_seq1	26.19	1.1	5.98	-	-1.83061	-	-2.38877	Down	-4.14138
comp145045_c0_seq4	45.32	4.93	11.52	-	-1.225	-	-2.39247	Down	-3.5398
comp148199_c1_seq3	0.66	11.35	2.95	Up	2.82217	-	1.85044	Up	4.74935
comp134493_c2_seq3	42.78	5.64	31.12	-	-2.11133	-	-0.641047	Down	-2.67466
comp143077_c3_seq1	50.74	0.48	5.58	-	-2.80087	Down	-3.47288	Down	-6.19009
comp136551_c1_seq2	7.68	77.49	32.06	-	1.71977	-	1.66067	Up	3.45793
comp108719_c0_seq5	1.2	10.02	0.11	Up	6.66814	-	-	Up	6.47781
comp85903_c0_seq1	1.64	21.21	3.66	Up	3.16883	-	0.872523	Up	4.1129
comp144763_c1_seq2	1.45	23.11	1.02	Up	3.31272	-	0.514711	Up	3.90433
comp143356_c1_seq3	6.16	22.6	5.12	Up	2.96502	-	-0.938783	-	2.10375
comp142287_c0_seq2	67.51	1.29	33.76	Down	-4.10778	-	-1.26326	Down	-5.29334
comp146517_c5_seq3	431.17	15.19	257.19	Down	-3.30342	-	-1.02081	Down	-4.24654
comp146067_c1_seq4	37.66	12.71	5.29	-	0.186866	Down	-3.13999	Down	-2.87548
comp144414_c0_seq4	41.17	5.6	27.87	-	-1.94715	-	-0.861901	Down	-2.73142
comp112365_c0_seq1	518.2	11094.5	3626.97	-	2.24386	-	2.54073	Up	4.86218
comp140675_c0_seq1	0.64	21.39	4.42	Up	2.88523	-	2.51346	Up	5.47329
comp125269_c0_seq1	14.15	0.1	1.75	Down	-3.51395	Down	-3.27908	Down	-6.71236
comp146615_c0_seq1	0.76	32.39	1.26	Up	5.9674	-	-0.125384	Up	5.91712
comp130523_c0_seq1	10.31	132.29	5.71	Up	5.14782	-	-1.11647	Up	4.10881
comp137108_c0_seq1	59.52	4.08	37.92	Down	-5.14096	-	-0.722683	Down	-5.78555
comp147376_c1_seq2	53.36	14.35	78.55	Down	-3.60056	-	-0.335008	Down	-3.85792
comp146823_c0_seq1	16.95	1.96	34.77	Down	-3.54195	-	0.762418	Down	-2.70186
comp134893_c1_seq2	165.06	11.41	106.89	Down	-2.54999	-	-0.531654	Down	-3.00404
comp134978_c3_seq2	3.22	16.38	4.04	Up	2.62481	-	0.0687535	Up	2.77076
comp134727_c1_seq1	1.3	4.62	3.98	-	1.81726	-	1.76064	Up	3.65377
comp136077_c0_seq1	0.33	14.24	2.28	Up	3.83728	-	1.6931	Up	5.6015
comp128373_c0_seq1	0.06	6.98	1.62	Up	3.64083	-	2.90815	Up	6.60183
comp135853_c1_seq2	28.05	1.34	3.58	-	-0.818472	-	-3.14727	Down	-3.88381
comp132261_c4_seq3	19.5	0.21	2.34	-	-2.81445	Down	-3.33608	Down	-6.07114
comp131954_c1_seq10	4.07	20.54	9.96	-	2.17863	-	1.13179	Up	3.38684
comp146002_c1_seq2	149.48	7.12	40.37	-	-1.90266	-	-2.1584	Down	-3.98345
comp136762_c1_seq1	3.34	12.97	1.27	Up	4.05815	-	-1.58458	-	2.55064
comp140262_c0_seq1	61.59	23.84	2.33	Up	4.1558	Down	-4.69158	-	-0.457993
comp140085_c0_seq1	89.81	0.78	6.8	-	-2.51467	Down	-3.98976	Down	-6.42657
comp118810_c0_seq1	181.93	89515.2	649.78	Up	7.72917	-	1.56493	Up	9.37166
comp140114_c0_seq1	0.2	18.84	2	Up	3.96775	-	2.93392	Up	6.97251
comp137994_c0_seq1	1.05	37.19	4.9	Up	3.54577	-	1.94089	Up	5.56048
comp126145_c0_seq1	3.6	19.91	4.69	Up	2.67581	-	0.127681	Up	2.88092
comp149377_c0_seq5	32.8	1.66	6.4	Down	-2.79265	-	-2.6755	Down	-5.39045
comp141530_c1_seq1	10.72	46.32	66.8	Down	-2.92682	Up	3.58675	-	0.73734
comp143923_c0_seq5	1.15	13.9	4.28	-	1.49789	-	1.61126	Up	3.18631
comp148373_c0_seq4	1.52	116.26	20.34	Up	2.8104	-	2.54595	Up	5.43351
comp121897_c0_seq1	0.38	30.35	5.97	Up	2.97585	-	3.64788	Up	6.6881
comp144195_c1_seq3	30.26	0.86	2.94	-	-1.16848	Down	-3.63121	Down	-4.7219
comp139309_c0_seq2	35.95	4.69	23.14	-	-1.69507	-	-0.904114	Down	-2.52155
comp137982_c1_seq1	168.44	18.83	109.93	-	-2.47045	-	-0.987346	Down	-3.38018
comp149360_c0_seq1	51.6	2.47	10.58	-	-1.94959	-	-2.62421	Down	-4.49617
comp124480_c0_seq1	397.84	5.94	191.14	Down	-4.40171	-	-1.32589	Down	-5.64995
comp130550_c1_seq3	2.8	0.09	35.5	Down	-7.07807	Up	3.49587	-	-3.49975
comp135924_c3_seq2	1.31	14.19	5.56	-	1.93615	-	1.59762	Up	3.60883
comp147412_c0_seq5	0.94	15.36	2.69	Up	3.02189	-	1.38172	Up	4.47887
comp118607_c0_seq1	36.62	614.79	389.72	-	1.25751	Up	3.14293	Up	4.47802
comp141132_c2_seq4	8.01	55.66	18.64	-	2.19709	-	0.951507	Up	3.22583
comp132910_c0_seq1	2.25	55.09	8.87	Up	3.28895	-	1.6931	Up	5.0532
comp108556_c0_seq1	0.26	7.82	1.01	Up	3.54504	-	-	Up	5.21419
comp140595_c0_seq10	27.42	9.59	4.72	-	1.69947	Down	-2.82217	-	-1.04505
comp115114_c0_seq1	978.74	8417.89	4757.91	-	1.44236	-	2.01381	Up	3.53376
comp145329_c3_seq1	1.84	62.02	16.75	-	2.53374	-	2.89467	Up	5.50062
comp142228_c1_seq1	61.22	5.89	20.77	-	-1.21006	-	-1.82832	Down	-2.96072
comp147004_c1_seq2	220.95	1.48	89.1	Down	-5.40549	-	-1.59347	Down	-6.92014
comp148270_c1_seq1	9.2	1.58	14.97	Down	-2.63948	-	0.434395	-	-2.12746
comp132892_c0_seq2	70.41	3.48	51.99	Down	-3.29672	-	-0.707043	Down	-3.92607
comp142946_c0_seq3	103.35	2.14	178.23	Down	-5.93585	-	0.317355	Down	-5.54073
comp144649_c0_seq3	0.82	28.53	2.25	Up	3.49146	-	1.34135	Up	4.90932
comp135166_c0_seq1	6.75	8.9	1.88	Up	2.84766	-	-2.11014	-	0.815119
comp129765_c0_seq1	2.56	15.11	4.57	-	2.34657	-	0.566322	Up	2.98933
comp114129_c0_seq2	6.6	90.01	32.75	-	2.07152	-	2.0416	Up	4.19044
comp133497_c1_seq1	83.73	741.64	501.2	-	1.17321	-	2.31323	Up	3.56403
comp147349_c0_seq4	55.36	4.92	65.17	Down	-3.14398	-	-0.060562	Down	-3.1269
comp145721_c0_seq2	56.51	2.23	28.15	Down	-2.85231	-	-1.29094	Down	-4.0656
comp148821_c1_seq1	3.22	33.59	4.22	Up	3.62077	-	-	Up	3.82234
comp131315_c0_seq3	0.05	97.8	3.98	Up	4.62019	Up	5.45083	Up	10.1352
comp142859_c1_seq1	6.97	48.1	39.65	-	0.902754	-	2.23945	Up	3.21928
comp138579_c2_seq2	1.68	21.31	18.34	-	0.844107	-	3.10499	Up	4.02371
comp136466_c1_seq1	37.5	0.57	3.47	-	-1.56753	Down	-3.77986	Down	-5.26342
comp134200_c1_seq1	29.77	2.86	47.88	Down	-3.44942	-	0.42283	Down	-2.94883
comp147197_c1_seq1	11.84	440.22	25.16	Up	6.61002	-	0.767954	Up	7.45545
comp140355_c0_seq1	0.03	41.29	4.62	Up	2.99299	Up	5.944	Up	8.98919
comp128953_c1_seq1	2.48	44.03	4.63	Up	3.74863	-	0.636891	Up	4.46244
comp135037_c0_seq1	109.23	5.07	27.85	-	-1.85206	-	-2.23979	Down	-4.01419
comp117260_c0_seq1	2.5	19.63	4.6	Up	2.7188	-	0.610045	Up	3.40475
comp128711_c1_seq1	11.51	0.22	1.58	-	-2.94175	Down	-3.57655	Down	-6.43861
comp145349_c0_seq1	30.78	0.87	3.86	-	-1.53835	Down	-3.26259	Down	-4.72289
comp144571_c1_seq1	2.82	30.02	4.37	Up	3.38367	-	0.355112	Up	3.81616
comp145541_c1_seq4	5.79	23.24	14.71	-	1.22884	-	1.15437	Up	2.46076
comp141730_c1_seq2	4.15	1.18	7.54	-	-2.72629	-	-0.493641	Down	-3.14131
comp137991_c2_seq1	65.41	4.63	22.88	-	-1.67934	-	-1.79561	Down	-3.3973
comp147275_c0_seq3	20.08	5.52	5.03	-	-0.689619	-	-2.62917	Down	-3.24108
comp143838_c1_seq1	169.05	0.57	6.96	Down	-3.00785	Down	-4.87129	Down	-7.80127
comp141946_c2_seq1	4.79	1.76	18.46	Down	-2.61454	-	1.78302	-	-0.753938
comp135777_c0_seq6	15.21	88.94	52.34	-	1.29096	-	1.51244	Up	2.88093
comp130335_c0_seq1	1.63	14.17	4.37	-	2.30178	-	1.15897	Up	3.53763
comp120534_c0_seq1	1.03	16.05	1.53	Up	3.99782	-	0.300828	Up	4.37237
comp124457_c1_seq4	0.19	8.86	1.32	Up	3.34676	-	2.48439	Up	5.89995
comp149019_c0_seq6	21.7	0.81	3.39	-	-1.5486	Down	-2.93846	Down	-4.40931
comp143140_c0_seq1	68.63	3.37	8.75	-	-0.572103	Down	-3.38187	Down	-3.87634
comp146087_c0_seq1	13.76	30.45	4.21	Up	2.59825	-	-1.89496	-	0.780877
comp121237_c0_seq1	2.6	77.3	8.8	Up	3.82641	-	1.39636	Up	5.29399
comp110678_c0_seq1	4.28	11.63	1.93	Up	3.16301	-	-1.3641	-	1.87614
comp129571_c1_seq4	29.75	6.02	1.05	-	1.40975	Down	-5.92555	Down	-4.43794
comp149065_c0_seq1	32.12	3.7	16.51	-	-2.17346	-	-1.27397	Down	-3.3698
comp141752_c2_seq1	50.61	2.5	5.77	-	-0.572426	Down	-3.39413	Down	-3.88814
comp122440_c0_seq1	0.43	11.28	1.43	Up	3.55032	-	1.4837	Up	5.10792
comp117387_c2_seq1	95.15	631.58	428.67	-	1.20585	-	1.90681	Up	3.19016
comp143763_c0_seq1	0.57	15.49	1.56	Up	4.11772	-	2.09499	Up	6.28159
comp141749_c0_seq2	218.64	0.06	20.34	Down	-7.62477	Down	-3.6894	Down	-11.2307
comp128625_c0_seq1	58.7	2.38	21.89	Down	-2.5962	-	-1.6906	Down	-4.20904
comp137561_c0_seq1	50.32	2.23	18.35	-	-2.43183	-	-1.72383	Down	-4.07792
comp135849_c0_seq1	3.59	22.76	3.61	Up	3.07939	-	-0.167199	Up	2.98895
comp139158_c1_seq34	3.56	13.44	5.04	Up	3.20495	-	0.612443	Up	3.8943
comp147399_c0_seq3	18.99	1.42	13.93	Down	-3.00619	-	-0.709999	Down	-3.63853
comp118117_c0_seq1	0.74	11.2	1.46	Up	3.54882	-	0.708378	Up	4.32996
comp148820_c0_seq1	0.03	10.33	1.12	Up	3.63173	Up	5.01913	Up	8.71506
comp145548_c2_seq1	251.9	13.82	229.43	Down	-3.43399	-	-0.40252	Down	-3.75887
comp144015_c2_seq13	4.83	12.4	2.54	Up	3.23809	-	-1.41361	-	1.90204
comp133295_c1_seq1	1.54	61.2	1.53	Up	5.93141	-	-0.275598	Up	5.73123
comp131287_c3_seq1	0.34	13.59	1.47	Up	3.80829	-	1.8352	Up	5.71584
comp147361_c0_seq6	5.45	1.81	18.25	Down	-3.34774	-	1.26939	-	-2.0007
comp138892_c2_seq1	0.05	15.39	1.4	Up	4.0519	Up	4.42497	Up	8.54539
comp137835_c0_seq1	2.39	13.95	16.16	-	0.262711	-	2.31752	Up	2.65756
comp140682_c1_seq1	232.73	3.37	26.04	-	-2.34111	Down	-3.42824	Down	-5.69143
comp148096_c1_seq6	9.92	0.33	1.05	-	-1.06887	Down	-3.50316	Down	-4.49407
comp143008_c1_seq1	71.57	4.78	38.27	-	-2.40216	-	-1.17209	Down	-3.49664
comp147190_c0_seq2	29.79	1.14	1.84	-	0.0651606	Down	-4.36435	Down	-4.22143
comp127767_c0_seq1	3.31	26.8	3.92	Up	3.38144	-	-0.0237313	Up	3.43494
comp148426_c1_seq3	1.01	6.97	0.48	Up	4.65556	-	-1.31931	Up	3.41371
comp129916_c0_seq1	2.38	80.03	7.57	Up	3.96998	-	1.43057	Up	5.47709
comp148390_c1_seq1	43.21	109.43	26.29	Up	2.70157	-	-1.00982	-	1.76932
comp136312_c1_seq1	1.15	44.86	5.19	Up	3.72822	-	1.8946	Up	5.698
comp131641_c1_seq2	3.64	38.86	28.24	-	0.892573	-	2.57805	Up	3.54793
comp146042_c0_seq1	15.36	1.3	71.6	Down	-5.14812	-	1.95449	Down	-3.11516
comp138257_c3_seq2	264.86	2113.04	1315.93	-	1.29114	-	2.04712	Up	3.41585
comp148657_c1_seq2	36.38	1.55	29.28	Down	-3.55159	-	-0.4787	Down	-3.95259
comp85288_c0_seq1	1.04	15.06	2.82	Up	3.02247	-	1.16913	Up	4.26605
comp141246_c1_seq1	9.95	20.07	5.44	Up	2.67033	-	-1.3101	-	1.43778
comp121156_c0_seq1	0.84	70.96	9.02	Up	3.58377	Up	3.15036	Up	6.81019
comp141128_c1_seq1	38.7	7.44	6.38	-	0.827023	Down	-2.86924	-	-1.96457
comp145293_c1_seq1	186.99	1.14	17.17	Down	-3.28234	Down	-3.71266	Down	-6.91643
comp139469_c2_seq2	0.31	12.12	1.06	Up	4.77419	-	1.03458	Up	5.88381
comp125267_c0_seq1	6.74	111.81	4.63	Up	5.21755	-	-0.801733	Up	4.49289
comp146286_c2_seq1	9.8	252.11	2.19	Up	7.45758	-	-2.42674	Up	5.10843
comp124465_c3_seq1	0.48	19.82	3.34	Up	3.19	-	2.48439	Up	5.7432
comp144286_c1_seq1	1.08	7.03	1.88	-	2.50243	-	0.537418	Up	3.11608
comp116715_c0_seq1	2.46	21.83	12.5	-	1.43176	-	2.07078	Up	3.57852
comp148996_c0_seq2	9.17	1.17	13.7	Down	-2.89477	-	0.314522	Down	-2.50262
comp146277_c0_seq2	145.61	1.45	28.93	Down	-3.66138	-	-2.61489	Down	-6.19857
comp136415_c0_seq3	52.93	7.91	5.48	-	1.10242	Down	-3.44954	-	-2.26948
comp137868_c2_seq1	56.33	3.57	120.94	Down	-5.24852	-	0.873675	Down	-4.29714
comp148555_c1_seq1	22.3	10.83	1.07	Up	3.94441	Down	-4.65459	-	-0.632535
comp147983_c0_seq6	12.51	1.22	5.56	-	-1.80527	-	-1.49699	Down	-3.22453
comp147382_c0_seq1	55.93	4.39	17.4	-	-1.38572	-	-1.95297	Down	-3.26107
comp145373_c0_seq3	4.02	9.19	45.75	Down	-2.80449	Up	3.12119	-	0.394201
comp118620_c0_seq1	1.04	39.34	5.36	Up	3.51526	-	2.06311	Up	5.65263
comp137512_c1_seq1	1	42.57	18.9	-	1.81113	Up	3.93132	Up	5.81324
comp140353_c0_seq2	59.44	1.6	26.35	Down	-3.45364	-	-1.38628	Down	-4.76215
comp137932_c0_seq1	15.71	11.24	2.36	Up	2.85824	Down	-3.00241	-	-0.0664847
comp139905_c0_seq4	32.94	2.3	11.41	-	-2.04389	-	-1.61891	Down	-3.585
comp149554_c2_seq1	4.35	53.65	1.11	Up	6.1926	-	-2.21397	Up	4.05611
comp144977_c1_seq1	0.63	45.87	2.5	Up	4.80885	-	-	Up	6.47781
comp143392_c0_seq1	1.17	8.89	0.7	Up	4.26547	-	-1.00577	Up	3.33703
comp113939_c1_seq1	78.22	2.53	65.01	Down	-4.13075	-	-0.558644	Down	-4.61091
comp142382_c0_seq1	1.8	9.77	8.34	-	0.850823	-	1.93536	Up	2.8621
comp146721_c0_seq16	8.25	29.27	24.39	-	1.07011	-	1.45097	Up	2.59858
comp130784_c0_seq1	88.42	10.37	58.55	-	-1.87185	-	-0.862857	Down	-2.65701
comp141398_c1_seq5	17.22	1.47	19.91	Down	-3.2274	-	-0.0623247	Down	-3.21171
comp147338_c0_seq6	38.75	2.05	33.48	Down	-3.55442	-	-0.677208	Down	-4.15392
comp127971_c7_seq1	80.6	1353.06	376.04	Up	3.07287	-	1.96054	Up	5.11081
comp131325_c0_seq1	1.15	39.45	1.86	Up	5.01554	-	0.418844	Up	5.51047
comp144201_c1_seq1	17.34	1.31	14.94	Down	-2.9146	-	-0.483336	Down	-3.32029
comp109688_c0_seq1	1.31	18.67	0.65	Up	5.3244	-	-	Up	4.22142
comp140363_c1_seq2	41.29	2.03	4.37	-	-1.6135	-	-2.36863	Down	-3.90395
comp143803_c1_seq1	80.89	12.35	137.66	Down	-2.87648	-	0.497483	-	-2.30139
comp115952_c0_seq1	0.51	17.84	2.51	Up	3.44922	-	-	Up	5.43037
comp145867_c0_seq9	39.7	19.21	2.64	Up	3.09035	Down	-4.22644	-	-1.05844
comp147469_c0_seq1	2.52	18.55	14.03	-	1.31046	-	1.75716	Up	3.14466
comp106040_c0_seq1	91.08	5.73	109.09	Down	-3.58684	-	-0.00219052	Down	-3.51078
comp143588_c2_seq1	14.45	1.7	13.5	-	-2.38088	-	-0.366332	Down	-2.66938
comp141640_c0_seq1	11.15	3.17	13.95	Down	-3.33323	-	0.0797822	Down	-3.17537
comp132913_c0_seq1	46.58	1.57	46.35	Down	-4.26857	-	-0.278998	Down	-4.46969
comp137394_c2_seq4	21.65	1.15	23.3	Down	-3.76969	-	-0.0930241	Down	-3.78422
comp131619_c2_seq1	1.95	24.67	10.67	-	1.88479	-	2.07484	Up	4.03205
comp117897_c0_seq1	60.01	3.47	16.79	-	-1.67319	-	-2.10627	Down	-3.70181
comp143821_c0_seq10	29.47	1.56	28.03	Down	-3.55519	-	-0.354552	Down	-3.83202
comp130473_c0_seq1	57.78	1.85	19.53	Down	-2.80261	-	-1.83324	Down	-4.55814
comp146906_c2_seq6	36.48	491.16	486.59	-	0.608577	Up	3.471	Up	4.15716
comp131578_c1_seq1	1.01	4.71	3.55	-	1.30602	-	1.6613	Up	3.04181
comp140586_c1_seq1	4.98	39.14	4.08	Up	3.88615	-	-0.535944	Up	3.42617
comp107747_c0_seq1	0.89	37.7	8.72	Up	2.72767	-	3.01419	Up	5.81671
comp135205_c0_seq1	107.13	3.45	79.9	Down	-3.93323	-	-0.691762	Down	-4.54735
comp143482_c0_seq2	9.78	14.86	3.37	Up	2.74289	-	-1.80422	-	1.01626
comp136780_c0_seq3	0.33	19.79	3.62	Up	2.85251	Up	3.29137	Up	6.21873
comp141501_c2_seq1	0.14	23.25	1.48	Up	4.06322	-	2.89467	Up	7.03005
comp134000_c2_seq1	19.35	1.43	4.27	-	-0.973329	-	-2.44589	Down	-3.34132
comp126136_c0_seq2	11.6	233.51	10.32	Up	5.17733	-	-0.336328	Up	4.91838
comp144938_c0_seq2	27.78	2.59	12.9	-	-1.83335	-	-1.28894	Down	-3.04462
comp131570_c3_seq1	20.31	25.2	4.98	Up	2.90311	-	-2.35482	-	0.6259
comp145355_c0_seq1	41.4	5.26	13.65	-	-1.10467	-	-1.92406	Down	-2.95106
comp129419_c0_seq4	1.05	7.89	7.32	-	0.596793	-	2.4732	Up	3.14501
comp143414_c0_seq4	8.1	0.29	1.65	-	-0.559989	Down	-2.95816	Down	-3.44004
comp134165_c3_seq2	1	14.08	5.75	-	1.91067	-	2.2316	Up	4.21464
comp135825_c0_seq5	90.08	8.43	88.98	Down	-2.71751	-	0.0928119	Down	-2.54709
comp141683_c3_seq2	2.08	28.25	3.27	Up	3.77711	-	-	Up	4.29062
comp141503_c0_seq2	2.02	33.49	4.31	Up	2.54539	-	0.970766	Up	3.59344
comp143738_c1_seq3	115.8	6.03	35.67	-	-1.83317	-	-2.07017	Down	-3.82557
comp147304_c0_seq1	1.6	7.15	14.92	-	-0.222862	Up	3.01797	Up	2.87256
comp139187_c0_seq1	36.92	4.34	32.22	Down	-2.77115	-	-0.0942537	Down	-2.78774
comp142150_c1_seq3	0.31	4.43	1.01	Up	3.29532	-	1.60081	Up	4.96731
comp138325_c0_seq3	1.4	12.28	2.73	Up	3.38143	-	-0.00771483	Up	3.45093
comp146930_c0_seq3	1.4	7.88	6.72	-	0.844662	-	1.91148	Up	2.83329
comp145921_c1_seq1	127.42	7.58	66.01	-	-2.46629	-	-1.21509	Down	-3.60348
comp133889_c0_seq4	0.39	22.02	2.73	Up	3.5797	-	2.84488	Up	6.49329
comp127882_c0_seq33	148.75	13.69	134.53	Down	-2.67011	-	-0.402728	Down	-2.99521
comp132367_c1_seq2	62.15	1.36	40.33	Down	-4.28451	-	-0.891559	Down	-5.09831
comp143003_c2_seq14	37.04	5.76	25.26	-	-2.29788	-	-0.876301	Down	-3.09653
comp139682_c3_seq6	46.32	3.57	22.94	-	-1.84702	-	-1.48596	Down	-3.25528
comp139410_c1_seq1	2.46	16.51	7.17	-	1.80489	-	1.27758	Up	3.15979
comp132794_c0_seq1	0.7	13.4	3.34	Up	2.60411	-	1.97668	Up	4.65757
comp122743_c2_seq2	129.79	2.18	27.35	Down	-2.9812	-	-2.72649	Down	-5.62965
comp122557_c0_seq1	459.44	4573.66	2186.64	-	1.67068	-	1.98234	Up	3.73061
comp130378_c0_seq6	1.77	18.81	3.28	Up	2.82481	-	0.0615513	Up	2.96251
comp143019_c0_seq5	49.43	1.43	22.25	Down	-3.26004	-	-1.43153	Down	-4.61383
comp147177_c0_seq2	1.01	14.32	9.37	-	0.617588	-	2.69366	Up	3.38826
comp133583_c0_seq1	10.71	2242.04	404.18	Up	3.07831	Up	4.96929	Up	8.1251
comp145922_c1_seq3	155.53	9.02	38.62	-	-1.87419	-	-2.18283	Down	-3.9794
comp106148_c0_seq1	2.19	29.81	6.45	-	2.85498	-	-	Up	4.17974
comp126154_c2_seq1	0.6	19.61	1.49	Up	4.32508	-	-	Up	5.39323
comp141326_c0_seq7	23.75	1.68	54.59	Down	-4.34412	-	0.934409	Down	-3.33176
comp133201_c3_seq1	3.06	604.62	56.75	Up	4.30218	Up	3.04295	Up	7.42133
comp131768_c1_seq1	2.32	89.42	13.11	Up	3.40645	-	2.21919	Up	5.70055
comp134499_c0_seq2	3.52	25.69	3.77	Up	2.99646	-	0.0600941	Up	3.13389
comp137084_c0_seq1	133.59	3.04	80.48	Down	-3.68259	-	-1.05081	Down	-4.65575
comp137872_c0_seq1	1.64	13.64	3.44	Up	2.58825	-	0.799064	Up	3.46457
comp130664_c0_seq1	0.76	141.1	2.08	Up	6.70147	-	1.15809	Up	7.93079
comp107025_c0_seq1	8.35	86.91	11.52	Up	3.57208	-	0.204245	Up	3.85163
comp130919_c2_seq2	122.84	17.86	130.36	Down	-3.9374	-	-0.193383	Down	-4.05316
comp118641_c0_seq1	2.76	10.34	1.12	Up	3.80538	-	-1.55412	-	2.32838
comp136112_c0_seq1	23.25	2.17	13.43	-	-2.02651	-	-1.06062	Down	-3.00948
comp140707_c0_seq5	1.13	12.68	1.7	Up	3.49242	-	0.360367	Up	3.92969
comp118590_c0_seq1	1.22	55.4	0.8	Up	6.69378	-	-0.842298	Up	5.92597
comp127384_c0_seq2	6.82	22.95	4.61	Up	2.92616	-	-0.833685	-	2.16994
comp131080_c2_seq2	1.04	22.96	1.56	Up	4.93184	-	-0.0860292	Up	4.9226
comp147548_c0_seq2	28.48	2.88	20.59	Down	-2.7136	-	-0.712872	Down	-3.34881
comp141128_c0_seq1	9.61	19.37	2.31	Up	3.31101	-	-2.38655	-	1.0021
comp136719_c0_seq2	1.67	18.28	0.82	Up	5.09362	-	-1.29615	Up	3.87485
comp147184_c2_seq13	13.46	18.19	21.9	Up	3.04616	-	-0.777007	-	2.34669
comp134831_c2_seq1	53.02	1.29	33.41	Down	-4.08932	-	-0.934695	Down	-4.94633
comp145139_c0_seq2	23.08	404.51	17.2	Up	5.12744	-	-0.658444	Up	4.5465
comp140711_c1_seq1	10.46	90.14	2.35	Up	5.87426	-	-2.41791	Up	3.53394
comp115316_c0_seq1	4.49	38.13	34.38	-	0.758981	-	2.66714	Up	3.50339
comp149011_c3_seq1	34.76	2.31	6.86	-	-0.948292	-	-2.60699	Down	-3.47722
comp124703_c0_seq1	1.17	12.61	0.82	Up	4.5465	-	-0.781836	Up	3.84042
comp132059_c0_seq1	0.84	12.33	1.22	Up	3.93947	-	0.259103	Up	4.27406
comp128965_c0_seq6	1.49	15.82	2.22	Up	3.414	-	0.29661	Up	3.78778
comp143615_c0_seq1	110.03	8.13	93.98	Down	-2.91706	-	-0.495565	Down	-3.33497
comp146776_c0_seq11	5.38	35.3	17.49	-	1.19426	-	1.31268	Up	2.58445
comp144503_c1_seq4	232.81	10.19	139.99	Down	-3.12448	-	-1.03225	Down	-4.07912
comp131760_c0_seq2	20.35	1.87	3.29	-	-0.200095	Down	-3.44684	Down	-3.56696
comp146727_c1_seq3	24.94	3.79	27.25	Down	-2.885	-	-0.187281	Down	-2.99464
comp146448_c1_seq1	3.64	21.26	6.22	Up	2.6072	-	1.17772	Up	3.86221
comp145307_c0_seq1	23.04	1.93	13.62	-	-1.79865	-	-0.782581	Down	-2.50358
comp140347_c0_seq2	37.84	4.08	40.01	-	-2.39778	-	-0.254358	Down	-2.57444
comp139249_c0_seq7	21.13	144.87	30.3	-	2.37259	-	0.341121	Up	2.79127
comp144474_c0_seq1	0.35	13.25	1.73	Up	3.54968	-	2.0027	Up	5.62131
comp145953_c0_seq4	22.82	1.02	3.06	-	-0.984843	Down	-3.1811	Down	-4.08822
comp148500_c0_seq1	1.49	14.35	2.66	Up	3.03653	-	0.562696	Up	3.67612
comp126356_c0_seq1	4.66	1.25	18.1	Down	-3.25509	-	1.68738	-	-1.49005
comp137984_c0_seq1	14.99	1.23	1.95	-	-0.050101	Down	-3.20592	Down	-3.17809
comp137615_c0_seq12	14.7	1.67	10.98	-	-2.33639	-	-0.759764	Down	-3.01838
comp132643_c1_seq1	31.99	3.53	26.28	-	-2.25373	-	-0.548912	Down	-2.72459
comp136091_c1_seq2	27.37	3.74	1.18	-	2.26523	Down	-4.79782	-	-2.45483
comp124196_c0_seq4	0.31	14.69	1.77	Up	3.76703	-	2.2553	Up	6.09834
comp138257_c1_seq1	31.4	1.02	17.01	Down	-3.46388	-	-1.15338	Down	-4.53958
comp134211_c0_seq1	0.68	14.52	1.32	Up	4.06753	-	0.6485	Up	4.7914
comp138942_c0_seq4	1.13	25.43	9.34	-	2.03196	-	2.8117	Up	4.92047
comp130062_c0_seq3	4.35	26.86	2.75	Up	4.60488	-	-1.70522	Up	2.97716
comp130945_c0_seq3	13.27	14.55	3.28	Up	2.8029	-	-2.52395	-	0.356628
comp145204_c0_seq1	17.26	2.01	18.63	Down	-2.61128	-	-0.158766	Down	-2.69243
comp134559_c0_seq1	18.72	62.99	100.76	-	0.0563581	-	2.35058	Up	2.4845
comp117612_c0_seq1	0.27	9.67	1.36	Up	4.11783	-	1.3674	Up	5.55853
comp144023_c1_seq2	7.87	31.49	5.65	Up	3.0889	-	-0.747834	-	2.41856
comp142517_c0_seq1	18.55	44.43	15.2	Up	2.53504	-	-0.752893	-	1.85973
comp120482_c0_seq2	12.07	0.28	1.42	-	-1.76109	Down	-3.30872	Down	-4.98903
comp141616_c1_seq5	9.3	771.18	6.01	Up	7.91498	-	-1.13908	Up	6.85329
comp143840_c0_seq1	0.38	60.08	41.3	Up	2.95875	Up	4.74462	Up	7.77921
comp133593_c3_seq1	2.99	7.07	2.35	Up	3.68497	-	-1.88248	-	1.87998
comp121541_c0_seq1	2.91	44.7	8.27	Up	3.05117	-	1.23722	Up	4.36513
comp142534_c1_seq2	1.51	8.25	18.03	-	-0.553084	Up	3.19125	Up	2.71552
comp143591_c0_seq5	12.39	0.17	1.18	-	-3.35687	Down	-3.70834	Down	-6.98159
comp149292_c1_seq1	3.84	18.08	3.36	Up	3.04275	-	-0.445676	-	2.67361
comp124049_c0_seq1	0.37	12.51	1.77	Up	3.41854	-	1.96391	Up	5.45708
comp131528_c0_seq2	2.51	13.35	5.75	-	2.04898	-	0.736867	Up	2.86287
comp124550_c0_seq1	316.04	19277.5	1210.68	Up	4.60074	-	1.67134	Up	6.34968
comp134102_c1_seq1	14.9	0.16	1.21	-	-2.2983	Down	-3.88676	Down	-6.10532
comp130278_c2_seq1	14.61	1.39	5.97	-	-2.11974	-	-1.59831	Down	-3.64004
comp138396_c1_seq1	12.63	43.84	1.04	Up	5.97903	-	-3.80407	-	2.25386
comp147301_c0_seq12	1.89	11.03	3.09	-	2.29167	-	0.767378	Up	3.13633
comp125013_c0_seq1	10.93	225.09	123.3	-	1.47734	Up	3.2267	Up	4.78151
comp146174_c1_seq1	1.32	7.86	5.45	-	1.13283	-	1.7742	Up	2.98413
comp135079_c1_seq1	41.97	21.2	238.36	Down	-2.84116	-	2.24105	-	-0.52257
comp135927_c1_seq2	185.45	29.65	74.87	-	-2.29593	-	-1.64312	Down	-3.86142
comp124723_c0_seq2	1	13.24	1.31	-	2.73917	-	1.3674	Up	4.17994
comp144871_c0_seq2	3.4	16.04	2.23	Up	3.44218	-	-0.875847	Up	2.64385
comp146454_c0_seq2	21.81	1.17	17.31	Down	-3.31009	-	-0.592661	Down	-3.82489
comp138299_c0_seq6	45.38	1.26	30.39	Down	-3.99648	-	-0.832758	Down	-4.75086
comp123407_c0_seq1	146.56	0.86	11.78	Down	-3.1465	Down	-3.9033	Down	-6.97105
comp131036_c1_seq5	0.89	12.58	1.1	Up	4.54796	-	0.0423076	Up	4.66503
comp126801_c0_seq3	1.02	11.19	3.41	-	2.42031	-	1.91464	Up	4.41079
comp146070_c0_seq2	2.55	63.7	17.02	-	2.05221	-	2.64347	Up	4.77306
comp147635_c1_seq1	18.31	0.31	2.77	-	-2.59707	Down	-2.97974	Down	-5.49867
comp133618_c5_seq2	5.27	48.17	14.97	-	2.39287	-	1.20815	Up	3.67448
comp134037_c0_seq1	1.1	13.14	0.76	Up	4.74505	-	-0.924442	Up	3.8974
comp149535_c1_seq1	6.24	1.66	17.45	Down	-2.79709	-	1.21625	-	-1.50323
comp135781_c1_seq2	21.82	4.8	51.47	Down	-2.82045	-	0.969903	-	-1.77292
comp128415_c0_seq1	104.66	2.9	14.16	-	-1.63784	Down	-3.14772	Down	-4.70696
comp138130_c0_seq2	61.54	5.59	54	Down	-2.66514	-	-0.45567	Down	-3.04316
comp140204_c0_seq14	4.66	68.78	10.99	Up	3.45999	-	1.07132	Up	4.60878
comp124224_c0_seq1	1.58	9.5	5.95	-	1.28222	-	1.64148	Up	3.00056
comp121350_c0_seq1	3.19	41.97	6.53	Up	3.31454	-	0.761193	Up	4.15179
comp146974_c4_seq1	39.1	1.5	8.1	-	-1.81367	-	-2.53784	Down	-4.27345
comp143333_c0_seq3	5.77	121.58	3.46	Up	5.79754	-	-0.926586	Up	4.9485
comp137392_c0_seq2	52.05	3.77	10.86	-	-0.928143	-	-2.53514	Down	-3.38562
comp146647_c3_seq4	65.86	5.4	56.49	Down	-2.78804	-	-0.48826	Down	-3.19867
comp142679_c0_seq3	1.51	11.11	20.42	-	-1.27675	Up	3.89887	Up	2.69921
comp127971_c6_seq1	16.96	59.92	13.03	Up	2.83312	-	-0.642823	-	2.26771
comp141629_c0_seq4	1.95	17.91	8	-	1.76498	-	1.76675	Up	3.60909
comp123535_c0_seq1	0.08	24.46	3.66	Up	3.34415	Up	5.0305	Up	8.42693
comp136388_c0_seq1	3.3	9.67	11.11	-	0.741339	-	2.01944	Up	2.83754
comp143879_c0_seq3	1.01	11.99	3.62	Up	2.62633	-	1.30368	Up	4.00701
comp139459_c2_seq1	25.95	1.48	50.51	Down	-4.4853	-	0.692116	Down	-3.71545
comp148371_c0_seq1	70.36	4.53	46.65	Down	-2.83308	-	-0.90173	Down	-3.6572
comp147349_c1_seq1	41.96	100.64	22.29	Up	2.80506	-	-1.17822	-	1.70438
comp138196_c0_seq1	5.68	37.57	1.75	Up	5.02596	-	-1.96437	Up	3.13915
comp147616_c2_seq1	37.76	1.04	32.48	Down	-3.98122	-	-0.768522	Down	-4.67169
comp138464_c0_seq3	1.25	7.89	2	-	2.4115	-	0.467626	Up	2.9558
comp141105_c0_seq5	56.26	1.89	57.58	Down	-4.32288	-	-0.229999	Down	-4.47519
comp118832_c0_seq1	30.95	1.66	34.26	Down	-3.7299	-	-0.121429	Down	-3.77301
comp145551_c1_seq2	21.14	2.03	21.95	Down	-2.81503	-	-0.209726	Down	-2.94711
comp146453_c0_seq1	36.12	0.22	2.25	-	-2.73944	Down	-4.27209	Down	-6.93181
comp145880_c0_seq10	68.32	0.79	4.49	-	-1.73936	Down	-4.12374	Down	-5.78529
comp145085_c3_seq1	20.99	2.02	10.76	-	-1.80768	-	-1.23207	Down	-2.96206
comp147364_c0_seq3	31.28	14.9	5.53	-	2.24011	Down	-2.79278	-	-0.475059
comp142723_c1_seq2	3.99	48.64	8.87	Up	2.8905	-	0.901634	Up	3.86947
comp139103_c0_seq3	28.73	24.99	4.38	Up	3.18509	Down	-3.00895	-	0.25375
comp129452_c0_seq7	40.1	1.4	43.09	Down	-4.62681	-	0.123628	Down	-4.42527
comp147199_c1_seq1	28.56	138.2	47.23	-	2.36166	-	0.282626	Up	2.72186
comp137367_c0_seq1	0.09	12.81	1.17	Up	4.59952	-	3.4039	Up	8.06779
comp134628_c3_seq1	3.48	80.13	10.21	Up	3.59942	-	1.27956	Up	4.95539
comp125926_c1_seq1	8.07	1.68	20.58	Down	-3.06812	-	1.52591	-	-1.46434
comp137816_c0_seq3	11.59	1.08	8.95	-	-2.45991	-	-0.620766	Down	-3.00292
comp136489_c0_seq4	0.74	83.14	4.87	Up	4.8656	-	2.28754	Up	7.22688
comp146671_c0_seq1	1.95	4.58	1.35	Up	3.09804	-	-0.751982	-	2.42312
comp131337_c2_seq1	1.17	7.9	1.09	Up	3.44262	-	-0.36921	Up	3.15059
comp139417_c2_seq2	0.6	27.11	4.33	Up	3.40258	-	2.7912	Up	6.26927
comp148885_c0_seq1	10.11	1.11	3.51	-	-1.05867	-	-1.79334	Down	-2.77436
comp122941_c0_seq1	41.97	1.15	35.29	Down	-4.31491	-	-0.518087	Down	-4.75489
comp128871_c0_seq1	5.2	9.79	1.43	Up	3.38126	-	-2.12304	-	1.33582
comp134021_c2_seq2	6.2	22.92	2.83	Up	3.5894	-	-1.1217	-	2.54489
comp136039_c2_seq2	20.39	2.28	2.52	-	0.464111	Down	-3.28497	Down	-2.74316
comp120558_c0_seq1	1.42	16.82	2.93	Up	3.12583	-	0.779567	Up	3.98229
comp143031_c1_seq1	1.9	88.65	1.88	Up	6.16663	-	-0.276876	Up	5.96598
comp139132_c0_seq16	13.85	1.24	13.33	-	-2.65686	-	-0.394775	Down	-2.97369
comp134148_c0_seq1	7.07	4.09	49.79	Down	-2.99703	-	2.54533	-	-0.374139
comp139142_c0_seq2	0.45	43.02	6.93	Up	3.39603	Up	3.77323	Up	7.24487
comp137704_c3_seq1	49.23	4.95	23.01	-	-1.60906	-	-1.36541	Down	-2.89679
comp145850_c0_seq2	155.87	2.38	29.92	Down	-3.01244	-	-2.6479	Down	-5.58271
comp145047_c0_seq4	3.54	50.67	3.37	Up	4.02851	-	-0.478896	Up	3.62694
comp125916_c0_seq1	1.38	20.86	0.78	Up	5.32128	-	-1.06088	Up	4.3356
comp147726_c1_seq7	6.14	2.21	2.31	-	-0.938736	-	-2.388	Down	-3.24886
comp145459_c0_seq1	1.73	11.16	4.28	-	1.98461	-	1.03448	Up	3.09647
comp148588_c1_seq2	3.39	16.22	9.97	-	1.27298	-	1.27306	Up	2.62357
comp138345_c1_seq1	52.18	899.56	149.25	Up	3.22845	-	1.25043	Up	4.55638
comp143754_c0_seq9	1.43	4.91	1.74	-	1.48959	-	1.98846	Up	3.55366
comp132309_c0_seq2	0.3	9.15	2.35	Up	2.97032	-	2.65401	Up	5.68897
comp136689_c2_seq1	8.34	36.47	13.91	-	1.9945	-	0.470963	Up	2.54297
comp133469_c0_seq2	95.96	2.47	51.71	Down	-3.82131	-	-1.16354	Down	-4.90718
comp126644_c1_seq1	1.33	3.39	1.42	Up	4.30161	-	-	Up	6.75663
comp144029_c3_seq1	9.74	41.7	21.72	-	1.55028	-	0.887786	Up	2.51553
comp131874_c1_seq3	0.41	8.35	1.16	Up	3.4735	-	1.28682	Up	4.83285
comp125498_c0_seq2	52.62	2.42	45.63	Down	-3.88366	-	-0.716122	Down	-4.5209
comp139078_c1_seq3	1.15	10.17	3	-	1.52675	-	1.02339	Up	2.62704
comp137975_c0_seq4	15.9	1.71	13.28	Down	-2.67538	-	-0.465375	Down	-3.06306
comp134565_c1_seq10	26.07	0.26	3.71	Down	-3.09531	Down	-3.1776	Down	-6.19353
comp126963_c0_seq1	36.3	4	9.28	-	-0.611628	-	-2.23737	Down	-2.77134
comp131977_c2_seq9	0.07	46.64	1.3	Up	5.74702	-	4.57275	Up	10.3721
comp145996_c1_seq2	27.35	1.3	16.16	Down	-3.01083	-	-1.0258	Down	-3.95882
comp146517_c0_seq1	52.67	1.82	41.06	Down	-3.85526	-	-0.625004	Down	-4.40179
comp146510_c1_seq1	186.25	10.77	92.25	-	-2.49017	-	-1.2815	Down	-3.69403
comp134639_c0_seq1	0.25	12.49	1.83	Up	3.36128	-	2.60534	Up	6.03972
comp121983_c0_seq3	2.66	11.24	1.65	Up	3.31293	-	-0.853004	-	2.53614
comp132811_c1_seq3	593.87	0.93	77.08	Down	-5.78645	Down	-3.213	Down	-8.92151
comp140601_c1_seq1	10.66	0.56	1.93	-	-1.18377	Down	-3.07474	Down	-4.18047
comp122874_c0_seq1	16	1.21	4.94	-	-1.36501	-	-1.9643	Down	-3.24943
comp148314_c1_seq8	34.09	1.65	10.04	-	-2.46056	-	-1.70409	Down	-4.08559
comp132023_c0_seq1	10.55	20.6	5.35	Up	2.53392	-	-1.25218	-	1.35932
comp142515_c2_seq3	49.75	2.62	10.34	-	-1.28949	-	-2.59164	Down	-3.80334
comp116203_c0_seq1	6.52	20.61	3.13	Up	3.34503	-	-1.31846	-	2.10377
comp140639_c2_seq1	43.38	2.03	13.59	-	-2.14352	-	-1.9426	Down	-4.00843
comp128354_c0_seq2	56.4	2.39	16.56	-	-1.89654	-	-1.95369	Down	-3.77251
comp141055_c0_seq9	43.55	2.11	45.74	Down	-3.82886	-	-0.209433	Down	-3.96062
comp144675_c0_seq4	105.29	2.51	35.61	Down	-3.07084	-	-1.76145	Down	-4.75463
comp33268_c0_seq1	0.98	52.24	1.93	Up	5.37105	-	-	Up	6.1408
comp140624_c0_seq1	93.92	5.24	98.03	Down	-3.67412	-	-0.201121	Down	-3.79752
comp144022_c3_seq2	3.48	26.9	2.3	Up	4.17415	-	-0.849404	Up	3.40038
comp139250_c0_seq1	1.01	0.55	9.7	Down	-3.54582	Up	2.99869	-	-0.469786
comp146546_c0_seq1	16.16	2.03	15.05	Down	-2.79813	-	-0.208047	Down	-2.92846
comp143450_c0_seq2	7.52	70.35	5.3	Up	4.31496	-	-0.762836	Up	3.62946
comp143525_c0_seq1	322.41	18.49	41.19	-	-0.555044	Down	-3.23706	Down	-3.7145
comp137315_c0_seq2	5.37	78.89	13.84	Up	5.37217	-	1.8102	Up	7.25906
comp139521_c0_seq2	3.04	25.75	3.06	Up	3.67725	-	-0.261573	Up	3.49302
comp146127_c1_seq1	27.1	2.22	43.51	Down	-3.6653	-	0.412786	Down	-3.17486
comp134144_c2_seq1	1.38	10.39	1.68	Up	3.23206	-	0.0146462	Up	3.32359
comp129928_c0_seq1	5.1	224.43	1.28	Up	7.92785	-	-2.08925	Up	5.91609
comp133899_c0_seq1	1.19	16.3	12.55	-	0.962519	Up	3.14816	Up	4.18719
comp134523_c3_seq2	1.14	29.33	12.43	-	2.4431	-	2.74813	Up	5.26544
comp122679_c1_seq3	4.12	26.51	3.21	Up	3.6128	-	-0.586732	Up	3.10305
comp96117_c1_seq1	55.88	1.18	38.72	Down	-4.38246	-	-0.794666	Down	-5.09785
comp142368_c1_seq3	112.23	16.23	5.66	-	0.959551	Down	-4.63581	Down	-3.59858
comp145890_c0_seq4	109.92	8.84	16.88	-	-0.221466	Down	-2.96925	Down	-3.1131
comp146873_c1_seq2	22.4	1.43	33.93	Down	-3.95852	-	0.329401	Down	-3.5514
comp139286_c0_seq1	104.67	12.14	60.5	-	-1.71226	-	-1.05928	Down	-2.69393
comp136621_c2_seq1	3.05	34.23	4.8	Up	3.38134	-	0.386144	Up	3.8437
comp118807_c0_seq2	26.31	106.85	178.85	-	-0.0285157	Up	2.97523	Up	3.02424
comp132318_c2_seq29	1.61	11.54	1.41	Up	3.79082	-	-0.620235	Up	3.24781
comp144076_c0_seq1	8.01	1.02	2.38	-	-3.90477	-	-1.00652	Down	-4.82806
comp145957_c0_seq5	0.21	7.85	1.18	Up	2.89892	-	2.65728	Up	5.62842
comp120999_c1_seq1	64.07	926.72	412.97	-	1.76799	-	2.41985	Up	4.26542
comp118651_c1_seq1	3.15	326.63	2.08	Up	7.91026	-	-0.856636	Up	7.13017
comp118856_c1_seq1	1.51	14.03	1.8	Up	3.57341	-	-0.0361066	Up	3.61453
comp141190_c1_seq2	0.51	3.02	1.47	Up	2.83654	-	3.00766	Up	5.91507
comp129604_c0_seq1	0.14	13.08	2.12	Up	3.2352	-	3.60227	Up	6.90184
comp148954_c0_seq1	37.36	5.3	218.57	Down	-4.41577	-	1.98452	-	-2.35364
comp144351_c1_seq2	6.74	87.2	0.53	Up	7.84035	Down	-3.76882	Up	4.14946
comp141324_c0_seq1	116.09	6.03	67.18	Down	-2.87856	-	-1.05796	Down	-3.85891
comp134395_c0_seq2	67.99	2.4	49.12	Down	-3.76181	-	-0.739322	Down	-4.42345
comp128067_c1_seq1	32.61	1.19	29.04	Down	-3.84751	-	-0.598434	Down	-4.36809
comp129118_c1_seq2	0.33	9.69	2.21	Up	2.75973	-	2.44299	Up	5.27369
comp134348_c2_seq1	65.12	2.81	30.76	-	-2.76197	-	-1.33911	Down	-4.02121
comp140134_c0_seq1	2.91	27.19	11.75	-	1.61597	-	1.72663	Up	3.41996
comp138372_c0_seq5	2.07	10.5	7.52	-	1.06006	-	1.57024	Up	2.70729
comp122505_c0_seq1	42.64	247.21	10.44	Up	5.1712	-	-2.29887	Up	2.94992
comp118807_c1_seq1	45.77	2124.63	520.15	Up	2.64427	Up	3.23787	Up	5.95969
comp123817_c0_seq1	80.47	1075.15	502.5	-	1.69884	-	2.37397	Up	4.15041
comp143470_c1_seq2	71.5	8.32	19.77	-	-0.770531	-	-2.23792	Down	-2.93082
comp143764_c0_seq5	0.41	21.25	2.48	Up	3.28499	-	1.74908	Up	5.11088
comp129770_c1_seq2	55.24	2.97	93.78	Down	-4.37767	-	0.494737	Down	-3.80527
comp145177_c1_seq6	1.27	8.01	16.23	-	-0.720631	Up	3.39251	Up	2.74911
comp134196_c0_seq3	40.12	5.14	26.49	Down	-2.99952	-	-1.0208	Down	-3.94256
comp131212_c0_seq1	1.44	68.12	6.89	Up	3.93901	-	1.97388	Up	5.98607
comp143257_c0_seq6	54.39	1.87	16.37	-	-2.4625	-	-1.78769	Down	-4.17248
comp143523_c0_seq6	0.08	22.29	1.22	Up	3.50579	-	2.54558	Up	6.12229
comp134846_c0_seq1	0.43	41.53	5.12	Up	3.6493	-	3.25809	Up	6.97604
comp129912_c0_seq1	2.4	12.93	0.66	Up	4.73474	-	-2.00894	Up	2.80332
comp137693_c1_seq3	58.85	1.52	22.22	Down	-3.34576	-	-1.45854	Down	-4.72645
comp118776_c0_seq2	0.32	16.28	1.37	Up	4.16951	-	1.81712	Up	6.05983
comp139996_c0_seq4	0.92	16.79	2.32	Up	3.71468	-	0.573064	Up	4.3644
comp143065_c0_seq14	93.35	16.52	12.66	-	1.11267	Down	-3.10099	-	-1.91072
comp141237_c0_seq1	489.8	24.27	273.46	Down	-2.65272	-	-1.05979	Down	-3.6349
comp135986_c1_seq2	1.31	165.08	5.36	Up	5.56515	-	1.76341	Up	7.40424
comp143895_c0_seq9	1.01	10.88	4.78	-	1.87731	-	1.99348	Up	3.94778
comp132957_c1_seq1	1.11	15.66	2.55	Up	3.22782	-	0.925607	Up	4.22946
comp126729_c0_seq2	62.65	2.15	57.17	Down	-4.12885	-	-0.402279	Down	-4.45332
comp139457_c1_seq1	2.09	29.48	6.87	Up	2.89656	-	1.62752	Up	4.60103
comp144357_c0_seq1	0.46	15.43	2.96	Up	3.08634	-	2.39919	Up	5.56183
comp134966_c1_seq1	0.24	1.14	10.94	Down	-2.65115	Up	5.22562	-	2.64947
comp127120_c2_seq2	4.67	58.97	2.11	Up	7.9017	-	-	Up	6.18233
comp147463_c0_seq3	0.7	40.57	4.61	Up	3.6533	-	2.94397	Up	6.67355
comp137579_c0_seq2	29.43	3.42	43.32	Down	-3.06699	-	0.313882	Down	-2.67548
comp124686_c0_seq2	1.5	7.22	4	-	1.58686	-	1.15094	Up	2.81459
comp141811_c0_seq1	0.11	3.58	53.79	Down	-3.16641	Up	7.82689	Up	4.73462
comp142737_c0_seq2	14.75	1.44	8.37	-	-1.82626	-	-1.11761	Down	-2.86603
comp117648_c0_seq1	21.66	102.35	13.45	Up	3.54732	-	-0.953421	Up	2.67142
comp132294_c2_seq1	1.81	12.09	1.39	Up	3.72519	-	-0.620684	Up	3.18075
comp143103_c0_seq2	14.25	1.34	10.02	-	-2.26973	-	-0.738738	Down	-2.93053
comp132727_c0_seq1	0.07	11.63	1.99	Up	3.12426	Up	4.17305	Up	7.36587
comp133895_c1_seq13	74.52	1.86	54.75	Down	-4.31224	-	-0.679437	Down	-4.91383
comp147816_c0_seq1	273.1	4.79	146.95	Down	-4.30616	-	-1.15964	Down	-5.38778
comp139107_c0_seq1	19.72	2.28	8.15	-	-1.51787	-	-1.52333	Down	-2.96351
comp85507_c0_seq1	2.25	17.96	6.35	-	2.13916	-	1.2223	Up	3.43554
comp144333_c0_seq1	32.33	2.51	78.18	Down	-4.35638	-	1.00555	Down	-3.27318
comp136735_c2_seq1	127.42	19.66	46.67	-	-0.665353	-	-2.04806	Down	-2.63576
comp138859_c0_seq1	92.78	5.4	11.18	-	-0.447592	Down	-3.32056	Down	-3.69049
comp130432_c2_seq4	3.58	8.27	2.74	Up	3.32059	-	-0.275221	Up	3.1207
comp124295_c1_seq2	52.3	2.75	35.45	-	-2.57401	-	-0.666268	Down	-3.16122
comp120806_c0_seq2	9.41	40.08	23.2	-	1.3869	-	1.23529	Up	2.69949
comp137387_c1_seq3	30.01	1.88	22.9	Down	-2.65844	-	-0.919599	Down	-3.50034
comp146860_c2_seq3	38.47	2.49	31.27	Down	-2.75071	-	-0.474967	Down	-3.14804
comp110983_c0_seq1	2.66	26.01	10.21	-	1.99223	-	1.6613	Up	3.72794
comp129140_c1_seq6	6.22	2.62	31.5	Down	-3.18707	-	2.09759	-	-1.01187
comp141287_c1_seq1	5.65	50.33	17.71	-	2.11078	-	1.37525	Up	3.56351
comp111271_c1_seq1	25.39	1.78	12.88	-	-2.17927	-	-1.22635	Down	-3.32587
comp148676_c0_seq1	18.17	2.36	19.47	-	-2.44149	-	-0.169522	Down	-2.53339
comp146262_c1_seq2	3.56	139.11	10.3	Up	4.33557	-	1.28949	Up	5.70257
comp110605_c0_seq1	1.33	12.68	0.57	Up	5.05395	-	-1.46007	Up	3.66963
comp112705_c0_seq1	5.7	49.6	2.04	Up	5.21293	-	-1.75043	Up	3.53998
comp146325_c0_seq3	1.38	423.15	1.48	Up	7.6513	-	-0.672785	Up	7.05601
comp144785_c0_seq1	32.23	3.5	31.34	Down	-2.55919	-	-0.309134	Down	-2.79067
comp131257_c0_seq1	145.04	5.9	50.19	Down	-3.30094	-	-1.77296	Down	-4.99622
comp141237_c1_seq2	0.6	25.16	1.27	Up	4.90867	-	0.80942	Up	5.79401
comp138927_c0_seq5	3.17	15.88	12.34	-	1.09701	-	2.03465	Up	3.20874
comp146112_c0_seq15	0.45	21.74	2.87	Up	2.94443	-	1.39568	Up	4.41684
comp139741_c0_seq1	8.09	16.21	4.09	Up	2.58804	-	-1.2504	-	1.4152
comp147116_c1_seq1	13.82	1	15.24	Down	-3.33472	-	-0.124321	Down	-3.38129
comp136525_c0_seq1	1.22	13.38	1.11	Up	4.19434	-	-0.407959	Up	3.86308
comp137797_c0_seq3	16.02	1.12	4.2	-	-1.10709	-	-2.55699	Down	-3.58442
comp139607_c0_seq5	23.76	4.45	45.95	Down	-3.15225	-	0.906508	-	-2.16771
comp145673_c0_seq7	3.72	1.46	25.99	Down	-3.67859	-	2.78416	-	-0.816903
comp144586_c0_seq1	1.16	24.2	2.64	Up	3.73213	-	0.899024	Up	4.7079
comp130049_c2_seq2	0.22	88.68	1.08	Up	7.12813	-	-	Up	9.109
comp145289_c0_seq7	1	22.06	17.61	-	1.94475	-	2.84562	Up	4.86748
comp139004_c0_seq1	0.72	24.85	4.06	Up	3.2493	-	2.21919	Up	5.5434
comp133875_c0_seq4	114.27	308.66	473.68	-	0.478723	-	1.93151	Up	2.48781
comp135623_c0_seq1	41.95	3.3	27.62	-	-2.37359	-	-0.884848	Down	-3.18078
comp143029_c0_seq3	13.03	0.9	1.97	-	-0.524406	Down	-2.99227	Down	-3.4388
comp132620_c2_seq1	2.75	74.97	3.09	Up	4.02503	-	1.15727	Up	5.25866
comp137461_c1_seq3	132.58	0.39	6.19	-	-4.00222	Down	-4.70142	Down	-8.61463
comp141746_c1_seq1	8.72	46.37	10.23	Up	2.79937	-	-0.03662	Up	2.84008
comp141424_c2_seq1	0.55	25.98	2.64	Up	3.87663	-	2.01258	Up	5.96023
comp138462_c0_seq3	1	9.04	2.94	-	2.08743	-	1.33459	Up	3.49921
comp137032_c0_seq1	1.52	19.4	5.19	-	2.50617	-	1.50399	Up	4.0872
comp142958_c0_seq1	67.53	2.12	38.04	Down	-3.52208	-	-1.09659	Down	-4.54024
comp147065_c0_seq8	1.18	2.62	4.33	-	-0.134504	Up	4.49208	Up	4.43243
comp139087_c1_seq5	29.05	304.91	93.22	-	2.36714	-	1.40933	Up	3.85402
comp145389_c0_seq2	94.59	2.91	60.78	Down	-3.86177	-	-0.888336	Down	-4.67242
comp137511_c0_seq3	1.9	1.29	9.45	Down	-2.85234	-	1.95657	-	-0.818204
comp125711_c1_seq3	60.27	3.62	86.62	Down	-4.00168	-	0.236664	Down	-3.68675
comp134626_c1_seq1	14.39	233.06	0.51	Up	9.30987	-	-4.9069	Up	4.48512
comp135977_c0_seq4	120.9	1.89	4.35	-	-0.729957	Down	-5.08488	Down	-5.7369
comp116611_c0_seq2	0.26	53.32	9.07	Up	3.1529	-	4.65985	Up	7.86509
comp130692_c1_seq1	11.28	20.38	1.58	Up	4.04743	-	-3.05469	-	1.07059
comp123570_c0_seq1	1.72	9.03	14.91	-	0.658086	-	2.78634	Up	3.52013
comp123536_c0_seq1	7.2	6.98	59.34	Down	-2.64803	-	2.57559	-	0.00495804
comp122423_c0_seq1	2.47	21.24	2.25	Up	3.8735	-	-0.467771	Up	3.48208
comp142595_c0_seq6	2.27	9.26	2.19	Up	3.71683	-	-1.45968	-	2.33446
comp140326_c1_seq1	37.7	1.1	48.21	Down	-4.76547	-	0.0928174	Down	-4.59133
comp137075_c0_seq1	58.71	0.94	10.1	Down	-2.83716	Down	-2.82358	Down	-5.5828
comp126007_c0_seq2	863.82	33.63	370.56	Down	-2.87611	-	-1.49076	Down	-4.28926
comp147601_c1_seq4	650.08	56.2	642.84	Down	-3.22808	-	-0.266279	Down	-3.41676
comp137920_c1_seq4	22.57	2.02	35.07	Down	-3.25582	-	0.184631	Down	-2.99348
comp141271_c0_seq1	74.12	2.98	43.65	Down	-3.26981	-	-1.03202	Down	-4.22416
comp138860_c2_seq2	93.57	4.84	63.38	Down	-3.08019	-	-0.822871	Down	-3.82527
comp138791_c0_seq3	63.28	1.89	22.19	Down	-2.75553	-	-1.60546	Down	-4.28332
comp139632_c0_seq1	22.16	3.41	32.85	Down	-2.66726	-	0.299952	-	-2.28967
comp142486_c0_seq3	1.19	3.93	17.06	-	-1.56684	Up	3.67622	-	2.18623
comp141588_c1_seq2	73.16	11.67	142.12	Down	-3.03801	-	0.667933	-	-2.29237
comp137886_c0_seq8	12.53	1.55	8.99	-	-2.49321	-	-0.62323	Down	-3.03783
comp142993_c0_seq1	28.09	2.07	7.95	-	-1.34224	-	-2.08945	Down	-3.35405
comp130204_c1_seq1	128.25	1.66	30.99	Down	-3.35686	-	-2.40638	Down	-5.68542
comp136923_c0_seq3	2.22	11.49	0.75	Up	4.46554	-	-1.86148	Up	2.68161
comp138343_c0_seq2	2.68	11.87	4.65	Up	2.57664	-	0.916138	Up	3.56977
comp147630_c0_seq3	2.57	23.19	1.63	Up	4.43181	-	-0.932528	Up	3.57645
comp130686_c1_seq3	1.69	46.79	3.02	Up	4.5357	-	0.574033	Up	5.18616
comp125901_c1_seq1	0.12	17.88	2.28	Up	3.58808	-	3.89483	Up	7.54722
comp65340_c0_seq1	4.13	29.58	13.98	-	1.7133	-	1.48302	Up	3.27307
comp142914_c1_seq2	9.66	53629.4	691.3	Up	6.80752	Up	5.94886	Up	12.8336
comp137442_c0_seq1	21.29	14.07	3.71	-	2.4538	Down	-3.37838	-	-0.846878
comp107516_c0_seq1	1.41	18.32	0.96	Up	4.85263	-	-0.811885	Up	4.11718
comp130919_c0_seq1	254.21	4.38	89.46	Down	-3.71626	-	-1.76771	Down	-5.40625
comp138985_c0_seq2	8.63	2.6	8.05	-	-1.40932	-	-1.41995	Down	-2.75149
comp143536_c1_seq2	24.01	1.92	42.08	Down	-3.54733	-	0.575281	Down	-2.89426
comp129541_c1_seq1	3.37	33.81	7.89	Up	2.99404	-	0.0685477	Up	3.13919
comp141707_c0_seq1	52.54	5.79	24.82	-	-1.49602	-	-1.35036	Down	-2.76874
comp140847_c0_seq1	11.83	1.04	5.26	-	-1.734	-	-1.43605	Down	-3.09232
comp130177_c0_seq1	28.21	1.73	63.44	Down	-4.64274	-	0.896696	Down	-3.66835
comp135273_c2_seq3	27.59	49.57	11.84	Up	2.93723	-	-1.42129	-	1.5935
comp126019_c0_seq1	2.17	14.86	10.44	-	1.11537	-	1.99565	Up	3.18806
comp131534_c0_seq1	1.13	0.81	10.05	Down	-3.1624	Up	2.91201	-	-0.173052
comp129461_c0_seq3	11.25	45.18	7.05	Up	3.56148	-	-0.277838	Up	3.36052
comp106776_c0_seq2	0.35	23.23	3.91	Up	3.20843	-	3.1101	Up	6.38301
comp120453_c0_seq1	1.47	13.03	1.46	Up	3.81742	-	-0.274752	Up	3.61766
comp134697_c0_seq4	1.92	2.13	25.94	Down	-3.36391	Up	3.64532	-	0.358758
comp133723_c5_seq1	14.86	2.91	52.34	Down	-3.52785	-	1.54872	-	-1.90123
comp144367_c0_seq1	139.71	150.49	23.62	Up	3.40794	-	-2.74441	-	0.741136
comp139205_c2_seq1	195.09	8.35	139.93	Down	-3.41591	-	-0.744736	Down	-4.08273
comp131324_c1_seq1	23.49	3.63	34.77	Down	-2.64915	-	0.298446	-	-2.27301
comp140523_c1_seq1	4.58	0.05	45.7	Down	-9.0625	Up	3.05226	Down	-5.92877
comp128806_c1_seq1	29.96	7.8	3.48	-	1.35311	Down	-3.2851	-	-1.85409
comp128551_c1_seq1	32.87	176.82	57.31	-	2.23209	-	0.533256	Up	2.84291
comp133276_c1_seq2	0.57	19.66	3.48	Up	3.09598	-	2.34855	Up	5.51876
comp134843_c1_seq1	1.82	23.7	2.27	Up	3.3898	-	0.784538	Up	4.24948
comp143600_c2_seq2	205.27	4.76	75.51	Down	-3.37354	-	-1.69705	Down	-4.9929
comp128024_c0_seq1	224.72	9.27	96.77	Down	-2.76325	-	-1.49487	Down	-4.18047
comp145590_c1_seq2	7.85	58.66	3.85	Up	4.05916	-	-1.75212	-	2.38452
comp138722_c2_seq3	1.77	15.18	1.64	Up	3.30051	-	-0.393526	Up	2.98419
comp145600_c0_seq1	50.44	3.11	34.69	Down	-2.55735	-	-0.789586	Down	-3.2693
comp140675_c1_seq16	197.06	5.21	115.58	Down	-3.74527	-	-1.03559	Down	-4.70322
comp145878_c1_seq2	5.24	36.61	8.65	-	2.44959	-	0.724097	Up	3.25122
comp141984_c1_seq2	2.66	35.33	2.5	Up	4.42571	-	-0.364618	Up	4.13852
comp141245_c2_seq8	2.08	11.49	4.81	-	1.79924	-	0.91251	Up	2.78919
comp135211_c0_seq4	0.42	22.99	2.17	Up	4.00156	-	2.08707	Up	6.16354
comp142545_c0_seq3	1.23	5.6	2.78	-	1.90785	-	0.978662	Up	2.96251
comp148693_c1_seq1	13.29	1	6.79	-	-1.98886	-	-1.21801	Down	-3.12917
comp132285_c0_seq1	35.98	104	13.53	Up	3.55853	-	-1.67991	-	1.95619
comp132805_c0_seq1	1.27	10.44	3.02	-	2.39617	-	0.971656	Up	3.44448
comp142795_c0_seq6	18.84	3.4	2.83	-	0.955887	Down	-3.06057	-	-2.02689
comp134929_c0_seq6	11.43	39.7	15.03	-	2.48637	-	0.11468	Up	2.67853
comp136646_c1_seq9	25.83	0.71	2.23	-	-1.22285	Down	-4.53379	Down	-5.67834
comp149451_c0_seq1	52.77	2.68	41.29	Down	-5.33187	-	-0.806667	Down	-6.06083
comp136805_c0_seq2	3.48	30.35	16.27	-	1.50497	-	1.9519	Up	3.5341
comp138533_c0_seq2	28.67	3.29	5.65	-	-0.173267	-	-2.61114	Down	-2.70677
comp145290_c0_seq1	8.82	1.72	32.76	Down	-4.45579	-	1.577	Down	-2.80111
comp132067_c1_seq5	186.41	6.82	131.03	-	-2.20518	-	-1.76536	Down	-3.89277
comp128377_c0_seq1	5.76	120.9	320.99	-	-0.807051	Up	5.53237	Up	4.80284
comp141967_c0_seq2	1.07	8.17	3.03	-	2.13459	-	1.27033	Up	3.48168
comp122702_c0_seq1	12.47	132.99	60.56	-	1.75072	-	2.00854	Up	3.83668
comp147004_c0_seq2	182.4	6.48	81.21	Down	-2.93279	-	-1.40985	Down	-4.26502
comp124369_c0_seq1	26.82	73.78	19.46	Up	2.53653	-	-0.726574	-	1.8875
comp133762_c0_seq2	2.05	58.08	9.08	Up	3.5923	-	1.9848	Up	5.65433
comp134995_c3_seq1	1.16	33.63	2.3	Up	4.49231	-	-	Up	5.26212
comp143448_c1_seq2	7.01	37.77	26.5	-	1.12624	-	1.63992	Up	2.84365
comp143278_c0_seq1	1.65	6.91	1.32	Up	2.99237	-	-0.596774	-	2.47302
comp129311_c0_seq6	2.59	20.47	13.44	-	1.57582	-	1.83146	Up	3.48449
comp141792_c1_seq3	4.92	12.12	1.38	Up	3.28895	-	-1.85508	-	1.51137
comp128647_c1_seq4	28.07	1.85	22.26	Down	-2.93454	-	-0.593709	Down	-3.45056
comp125042_c0_seq8	12.49	1.86	28.46	Down	-4.02229	-	-0.00242639	Down	-3.94612
comp137422_c0_seq1	48.08	4.13	17.53	-	-1.48539	-	-1.72449	Down	-3.13224
comp147140_c0_seq3	92.52	2.44	62.07	Down	-4.05478	-	-0.837323	Down	-4.81444
comp97492_c0_seq1	21	482.75	402.9	-	0.882297	Up	3.99358	Up	4.95333
comp139596_c2_seq2	34.86	13113.8	340.19	Up	5.70026	-	2.19655	Up	7.97436
comp133174_c1_seq1	0.94	19.79	1.57	Up	3.47991	-	0.344019	Up	3.90055
comp82853_c0_seq1	6.62	2.42	32.47	Down	-3.13227	-	2.01713	-	-1.03754
comp133521_c3_seq2	1.06	7.15	2.72	-	2.2687	-	1.28997	Up	3.63212
comp131484_c0_seq1	1.21	0.05	14.68	Down	-7.54203	Up	3.32635	-	-4.12816
comp120837_c0_seq1	2.11	143.88	17.32	Up	3.71311	-	2.73443	Up	6.51627
comp125190_c0_seq1	4	13.41	2.2	Up	3.22845	-	-1.12954	-	2.17613
comp136985_c1_seq1	0.16	190.59	17.88	Up	4.03247	Up	6.52043	Up	10.6236
comp141462_c0_seq2	0.07	635.79	1.64	Up	9.1985	Up	4.23079	Up	13.4935
comp146346_c0_seq1	16.26	23.24	1.25	Up	4.79849	-	-3.9192	-	0.958359
comp146005_c2_seq2	113.99	6.78	52.49	-	-2.35333	-	-1.3889	Down	-3.66461
comp144869_c0_seq3	0.35	7.53	1.6	Up	2.55533	-	1.96086	Up	4.59301
comp142897_c0_seq2	118.26	2.05	40.69	Down	-4.12794	-	-1.8442	Down	-5.89432
comp137451_c0_seq1	0.8	1.26	6.96	Down	-3.24393	Up	3.26405	-	0.0969008
comp109034_c0_seq1	0.64	10.61	1.65	Up	3.29638	-	1.08238	Up	4.45137
comp148094_c1_seq3	28.13	3.3	4.26	-	0.231439	Down	-2.98995	Down	-2.68088
comp138941_c1_seq3	29.77	1.56	12.67	Down	-3.21719	-	-1.55882	Down	-4.69825
comp147960_c2_seq1	7.25	33.95	14.39	-	2.09944	-	0.751008	Up	2.92798
comp135164_c2_seq11	1.38	8.57	4.42	-	1.425	-	1.33111	Up	2.83208
comp139095_c0_seq1	3.95	21.62	15.07	-	1.16367	-	1.66056	Up	2.90006
comp144471_c1_seq1	2.77	11.32	2.19	Up	2.92808	-	-0.791902	-	2.21353
comp130465_c0_seq1	0.72	33.91	8.11	Up	2.71521	-	3.17595	Up	5.95985
comp120528_c0_seq1	0.11	16.88	1.08	Up	4.56371	-	2.90815	Up	7.52465
comp144736_c1_seq1	2.46	10.96	5.45	-	1.61119	-	0.882585	Up	2.57102
comp149306_c0_seq1	130.46	1.33	78.87	Down	-5.28732	-	-0.994634	Down	-6.20411
comp140024_c1_seq2	36.64	1.26	5.12	-	-1.42382	Down	-3.10484	Down	-4.45079
comp139476_c4_seq1	1.19	11.12	1.74	-	2.62309	-	0.681378	Up	3.38087
comp130998_c0_seq3	250.48	1519.08	1079.27	-	1.1192	-	1.69295	Up	2.88974
comp122993_c0_seq2	0.4	45.21	7.06	Up	3.36261	-	3.37845	Up	6.81409
comp135013_c0_seq2	41.77	4.82	38.04	-	-2.37918	-	-0.404729	Down	-2.70629
comp135948_c0_seq2	2.16	5.49	0.93	Up	3.29638	-	0.0984057	Up	3.47016
comp117385_c0_seq1	0.92	1.38	19.15	Down	-3.14747	Up	4.08294	-	1.0089
comp144130_c0_seq1	31.65	4.16	24.16	-	-1.93424	-	-0.657928	Down	-2.51454
comp140711_c2_seq1	29.7	43.51	5.85	Up	3.49745	-	-2.61078	-	0.964276
comp138787_c0_seq4	5.07	24.15	7.14	Up	3.05782	-	-0.0565408	Up	3.07855
comp144557_c0_seq7	20.68	1.19	36.6	Down	-4.35662	-	0.556065	Down	-3.72289
comp132121_c1_seq3	0.38	3.77	2.95	Up	3.20628	-	1.79826	Up	5.07358
comp139229_c0_seq1	78.11	3.63	14.48	-	-0.996463	-	-2.65113	Down	-3.56991
comp133262_c0_seq1	45.87	3.53	25.43	-	-2.23357	-	-1.11934	Down	-3.27516
comp137897_c0_seq3	36.54	2.67	15.16	-	-2.26537	-	-1.50476	Down	-3.69244
comp137060_c1_seq28	0.66	12.45	2.33	Up	3.47012	-	1.42801	Up	4.97428
comp136324_c0_seq1	27.04	1.68	18.27	Down	-3.33472	-	-0.886204	Down	-4.14308
comp139138_c3_seq4	28.85	3.1	1.69	-	1.48372	Down	-4.48979	Down	-2.92836
comp142849_c2_seq3	0.34	17.54	1.6	Up	3.70038	-	2.49043	Up	6.2654
comp135918_c0_seq1	10.24	42.81	26.01	-	1.32607	-	1.07451	Up	2.47808
comp147393_c0_seq2	8.51	0.52	212.11	Down	-8.06074	Up	4.37115	Down	-3.61178
comp137792_c0_seq3	2.94	83.18	29.71	-	2.14267	Up	3.13295	Up	5.35277
comp148695_c0_seq4	2.63	15.52	2.62	Up	2.84187	-	-0.247047	Up	2.67233
comp120993_c1_seq1	2.4	9592.48	11.81	Up	10.3221	-	1.98328	Up	12.3701
comp141098_c1_seq1	2.61	22.58	2.93	Up	3.91037	-	-0.146955	Up	3.83997
comp142791_c1_seq9	21.81	2.66	2.92	-	0.638373	Down	-3.69315	Down	-2.9769
comp131610_c0_seq2	0.24	91.72	2.81	Up	5.63716	-	3.17384	Up	8.87541
comp143017_c0_seq1	2.36	14.4	7.92	-	1.45103	-	1.48167	Up	3.01002
comp143939_c0_seq2	2.19	1.11	13.86	Down	-3.02169	-	2.4232	-	-0.520943
comp137557_c1_seq1	1.78	8.66	1.46	Up	3.16301	-	-0.537969	-	2.70159
comp145025_c0_seq8	68.41	2.5	44.63	Down	-3.47423	-	-0.776166	Down	-4.17271
comp141211_c0_seq6	2.63	88.69	5.65	Up	3.4967	-	1.08642	Up	4.66048
comp139846_c0_seq1	1.12	7.15	6.11	-	0.846413	-	2.16779	Up	3.08925
comp127331_c0_seq4	2.48	51.66	15.77	-	2.31549	-	2.39966	Up	4.7924
comp140980_c0_seq1	1.32	16.1	4.17	-	2.58036	-	1.37912	Up	4.03205
comp135834_c0_seq1	2309.89	32.73	1785.62	Down	-5.16359	-	-0.639768	Down	-5.72575
comp148756_c1_seq1	10.53	22.72	2.13	Up	4.01868	-	-2.57208	-	1.52423
comp141353_c0_seq3	0.49	15.67	1.17	Up	4.28541	-	0.786931	Up	5.14912
comp130671_c0_seq1	0.17	16	3.73	Up	2.70428	Up	4.17666	Up	6.95393
comp145475_c0_seq1	1.85	27.14	4.23	Up	3.71059	-	1.17218	Up	4.95941
comp143650_c1_seq1	27.67	2.25	7.72	-	-1.17584	-	-2.11022	Down	-3.20834
comp136119_c1_seq1	1.36	7.58	5.81	-	0.988638	-	1.82113	Up	2.88679
comp115331_c0_seq1	0.27	38.89	2.37	Up	4.64451	-	2.84488	Up	7.55807
comp144964_c0_seq4	2.55	5.67	1.01	Up	2.94594	-	-1.62392	-	1.39954
comp141064_c4_seq1	97.29	6.58	64.11	Down	-2.66495	-	-0.868648	Down	-3.45587
comp141472_c1_seq1	43.9	0.09	5.84	Down	-5.26897	Down	-3.22252	Down	-8.40987
comp136684_c0_seq1	7.44	1.39	51.51	Down	-4.60847	-	2.52214	-	-2.00865
comp143853_c0_seq1	84.24	10.16	7.62	-	1.27383	Down	-3.79638	-	-2.44489
comp129328_c0_seq5	13.76	1.61	19.11	Down	-3.09396	-	0.18873	Down	-2.82757
comp133324_c1_seq1	175.88	10.85	257.52	Down	-3.95552	-	0.282085	Down	-3.59579
comp137849_c1_seq1	1.09	0.49	27.38	Down	-4.17185	Up	4.50701	-	0.411724
comp146694_c1_seq2	59.85	21.13	81	Down	-2.61307	-	0.0889749	Down	-2.44649
comp131459_c4_seq1	34.21	1.53	71.88	Down	-5.43064	-	0.782141	Down	-4.56987
comp135116_c3_seq6	25.65	36.96	3.08	Up	4.13942	Down	-3.33781	-	0.879296
comp144674_c4_seq2	23.09	4.26	7.29	-	-0.498094	-	-2.36615	Down	-2.78655
comp139686_c0_seq1	35.81	2.2	13.4	-	-2.00709	-	-1.68605	Down	-3.61549
comp136852_c0_seq1	1.24	25.39	5.35	Up	2.83156	-	1.68071	Up	4.58898
comp128230_c1_seq1	0.95	25.94	6.85	Up	2.63944	-	2.46478	Up	5.17956
comp136957_c0_seq1	5.65	1.78	14.04	Down	-2.7953	-	0.467473	-	-2.24995
comp127588_c0_seq1	37.05	7.5	7.03	-	-0.0314648	Down	-2.81179	Down	-2.76559
comp120994_c0_seq1	148.66	17.94	142.14	-	-2.3671	-	-0.332601	Down	-2.62206
comp147354_c2_seq2	1.19	19.99	2.62	Up	3.48829	-	0.879701	Up	4.4444
comp134081_c1_seq1	14.11	36.7	6.44	Up	3.15655	-	-1.38438	-	1.84934
comp140072_c2_seq2	0.35	19.71	2.86	Up	3.41406	-	2.72784	Up	6.21498
comp135230_c0_seq16	3.6	67.4	6.45	Up	3.64986	-	-0.53115	Up	3.19613
comp142324_c0_seq2	1.74	9.44	1.15	Up	3.04237	-	-1.56855	-	1.55116
comp130751_c0_seq2	91.85	3.58	35.74	-	-2.76197	-	-1.9235	Down	-4.6055
comp131130_c1_seq1	1.54	2.78	1.51	Up	3.5207	-	-0.273355	Up	3.32153
comp134154_c0_seq6	5.78	1.69	27.3	Down	-5.1183	-	2.04917	Down	-2.99082
comp118856_c2_seq1	0.72	32.34	3.09	Up	3.99048	-	1.8283	Up	5.89542
comp133649_c0_seq2	0.06	60.52	6.21	Up	4.46014	Up	4.96611	Up	9.49045
comp135223_c0_seq6	0.58	75.39	13.1	Up	3.03627	Up	4.35833	Up	7.46757
comp148649_c1_seq1	18.17	1.17	19.46	Down	-3.4294	-	-0.166779	Down	-3.51799
comp149045_c4_seq1	5.58	33.18	10.49	-	2.19067	-	0.658593	Up	2.92674
comp148746_c2_seq1	55.08	4.18	17.49	-	-1.46155	-	-1.9235	Down	-3.30742
comp123236_c1_seq8	1.23	10.59	3.55	Up	3.08915	-	1.5108	Up	4.67326
comp143992_c2_seq2	1.48	6.61	16.02	-	-1.92133	Up	4.46552	-	2.62006
comp135864_c1_seq1	10.33	96.94	11.42	Up	4.09685	-	-0.258018	Up	3.91633
comp148552_c0_seq2	17.87	1.2	16.92	Down	-3.21573	-	-0.347924	Down	-3.48598
comp116925_c0_seq1	0.28	23.11	2.44	Up	3.84966	-	2.84075	Up	6.76347
comp140911_c0_seq4	135.41	4.91	77.27	Down	-3.27746	-	-1.10166	Down	-4.30146
comp141024_c0_seq1	2.77	131.37	4.63	Up	5.39541	-	0.436416	Up	5.90898
comp114512_c0_seq2	1.04	36.55	2.03	Up	5.14204	-	0.134396	Up	5.35146
comp132294_c4_seq1	0.71	22.44	2.12	Up	4.03174	-	-	Up	5.35629
comp144950_c0_seq1	29.35	1.4	40.04	Down	-4.23479	-	0.179601	Down	-3.97751
comp137618_c0_seq2	0.68	23.94	4.51	Up	3.17426	-	2.44334	Up	5.69376
comp142491_c0_seq3	23.04	4.87	31.15	Down	-2.71727	-	-0.263808	Down	-2.90335
comp124045_c1_seq1	0.17	16.29	1.9	Up	3.71238	-	3.04388	Up	6.80904
comp147403_c0_seq6	1.28	10.06	3.3	Up	2.6975	-	1.19574	Up	3.96993
comp142248_c0_seq1	1.39	39.02	1.73	Up	5.09144	-	0.0682075	Up	5.23515
comp140072_c1_seq1	5.85	177.33	15.99	Up	4.09279	-	1.18122	Up	5.35107
comp136102_c0_seq3	228.46	21.26	46.27	-	-0.481842	-	-2.57253	Down	-2.97677
comp147682_c1_seq4	11.73	9.84	1.11	Up	3.74211	Down	-3.66533	-	0.15443
comp144552_c2_seq4	16.09	2.85	14.96	-	-1.98926	-	-0.602085	Down	-2.51369
comp146890_c1_seq11	1.57	7.89	2.02	Up	2.65726	-	0.16047	Up	2.89508
comp145685_c0_seq6	3.15	33.36	14.79	-	2.08714	-	2.57058	Up	4.73464
comp143990_c1_seq5	2.89	13.79	14.27	-	0.726368	-	2.03126	Up	2.83503
comp145399_c1_seq1	2.29	38.74	7	Up	3.13403	-	1.29117	Up	4.50244
comp127477_c0_seq1	0.59	26.45	3.51	Up	3.5291	-	2.28028	Up	5.88164
comp137109_c0_seq2	0.61	24.7	2.28	Up	4.00707	-	1.53726	Up	5.61954
comp148103_c0_seq11	24.78	11.91	4.24	-	2.0801	Down	-2.83759	-	-0.679874
comp145576_c0_seq1	1462.22	4.61	176.08	Down	-4.4606	Down	-3.24399	Down	-7.6269
comp125369_c0_seq1	16.55	0.93	1.11	-	0.37224	Down	-4.12975	Down	-3.67663
comp140210_c0_seq1	16.22	2.15	5.07	-	-0.622248	-	-1.94859	Down	-2.49318
comp131301_c1_seq16	1.46	9.81	1.8	Up	2.92388	-	0.00198583	Up	3.00323
comp133876_c2_seq1	2.62	12.97	1.66	Up	3.51975	-	-1.60369	-	1.99359
comp137808_c0_seq1	1.69	7.06	0.84	Up	4.71168	-	-0.400215	Up	4.38732
comp141898_c2_seq9	2.49	5.92	40.63	-	-1.95074	Up	3.32754	-	1.45409
comp148483_c0_seq5	18.5	1.08	11.54	Down	-2.70174	-	-0.916152	Down	-3.54024
comp122450_c0_seq1	9.48	67.75	3.93	Up	4.75801	-	-1.511	Up	3.32396
comp118800_c0_seq1	19.17	2.05	3.19	-	-0.0107538	-	-2.84442	Down	-2.77673
comp129380_c0_seq2	11.28	1.17	7.14	-	-2.03295	-	-0.910746	Down	-2.86588
comp145278_c1_seq1	0.66	20.04	1.69	Up	4.16561	-	1.08787	Up	5.32957
comp134605_c0_seq1	14.94	3.57	1.38	-	1.9697	Down	-3.70249	-	-1.65512
comp122817_c1_seq9	0.21	44.29	2.62	Up	3.68388	-	3.66563	Up	7.40205
comp135006_c2_seq1	2.9	15.62	13.51	-	0.818898	-	1.95205	Up	2.8481
comp143209_c5_seq6	44.28	2.99	3.54	-	0.261955	Down	-4.17594	Down	-3.83592
comp127643_c0_seq1	15.88	1.4	36.97	Down	-4.11471	-	0.951353	Down	-3.08555
comp149333_c0_seq3	42.72	4.41	14.66	-	-1.12232	-	-1.8055	Down	-2.85021
comp135520_c5_seq1	0.5	25.42	1.89	Up	4.357	-	1.62511	Up	6.05449
comp146640_c0_seq3	1.38	20.94	6.71	-	2.24068	-	2.02496	Up	4.34208
comp146103_c2_seq2	85.45	3.71	70.17	Down	-3.64062	-	-0.554401	Down	-4.11734
comp124792_c0_seq1	1.6	91.11	12.68	Up	3.4525	-	2.71101	Up	6.24025
comp136210_c0_seq2	16.25	1.82	1.12	-	1.27587	Down	-4.12898	Down	-2.77537
comp134367_c0_seq2	0.22	14.23	1.31	Up	4.0507	-	2.28754	Up	6.41199
comp131659_c3_seq18	1.84	29.41	0.28	Up	7.08509	-	-3.05768	Up	4.10537
comp145879_c1_seq1	0.13	7.13	1.39	Up	2.87693	-	2.98555	Up	5.93466
comp142228_c2_seq3	38.36	116.94	54.63	Up	2.52952	-	-0.126135	Up	2.48096
comp140633_c1_seq2	1.73	36.34	11.03	-	2.27034	-	1.76084	Up	4.10449
comp135154_c3_seq1	1.03	6.05	2.4	-	1.93913	-	0.986318	Up	3.00163
comp136745_c0_seq4	4.95	11.04	1.58	Up	3.59629	-	-2.11472	-	1.55916
comp134775_c0_seq6	1.12	0.43	9.1	Down	-3.7069	Up	2.95199	-	-0.677423
comp128097_c1_seq1	0.12	7.28	1.47	Up	2.91028	-	3.33581	Up	6.31473
comp129284_c0_seq1	1	5.11	0.09	Up	6.36694	Down	-3.68636	Up	2.7588
comp106315_c0_seq1	1.02	23.76	4.93	Up	2.87425	-	2.0037	Up	4.95406
comp136651_c0_seq1	0.28	1.78	12.07	Down	-2.67183	Up	5.03588	-	2.43802
comp140796_c2_seq2	80.83	2.92	84.4	Down	-4.2587	-	-0.202396	Down	-4.38334
comp140309_c2_seq1	1.44	54.34	1.42	Up	5.82376	-	-	Up	5.62829
comp145471_c0_seq2	4.44	39.2	3.7	Up	4.06107	-	-0.554659	Up	3.58369
comp146652_c0_seq1	1.82	11.09	5.95	-	1.1124	-	1.49356	Up	2.68335
comp122035_c0_seq2	11.28	123.92	2.87	Up	6.14181	-	-2.96518	Up	3.2544
comp140670_c1_seq1	3.35	46.74	22.45	-	1.65995	-	2.47671	Up	4.21408
comp140935_c2_seq2	9.28	37.2	9.46	Up	3.01743	-	-0.793062	-	2.30188
comp147055_c3_seq1	0.95	390.25	2.97	Up	7.65576	-	1.3674	Up	9.09641
comp143128_c0_seq23	5.21	12.91	2.34	Up	2.79859	-	-1.3957	-	1.48047
comp143765_c0_seq9	2.15	22.3	12.29	-	1.66675	-	2.17343	Up	3.91706
comp148096_c0_seq1	17.34	2.29	2.12	-	0.713329	Down	-3.30222	Down	-2.51118
comp128571_c0_seq1	21.21	2.78	4.02	-	0.0750697	-	-2.66571	Down	-2.51291
comp145628_c0_seq2	5.65	77.25	10.92	-	2.2713	-	0.32725	Up	2.67589
comp120392_c0_seq4	1.26	10.97	1.25	Up	3.566	-	-0.10753	Up	3.53338
comp133743_c0_seq1	0.97	12.98	2.19	Up	3.28409	-	0.786931	Up	4.14782
comp114257_c0_seq1	9.39	42.73	21.44	-	1.59783	-	0.933648	Up	2.60893
comp133638_c1_seq2	52.6	2.5	19.03	-	-2.32896	-	-1.73461	Down	-3.98588
comp146426_c1_seq1	27.83	1.46	13	Down	-2.55579	-	-1.36586	Down	-3.84397
comp114259_c1_seq1	3.65	132.99	38.88	-	2.39542	Up	3.14466	Up	5.61676
comp139721_c0_seq1	215.23	0.02	5.24	Down	-7.59466	Down	-5.62754	Down	-13.1334
comp145277_c0_seq1	66.71	4.9	22.61	-	-1.60373	-	-1.82989	Down	-3.35599
comp132470_c0_seq1	0.06	55.12	1.98	Up	5.42645	-	4.65985	Up	10.1386
comp147914_c2_seq1	95.1	1.11	39.63	Down	-4.54695	-	-1.53071	Down	-5.99955
comp128511_c0_seq2	1.68	31.18	0.93	Up	5.74012	-	-1.19394	Up	4.62292
comp141891_c0_seq2	95.15	39.08	12.95	-	2.20693	Down	-3.14134	-	-0.856808
comp149299_c1_seq1	40.67	3.96	31.1	Down	-2.63722	-	-0.630285	Down	-3.18983
comp134714_c0_seq2	1.13	41.39	2.11	Up	4.85941	-	0.6485	Up	5.58325
comp140587_c1_seq1	33.49	3.53	41.93	Down	-2.99062	-	0.122386	Down	-2.79009
comp139328_c2_seq3	3.05	9.27	2.15	Up	2.727	-	-0.740245	-	2.06394
comp144255_c5_seq1	90.69	1.87	21.45	Down	-2.91394	-	-2.34786	Down	-5.18405
comp142176_c0_seq1	31.96	1.84	33.75	Down	-3.59127	-	-0.189885	Down	-3.70335
comp116884_c1_seq2	6.37	19.48	3.57	Up	3.14579	-	-1.26625	-	1.95645
comp141546_c0_seq1	0.1	46.82	2.74	Up	4.70905	-	4.43136	Up	9.19276
comp148232_c1_seq1	1.35	32.96	10.57	-	2.24617	-	2.69664	Up	5.01977
comp148950_c0_seq1	87.97	1.41	48.75	Down	-4.63794	-	-1.13526	Down	-5.69527
comp143490_c2_seq1	1.5	46.23	8.59	Up	3.04398	-	2.24422	Up	5.36312
comp133936_c1_seq1	82.77	10.14	28.03	-	-0.858164	-	-1.8301	Down	-2.61062
comp95342_c0_seq1	177.77	1.29	48.52	Down	-4.52361	-	-2.13911	Down	-6.58114
comp140531_c0_seq2	4.99	97.37	10.66	Up	3.85758	-	0.891563	Up	4.82654
comp139828_c0_seq1	1.26	17.27	2.62	Up	3.32017	-	0.796413	Up	4.19326
comp135834_c1_seq1	2059.05	210.75	1931.92	Down	-2.75791	-	-0.22461	Down	-2.90492
comp107467_c0_seq1	1.98	51.29	3.16	Up	4.63312	-	0.406801	Up	5.11617
comp140082_c0_seq2	15.6	1.52	18.19	Down	-2.99167	-	-0.047447	Down	-2.96144
comp142678_c0_seq1	11.69	1.87	6.07	Down	-3.02648	-	-1.33914	Down	-4.28713
comp132716_c1_seq2	12.37	17.85	7.56	Up	6.18233	-	-0.620684	Up	5.6378
comp128000_c0_seq3	2.69	18.79	7.48	-	1.93988	-	1.19812	Up	3.21518
comp132065_c0_seq2	0.08	21.26	2.06	Up	3.95816	Up	4.34595	Up	8.36835
comp132493_c1_seq2	0.2	14.27	1.58	Up	4.23412	-	1.70846	Up	6.01723
comp147425_c1_seq1	67.01	5.26	40.25	Down	-2.97836	-	-1.01841	Down	-3.91908
comp129106_c4_seq1	7.17	31.94	12.09	-	1.73681	-	2.12558	Up	3.9378
comp108194_c0_seq1	34.42	204.14	180.8	-	0.784775	-	2.12305	Up	2.98539
comp143793_c0_seq3	7.14	8.57	1.46	Up	2.83635	-	-1.71074	-	1.20317
comp118649_c0_seq3	1.16	28.71	2.39	Up	4.4	-	1.05842	Up	5.53405
comp127061_c0_seq1	1.8	8.77	20.71	-	-0.607398	Up	3.24285	-	2.71091
comp135457_c0_seq1	9.05	39.3	24.71	-	1.37698	-	1.19739	Up	2.65177
comp135533_c0_seq1	42.9	1.17	40.34	Down	-3.84518	-	-0.409378	Down	-4.17615
comp135287_c1_seq1	29.04	7.8	5.34	-	0.118357	Down	-3.08912	Down	-2.89306
comp148609_c0_seq1	63.16	4.18	57.98	Down	-3.18719	-	-0.3921	Down	-3.50162
comp133416_c2_seq2	2.91	21.5	4.1	Up	3.02515	-	0.185695	Up	3.28737
comp148271_c0_seq3	3.18	7.57	1.3	Up	3.05472	-	-1.5902	-	1.54208
comp148229_c2_seq1	78.07	1.77	55.84	Down	-4.31428	-	-0.74928	Down	-4.9845
comp148174_c0_seq8	9.97	1.17	14.57	Down	-2.78606	-	0.302658	-	-2.40574
comp138654_c2_seq3	0.16	5.57	1.06	Up	2.9753	-	2.46008	Up	5.50763
comp129917_c1_seq1	0.52	8.81	1.78	Up	2.91992	-	1.44652	Up	4.44118
comp128053_c0_seq1	0.84	134.64	5.14	Up	5.31687	-	2.3448	Up	7.73796
comp135273_c0_seq1	14.91	145.8	11.75	Up	4.24715	-	-0.611359	Up	3.71324
comp147543_c3_seq1	2.11	9.66	0.32	Up	5.48476	-	-2.95106	Up	2.61165
comp130794_c2_seq16	46.26	3.14	53.43	Down	-3.6077	-	-0.071632	Down	-3.60138
comp146210_c0_seq3	1.06	8.42	2.38	-	2.29645	-	0.88822	Up	3.2614
comp115106_c0_seq1	145.24	5175.37	1740.16	-	2.19771	Up	3.32483	Up	5.60013
comp125354_c0_seq1	1.1	8.23	0.73	Up	4.08915	-	-0.842298	Up	3.32153
comp142008_c2_seq1	2.13	14.51	10.56	-	1.09576	-	2.05768	Up	3.22871
comp141812_c0_seq1	570.85	47.82	237.93	-	-1.62793	-	-1.53597	Down	-3.0863
comp145178_c3_seq1	27.47	1.04	27.9	Down	-4.09402	-	-0.241845	Down	-4.25666
comp131154_c0_seq1	0.07	29.76	2.84	Up	3.4877	Up	5.0305	Up	8.57047
comp134532_c1_seq4	7.3	13.15	1.97	Up	2.95251	-	-2.92867	-	0.101559
comp132731_c0_seq2	99.95	9.19	30.9	-	-1.14541	-	-1.96309	Down	-3.03089
comp146987_c2_seq40	11.56	1.32	5.01	-	-2.47732	-	-1.32133	Down	-3.7206
comp131610_c1_seq1	0.07	17.23	1.39	Up	4.23717	-	3.82488	Up	8.11453
comp135557_c4_seq2	2.04	48.08	8.8	Up	3.05587	-	1.84156	Up	4.97439
comp140944_c0_seq2	21.75	0.23	2.07	-	-2.55197	Down	-3.65711	Down	-6.1305
comp142501_c2_seq1	2.21	6.92	53.87	-	-2.35608	Up	4.32687	-	2.04778
comp125448_c0_seq1	152.97	3308.59	1063.53	-	2.24424	-	2.52922	Up	4.85104
comp142614_c1_seq1	131.52	2.34	35.58	Down	-3.32169	-	-2.15382	Down	-5.39783
comp141270_c1_seq4	656.97	65.99	380.1	-	-1.92322	-	-1.06017	Down	-2.90579
comp147101_c2_seq1	20.6	2.44	14.71	-	-1.98624	-	-0.754049	Down	-2.66263
comp148190_c0_seq1	31.06	1.8	19.69	Down	-2.8498	-	-0.926084	Down	-3.69824
comp144353_c0_seq1	1.48	9.78	3.87	-	1.94952	-	1.118	Up	3.14413
comp124787_c0_seq2	2.35	18.25	3.19	Up	2.92235	-	0.20936	Up	3.20895
comp107197_c0_seq1	2.65	21.69	6.54	-	2.37056	-	1.02911	Up	3.47322
comp143960_c0_seq1	1.05	4.92	1.78	-	2.0895	-	0.5373	Up	2.70403
comp148775_c0_seq1	1.09	7.01	0.85	Up	3.76626	-	-0.32213	Up	3.52152
comp139364_c2_seq2	9.04	1.02	5.04	-	-2.43868	-	-1.81526	Down	-4.17439
comp147681_c0_seq1	1.07	7.92	4.59	-	0.818376	-	2.06085	Up	2.9558
comp127825_c0_seq2	30.7	2.37	10.68	-	-1.56729	-	-1.79255	Down	-3.28212
comp140255_c0_seq2	34.67	2.37	40.63	Down	-3.97793	-	-0.0930474	Down	-3.99323
comp140989_c0_seq4	4.96	1.1	37.98	Down	-4.10406	-	2.64793	-	-1.37848
comp142822_c0_seq1	0.09	28.4	1.26	Up	3.512	-	3.48652	Up	7.07154
comp130987_c1_seq1	0.41	115.14	5.43	Up	5.02597	-	3.41244	Up	8.50919
comp136950_c0_seq7	6.32	97.4	4.54	Up	3.99743	-	-0.842363	Up	3.23261
comp142323_c1_seq1	52.3	0.03	7.04	Down	-7.16115	Down	-3.16154	Down	-10.2392
comp133273_c0_seq12	0.22	51.94	3.49	Up	4.18158	Up	4.08795	Up	8.34251
comp128326_c0_seq1	16.72	1.29	6.1	-	-1.61266	-	-1.7219	Down	-3.25634
comp129195_c0_seq1	24.19	1.37	5.75	-	-1.4612	-	-2.33834	Down	-3.72169
comp132628_c2_seq2	2.5	17.2	7.63	-	1.53262	-	1.45255	Up	3.06222
comp122760_c1_seq1	148.58	18.95	77.63	-	-1.43106	-	-1.20538	Down	-2.55884
comp140793_c1_seq4	1.34	15.12	1.66	Up	4.24765	-	0.44513	Up	4.76945
comp118784_c0_seq1	11.48	68.1	26	-	1.99829	-	0.913675	Up	2.98946
comp144784_c2_seq1	3.11	4.67	1.08	Up	2.727	-	-1.8085	-	0.996053
comp144574_c2_seq1	1.18	24.26	2.15	Up	4.1016	-	0.599411	Up	4.77731
comp133564_c0_seq2	2.23	87.65	8.45	Up	3.09997	-	1.28411	Up	4.46132
comp140949_c1_seq25	24.39	1.04	26.65	Down	-4.12311	-	-0.167558	Down	-4.21291
comp133436_c0_seq1	16.83	28.38	5.2	Up	2.65177	-	-2.13868	-	0.590691
comp140657_c1_seq1	60.4	2.11	25.65	Down	-2.99874	-	-1.50444	Down	-4.42547
comp130377_c1_seq1	2.06	43.34	1.79	Up	5.19945	-	-0.470554	Up	4.80612
comp142493_c0_seq3	28.06	0.91	4.33	-	-1.77958	Down	-2.94522	Down	-4.64701
comp143931_c0_seq14	2.61	32.93	2.32	Up	4.28397	-	-0.770084	Up	3.59089
comp143654_c0_seq1	132.21	10.29	79.27	-	-2.34291	-	-1.00697	Down	-3.27228
comp124469_c0_seq1	0.18	6.47	1.23	Up	3.00438	-	2.46312	Up	5.5322
comp130041_c0_seq1	16.85	48.27	9.81	Up	2.9032	-	-1.04821	-	1.93256
comp132509_c0_seq1	306.94	20.12	146.83	-	-2.26339	-	-1.33244	Down	-3.51823
comp137162_c5_seq2	47.41	5.82	37.68	-	-2.09422	-	-0.596068	Down	-2.61267
comp148296_c2_seq1	211.5	6.19	133.22	Down	-3.82363	-	-0.935435	Down	-4.68143
comp149374_c0_seq1	32.09	3.8	5.74	-	-1.12963	-	-2.09944	Down	-3.15143
comp146235_c0_seq6	23.52	3.14	16.8	-	-2.22359	-	-0.823856	Down	-2.96979
comp145230_c0_seq2	204.86	6.61	64.66	Down	-2.78975	-	-1.95053	Down	-4.66266
comp118874_c0_seq1	2.05	16.25	10.84	-	1.20472	-	2.12904	Up	3.40991
comp140279_c1_seq1	67.34	8.1	44.3	-	-1.95681	-	-0.842423	Down	-2.72161
comp141361_c0_seq2	5.73	27.46	3.04	Up	3.91458	-	-1.36557	Up	2.62645
comp133848_c0_seq4	9.88	3.81	36.05	Down	-2.64514	-	1.59636	-	-0.971186
comp134217_c0_seq5	2.15	4.75	19.17	-	-1.16885	Up	2.95774	-	1.86588
comp142924_c0_seq2	23.66	8.14	2.27	-	2.10241	Down	-3.67917	-	-1.49906
comp128064_c0_seq1	14.42	67.96	20.94	-	2.31294	-	0.268323	Up	2.65875
comp145824_c0_seq2	3.14	1.22	7.74	Down	-2.96443	-	1.13144	-	-1.75524
comp142621_c3_seq1	1.22	7.46	1.04	Up	3.44923	-	-0.49822	Up	3.02768
comp148118_c1_seq2	25.74	1.29	16.75	Down	-3.12208	-	-0.87244	Down	-3.91653
comp130724_c0_seq1	0.03	54.31	4.55	Up	4.17608	Up	6.89872	Up	11.127
comp138079_c0_seq1	0.53	137.61	3.34	Up	5.96066	-	2.40861	Up	8.44542
comp121505_c1_seq1	2.71	73.71	3.49	Up	5.0095	-	0.10405	Up	5.19064
comp126391_c2_seq2	20.7	1.01	6.64	-	-2.24844	-	-1.91467	Down	-4.0846
comp129634_c2_seq48	3.09	37.31	2.2	Up	3.91986	-	-1.05734	Up	2.93974
comp122398_c0_seq12	1.64	11.88	7.69	-	1.28671	-	1.88349	Up	3.2462
comp139299_c0_seq1	1.49	7.37	2.57	-	2.0852	-	0.507028	Up	2.66937
comp148577_c1_seq1	2.02	50.33	1.33	Up	5.80818	-	-	Up	5.058
comp129500_c1_seq2	10.01	599.98	13.48	Up	6.06198	-	0.159516	Up	6.29889
comp136165_c1_seq2	3.55	48.64	1.83	Up	3.43628	-	0.167885	Up	3.68106
comp127461_c0_seq1	0.25	82.16	1.96	Up	6.00765	-	-	Up	8.65165
comp143202_c2_seq7	2.67	13.73	3.38	Up	3.0596	-	-0.610488	-	2.52608
comp142082_c1_seq1	40.14	4.28	29.66	-	-2.1554	-	-0.704899	Down	-2.78241
comp139662_c1_seq1	0.21	29.51	3.46	Up	3.71761	-	3.66563	Up	7.43578
comp146971_c0_seq2	32.66	159.54	17	Up	4.07308	-	-1.11055	Up	3.04011
comp142369_c0_seq1	94.65	2.21	11.73	-	-1.80992	Down	-3.16679	Down	-4.89887
comp136522_c1_seq2	2.14	94.18	0.45	Up	8.21397	-	-2.37133	Up	5.92008
comp129835_c0_seq1	31.58	3.55	15.4	-	-1.63529	-	-1.41236	Down	-2.96934
comp134287_c0_seq2	19.23	0.1	1.13	-	-2.84726	Down	-4.07286	Down	-6.83838
comp124718_c0_seq2	28.06	2.7	23.82	Down	-3.37604	-	-1.01496	Down	-4.31176
comp141974_c0_seq11	9.02	4.11	1.54	-	0.793311	Down	-3.06272	-	-2.19173
comp141548_c2_seq1	1.42	65.61	4.78	Up	4.38488	-	1.48302	Up	5.94461
comp146767_c0_seq2	47.65	3.04	20.74	-	-2.15935	-	-1.45947	Down	-3.5412
comp118197_c0_seq2	45.9	185.6	44.9	Up	2.67576	-	-0.299364	-	2.45392
comp124581_c0_seq1	2.16	27.81	8.16	-	2.38296	-	1.64381	Up	4.10362
comp144737_c0_seq10	5.2	7.16	2.48	Up	2.64588	-	-1.8318	-	0.891667
comp130135_c2_seq2	1.12	17.43	4.15	-	2.01828	-	2.10954	Up	4.20365
comp124652_c1_seq1	19.05	1.34	10.96	-	-2.39805	-	-1.06262	Down	-3.38217
comp149449_c0_seq1	1.7	0.87	27.43	Down	-4.37131	Up	3.74511	-	-0.548629
comp131800_c0_seq1	2.16	11.01	12.76	-	0.289718	-	2.38258	Up	2.74927
comp117854_c0_seq2	6.41	59.67	7.78	Up	4.00604	-	-0.581788	Up	3.5016
comp129797_c0_seq1	0.08	9.4	2.11	Up	2.75392	Up	4.58933	Up	7.41398
comp132932_c1_seq13	1.1	12.56	2.33	Up	2.83188	-	2.68116	Up	5.58725
comp136906_c0_seq2	32.15	52.42	5.79	Up	4.08771	-	-2.77588	-	1.38945
comp141819_c0_seq4	1.16	9.51	2.83	-	2.24964	-	1.08331	Up	3.40959
comp142157_c0_seq1	36.83	4.82	21.35	-	-1.77943	-	-0.837548	Down	-2.53933
comp137081_c0_seq2	0.1	5.45	1.44	Up	2.64331	-	3.07781	Up	5.79199
comp86060_c0_seq1	2.35	23.94	3.48	Up	3.41056	-	0.302088	Up	3.78737
comp149184_c0_seq1	8.1	23.17	1.44	Up	2.76262	Down	-2.80531	-	0.0349319
comp132796_c2_seq3	61.13	5.13	9.14	-	-0.505925	-	-2.68981	Down	-3.11795
comp96815_c0_seq1	320.77	4953.34	1932.93	-	1.96933	-	2.3231	Up	4.37002
comp120664_c0_seq1	11.09	66.35	6.56	Up	3.94413	-	-1.02463	Up	2.99703
comp140076_c0_seq4	1.09	30.21	1.32	Up	5.11166	-	-0.0284325	Up	5.16043
comp142411_c0_seq4	9.23	2.34	21.03	Down	-2.59897	-	0.844884	-	-1.67645
comp135123_c0_seq1	197.53	0.03	32.19	Down	-9.677	Down	-2.8068	Down	-12.395
comp118715_c0_seq1	129.33	3.7	23.14	-	-2.03523	-	-2.75141	Down	-4.70891
comp145069_c1_seq2	1.04	5.85	4.65	-	0.851584	-	1.8489	Up	2.77712
comp123352_c0_seq1	0.44	23.64	5.52	Up	2.70573	-	3.3286	Up	6.10516
comp142266_c1_seq2	2.81	45.62	9.6	Up	2.86906	-	1.38862	Up	4.33432
comp138396_c0_seq3	17.77	25.03	5.56	Up	2.73084	-	-1.95871	-	0.849727
comp115100_c0_seq1	1.34	8.46	4.43	-	1.55758	-	1.44652	Up	3.07895
comp125693_c0_seq1	0.25	8.76	1.08	Up	3.6003	-	1.83344	Up	5.49869
comp45708_c0_seq1	7.11	118.21	22.76	Up	3.0405	-	1.40877	Up	4.52365
comp139920_c1_seq2	267.37	0.29	10.85	Down	-4.18509	Down	-4.93148	Down	-9.03741
comp137097_c0_seq5	36.65	26.09	7.97	Up	3.04966	Down	-3.248	-	-0.120689
comp141130_c0_seq2	11.03	1.9	17.74	Down	-2.59169	-	0.457378	-	-2.05666
comp133636_c2_seq1	35.12	3.91	9.4	-	-0.63854	-	-2.18144	Down	-2.74232
comp146783_c1_seq1	60.75	5.47	56.42	Down	-2.7303	-	-0.372864	Down	-3.02528
comp149002_c0_seq1	48.49	5.74	19.71	-	-1.10343	-	-1.49931	Down	-2.52513
comp82482_c0_seq1	1.26	0.07	23.39	Down	-7.69449	Up	3.93548	-	-3.67197
comp131461_c0_seq3	1.96	6505.28	3.61	Up	11.4138	-	0.612906	Up	12.1041
comp100355_c0_seq1	0.24	11.41	2.18	Up	2.99505	-	2.84488	Up	5.90866
comp138021_c1_seq2	279.17	40.18	149.71	-	-1.65924	-	-1.0213	Down	-2.60293
comp140257_c0_seq1	10.02	229.31	48.65	Up	2.84123	-	2.01102	Up	4.92977
comp103091_c0_seq1	9.58	48.59	4.32	Up	4.19306	-	-1.46007	-	2.80886
comp146587_c0_seq2	20.75	25.19	95.33	Down	-2.98421	-	1.96532	-	-0.9413
comp141557_c0_seq11	5.86	44.46	33.42	-	0.586192	-	2.20163	Up	2.86523
comp146476_c1_seq3	1.66	10	8.42	-	0.871698	-	2.13418	Up	3.0831
comp133164_c0_seq1	11.37	2.38	1.6	-	0.432979	Down	-3.40348	Down	-2.89262
comp137317_c3_seq4	45.59	2.38	23.34	Down	-2.76542	-	-1.14049	Down	-3.82818
comp132650_c0_seq1	87.89	9.51	48.97	-	-1.73376	-	-1.10832	Down	-2.76447
comp135691_c0_seq7	0.9	10.32	2.26	Up	2.89499	-	1.2963	Up	4.26634
comp133544_c0_seq1	97.31	3.32	68.5	Down	-3.75239	-	-0.774133	Down	-4.44869
comp116795_c0_seq1	9.63	64.6	4.77	Up	4.38106	-	-1.27541	Up	3.18302
comp135197_c2_seq6	60.17	1.87	68.08	Down	-5.03756	-	-0.109443	Down	-5.06917
comp149071_c0_seq3	2.11	1.44	13.81	Down	-2.66601	-	2.43946	-	-0.148985
comp145390_c1_seq2	13.62	65.35	7.67	Up	3.72571	-	-1.09656	Up	2.70646
comp132935_c0_seq2	12.46	5.68	1.72	-	2.3311	Down	-3.11552	-	-0.706782
comp137397_c1_seq3	78.89	2.86	97.56	Down	-4.65925	-	0.265313	Down	-4.31623
comp146859_c1_seq1	29.66	1.37	20.07	Down	-3.22247	-	-0.840772	Down	-3.9856
comp135662_c0_seq1	181.67	4.93	84.13	Down	-3.48914	-	-1.37908	Down	-4.79058
comp135452_c1_seq2	9.29	62.33	23.82	-	2.1184	-	0.93561	Up	3.13133
comp147438_c0_seq13	4.34	8.72	8.72	-	1.94138	-	1.01736	Up	3.0354
comp145458_c3_seq1	79.86	6.65	51.12	-	-2.34107	-	-0.912272	Down	-3.17573
comp139583_c1_seq2	0.2	11.63	1.74	Up	3.34908	-	2.86305	Up	6.28431
comp140525_c0_seq1	3.38	23.84	21.18	-	1.02971	-	2.37519	Up	3.48075
comp146192_c1_seq1	3.88	118.51	15.16	Up	3.60134	-	1.68592	Up	5.36376
comp143363_c0_seq1	20.96	0.68	3.31	-	-1.66794	Down	-2.93156	Down	-4.52164
comp136494_c0_seq2	3.73	14.66	12.16	-	1.29858	-	1.51103	Up	2.88688
comp139070_c0_seq2	34.74	4.17	20.35	-	-1.67408	-	-1.03881	Down	-2.63525
comp118645_c0_seq1	1.51	50.05	2.98	Up	4.69829	-	0.708378	Up	5.47936
comp142300_c0_seq1	0.39	16.5	2.04	Up	3.61448	-	2.10549	Up	5.79588
comp138377_c0_seq6	1.79	13.29	2.77	Up	2.93752	-	0.322044	Up	3.3369
comp131554_c0_seq1	35.15	1.86	10.94	-	-1.95244	-	-1.95114	Down	-3.82588
comp140666_c0_seq8	32.54	7.87	12.84	-	-0.980599	-	-2.13014	Down	-3.03307
comp132405_c0_seq1	4.69	32.74	10.28	-	2.38043	-	0.836131	Up	3.29405
comp141064_c3_seq1	123.41	14.01	90.22	-	-2.04292	-	-0.716728	Down	-2.6819
comp133966_c0_seq1	0.56	23.67	4.72	Up	2.93406	-	2.81091	Up	5.82029
comp135267_c0_seq3	10.56	2.15	5.66	-	-1.50214	-	-1.21328	Down	-2.6376
comp148105_c0_seq1	72.06	4.04	29.93	-	-2.28907	-	-1.53654	Down	-3.74799
comp128058_c3_seq1	1.19	9.23	4.64	-	2.14547	-	2.09184	Up	4.31198
comp142910_c1_seq3	44.41	1.9	37.28	Down	-3.63068	-	-0.874516	Down	-4.42753
comp143988_c3_seq4	72.51	3.49	30.67	Down	-3.21402	-	-1.76433	Down	-4.90068
comp148298_c1_seq2	8.59	0.03	1.26	Down	-4.55426	Down	-3.04942	Down	-7.52206
comp118688_c0_seq3	1.19	42.52	4.62	Up	4.04206	-	1.62704	Up	5.74513
comp135813_c1_seq6	38.77	373.6	53.31	Up	3.4392	-	0.206576	Up	3.72335
comp144255_c1_seq1	43.67	79.76	13.6	Up	3.19394	-	-1.9438	-	1.32772
comp133382_c1_seq10	5.19	43.43	15.36	-	2.10897	-	1.12368	Up	3.31002
comp127458_c0_seq1	3.96	25.61	18.19	-	1.13025	-	1.92617	Up	3.13267
comp132888_c0_seq4	65.58	1.97	79.69	Down	-4.82413	-	0.0739083	Down	-4.67202
comp89652_c0_seq1	6.25	1.56	1.23	Up	5.74856	-	-	Up	3.37849
comp133116_c1_seq1	1.01	15.81	3.64	Up	2.73671	-	1.56552	Up	4.37661
comp124557_c3_seq1	473.14	7276.77	4397.73	-	1.35431	Up	2.94975	Up	4.38164
comp147090_c0_seq13	15.84	109.99	16.74	Up	2.7719	-	-0.0602192	Up	2.78915
comp127196_c0_seq2	100.43	0.16	8.24	Down	-5.18332	Down	-3.72107	Down	-8.82276
comp135206_c3_seq2	2.67	23.87	8.67	-	2.1369	-	1.47245	Up	3.68654
comp132602_c0_seq1	205.94	1.71	77.62	Down	-4.89844	-	-1.67624	Down	-6.49692
comp141322_c0_seq1	1.76	52.84	4.74	Up	4.07785	-	1.15837	Up	5.31364
comp131518_c0_seq4	16.84	124.97	35.2	Up	2.53739	-	0.858135	Up	3.47308
comp138201_c1_seq1	2.12	13.57	0.33	Up	5.91106	-	-2.8861	Up	3.10315
comp134511_c0_seq3	1.14	0.66	34.39	Down	-5.05764	Up	4.62021	-	-0.359949
comp129675_c0_seq1	1.43	8.82	2.84	-	2.24273	-	0.717929	Up	3.03714
comp144348_c2_seq2	3.39	22.19	17.76	-	0.943745	-	2.05034	Up	3.07052
comp127810_c0_seq1	1.76	14.07	8.03	-	1.41753	-	1.91782	Up	3.41191
comp148387_c0_seq2	47.43	3.42	36.62	Down	-2.81991	-	-0.641857	Down	-3.38416
comp141093_c0_seq1	21.51	1.24	17.05	Down	-3.18205	-	-0.601643	Down	-3.70592
comp133761_c0_seq1	12.35	0.19	1.6	-	-2.32978	Down	-3.16515	Down	-5.41666
comp144090_c1_seq2	1.21	8.14	0.4	Up	6.4639	-	-	Up	4.74459
comp138581_c1_seq2	1.38	16.1	2.91	Up	3.38599	-	0.419695	Up	3.88229
comp141711_c0_seq2	306.05	24.39	389.6	Down	-3.18686	-	0.0465916	Down	-3.06266
comp141234_c0_seq1	1.62	21.91	4.78	Up	2.80294	-	1.29069	Up	4.17055
comp133357_c2_seq1	16.52	1.24	0.73	-	1.35081	Down	-4.70799	Down	-3.27685
comp125773_c1_seq1	16.01	79.36	45.24	-	1.45326	-	1.24047	Up	2.77087
comp132030_c2_seq1	39.45	1.25	14.53	Down	-2.93194	-	-1.70946	Down	-4.56344
comp132948_c0_seq24	15.94	21.05	5.29	Up	2.66005	-	-2.13669	-	0.600962
comp128111_c0_seq2	3.91	45.52	33.02	-	1.0828	-	2.79429	Up	3.9541
comp137584_c1_seq3	315.2	15.02	166.74	Down	-2.70815	-	-1.17177	Down	-3.80231
comp144360_c0_seq16	9.77	0.51	1.31	-	-0.696873	Down	-3.12385	Down	-3.74282
comp142227_c1_seq1	0.11	24.22	1.62	Up	4.5115	-	3.48659	Up	8.05066
comp143054_c1_seq1	1.65	19.57	4.45	Up	2.73975	-	1.15993	Up	3.97683
comp128748_c0_seq1	12.87	197.49	12.66	Up	4.57332	-	-0.291528	Up	4.3593
comp148460_c0_seq2	4.4	1.48	5.18	-	-2.56338	-	-0.20384	Down	-2.68949
comp143162_c1_seq1	135.38	10.27	52.74	-	-1.75686	-	-1.62834	Down	-3.30758
comp145437_c0_seq2	75.33	7.9	29.28	-	-1.27708	-	-1.64153	Down	-2.841
comp144733_c2_seq1	28.38	1.4	4.94	-	-1.47462	-	-2.61974	Down	-4.0163
comp141880_c1_seq2	431.3	5.71	81.18	-	-2.52353	-	-2.6303	Down	-5.07616
comp147098_c0_seq16	13.01	4.23	2.26	-	1.62438	Down	-2.81866	-	-1.11664
comp136648_c1_seq5	38.57	7	35.95	Down	-2.7411	-	-0.617374	Down	-3.28081
comp143292_c0_seq3	13.94	49.95	6.83	Up	3.06137	-	-1.33944	-	1.79949
comp118671_c0_seq1	6.97	1.59	31.18	Down	-3.6582	-	1.89546	-	-1.68474
comp127271_c1_seq1	48.51	1.42	5.19	-	-1.25642	Down	-3.48917	Down	-4.66746
comp136897_c1_seq1	3.34	25.8	3.54	Up	3.49568	-	-0.177967	Up	3.39379
comp114761_c0_seq1	4.64	22.96	4.6	Up	2.95465	-	-0.276733	-	2.75418
comp141335_c0_seq1	1.37	10.2	0.92	Up	4.05658	-	-0.832877	Up	3.30094
comp137039_c0_seq1	1.6	9.53	10.03	-	0.47562	-	2.37914	Up	2.93201
comp143552_c1_seq1	1.34	13.51	6.3	-	1.74077	-	1.93909	Up	3.75109
comp134190_c1_seq1	166.37	6.04	50.54	-	-2.46221	-	-1.98491	Down	-4.36947
comp140094_c2_seq1	38.47	1.79	3.81	-	-0.483772	Down	-3.60318	Down	-4.00913
comp129704_c0_seq1	421.82	5.04	383.92	Down	-5.64374	-	-0.404321	Down	-5.97041
comp118780_c0_seq1	3.99	36.41	6.22	Up	3.16202	-	0.361275	Up	3.6005
comp117996_c0_seq1	2.3	9.98	1.92	Up	2.9701	-	-0.510038	-	2.53672
comp125454_c1_seq1	0.29	35.9	2.77	Up	4.30425	-	2.95589	Up	7.3323
comp126075_c0_seq1	1.18	0.05	22.1	Down	-7.74193	Up	3.98292	-	-3.67197
comp133458_c2_seq2	2.27	13.86	3.24	Up	3.22077	-	-	Up	4.76305
comp141828_c3_seq1	1.84	2.45	2.22	Up	2.7188	-	-1.98231	-	0.814086
comp146511_c0_seq7	51.78	15.03	8.64	-	-0.0883489	Down	-2.76518	Down	-2.77592
comp145092_c1_seq6	1415.38	192.17	1183.14	-	-2.00902	-	-0.539015	Down	-2.47044
comp141988_c0_seq1	1.18	3.98	2.63	-	1.30033	-	1.2614	Up	2.63864
comp121074_c2_seq1	3.8	46.5	6.77	Up	3.42049	-	0.563704	Up	4.0594
comp131209_c0_seq2	1.31	6.62	1.81	-	2.4764	-	0.195802	Up	2.74927
comp139263_c0_seq2	9.88	2.44	27.26	Down	-2.66485	-	1.00577	-	-1.58144
comp129061_c1_seq1	1.02	11.98	4.04	-	1.81945	-	2.91998	Up	4.81255
comp142555_c2_seq1	0.77	10.89	1.62	Up	3.34932	-	0.804086	Up	4.22946
comp118612_c0_seq1	139.24	0.03	2.04	Down	-5.40389	Down	-6.35772	Down	-11.6727
comp119684_c0_seq5	0.24	7.13	1.15	Up	2.97159	-	2.24306	Up	5.27945
comp120538_c0_seq2	2.69	35.48	3.81	Up	3.67221	-	0.283605	Up	4.0324
comp124822_c0_seq1	30.13	84.4	12.06	Up	3.41775	-	-1.58907	-	1.90626
comp141164_c1_seq2	1.05	13.21	2.19	Up	3.32379	-	0.599411	Up	3.99952
comp129011_c0_seq2	6.41	30.66	3.71	Up	3.60503	-	-0.961429	Up	2.72103
comp134323_c0_seq1	0.21	24.86	1.06	Up	5.15144	-	2.0027	Up	7.22301
comp128597_c0_seq4	0.98	7.07	1.46	Up	2.8029	-	0.575602	Up	3.45462
comp146249_c0_seq1	21.95	0.81	5.82	-	-1.75232	Down	-4.64688	Down	-6.32048
comp135857_c3_seq2	185.29	4.37	84.3	Down	-3.70335	-	-1.40937	Down	-5.0349
comp146222_c1_seq2	1.65	7.59	1.94	-	2.57193	-	-0.0345524	Up	2.61465
comp129404_c0_seq1	47.01	2.38	22.45	Down	-2.63048	-	-1.3343	Down	-3.88704
comp123763_c0_seq1	7.45	2.51	22.8	Down	-2.58017	-	1.34375	-	-1.15881
comp147672_c0_seq4	12.89	4.98	10.37	-	-2.30693	-	-0.892836	Down	-3.12201
comp137918_c0_seq1	10.52	0.37	1.01	-	-0.818472	Down	-3.61589	Down	-4.35227
comp141745_c1_seq1	1.55	6.94	3.33	-	1.65815	-	0.838787	Up	2.57417
comp137516_c0_seq1	19.29	2.31	21.42	-	-2.59591	-	-0.117933	Down	-2.63608
comp139327_c0_seq1	3.91	2.73	44.8	Down	-3.42531	Up	3.24797	-	-0.0998922
comp146669_c0_seq1	63.87	2.38	44.73	Down	-3.61424	-	-0.786628	Down	-4.32312
comp139057_c1_seq2	53.03	1.09	14.87	Down	-3.16729	-	-2.10308	Down	-5.19258
comp136117_c0_seq1	36	6.16	86.52	Down	-3.20655	-	1.00288	-	-2.12604
comp138043_c0_seq1	11.29	81.69	18.11	-	2.48051	-	0.381001	Up	2.93904
comp146026_c0_seq2	60.06	2.63	20.62	-	-1.80263	-	-1.8649	Down	-3.58979
comp133809_c0_seq1	22.23	1.2	5.54	-	-1.63006	-	-2.26985	Down	-3.82208
comp136998_c0_seq1	26.25	2.34	8.45	-	-1.19371	-	-1.89384	Down	-3.0087
comp146274_c0_seq1	1.07	1.08	20.57	Down	-3.63805	Up	3.99596	-	0.435009
comp139125_c1_seq3	1.49	14.84	2.52	Up	3.14906	-	0.496319	Up	3.72184
comp133842_c1_seq2	404.09	49.53	210.57	-	-1.46018	-	-1.24122	Down	-2.62381
comp143134_c0_seq1	20.05	5.82	146.36	Down	-4.04707	-	2.60163	-	-1.36784
comp120696_c4_seq1	26.4	2.6	39.15	Down	-3.23424	-	0.305395	-	-2.84991
comp114269_c0_seq1	171.68	3.3	59.3	Down	-3.53429	-	-1.79995	Down	-5.25619
comp134224_c1_seq2	28.22	2.85	18.4	-	-2.11358	-	-0.833198	Down	-2.86902
comp118730_c0_seq1	2.78	15.27	7.08	-	1.7335	-	1.05399	Up	2.86483
comp131289_c0_seq9	4.26	30.37	5.24	Up	2.56227	-	-0.235671	-	2.404
comp132918_c1_seq1	1.61	19.84	9.77	-	1.78065	-	2.18877	Up	4.04537
comp145214_c0_seq1	2.15	23.18	2.65	Up	3.75019	-	-	Up	3.86405
comp139051_c2_seq11	2.1	9.38	3.19	-	1.96285	-	0.717929	Up	2.75726
comp127541_c1_seq2	0.43	7038.6	1	Up	13.3543	-	-	Up	14.4223
comp131230_c0_seq1	11	1.03	5.27	-	-1.7465	-	-1.25028	Down	-2.91898
comp136886_c0_seq1	27.35	1.72	11.08	-	-2.06057	-	-1.57072	Down	-3.55317
comp133300_c0_seq6	2.65	12.94	23.99	-	0.534503	-	2.52082	Up	3.13256
comp135311_c0_seq1	268.69	22.9	391.12	Down	-3.49325	-	0.258279	Down	-3.15736
comp139638_c0_seq1	22.95	31.85	6.84	Up	2.82027	-	-2.01405	-	0.883815
comp145425_c2_seq1	4.95	21.66	8.76	-	1.9232	-	0.551693	Up	2.55211
comp148011_c1_seq4	333.26	41.8	119.72	-	-0.811453	-	-1.80806	Down	-2.54192
comp132290_c0_seq9	39.83	81.75	29.95	Up	3.91595	-	-0.681137	Up	3.31238
comp139268_c0_seq4	16.89	4.5	6.62	-	-2.12906	-	-1.96837	Down	-4.01958
comp147082_c0_seq1	2.74	12.78	6.13	-	1.66556	-	0.890199	Up	2.63313
comp134891_c0_seq1	140.8	4.13	54.42	Down	-3.11955	-	-1.6395	Down	-4.68139
comp121949_c1_seq1	12.44	70.16	10.94	Up	3.32413	-	-0.447311	Up	2.95387
comp140929_c1_seq3	48.13	4.92	23.26	-	-1.71191	-	-1.31965	Down	-2.95395
comp145472_c2_seq5	21.46	3.77	18.04	Down	-2.82245	-	0.468748	-	-2.27606
comp144936_c2_seq2	14.22	167.18	64.53	-	1.50846	Up	3.11209	Up	4.69771
comp141996_c1_seq7	41.16	339.64	130.41	-	1.74785	-	1.23802	Up	3.06344
comp131244_c0_seq1	2.29	21.97	12.47	-	1.3844	-	2.14733	Up	3.60901
comp115377_c0_seq1	0.42	40.85	4.37	Up	3.84724	-	3.08885	Up	7.00476
comp121928_c1_seq1	2.63	66.6	28.35	-	1.8473	Up	3.15108	Up	5.07512
comp121371_c0_seq1	4.72	20.79	4.36	Up	2.86749	-	-0.410541	Up	2.53421
comp146772_c1_seq1	183.75	0.83	1.94	-	-0.594138	Down	-6.82637	Down	-7.34242
comp144339_c1_seq1	20.33	86.58	22.53	Up	2.57459	-	-0.117751	Up	2.53425
comp121040_c0_seq1	1.06	2054.22	0.11	Up	14.7421	-	-3.49321	Up	11.3275
comp127394_c0_seq1	9.25	77.28	20.03	Up	2.55589	-	0.837048	Up	3.47016
comp127854_c0_seq2	1.12	62.93	6.81	Up	3.76929	-	2.21919	Up	6.06338
comp111362_c1_seq1	4.08	22.43	3.41	Up	3.35543	-	-1.36142	-	2.07082
comp134731_c1_seq2	0.64	11.94	1.5	Up	3.9874	-	0.898542	Up	4.96125
comp133996_c0_seq1	9.74	22.16	5.71	Up	2.55777	-	-1.04016	-	1.59518
comp129575_c2_seq1	11.61	0.37	1.33	-	-1.17468	Down	-3.37479	Down	-4.46755
comp138529_c0_seq8	4.07	13.7	4.81	Up	2.75596	-	-0.140465	Up	2.69294
comp142188_c1_seq1	47.18	5.83	31.35	-	-1.82354	-	-0.858001	Down	-2.60392
comp142942_c0_seq1	6.97	132.21	3.94	Up	5.70099	-	-1.07347	Up	4.7039
comp142566_c0_seq2	1.27	20.19	2.59	Up	3.57214	-	0.756806	Up	4.40517
comp141344_c1_seq1	14.6	16.7	1.97	-	2.15567	Down	-3.58458	-	-1.35068
comp144507_c0_seq2	8.6	1.1	13.25	Down	-2.8654	-	0.315188	-	-2.47247
comp145283_c0_seq2	1.5	350.9	1.84	Up	8.20804	-	-	Up	8.32167
comp142197_c0_seq1	37.32	2.72	10.81	-	-1.39351	-	-2.05605	Down	-3.37191
comp132876_c0_seq2	15.43	1.82	2.45	-	-0.253208	Down	-2.95721	Down	-3.13254
comp142297_c0_seq3	31.34	1.24	10.73	-	-2.51134	-	-1.80423	Down	-4.2378
comp136492_c0_seq1	10.28	2.99	82.78	Down	-4.1873	-	2.74111	-	-1.36856
comp134045_c1_seq2	6.05	37.23	24.15	-	1.2512	-	1.70357	Up	3.03199
comp125771_c0_seq1	4.35	27.07	2.83	Up	3.8686	-	-0.885575	Up	3.06034
comp113966_c0_seq1	0.81	17.1	3.7	Up	2.82723	-	1.89669	Up	4.79776
comp139651_c1_seq1	103.79	1.8	94.31	Down	-5.12065	-	-0.422712	Down	-5.46458
comp146170_c1_seq1	17.52	1.95	27.71	Down	-4.36062	-	0.564072	Down	-3.71885
comp127744_c0_seq1	0.95	9.12	1.37	Up	3.33583	-	0.259103	Up	3.67045
comp133248_c0_seq3	3.18	42.54	6.45	Up	3.18912	-	1.17756	Up	4.44348
comp138949_c1_seq1	57.37	2.1	24.68	Down	-2.93666	-	-1.48379	Down	-4.34253
comp143139_c3_seq1	16.63	1.33	8.2	-	-2.06895	-	-1.39673	Down	-3.38801
comp133901_c0_seq1	40.32	3.21	18.21	-	-1.90522	-	-1.41483	Down	-3.24241
comp129287_c3_seq1	2.35	30.89	6.61	Up	2.83005	-	1.2252	Up	4.13226
comp145432_c2_seq2	1.25	29.13	2.22	Up	4.38776	-	0.491866	Up	4.95378
comp126568_c0_seq5	0.4	11.5	1.14	Up	3.91814	-	2.46312	Up	6.44589
comp144749_c1_seq26	4.45	2.27	25.86	Down	-3.09449	-	2.53814	-	-0.478919
comp140514_c0_seq4	1.69	1.7	17.76	-	-2.25736	Up	2.84754	-	0.667495
comp139129_c0_seq1	95.29	6.16	34.77	-	-1.89642	-	-1.72254	Down	-3.54135
comp115775_c0_seq1	156.06	1.78	104.93	Down	-5.26204	-	-0.83958	Down	-6.02353
comp139642_c3_seq1	236.47	21.96	195.57	Down	-2.53801	-	-0.537687	Down	-2.99808
comp126971_c0_seq1	61.52	3.09	28.35	-	-2.58423	-	-1.38625	Down	-3.89268
comp138395_c1_seq1	2.58	11.89	4.98	-	1.86633	-	0.68192	Up	2.62525
comp144128_c1_seq1	32.02	1.48	28.16	Down	-3.64964	-	-0.454313	Down	-4.02623
comp147359_c1_seq1	14.96	5.43	1.74	-	2.24362	Down	-3.36818	-	-1.04682
comp127597_c0_seq2	0.61	143.64	1.93	Up	6.82098	-	1.36594	Up	8.26263
comp139508_c1_seq39	15.35	2.22	4.67	-	-1.92766	Down	-3.29103	Down	-5.13967
comp148425_c0_seq1	27.47	4.37	3.34	-	1.11278	Down	-3.3167	-	-2.12629
comp133442_c0_seq7	3.25	15.17	5.44	-	2.21665	-	0.293483	Up	2.58745
comp130242_c0_seq1	268.8	0.02	3.95	Down	-7.07819	Down	-6.35446	Down	-13.3438
comp145562_c0_seq3	2.03	12.65	1.93	Up	3.29699	-	-0.341305	Up	3.03307
comp145257_c0_seq2	2.12	57.3	6.74	Up	3.78956	-	1.23773	Up	5.10375
comp144077_c0_seq8	5.24	14.87	5.49	Up	2.74524	-	-0.0813452	Up	2.74129
comp144178_c0_seq5	45.92	5.99	32.81	-	-1.84867	-	-0.76005	Down	-2.53111
comp146862_c0_seq4	0.26	12.28	1.3	Up	4.85565	-	1.16913	Up	6.09916
comp142386_c0_seq2	1.36	8.51	1.63	Up	2.9796	-	-0.00891305	Up	3.04765
comp126409_c0_seq1	30.1	1.06	58.53	Down	-5.17681	-	0.690695	Down	-4.40806
comp61758_c0_seq1	63.28	1119.31	553.54	-	1.61954	Up	2.86046	Up	4.55758
comp146491_c4_seq1	1.53	8.73	1.11	Up	3.58711	-	-0.728696	Up	2.93438
comp146119_c2_seq1	15.57	1.15	6.37	-	-1.79217	-	-1.71599	Down	-3.42968
comp145603_c0_seq1	17.07	0.53	2.64	-	-1.67986	Down	-2.95347	Down	-4.55548
comp133088_c3_seq18	0.53	15.43	1.76	Up	3.86662	-	1.29717	Up	5.23904
comp138296_c2_seq1	1.32	9.63	21.1	-	-0.50528	Up	3.71635	Up	3.28663
comp145593_c0_seq1	129.33	79.62	20.23	-	1.80565	Down	-2.90183	-	-1.01858
comp143070_c0_seq2	19.79	0.2	1.13	-	-2.10113	Down	-4.3434	Down	-6.36475
comp134871_c1_seq7	389.02	36.17	1666.18	Down	-4.60979	-	1.92489	Down	-2.60727
comp142712_c0_seq2	1.61	6.76	1.52	Up	2.75552	-	-0.350108	Up	2.48288
comp125624_c1_seq9	3.5	28.3	2.85	Up	3.94664	-	-0.511762	Up	3.51197
comp139968_c0_seq1	4.88	27.43	9.4	-	2.16552	-	0.682907	Up	2.92544
comp139325_c0_seq2	1.28	6.42	10.09	-	0.154594	-	2.49675	Up	2.72788
comp127300_c1_seq1	21.13	4.39	3.4	-	0.970541	Down	-2.90042	-	-1.85218
comp142501_c0_seq1	4.05	41.61	19.5	-	1.58818	-	1.99765	Up	3.66288
comp128211_c0_seq1	844.04	2.14	42.53	Down	-3.7749	Down	-4.59246	Down	-8.28961
comp144694_c1_seq2	199.85	25.34	51.74	-	-0.19305	-	-2.39573	Down	-2.51118
comp133948_c2_seq3	5.92	21.67	4.71	Up	2.83783	-	-0.887163	-	2.02815
comp147740_c0_seq3	0.32	9.31	1.59	Up	3.129	-	2.04946	Up	5.25497
comp127792_c1_seq2	4.73	18.43	2.99	Up	3.65501	-	0.715189	Up	4.44557
comp145919_c2_seq2	1.07	14.38	1.18	Up	3.66048	-	-0.236358	Up	3.50109
comp132893_c1_seq3	2.15	83.3	2.54	Up	4.43153	-	-0.00769982	Up	4.50065
comp143117_c0_seq1	11.67	342.9	1.59	Up	8.35361	Down	-3.13767	Up	5.2936
comp126070_c0_seq1	5.56	3.01	57.89	Down	-4.23592	Up	3.19997	-	-0.958357
comp140761_c0_seq1	0.9	62.59	1.78	Up	5.711	-	-	Up	6.4284
comp121096_c0_seq1	14.06	6.2	59.56	Down	-2.65797	-	1.8137	-	-0.766683
comp144886_c1_seq2	35.4	2.98	23.88	-	-2.39789	-	-0.830631	Down	-3.15076
comp141449_c0_seq6	4.63	14.73	3.84	Up	2.52745	-	-0.533877	-	2.0711
comp141247_c1_seq1	75.86	2.17	32.54	Down	-3.30475	-	-1.48688	Down	-4.71383
comp126884_c0_seq1	16.24	3.36	2.46	-	1.05014	Down	-2.98756	-	-1.85971
comp131105_c3_seq1	4.54	49.6	11.44	Up	2.72656	-	1.0662	Up	3.87
comp131054_c7_seq1	1.85	10.68	7.52	-	1.1351	-	1.74304	Up	2.95346
comp128453_c0_seq1	20.97	1.46	12.31	-	-2.46207	-	-1.03772	Down	-3.42197
comp136513_c2_seq1	41.64	1.55	49.63	Down	-4.35991	-	-0.013074	Down	-4.29437
comp130116_c7_seq6	1.05	32.48	6.74	-	2.1226	-	2.55341	Up	4.75217
comp147816_c2_seq1	3.67	33.42	15.5	-	2.37819	-	1.66156	Up	4.11697
comp141232_c1_seq2	0.21	67.47	2.81	Up	4.98125	-	3.4039	Up	8.44951
comp128856_c0_seq3	65.3	4.42	147.17	Down	-4.12774	-	0.799575	Down	-3.25049
comp136076_c1_seq1	10.27	45.2	7.26	Up	3.11074	-	-0.863531	-	2.32475
comp142549_c1_seq2	1.25	16.91	6.11	-	1.65786	-	2.04837	Up	3.78295
comp143723_c0_seq1	31.15	2.17	11.92	-	-1.85594	-	-1.65464	Down	-3.43292
comp139997_c4_seq6	1.03	13.11	4.61	-	2.5048	-	1.51776	Up	4.09759
comp132729_c0_seq1	2.86	31.08	6.99	Up	2.86414	-	0.946998	Up	3.88803
comp149154_c0_seq1	11.07	1.42	10.36	-	-2.26233	-	-0.36424	Down	-2.54893
comp146740_c0_seq1	0.2	24.68	2.73	Up	3.95506	Up	3.61432	Up	7.64444
comp142031_c0_seq1	0.1	5.68	1.09	Up	2.9841	-	3.14471	Up	6.19966
comp146028_c2_seq4	94.15	10.67	20.91	-	-0.398522	-	-2.42595	Down	-2.74681
comp143317_c0_seq2	2.22	21.33	7.13	-	2.25169	-	1.39206	Up	3.72113
comp135972_c0_seq5	1.02	7.6	4.34	-	1.33483	-	1.60269	Up	3.01448
comp122670_c0_seq2	7.45	37.23	7.17	Up	2.99771	-	-0.327595	Up	2.74754
comp145040_c2_seq1	17.45	158.74	33.86	-	1.96206	-	0.7808	Up	2.82041
comp135486_c0_seq1	25.5	2.41	15.55	-	-2.04358	-	-0.982371	Down	-2.94767
comp125572_c0_seq1	0.14	71.83	18.5	Up	2.56226	Up	6.76862	Up	9.40155
comp137175_c4_seq1	1.97	12.36	2.1	Up	3.12907	-	-0.125384	Up	3.07895
comp136012_c0_seq1	47.68	2.76	5.55	-	-0.38297	Down	-3.38314	Down	-3.68839
comp142781_c0_seq1	0.82	35.92	5.48	Up	3.31662	-	2.47169	Up	5.86505
comp137793_c0_seq3	90.36	3.3	70.36	Down	-3.75464	-	-0.44842	Down	-4.12543
comp143474_c3_seq1	101.12	25.3	28.96	-	-1.40778	-	-2.11403	Down	-3.44419
comp146111_c0_seq2	6.44	20.66	4.08	Up	2.88307	-	-0.898163	-	2.06245
comp146979_c2_seq1	3.06	1.13	12.7	Down	-2.88574	-	1.78352	-	-1.02461
comp127715_c0_seq1	12.56	94.95	27.45	-	2.40226	-	0.860138	Up	3.33987
comp145110_c0_seq2	0.03	6.95	1.65	Up	2.6701	Up	5.53819	Up	8.27248
comp134575_c2_seq1	0.57	22.62	1.69	Up	4.35057	-	1.28997	Up	5.71385
comp147395_c1_seq1	6.69	34.27	4.29	Up	3.60533	-	-0.907983	Up	2.77481
comp132000_c0_seq1	1.23	4.34	35	Down	-2.83265	Up	4.63197	-	1.87614
comp145802_c0_seq3	23.59	5.09	36.58	Down	-2.9361	-	0.135003	Down	-2.72341
comp131560_c2_seq1	2.88	13.57	1.58	Up	3.71433	-	-1.09745	-	2.69353
comp132173_c0_seq4	0.49	19.58	1.11	Up	4.84092	-	2.06311	Up	6.97826
comp127549_c0_seq1	15.95	1.28	3.4	-	-0.786086	-	-2.49884	Down	-3.20689
comp130902_c2_seq2	0.15	9.81	1.65	Up	3.29638	-	3.28215	Up	6.63124
comp142534_c0_seq2	3.49	109.3	17.07	Up	3.23143	-	2.93945	Up	6.24728
comp139052_c0_seq4	0.52	12.88	1.55	Up	3.68746	-	1.6733	Up	5.43572
comp138810_c3_seq3	1.83	16.27	6.8	-	1.87681	-	1.63239	Up	3.58537
comp118333_c0_seq1	2.28	48.48	12.08	-	2.42844	-	2.09075	Up	4.5958
comp147122_c0_seq3	7.76	1.27	13.41	Down	-2.91833	-	0.595604	-	-2.24504
comp133128_c0_seq3	1.04	8.21	4.7	-	1.39349	-	1.90917	Up	3.37956
comp129375_c1_seq5	3.13	7.66	2	Up	2.727	-	-1.32385	-	1.48057
comp132072_c0_seq3	169.16	17.9	4.27	-	2.3811	Down	-5.6595	Down	-3.20079
comp139966_c0_seq5	3.55	108.91	13.17	Up	3.6114	-	1.59589	Up	5.28435
comp139352_c1_seq8	90.24	23.61	33.26	-	-1.99883	-	-2.20539	Down	-4.12653
comp126924_c2_seq9	5.67	8.69	33.37	-	-1.93402	Up	3.20306	-	1.34583
comp134811_c1_seq2	0.17	36.91	6.55	Up	3.42574	Up	4.17305	Up	7.66733
comp124388_c0_seq5	72.9	2.67	12.41	-	-1.47174	-	-2.63364	Down	-4.02748
comp128840_c0_seq4	75.36	3110.2	1085.21	-	2.23983	Up	3.53194	Up	5.84933
comp148285_c1_seq1	21.58	3.24	22.84	Down	-3.25537	-	-0.214005	Down	-3.39126
comp147089_c2_seq1	36.69	1.01	40.76	Down	-4.71636	-	-0.150081	Down	-4.7882
comp128285_c0_seq9	23.92	1.53	9.69	-	-2.50495	-	-1.4038	Down	-3.83011
comp146118_c2_seq2	128.83	17.93	72.43	-	-1.46475	-	-1.09305	Down	-2.4802
comp135444_c0_seq9	30.37	2.07	5.02	-	-1.22712	Down	-2.97889	Down	-4.12828
comp120883_c0_seq1	5.47	24.79	23.55	-	0.688203	-	1.838	Up	2.60343
comp138259_c0_seq1	16.52	1.28	6.88	-	-1.82524	-	-1.53165	Down	-3.2792
comp147067_c0_seq2	3.02	3.64	5.43	-	-0.435429	Up	3.1415	Up	2.78283
comp130909_c0_seq1	12.46	85.81	28.27	-	2.27218	-	1.53001	Up	3.87935
comp138670_c0_seq1	39.73	2.24	8.55	-	-1.32894	-	-2.48521	Down	-3.7365
comp134027_c0_seq1	109.59	1.14	13.85	-	-2.31858	Down	-3.04121	Down	-5.28187
comp145723_c0_seq1	1.72	17.56	3.82	Up	2.79952	-	0.883068	Up	3.76009
comp135001_c1_seq4	6.25	90.44	3.72	Up	4.89478	-	-1.04594	Up	3.92634
comp141565_c0_seq4	9.63	65.05	19.69	Up	2.61917	-	0.57677	Up	3.27333
comp145419_c1_seq2	0.29	13.87	2.46	Up	3.01976	Up	4.63938	Up	7.72765
comp136434_c1_seq1	30.31	6.78	1.02	Up	3.33763	Down	-5.15889	-	-1.74339
comp131396_c1_seq1	9.93	55.11	28.3	-	1.58798	-	1.24232	Up	2.90755
comp138255_c0_seq8	2.05	33.6	3.19	Up	4.03862	-	0.40628	Up	4.52215
comp124411_c2_seq2	2.06	18.7	5.6	-	2.32647	-	0.751767	Up	3.1547
comp143282_c0_seq1	63.93	1.73	37.36	Down	-3.80081	-	-1.06477	Down	-4.7879
comp137908_c0_seq3	392.61	14.75	316.12	Down	-3.6462	-	-0.451011	Down	-4.0192
comp143669_c0_seq2	32.25	2.79	30.38	Down	-2.85516	-	-0.349022	Down	-3.12643
comp117006_c0_seq1	9.41	19.29	2.07	Up	3.83042	-	-2.44002	-	1.46805
comp143662_c0_seq2	17.09	0.09	2.01	-	-3.63019	Down	-3.40967	Down	-6.9582
comp144528_c0_seq2	243.55	0.02	12.73	Down	-8.34014	Down	-4.52623	Down	-12.7829
[truncated: 4,635 more rows]
