# Supplementary material for: RNA-sequencing of the sturgeon Acipenser baeri provides insights into expression dynamics of morphogenic differentiation and developmental regulatory genes in early versus late developmental stages
Source: BMC Genomics. 2016 Aug 8;17:564. doi: 10.1186/s12864-016-2839-3 (PMC4977659; doi:10.1186/s12864-016-2839-3)
Supplement: Additional file 11: — List of significant differentially expressed unigenes for each pair of EdgeR comparison of each pair of samples. (XLSX 2223 kb) [file 12864_2016_2839_MOESM11_ESM.xlsx]

## Sheet: T1vsT2
Type	id	logFC	logCPM	PValue	FDR	T1	T2
Up	comp136110_c0_seq2	10.9729	6.6035	8.46391e-24	3.5529e-19	0.06	187.85
Up	comp142458_c0_seq1	9.46146	9.01727	2.84516e-23	5.97157e-19	0.26	218.67
Up	comp139749_c2_seq2	11.1034	5.81069	3.39738e-22	4.75373e-18	0.02	120.08
Up	comp132195_c0_seq2	9.37599	6.28346	9.29576e-21	7.80417e-17	0.13	92.43
Up	comp126545_c0_seq1	10.5454	5.25488	1.58483e-20	1.10877e-16	0.02	31.42
Up	comp144746_c0_seq2	8.29102	8.27464	6.16086e-20	3.23268e-16	0.8	302.55
Up	comp140684_c0_seq1	8.20571	7.62357	1.57858e-19	6.6264e-16	0.72	258.38
Down	comp141815_c0_seq1	-8.64851	5.94579	2.27354e-19	7.95303e-16	42.57	0.13
Up	comp147632_c1_seq1	7.9542	9.11025	3.20034e-19	1.03339e-15	1.27	495.04
Down	comp137037_c0_seq2	-8.79008	5.42346	4.30615e-19	1.29114e-15	39.91	0.08
Up	comp146030_c2_seq4	8.67569	5.84326	4.70788e-19	1.31748e-15	0.08	40.76
Up	comp147581_c1_seq3	9.01057	5.20597	1.97852e-18	5.19077e-15	0.08	19.77
Up	comp137673_c0_seq1	9.15459	4.79269	2.28144e-18	5.63342e-15	0.14	32.86
Up	comp139593_c1_seq1	8.17369	5.56213	7.33e-18	1.7094e-14	0.16	53.85
Up	comp132252_c0_seq7	8.09762	5.48658	1.2321e-17	2.72211e-14	0.24	85.86
Up	comp139389_c0_seq2	8.89926	4.53938	1.30182e-17	2.73232e-14	0.04	24.63
Up	comp136098_c0_seq1	7.63924	6.66375	1.49278e-17	2.98393e-14	0.2	47.98
Down	comp133476_c0_seq2	-8.57961	4.50202	1.59899e-17	3.05094e-14	33.03	0.3
Down	comp133260_c0_seq1	-7.41545	7.12393	2.72171e-17	4.70579e-14	137.44	0.99
Up	comp126647_c0_seq1	8.62295	4.82104	2.8026e-17	4.70579e-14	0.36	181.18
Up	comp142333_c1_seq1	7.88074	5.46042	3.10467e-17	5.0125e-14	0.2	55.01
Up	comp141309_c0_seq5	9.39176	4.1094	4.2004e-17	6.29716e-14	0.01	9.74
Up	comp141811_c0_seq1	7.82689	5.40699	4.50218e-17	6.51682e-14	0.11	53.79
Up	comp129394_c0_seq1	9.28449	4.00325	8.69852e-17	1.21713e-13	0.01	16.57
Up	comp124121_c0_seq1	7.18738	7.07316	1.12813e-16	1.5276e-13	0.9	160.75
Up	comp145497_c0_seq1	8.56375	4.20709	1.28108e-16	1.62957e-13	0.03	24.14
Down	comp143127_c0_seq1	-7.02058	9.25002	1.47255e-16	1.81289e-13	503.23	4.67
Down	comp131581_c1_seq1	-7.05712	8.03946	1.51157e-16	1.81289e-13	590.31	5.65
Up	comp137146_c0_seq1	8.48741	4.13158	2.14068e-16	2.42863e-13	0.04	21.17
Up	comp148989_c1_seq3	7.88855	4.80501	2.47192e-16	2.66061e-13	0.06	17.48
Up	comp148313_c0_seq8	8.34585	3.99169	5.57731e-16	5.85297e-13	0.03	13.88
Up	comp143579_c1_seq3	8.96134	3.68399	7.8132e-16	7.99939e-13	0.02	13.88
Up	comp148630_c2_seq2	6.91399	6.87226	8.06343e-16	8.05902e-13	0.32	46.68
Up	comp147893_c0_seq6	8.11216	4.31506	9.025e-16	8.61006e-13	0.04	15.82
Down	comp146772_c1_seq1	-6.82637	7.08864	1.02461e-15	9.37575e-13	183.75	1.94
Up	comp146559_c1_seq1	8.25667	3.90364	1.02743e-15	9.37575e-13	0.04	14.04
Down	comp135845_c0_seq1	-6.7523	7.66618	1.30845e-15	1.16861e-12	272.89	3.04
Up	comp147961_c0_seq8	8.20993	3.85751	1.39513e-15	1.22007e-12	0.03	8.29
Down	comp145077_c0_seq3	-7.50087	4.39564	1.47446e-15	1.26313e-12	13.07	0.09
Up	comp143235_c1_seq2	8.00622	4.21033	1.84503e-15	1.53357e-12	0.27	33.65
Up	comp129970_c0_seq1	8.14183	3.79035	2.21529e-15	1.7368e-12	0.12	44.47
Up	comp135727_c0_seq1	7.73491	4.34104	2.23425e-15	1.7368e-12	0.1	26.01
Down	comp135845_c1_seq1	-6.93913	5.3191	2.75804e-15	2.0674e-12	176.17	1.73
Up	comp148254_c0_seq1	6.97669	5.14114	3.39936e-15	2.50342e-12	0.16	23.55
Up	comp138653_c3_seq5	6.57288	7.56554	4.36167e-15	3.10322e-12	6.31	666.84
Up	comp146588_c0_seq2	8.03217	3.6823	4.62607e-15	3.18451e-12	0.03	10.44
Down	comp134405_c1_seq4	-6.57522	7.28804	4.62766e-15	3.18451e-12	146.98	1.75
Up	comp136584_c1_seq2	7.61763	4.22523	4.96743e-15	3.36319e-12	0.1	19.79
Up	comp139677_c0_seq1	7.97964	3.63057	6.6075e-15	4.40259e-12	0.03	29.21
Up	comp146995_c1_seq1	7.38798	4.31014	7.31992e-15	4.80106e-12	0.07	14.11
Up	comp137783_c0_seq2	7.2437	4.42364	8.1349e-15	5.25352e-12	0.11	24.81
Down	comp133626_c0_seq1	-7.21821	4.11477	9.91293e-15	6.30477e-12	10.32	0.08
Up	comp142333_c0_seq2	8.55281	3.28169	1.20114e-14	7.52541e-12	0.22	85.77
Up	comp144574_c0_seq1	6.91798	4.67472	1.36461e-14	8.42383e-12	0.14	21.09
Down	comp130242_c0_seq1	-6.35446	8.24954	1.46702e-14	8.92477e-12	268.8	3.95
Up	comp131129_c2_seq2	7.8515	3.50451	1.56277e-14	9.31912e-12	0.14	57.13
Up	comp139347_c0_seq1	6.73825	4.90584	1.70425e-14	9.926e-12	0.39	50.32
Up	comp127374_c0_seq1	8.50068	3.23047	1.72618e-14	9.926e-12	0.04	18.15
Up	comp61766_c0_seq1	6.41138	6.34076	2.11135e-14	1.19768e-11	1.12	115.16
Up	comp138333_c0_seq1	7.78926	3.44336	2.38401e-14	1.33223e-11	0.08	22.1
Down	comp131595_c0_seq1	-6.42221	5.99861	2.41202e-14	1.33223e-11	52.87	0.74
Down	comp118612_c0_seq1	-6.35772	6.57839	2.45337e-14	1.33747e-11	139.24	2.04
Down	comp114891_c1_seq1	-8.04174	3.41251	2.57047e-14	1.38334e-11	38.64	0.17
Up	comp134533_c0_seq1	8.42809	3.15922	2.75338e-14	1.45812e-11	0.06	24.33
Up	comp136049_c1_seq2	6.55823	5.30628	2.77889e-14	1.45812e-11	0.59	55.48
Down	comp130640_c0_seq1	-6.46163	5.50933	2.89857e-14	1.50214e-11	40.4	0.55
Up	comp147632_c0_seq2	8.40936	3.14084	3.15927e-14	1.61728e-11	0.61	274.12
Down	comp56453_c0_seq1	-8.00714	3.37807	3.29634e-14	1.66711e-11	40.89	0.16
Up	comp144436_c0_seq2	7.1582	4.08368	3.43987e-14	1.719e-11	0.12	29.56
Up	comp137811_c1_seq1	8.3872	3.1191	3.63194e-14	1.77277e-11	0.03	11.93
Down	comp128627_c1_seq1	-8.6372	3.09611	3.71804e-14	1.79393e-11	12.38	0.03
Up	comp146557_c0_seq1	7.14347	4.06918	3.78945e-14	1.80761e-11	1.52	64.25
Down	comp122577_c0_seq2	-7.0883	3.72934	4.55912e-14	2.15032e-11	23.75	0.21
Up	comp146077_c4_seq1	7.52798	3.73876	4.62921e-14	2.15912e-11	0.05	11.65
Up	comp148548_c1_seq1	6.78706	4.37917	5.18233e-14	2.39053e-11	0.44	45.19
Down	comp134331_c0_seq1	-6.2528	6.15955	5.88336e-14	2.65555e-11	93.92	1.48
Up	comp148631_c1_seq11	8.29497	3.02869	6.80378e-14	3.03832e-11	0.02	6.17
Up	comp125910_c0_seq1	7.62224	3.27944	7.23123e-14	3.19521e-11	0.07	17.43
Up	comp140138_c1_seq1	6.29976	5.57756	8.90085e-14	3.82802e-11	2.82	265.6
Up	comp133891_c0_seq4	7.59048	3.24831	8.93693e-14	3.82802e-11	0.08	21.65
Down	comp118637_c0_seq1	-6.58174	4.46738	1.0021e-13	4.24601e-11	30.44	0.38
Up	comp145271_c1_seq1	8.2324	2.96742	1.02196e-13	4.24741e-11	0.01	8.23
Up	comp142642_c0_seq6	6.46725	4.85831	1.06985e-13	4.40286e-11	0.15	16.27
Up	comp146379_c1_seq1	6.0139	12.7386	1.10427e-13	4.50037e-11	56.08	4369.96
Up	comp145992_c1_seq4	6.19987	5.73124	1.19335e-13	4.81666e-11	4.49	35.92
Up	comp138642_c0_seq2	6.2812	5.38384	1.35128e-13	5.40215e-11	2.03	42.29
Up	comp137783_c2_seq2	7.52477	3.18394	1.3842e-13	5.48157e-11	0.06	13.63
Up	comp147666_c0_seq2	7.11153	3.7269	1.48015e-13	5.75466e-11	0.41	75.08
Up	comp138898_c4_seq1	7.51558	3.17494	1.48058e-13	5.75466e-11	0.12	28.1
Up	comp125604_c0_seq1	6.61084	4.20594	1.68055e-13	6.47198e-11	0.4	47.23
Down	comp145378_c1_seq2	-6.64279	3.95112	1.91596e-13	7.31146e-11	11.8	1.64
Up	comp140740_c0_seq5	6.4585	4.37185	2.04441e-13	7.73138e-11	0.15	17.08
Up	comp135482_c0_seq2	7.28515	3.50019	2.34145e-13	8.77562e-11	0.49	46.86
Down	comp144636_c0_seq4	-5.99768	6.44183	2.46054e-13	9.14035e-11	102.48	2.1
Up	comp134388_c0_seq2	7.02983	3.64671	2.57276e-13	9.4734e-11	0.21	33.43
Up	comp146438_c0_seq3	6.3536	4.64117	2.90373e-13	1.05077e-10	0.13	13.97
Up	comp137659_c1_seq2	8.06298	2.80177	3.14772e-13	1.12933e-10	0.31	9.97
Up	comp142914_c1_seq2	5.94886	6.6334	3.25177e-13	1.15678e-10	9.66	691.3
Up	comp148213_c2_seq2	8.04287	2.78213	3.53786e-13	1.24797e-10	0.03	10
Up	comp130511_c0_seq2	7.38027	3.04259	3.62088e-13	1.25615e-10	0.41	21.44
Up	comp136600_c0_seq1	7.3701	3.03266	3.89949e-13	1.34171e-10	0.04	8.77
Up	comp145449_c0_seq1	8.02657	2.76623	3.98185e-13	1.35326e-10	0.01	3.78
Up	comp136380_c1_seq1	7.36669	3.02933	3.99753e-13	1.35326e-10	0.09	17.93
Up	comp128431_c2_seq3	7.34954	3.01258	4.41773e-13	1.48354e-10	0.06	10.79
Up	comp137374_c5_seq1	8.01009	2.75014	4.4879e-13	1.49515e-10	0.03	9.43
Up	comp145075_c1_seq1	6.94321	3.56179	4.54017e-13	1.50065e-10	0.74	8.36
Down	comp118166_c0_seq1	-6.20155	4.41039	4.73855e-13	1.55399e-10	118.84	1.71
Up	comp140583_c1_seq1	5.80645	8.87303	5.10471e-13	1.64831e-10	14.45	974.1
Up	comp134213_c0_seq5	7.15719	3.37477	5.43742e-13	1.74234e-10	0.09	18.82
Down	comp146371_c0_seq9	-5.79245	8.74617	5.49575e-13	1.74769e-10	222.34	6.85
Up	comp147047_c0_seq2	6.35345	4.11978	6.01375e-13	1.89804e-10	1.19	140.29
Down	comp129571_c1_seq4	-5.92555	5.74618	6.53679e-13	2.04521e-10	29.75	1.05
Up	comp128056_c0_seq1	5.92752	5.63767	7.36674e-13	2.25718e-10	1.23	90.37
Down	comp132787_c0_seq1	-5.77719	7.41354	7.56284e-13	2.30047e-10	162.83	3.66
Up	comp149495_c1_seq1	7.10543	3.32409	7.62188e-13	2.30175e-10	0.02	2.87
Down	comp138470_c0_seq1	-6.27035	4.15969	8.05169e-13	2.40708e-10	12.22	0.19
Down	comp146097_c0_seq1	-6.78545	3.1172	8.08534e-13	2.40708e-10	18.7	0.2
Up	comp136573_c1_seq2	6.25033	4.16775	8.23595e-13	2.43465e-10	0.67	63.09
Up	comp129232_c0_seq1	7.91591	2.65831	8.34811e-13	2.45055e-10	0.06	17.16
Up	comp149343_c0_seq2	5.72636	7.60756	1.01095e-12	2.94698e-10	0.77	48.88
Up	comp126865_c0_seq1	6.06852	4.657	1.02769e-12	2.97513e-10	0.73	58.92
Up	comp122819_c0_seq1	6.33761	3.9381	1.04248e-12	2.97687e-10	0.36	35.41
Up	comp142139_c1_seq1	6.62923	3.56455	1.17298e-12	3.3269e-10	0.1	12.67
Up	comp147047_c2_seq1	5.85569	5.39335	1.19808e-12	3.3753e-10	2.05	140.81
Up	comp149393_c0_seq7	5.96646	4.80199	1.27642e-12	3.57202e-10	0.3	17.6
Down	comp132072_c0_seq3	-5.6595	8.67513	1.35078e-12	3.75507e-10	169.16	4.27
Down	comp145796_c0_seq3	-5.65118	8.93506	1.39581e-12	3.85474e-10	283.78	6.78
Up	comp141876_c0_seq1	6.77127	3.39351	1.42831e-12	3.91872e-10	0.09	18.23
Up	comp125572_c0_seq1	6.76862	3.39092	1.45614e-12	3.96912e-10	0.14	18.5
Up	comp143758_c0_seq1	6.46255	3.65622	1.51977e-12	4.08945e-10	0.14	14.63
Down	comp143435_c0_seq1	-5.97783	4.36898	1.76228e-12	4.68198e-10	15.02	0.28
Down	comp139721_c0_seq1	-5.62754	8.05048	1.77743e-12	4.68318e-10	215.23	5.24
Down	comp146268_c2_seq4	-6.36588	3.48838	1.78505e-12	4.68318e-10	8	0.07
Up	comp144087_c0_seq1	5.69253	6.36096	1.84297e-12	4.80512e-10	0.87	54.22
Up	comp143996_c0_seq3	6.9688	3.19049	1.89139e-12	4.90093e-10	0.02	3.5
Up	comp144272_c0_seq3	6.5545	3.4915	1.91779e-12	4.93639e-10	0.16	33.82
Up	comp144711_c2_seq1	6.24404	3.84661	1.9286e-12	4.93639e-10	0.35	32.19
Down	comp138076_c1_seq1	-5.72997	5.55401	1.96567e-12	5.00079e-10	29.79	0.67
Up	comp124070_c0_seq1	6.72009	3.34349	1.99304e-12	5.01334e-10	0.08	13.91
Down	comp141388_c1_seq1	-5.59619	8.93147	1.99449e-12	5.01334e-10	147.81	3.44
Up	comp146110_c1_seq1	5.96483	4.5555	2.05487e-12	5.13436e-10	1.71	127.75
Up	comp138613_c0_seq3	5.78989	5.13119	2.471e-12	6.07671e-10	1.06	70.27
Up	comp147459_c0_seq2	6.92861	3.15124	2.47545e-12	6.07671e-10	0.04	5.46
Up	comp121280_c0_seq1	6.13508	3.90619	2.55411e-12	6.23336e-10	0.28	24.24
Up	comp140138_c2_seq1	5.92894	4.52041	2.60222e-12	6.27779e-10	2.72	200.66
Up	comp136453_c0_seq1	7.72209	2.46976	2.94547e-12	7.02511e-10	0.03	7.41
Up	comp147848_c1_seq1	5.69888	5.4934	3.03096e-12	7.18818e-10	1.01	112.47
Down	comp140687_c1_seq2	-5.5271	8.87203	3.17735e-12	7.49302e-10	647.02	16.91
Up	comp128377_c0_seq1	5.53237	8.55546	3.21894e-12	7.54869e-10	5.76	320.99
Up	comp144951_c1_seq1	7.0389	2.70991	3.45173e-12	8.00516e-10	0.08	9.31
Down	comp113339_c0_seq1	-5.61017	5.74501	3.66148e-12	8.37584e-10	404.7	9.91
Up	comp144113_c2_seq1	7.68623	2.43494	3.67142e-12	8.37584e-10	0.02	4.19
Up	comp96076_c0_seq1	7.02168	2.69317	3.78799e-12	8.54883e-10	0.13	22.28
Up	comp133887_c0_seq3	7.67582	2.42484	3.95551e-12	8.83193e-10	0.03	7.43
Up	comp147375_c1_seq4	5.61604	5.5242	4.56985e-12	1.01497e-09	0.55	32.25
Up	comp148197_c0_seq2	7.64946	2.39926	4.77741e-12	1.05548e-09	0.01	2.75
Up	comp130942_c0_seq1	5.668	5.25521	4.96597e-12	1.09139e-09	1.04	64.2
Down	comp147759_c0_seq1	-5.85661	3.97226	5.23014e-12	1.14347e-09	13.1	0.21
Up	comp147055_c2_seq1	5.708	4.69214	5.56365e-12	1.21008e-09	0.57	35.95
Up	comp132866_c2_seq1	6.26426	3.46269	5.60038e-12	1.21179e-09	0.13	11.81
Down	comp140000_c2_seq2	-5.42811	9.43805	5.94804e-12	1.28042e-09	483.43	13.54
Up	comp144710_c1_seq1	7.61172	2.36267	6.021e-12	1.28951e-09	0.03	6.73
Up	comp149004_c0_seq9	6.7836	3.00985	6.42125e-12	1.36134e-09	0.02	5.96
Up	comp124658_c2_seq1	5.59766	5.31487	6.61494e-12	1.39535e-09	1.76	102.33
Up	comp126346_c0_seq1	6.05419	3.66138	6.80307e-12	1.42786e-09	0.25	20.68
Up	comp136500_c0_seq1	6.92312	2.5975	7.20421e-12	1.50453e-09	0.11	18.05
Up	comp136985_c1_seq1	6.52043	3.14877	7.45156e-12	1.54849e-09	0.16	17.88
Down	comp133105_c0_seq2	-5.62465	4.73735	7.63866e-12	1.57955e-09	28.31	0.69
Down	comp143435_c1_seq1	-7.18405	2.56074	7.70046e-12	1.58452e-09	13.93	0.11
Up	comp148963_c0_seq3	6.11002	3.52824	7.93108e-12	1.62401e-09	0.05	6.5
Up	comp146310_c0_seq1	6.10274	3.52115	8.35975e-12	1.70348e-09	0.09	7.43
Down	comp143085_c0_seq3	-5.5889	4.98115	8.66841e-12	1.75785e-09	23.71	0.55
Down	comp145490_c0_seq3	-5.60186	4.55241	9.55946e-12	1.92922e-09	18.05	0.29
Down	comp137437_c0_seq5	-5.76166	3.87904	9.73819e-12	1.95589e-09	12.09	0.2
Down	comp141763_c1_seq1	-5.38965	6.98877	9.80216e-12	1.95936e-09	139.89	4.88
Down	comp147515_c1_seq3	-5.37074	7.41681	1.03698e-11	2.06299e-09	254.46	7.39
Down	comp103826_c0_seq3	-5.43669	6.0268	1.06123e-11	2.10128e-09	231.64	6.43
Up	comp149353_c0_seq1	6.86154	2.53782	1.08176e-11	2.13188e-09	0.01	1.93
Up	comp148494_c0_seq2	5.45277	5.68498	1.10157e-11	2.16078e-09	0.51	26.96
Up	comp146227_c0_seq1	5.42482	6.07806	1.11611e-11	2.17911e-09	0.55	28.6
Up	comp140138_c3_seq1	5.59253	4.5796	1.18785e-11	2.2978e-09	2.69	204.55
Up	comp123469_c1_seq2	5.79396	3.85715	1.21435e-11	2.3383e-09	0.46	29.53
Up	comp131031_c0_seq1	7.48626	2.24121	1.35656e-11	2.57666e-09	0.02	4.57
Up	comp116270_c0_seq2	6.66816	2.89753	1.36301e-11	2.57726e-09	0.49	62.45
Up	comp140558_c1_seq1	5.6768	4.27442	1.38544e-11	2.60791e-09	0.17	13.62
Up	comp136867_c0_seq1	6.81732	2.49501	1.432e-11	2.68353e-09	0.05	5.03
Up	comp144196_c0_seq1	5.86651	3.64453	1.5019e-11	2.80201e-09	0.18	12.89
Up	comp129719_c0_seq4	6.1123	3.31479	1.5249e-11	2.83232e-09	0.16	13.5
Down	comp146097_c1_seq3	-5.51055	4.62564	1.62439e-11	3.00384e-09	18.89	0.46
Up	comp148628_c0_seq3	5.91782	3.52871	1.64953e-11	3.02368e-09	0.13	8.47
Down	comp105329_c0_seq2	-7.06062	2.4386	1.71336e-11	3.12703e-09	50.52	0.43
Up	comp144117_c0_seq13	5.29745	7.33543	1.72738e-11	3.13085e-09	2.96	153.83
Up	comp146899_c1_seq10	7.44394	2.2003	1.75431e-11	3.16055e-09	0.03	9.02
Down	comp145164_c0_seq3	-5.29031	6.97218	1.84014e-11	3.30101e-09	108.45	3.33
Up	comp144091_c0_seq2	5.97835	3.40019	1.9071e-11	3.40657e-09	0.13	8.96
Up	comp140569_c2_seq1	6.76654	2.44589	1.98241e-11	3.52608e-09	0.05	6.91
Up	comp132728_c0_seq1	5.62843	4.13567	2.28217e-11	3.99507e-09	0.28	16.67
Down	comp130350_c0_seq1	-5.52838	4.42192	2.28302e-11	3.99507e-09	23.28	0.61
Up	comp148630_c1_seq1	7.40665	2.16429	2.28415e-11	3.99507e-09	0.25	57.36
Up	comp136538_c0_seq1	5.47908	4.718	2.29896e-11	4.00429e-09	0.51	27.43
Up	comp137853_c0_seq6	5.94346	3.36631	2.35835e-11	4.09077e-09	0.22	19.49
Up	comp122091_c0_seq1	5.42071	4.87332	2.44541e-11	4.22432e-09	1.09	56.4
Up	comp147029_c0_seq8	6.73519	2.41559	2.47729e-11	4.26185e-09	0.03	6.84
Up	comp117047_c0_seq2	7.38763	2.14594	2.49811e-11	4.28013e-09	0.06	17.11
Up	comp140480_c0_seq1	5.6454	4.05424	2.52982e-11	4.31684e-09	0.24	14.82
Down	comp142268_c0_seq2	-6.1281	2.78038	2.58495e-11	4.37533e-09	7.23	0.3
Up	comp147986_c0_seq3	6.32154	2.95546	2.69068e-11	4.53601e-09	0.05	10.31
Up	comp146518_c0_seq1	6.54268	2.7757	3.07597e-11	5.14422e-09	0.05	5.3
Up	comp132383_c0_seq1	7.35538	2.11482	3.13604e-11	5.22388e-09	0.04	9.05
Up	comp133085_c0_seq1	5.36524	5.04695	3.24383e-11	5.38207e-09	1.5	53.91
Up	comp141928_c2_seq5	6.53034	2.76373	3.35927e-11	5.55166e-09	0.02	2.69
Up	comp134816_c0_seq1	5.19214	7.19118	3.57243e-11	5.88078e-09	5.06	223
Up	comp139127_c0_seq1	6.67589	2.35833	3.63274e-11	5.9567e-09	0.12	16.12
Up	comp145868_c0_seq3	5.41781	4.40973	3.74346e-11	6.11437e-09	0.32	20.32
Up	comp134784_c0_seq1	7.32238	2.08301	3.77613e-11	6.14383e-09	0.06	6.79
Up	comp147119_c1_seq2	5.55	4.05947	3.83427e-11	6.21433e-09	0.29	16.04
Down	comp134280_c0_seq1	-5.73549	3.37391	4.19468e-11	6.74636e-09	64.4	1.43
Down	comp113339_c1_seq1	-6.17946	2.51938	4.24868e-11	6.80713e-09	223.06	3.56
Up	comp127273_c0_seq1	7.30222	2.06359	4.35056e-11	6.93104e-09	0.06	13.3
Up	comp140001_c0_seq9	5.76989	3.38516	4.35904e-11	6.93104e-09	0.13	10.19
Up	comp136137_c0_seq2	5.94558	3.15302	4.5381e-11	7.18852e-09	0.18	16.5
Up	comp136380_c0_seq4	6.63684	2.32066	4.60394e-11	7.2654e-09	0.12	12.7
Down	comp147248_c0_seq1	-5.13283	7.53079	4.80368e-11	7.55221e-09	205.36	9.76
Up	comp134950_c0_seq1	5.11897	8.11881	4.95748e-11	7.76493e-09	10.41	429.08
Down	comp114891_c0_seq1	-5.2787	4.79957	5.01259e-11	7.80861e-09	35.1	1.09
Down	comp134177_c0_seq3	-7.53762	2.00412	5.02257e-11	7.80861e-09	4.01	0.03
Down	comp129306_c0_seq2	-6.02197	2.6761	5.28183e-11	8.1513e-09	4.24	0.15
Up	comp145927_c0_seq1	5.21872	5.42832	5.31166e-11	8.16731e-09	1.11	49.99
Up	comp135742_c0_seq2	6.61404	2.29869	5.40887e-11	8.25629e-09	0.04	5.06
Up	comp136245_c0_seq1	6.61404	2.29869	5.40887e-11	8.25629e-09	0.22	12.5
Up	comp133812_c0_seq1	5.9169	3.12524	5.44609e-11	8.283e-09	0.16	11.58
Down	comp137678_c0_seq1	-5.25763	5.06044	5.49146e-11	8.32184e-09	35.32	1.09
Up	comp146501_c1_seq2	5.21626	5.36617	5.76949e-11	8.71172e-09	0.69	31.67
Up	comp148638_c0_seq1	5.35219	4.53647	5.81165e-11	8.74393e-09	0.53	22.99
Down	comp140252_c2_seq1	-5.30678	4.52569	5.96547e-11	8.94331e-09	23.46	0.71
Up	comp137101_c0_seq1	5.28966	4.88681	6.01057e-11	8.97885e-09	1.14	53.7
Up	comp143174_c0_seq6	7.25404	2.01721	6.10265e-11	9.08408e-09	0.04	4.92
Down	comp137461_c6_seq3	-5.2446	4.72697	6.3116e-11	9.32803e-09	212.12	7.66
Up	comp148816_c4_seq3	6.02194	2.97355	6.33321e-11	9.32803e-09	0.07	8.99
Up	comp121856_c0_seq1	6.18517	2.82333	6.56234e-11	9.63173e-09	0.12	10.99
Up	comp128086_c0_seq1	6.57915	2.26508	6.64036e-11	9.71228e-09	0.14	17.73
Up	comp140232_c0_seq1	5.34026	4.46419	6.91452e-11	1.00781e-08	0.66	32.27
Up	comp146962_c0_seq1	7.22577	1.99001	7.08047e-11	1.02603e-08	0.59	97.05
Up	comp132992_c0_seq1	5.62881	3.41401	7.08838e-11	1.02603e-08	0.27	16.75
Down	comp110369_c0_seq4	-5.74282	3.06445	7.2057e-11	1.03587e-08	12.86	0.29
Down	comp131467_c0_seq1	-5.15513	5.44478	7.47164e-11	1.07043e-08	46.13	1.56
Up	comp149063_c0_seq1	6.56139	2.24798	7.52546e-11	1.07448e-08	0.03	2.17
Up	comp137694_c0_seq4	6.16113	2.80008	7.56579e-11	1.07657e-08	0.28	16.96
Up	comp144834_c1_seq3	7.21142	1.97622	7.82762e-11	1.10931e-08	0.03	6.01
Up	comp138190_c0_seq1	6.55542	2.24224	7.84872e-11	1.10931e-08	0.05	6.39
Up	comp131243_c3_seq1	5.18052	5.26916	7.88244e-11	1.11034e-08	0.62	27.31
Up	comp142468_c4_seq1	5.37572	4.06826	8.39535e-11	1.17863e-08	0.3	14.96
Up	comp142010_c1_seq5	5.84088	3.0517	8.93623e-11	1.24211e-08	0.18	9.79
Down	comp135977_c0_seq4	-5.08488	5.93733	9.04812e-11	1.25351e-08	120.9	4.35
Up	comp135834_c2_seq1	5.51725	3.71162	9.56889e-11	1.31696e-08	0.54	29.89
Down	comp142067_c2_seq1	-5.64233	3.13301	1.00142e-10	1.36927e-08	4.62	0.11
Down	comp115029_c0_seq1	-5.59608	3.2374	1.03445e-10	1.40984e-08	14.5	0.36
Up	comp141403_c0_seq2	6.50674	2.19542	1.0589e-10	1.43386e-08	0.06	7.79
Up	comp146609_c0_seq4	5.19515	4.6545	1.07233e-10	1.44737e-08	0.48	15.38
Up	comp115294_c0_seq1	5.49954	3.43728	1.14655e-10	1.53348e-08	0.69	37.99
Down	comp143723_c1_seq1	-5.22369	4.18311	1.14709e-10	1.53348e-08	26.81	0.86
Down	comp135439_c0_seq6	-4.99964	7.02159	1.17381e-10	1.56423e-08	158.74	6.07
Up	comp134305_c0_seq2	6.31696	2.5573	1.304e-10	1.72675e-08	0.09	8.53
Up	comp111572_c0_seq1	6.46913	2.15928	1.31885e-10	1.74093e-08	0.09	9.64
Up	comp126924_c1_seq1	5.17241	4.58237	1.33499e-10	1.7567e-08	0.98	42.67
Up	comp148093_c1_seq1	6.31216	2.55267	1.34887e-10	1.76943e-08	0.04	4.98
Up	comp133583_c0_seq1	4.96929	7.65203	1.36575e-10	1.78599e-08	10.71	404.18
Up	comp138421_c1_seq1	5.02413	5.90719	1.40248e-10	1.82833e-08	3.31	129.9
Up	comp149339_c1_seq1	5.17211	4.53015	1.44431e-10	1.87702e-08	0.53	22.83
Up	comp131822_c0_seq1	5.20834	4.20689	1.47722e-10	1.90504e-08	0.57	25.51
Down	comp106751_c0_seq1	-5.10641	4.88101	1.47948e-10	1.90504e-08	1296.78	44.8
Up	comp147369_c0_seq1	5.76064	2.97421	1.50459e-10	1.93144e-08	0.04	2.77
Up	comp146054_c1_seq1	5.45198	3.39138	1.54961e-10	1.98318e-08	0.26	14.89
Up	comp129725_c0_seq1	7.09903	1.86833	1.62738e-10	2.07008e-08	0.06	10.29
Up	comp138830_c1_seq1	5.4439	3.38358	1.64134e-10	2.08153e-08	0.26	11.89
Up	comp136949_c0_seq4	5.55915	3.18144	1.69669e-10	2.13239e-08	0.26	16.32
Up	comp141372_c0_seq4	5.38926	3.46512	1.72184e-10	2.15754e-08	0.19	9.5
Down	comp142701_c1_seq2	-4.93349	7.29432	1.73148e-10	2.15988e-08	136.06	5.35
Up	comp147977_c0_seq41	5.43306	3.37312	1.73908e-10	2.15988e-08	0.27	4.38
Down	comp136434_c1_seq1	-5.15889	4.12008	1.73914e-10	2.15988e-08	30.31	1.02
Up	comp120885_c0_seq1	7.07546	1.84574	1.81492e-10	2.23323e-08	0.38	69.14
Up	comp138928_c2_seq1	4.97665	6.0182	1.81948e-10	2.23323e-08	5.18	195.36
Down	comp139920_c1_seq2	-4.93148	6.83324	1.90923e-10	2.33656e-08	267.37	10.85
Up	comp131836_c0_seq2	5.71323	2.92849	1.99898e-10	2.42518e-08	0.19	9.84
Up	comp148381_c0_seq5	5.6155	3.04905	2.01725e-10	2.44029e-08	0.13	9.32
Up	comp138928_c1_seq1	4.9185	7.0398	2.05676e-10	2.48094e-08	7.08	270.4
Down	comp148293_c0_seq1	-5.19189	4.09363	2.0692e-10	2.48879e-08	11.21	0.37
Up	comp135408_c1_seq5	5.3966	3.59498	2.09069e-10	2.50746e-08	0.47	20.75
Up	comp146854_c1_seq3	5.20937	3.98866	2.11611e-10	2.53071e-08	0.34	24.1
Up	comp143471_c1_seq1	4.93619	6.45352	2.1388e-10	2.55058e-08	0.95	36.5
Up	comp140863_c0_seq4	5.3896	3.58822	2.16134e-10	2.57016e-08	0.5	19.12
Down	comp136597_c0_seq1	-4.95395	5.62903	2.26338e-10	2.66134e-08	61.28	2.38
Up	comp126924_c0_seq1	6.23313	2.47646	2.27284e-10	2.665e-08	0.37	34.33
Up	comp139746_c0_seq3	5.13925	4.33038	2.32776e-10	2.7218e-08	0.36	15.9
Down	comp132262_c0_seq1	-4.88084	7.66639	2.35302e-10	2.74369e-08	204.13	8.34
Up	comp118773_c0_seq3	7.0353	1.80728	2.39656e-10	2.78385e-08	0.04	9.43
Down	comp143838_c1_seq1	-4.87129	8.10528	2.40712e-10	2.78385e-08	169.05	6.96
Up	comp124591_c1_seq1	5.43433	3.22628	2.51083e-10	2.89552e-08	0.95	50.19
Down	comp131074_c0_seq1	-7.28468	1.75444	2.53596e-10	2.9165e-08	4.11	0.03
Up	comp149228_c0_seq3	5.05658	4.7052	2.58193e-10	2.96125e-08	0.27	11.3
Up	comp143890_c0_seq4	5.9622	2.60812	2.72801e-10	3.12027e-08	0.65	34.25
Down	comp142701_c0_seq1	-4.94174	5.54519	2.73558e-10	3.12042e-08	152.38	5.94
Up	comp146998_c0_seq2	5.56343	2.99889	2.77628e-10	3.14717e-08	0.09	4.99
Down	comp138265_c0_seq1	-5.22973	3.45778	2.84026e-10	3.20498e-08	7.18	0.23
Up	comp146110_c2_seq2	4.85735	7.2832	2.88436e-10	3.24602e-08	5.86	206.06
Up	comp141488_c0_seq1	5.9529	2.59917	2.9123e-10	3.26871e-08	0.12	9.33
Down	comp137573_c0_seq4	-5.52184	2.84834	2.98483e-10	3.34117e-08	6.21	0.16
Down	comp138856_c0_seq3	-5.65648	2.57393	3.00955e-10	3.35212e-08	6.18	0.19
Up	comp131832_c1_seq1	6.99399	1.76776	3.01057e-10	3.35212e-08	0.02	4.97
Up	comp136438_c0_seq3	6.98559	1.75972	3.18986e-10	3.54234e-08	0.02	5.38
Up	comp138726_c1_seq8	6.97713	1.75164	3.38095e-10	3.72302e-08	0.04	3.52
Up	comp140343_c2_seq2	4.83294	7.40443	3.38161e-10	3.72302e-08	10.08	304.64
Up	comp142953_c0_seq3	5.28335	3.3631	3.38803e-10	3.72302e-08	0.22	8.72
Up	comp136615_c0_seq2	6.3151	2.01163	3.50886e-10	3.82576e-08	0.02	2.42
Down	comp114891_c2_seq1	-5.62792	2.54604	3.5525e-10	3.8633e-08	30.12	0.72
Up	comp145281_c1_seq6	4.9881	4.5498	3.60408e-10	3.90927e-08	0.53	19.41
Up	comp129296_c2_seq1	5.91027	2.55816	3.79914e-10	4.08914e-08	0.09	6.4
Down	comp139360_c0_seq3	-5.61634	2.53473	3.79914e-10	4.08914e-08	8.88	0.16
Up	comp145351_c1_seq1	4.83182	6.5523	3.81758e-10	4.09848e-08	1.53	52.6
Up	comp148144_c0_seq2	5.25841	3.33912	3.96332e-10	4.24409e-08	0.09	5.41
Down	comp132179_c0_seq2	-5.35292	3.13555	3.97635e-10	4.24721e-08	9.14	0.24
Up	comp146395_c0_seq1	5.24917	3.56589	4.12813e-10	4.37592e-08	0.09	4.49
Up	comp134264_c0_seq1	5.07455	4.14402	4.33548e-10	4.58414e-08	0.45	18.53
Up	comp124658_c0_seq1	5.71172	2.67437	4.67615e-10	4.91107e-08	0.72	46.23
Up	comp127481_c0_seq1	5.16331	3.68566	4.68619e-10	4.91107e-08	0.32	17.5
Down	comp139589_c0_seq2	-4.81874	5.84062	4.86516e-10	5.08022e-08	29.99	1.28
Up	comp140597_c0_seq2	6.11135	2.35929	4.95515e-10	5.16135e-08	0.08	5.29
Down	comp143440_c0_seq2	-5.43996	2.76847	5.08114e-10	5.27948e-08	25.83	0.84
Up	comp136235_c0_seq1	5.3214	3.11767	5.10327e-10	5.28938e-08	0.33	16.07
Up	comp115062_c0_seq1	4.75465	7.90746	5.20801e-10	5.38465e-08	33.7	1103.21
Up	comp147321_c0_seq7	5.17614	3.60037	5.32297e-10	5.48998e-08	0.07	3.06
Up	comp136344_c0_seq6	6.90765	1.68529	5.45325e-10	5.53833e-08	0.02	3.85
Up	comp145635_c0_seq7	6.89872	1.67678	5.45325e-10	5.53833e-08	0.03	7.03
Up	comp120428_c0_seq2	6.89872	1.67678	5.45325e-10	5.53833e-08	0.04	5.65
Up	comp130724_c0_seq1	6.89872	1.67678	5.45325e-10	5.53833e-08	0.03	4.55
Up	comp142706_c0_seq3	5.31158	3.10824	5.46861e-10	5.53833e-08	0.31	24.73
Down	comp131321_c0_seq1	-5.10629	3.43004	5.74927e-10	5.80138e-08	15.82	0.55
Up	comp136985_c0_seq2	6.88974	1.66821	5.79855e-10	5.83707e-08	0.12	15.42
Up	comp147066_c0_seq30	4.99535	4.00162	5.85063e-10	5.87541e-08	0.23	8.95
Down	comp128837_c0_seq1	-4.89485	4.53893	5.98534e-10	5.99634e-08	19.83	0.55
Up	comp147110_c0_seq2	5.29173	3.08919	6.14312e-10	6.13545e-08	0.1	4.8
Up	comp148395_c0_seq30	6.88071	1.65959	6.16805e-10	6.13545e-08	0.01	2.11
Up	comp142262_c1_seq5	6.88071	1.65959	6.16805e-10	6.13545e-08	0.02	2.4
Down	comp139795_c1_seq1	-4.78767	5.64959	6.24197e-10	6.1943e-08	50.75	2.21
Up	comp141090_c1_seq1	4.86942	4.9035	6.39367e-10	6.32989e-08	0.61	21.69
Down	comp140166_c0_seq5	-4.80437	5.23586	6.45025e-10	6.37087e-08	25.09	1.43
Up	comp136775_c0_seq1	6.87161	1.65093	6.56361e-10	6.46762e-08	0.04	10.48
Up	comp134966_c1_seq1	5.22562	3.17359	6.66134e-10	6.54855e-08	0.24	10.94
Up	comp134990_c0_seq1	4.98335	4.11953	6.97366e-10	6.82102e-08	0.49	17.62
Up	comp127755_c0_seq2	6.86246	1.6422	6.98725e-10	6.82102e-08	0.2	14.16
Up	comp143270_c0_seq4	5.64357	2.60895	7.07141e-10	6.88716e-08	0.08	4.69
Down	comp125894_c1_seq1	-5.92528	1.8731	7.1363e-10	6.93427e-08	11.37	0.22
Up	comp145019_c0_seq4	5.80562	2.45766	7.35906e-10	7.13421e-08	0.05	4.41
Up	comp149559_c0_seq1	5.016	3.80249	7.39053e-10	7.14821e-08	0.03	1.04
Up	comp140702_c0_seq1	4.90235	4.322	7.68323e-10	7.41423e-08	1	37.14
Up	comp144466_c2_seq1	4.76883	5.46383	7.93519e-10	7.6398e-08	8.12	266.88
Down	comp143815_c0_seq1	-4.74754	5.51483	8.80934e-10	8.40946e-08	72.49	3.25
Down	comp118635_c0_seq1	-5.88808	1.8368	8.82535e-10	8.40946e-08	14.07	0.28
Down	comp136091_c1_seq2	-4.79782	4.84987	8.86353e-10	8.41775e-08	27.37	1.18
Up	comp146896_c0_seq1	5.60587	2.5728	8.89991e-10	8.43322e-08	0.08	4.88
Down	comp147513_c0_seq4	-4.78908	4.92066	9.38318e-10	8.87112e-08	27.17	1.3
Up	comp147519_c1_seq1	4.85172	4.50791	9.62257e-10	9.02824e-08	0.49	9.41
Up	comp140232_c1_seq7	4.7775	4.97266	9.63362e-10	9.02824e-08	0.79	26.2
Up	comp129700_c1_seq7	4.71977	5.86639	9.6354e-10	9.02824e-08	1.54	45.99
Up	comp133906_c0_seq4	4.93228	3.87172	9.76377e-10	9.12815e-08	0.38	13.46
Down	comp144920_c0_seq1	-4.68243	6.40033	9.8084e-10	9.14949e-08	68.21	3.2
Down	comp136350_c1_seq5	-4.66078	7.4128	9.85273e-10	9.15177e-08	190.69	8.96
Up	comp132018_c0_seq2	5.76367	2.41745	9.85445e-10	9.15177e-08	0.05	3.06
Down	comp133549_c0_seq2	-5.33194	2.66331	1.00723e-09	9.3334e-08	7.63	0.18
Up	comp146151_c0_seq4	5.9964	2.24901	1.01802e-09	9.39199e-08	0.07	3.63
Up	comp136999_c2_seq6	5.9964	2.24901	1.01802e-09	9.39199e-08	0.08	7.41
Down	comp144216_c1_seq1	-7.06082	1.53424	1.02555e-09	9.44065e-08	3.13	0.02
Down	comp122236_c0_seq2	-6.41332	1.80093	1.03809e-09	9.50176e-08	17.73	0.23
Up	comp140886_c0_seq2	6.14265	1.84703	1.03809e-09	9.50176e-08	0.04	3.22
Up	comp140533_c0_seq1	4.78529	4.71913	1.03898e-09	9.50176e-08	0.61	20.47
Up	comp136263_c0_seq1	5.97833	2.23171	1.10645e-09	1.00968e-07	0.06	4.98
Down	comp135434_c0_seq1	-5.44359	2.36634	1.14407e-09	1.04174e-07	7.27	0.21
Up	comp139668_c0_seq7	6.77737	1.56122	1.16938e-09	1.05791e-07	0.05	5.76
Up	comp131129_c1_seq1	6.77737	1.56122	1.16938e-09	1.05791e-07	0.13	18.66
Up	comp132814_c0_seq1	6.77737	1.56122	1.16938e-09	1.05791e-07	0.05	4.21
Up	comp146110_c0_seq2	4.85054	4.16662	1.24765e-09	1.12074e-07	4.48	200.29
Up	comp132563_c0_seq9	6.7676	1.55193	1.24951e-09	1.12074e-07	0.1	10.17
Down	comp145536_c0_seq6	-4.92207	3.70724	1.27391e-09	1.14019e-07	13.62	0.55
Down	comp143815_c2_seq1	-4.71859	5.08917	1.27805e-09	1.14146e-07	112.28	5.13
Down	comp123040_c0_seq2	-5.20478	2.856	1.28081e-09	1.1415e-07	27.76	0.91
Up	comp142832_c0_seq3	5.5474	2.51682	1.29159e-09	1.14867e-07	0.1	7.45
Up	comp147119_c0_seq2	5.71497	2.37082	1.33122e-09	1.18141e-07	0.15	9.51
Down	comp128211_c0_seq1	-4.59246	9.53787	1.3389e-09	1.18467e-07	844.04	42.53
Up	comp148507_c0_seq1	4.64701	6.21016	1.34704e-09	1.18792e-07	2.29	69.11
Down	comp148555_c1_seq1	-4.65459	5.65447	1.38547e-09	1.21864e-07	22.3	1.07
Down	comp140997_c0_seq1	-5.63227	1.98396	1.38769e-09	1.21864e-07	3.8	0.15
Up	comp138239_c3_seq5	5.05827	3.38251	1.39601e-09	1.22225e-07	0.2	8.73
Down	comp137461_c3_seq1	-4.62874	6.4954	1.39762e-09	1.22225e-07	260.76	14.35
Up	comp129444_c1_seq1	5.0973	3.30705	1.41684e-09	1.23648e-07	0.24	10.56
Down	comp142368_c1_seq3	-4.63581	6.23006	1.42147e-09	1.23795e-07	112.23	5.66
Up	comp140345_c0_seq8	5.94152	2.19648	1.42657e-09	1.23982e-07	0.06	4.98
Up	comp147252_c0_seq2	5.22092	2.85661	1.46717e-09	1.26723e-07	0.03	2.34
Up	comp129906_c0_seq3	5.30049	2.74661	1.49147e-09	1.28557e-07	0.17	8.27
Up	comp133593_c1_seq1	5.09411	3.04766	1.52667e-09	1.31206e-07	0.43	17.94
Up	comp135550_c0_seq1	6.73788	1.5237	1.52845e-09	1.31206e-07	0.03	4.68
Up	comp133704_c0_seq2	4.84278	3.85529	1.54461e-09	1.32322e-07	0.66	19.12
Up	comp143169_c0_seq19	5.00304	3.43423	1.59328e-09	1.35712e-07	1.25	18.36
Down	comp143616_c0_seq1	-4.62137	5.90393	1.59387e-09	1.35712e-07	190.1	8.63
Up	comp136787_c0_seq1	4.91659	3.62613	1.60753e-09	1.36598e-07	0.15	5.51
Up	comp130487_c0_seq1	6.07748	1.78503	1.62191e-09	1.37264e-07	0.1	10.02
Up	comp121717_c0_seq1	6.06912	1.77709	1.62191e-09	1.37264e-07	0.09	7.28
Down	comp137069_c0_seq1	-4.78682	4.11405	1.65406e-09	1.39703e-07	12	0.53
Up	comp111789_c0_seq1	6.71772	1.50457	1.75221e-09	1.47535e-07	0.1	14.75
Up	comp134511_c0_seq3	4.62021	5.81646	1.75382e-09	1.47535e-07	1.14	34.39
Down	comp126697_c1_seq4	-5.11966	2.90885	1.77358e-09	1.48802e-07	24.7	0.88
Down	comp144514_c0_seq1	-4.64885	5.16718	1.77694e-09	1.48802e-07	36.43	2.53
Down	comp114584_c0_seq1	-4.62555	5.5089	1.77951e-09	1.48802e-07	105.56	5.15
Up	comp146086_c1_seq1	5.06982	3.02444	1.80876e-09	1.50647e-07	0.13	5.48
Up	comp148217_c0_seq2	5.06631	3.02109	1.80876e-09	1.50647e-07	0.11	5.26
Down	comp128654_c0_seq1	-5.36963	2.29444	1.81514e-09	1.50746e-07	9.14	0.26
Down	comp110483_c0_seq4	-6.32412	1.71356	1.8191e-09	1.50746e-07	21.39	0.3
Up	comp149351_c0_seq1	4.61321	5.91092	1.82072e-09	1.50746e-07	0.84	24.64
Up	comp145468_c1_seq4	4.81704	3.83066	1.82477e-09	1.50784e-07	0.26	6.22
Up	comp144574_c1_seq1	5.89735	2.15425	1.85152e-09	1.52694e-07	0.19	14.07
Up	comp137559_c1_seq1	4.5662	7.2151	1.86234e-09	1.53285e-07	9.66	305.97
Down	comp77692_c0_seq2	-5.36271	2.28772	1.88816e-09	1.54825e-07	32.85	0.9
Up	comp143580_c0_seq1	4.6511	5.24124	1.88843e-09	1.54825e-07	0.83	25.08
Up	comp149143_c1_seq5	5.65313	2.3117	1.96443e-09	1.6043e-07	0.08	4.17
Down	comp130399_c0_seq2	-5.28362	2.42781	1.97108e-09	1.6066e-07	8.52	0.23
Up	comp139595_c0_seq18	5.88447	2.14195	2.02273e-09	1.64233e-07	0.06	4.52
Down	comp123824_c0_seq7	-5.45035	2.11753	2.02273e-09	1.64233e-07	4.47	0.57
Up	comp146164_c0_seq2	4.56856	6.53725	2.03503e-09	1.64787e-07	8.12	221.14
Down	comp128931_c0_seq2	-4.64539	5.01874	2.03995e-09	1.64787e-07	35.9	1.74
Up	comp137685_c0_seq3	6.0352	1.74488	2.04298e-09	1.64787e-07	0.04	6.03
Down	comp143862_c1_seq2	-5.06619	2.98083	2.04527e-09	1.64787e-07	22.95	1.45
Up	comp131598_c0_seq1	4.9988	3.09042	2.06392e-09	1.65933e-07	0.22	8.15
Up	comp148191_c0_seq2	4.62634	5.38905	2.0871e-09	1.66624e-07	2.15	48.32
Up	comp136640_c0_seq1	4.71447	4.28709	2.08956e-09	1.66624e-07	0.55	17.14
Down	comp144794_c3_seq16	-4.56863	6.34981	2.09189e-09	1.66624e-07	41.14	2.14
Up	comp143454_c0_seq1	5.0451	3.00084	2.09654e-09	1.66679e-07	0.44	17.38
Up	comp142408_c0_seq2	5.63579	2.29514	2.12734e-09	1.68808e-07	0.07	5.27
Down	comp144528_c0_seq2	-4.52623	8.65464	2.14894e-09	1.702e-07	243.55	12.73
Down	comp140388_c0_seq8	-4.65709	4.68693	2.17439e-09	1.71892e-07	31.72	2.16
Up	comp148705_c1_seq6	4.77302	4.03651	2.21314e-09	1.74626e-07	0.84	13.05
Up	comp129060_c0_seq2	6.01794	1.7285	2.29753e-09	1.80944e-07	0.17	5.78
Down	comp132642_c0_seq1	-5.42678	2.09464	2.31311e-09	1.81721e-07	2.45	0.07
Up	comp135512_c1_seq1	6.66605	1.45558	2.31604e-09	1.81721e-07	0.02	3.28
Up	comp147431_c0_seq3	4.58229	5.6387	2.32103e-09	1.81772e-07	1.66	61.27
Down	comp146249_c0_seq1	-4.64688	4.70452	2.32638e-09	1.81852e-07	21.95	5.82
Up	comp138081_c0_seq2	5.455	2.42853	2.36343e-09	1.84063e-07	0.03	1.48
Up	comp139951_c1_seq17	5.455	2.42853	2.36343e-09	1.84063e-07	0.19	7.75
Down	comp135156_c0_seq1	-4.64181	4.64431	2.41142e-09	1.87452e-07	77.96	2.99
Up	comp134344_c2_seq1	5.84515	2.10441	2.64999e-09	2.05617e-07	0.1	7.09
Up	comp134736_c1_seq1	6.64486	1.4355	2.67065e-09	2.06837e-07	0.03	3.81
Up	comp138228_c1_seq1	4.68385	4.21105	2.69517e-09	2.08352e-07	0.83	29.13
Up	comp134117_c0_seq3	4.76991	3.9149	2.7325e-09	2.10463e-07	0.66	25.77
Up	comp145428_c0_seq2	4.62867	4.70547	2.89056e-09	2.22229e-07	0.82	21.58
Up	comp143112_c0_seq4	5.98278	1.69516	2.91801e-09	2.2352e-07	0.03	2.47
Up	comp138320_c0_seq1	5.97385	1.6867	2.91801e-09	2.2352e-07	0.06	4.66
Up	comp149532_c0_seq2	4.60138	4.80393	2.97004e-09	2.26902e-07	0.27	7.44
Down	comp146346_c1_seq4	-4.54035	5.65356	2.97837e-09	2.26902e-07	54.55	3.09
Up	comp127933_c0_seq1	5.81832	2.07883	3.04162e-09	2.30883e-07	0.21	14.81
Up	comp126959_c0_seq1	5.81832	2.07883	3.04162e-09	2.30883e-07	0.06	4.46
Up	comp149063_c1_seq3	6.62335	1.41514	3.08589e-09	2.33527e-07	0.05	3.96
Down	comp140262_c0_seq1	-4.69158	3.97676	3.08759e-09	2.33527e-07	61.59	2.33
Up	comp136245_c2_seq1	5.96487	1.67819	3.10052e-09	2.34084e-07	0.18	10.15
Down	comp139920_c0_seq3	-4.85533	3.0951	3.1147e-09	2.34732e-07	101.84	4.37
Up	comp148392_c0_seq2	4.634	4.4628	3.14344e-09	2.36473e-07	0.42	13.91
Up	comp141484_c0_seq1	6.61247	1.40485	3.31976e-09	2.4796e-07	0.02	2.49
Up	comp146648_c0_seq2	5.56428	2.22694	3.33589e-09	2.48723e-07	0.07	4.09
Down	comp147310_c0_seq18	-4.505	5.82676	3.39525e-09	2.52699e-07	22.12	1.3
Up	comp137203_c0_seq4	4.75482	3.6292	3.40497e-09	2.52974e-07	0.72	19.53
Up	comp107499_c0_seq2	4.52383	5.66306	3.43117e-09	2.54471e-07	4.66	129.14
Down	comp137058_c0_seq2	-4.69099	3.66762	3.50741e-09	2.59666e-07	15.92	0.79
Up	comp146965_c0_seq5	6.60151	1.39448	3.57326e-09	2.63987e-07	0.05	5.61
Up	comp136986_c0_seq4	5.79099	2.05279	3.66625e-09	2.69524e-07	0.08	7.69
Down	comp145956_c0_seq2	-4.57495	4.60805	3.69525e-09	2.71181e-07	18.79	0.93
Up	comp138421_c0_seq1	4.54242	5.01872	3.7508e-09	2.74777e-07	3.14	88.36
Down	comp141913_c0_seq3	-4.97283	2.8905	3.77088e-09	2.75767e-07	13.31	0.51
Up	comp142038_c1_seq2	5.78408	2.0462	3.84362e-09	2.7996e-07	0.03	2.03
Down	comp138160_c0_seq1	-5.3453	2.0156	3.84362e-09	2.7996e-07	4.44	0.13
Up	comp135733_c0_seq1	6.59047	1.38404	3.84822e-09	2.7996e-07	0.04	4.74
Down	comp146891_c1_seq1	-4.43651	7.91335	3.94805e-09	2.8623e-07	221.37	12.17
Down	comp125117_c0_seq1	-5.64211	1.59758	3.96692e-09	2.87103e-07	6.8	0.16
Down	comp133803_c0_seq1	-4.99212	2.7854	3.99602e-09	2.8871e-07	9.64	0.36
Up	comp147182_c2_seq1	5.14383	2.59717	4.02325e-09	2.90179e-07	0.73	31.77
Down	comp136646_c1_seq9	-4.53379	4.79825	4.108e-09	2.95783e-07	25.83	2.23
Up	comp132000_c0_seq1	4.63197	4.25357	4.18658e-09	3.00924e-07	1.23	35
Up	comp147123_c0_seq1	5.91911	1.63488	4.22304e-09	3.02906e-07	0.03	2.08
Up	comp148880_c0_seq5	4.98894	2.79986	4.22857e-09	3.02906e-07	0.18	7.21
Down	comp139138_c3_seq4	-4.48979	5.37871	4.24173e-09	3.03331e-07	28.85	1.69
Down	comp142357_c0_seq1	-4.58438	4.31	4.3005e-09	3.0701e-07	19.22	0.96
Up	comp145425_c1_seq1	4.6062	4.3155	4.34359e-09	3.08513e-07	0.4	11.86
Up	comp141297_c0_seq3	4.60654	4.13728	4.42587e-09	3.13826e-07	0.84	24.94
Up	comp122257_c0_seq1	6.55682	1.35225	4.47069e-09	3.15406e-07	0.04	4.7
Up	comp130668_c0_seq1	6.55682	1.35225	4.47069e-09	3.15406e-07	0.07	8.57
Up	comp142342_c0_seq1	6.55682	1.35225	4.47069e-09	3.15406e-07	0.02	2.65
Up	comp138547_c1_seq1	5.90978	1.62606	4.49746e-09	3.16762e-07	0.03	2.08
Down	comp137299_c0_seq4	-4.5775	4.1969	4.54434e-09	3.19528e-07	25.16	1.17
Down	comp140055_c0_seq1	-5.08813	2.42687	4.6374e-09	3.25525e-07	1.84	0.06
Down	comp126208_c0_seq2	-4.51619	4.91642	4.65542e-09	3.26245e-07	76.8	4.04
Up	comp120871_c0_seq1	4.77458	3.40473	4.67183e-09	3.26849e-07	0.6	19.97
Up	comp134810_c0_seq2	5.90039	1.61718	4.79162e-09	3.3246e-07	0.03	2.81
Up	comp118847_c0_seq1	6.54543	1.3415	4.82283e-09	3.32974e-07	0.03	4.24
Up	comp120499_c0_seq1	6.54543	1.3415	4.82283e-09	3.32974e-07	0.1	12.17
Up	comp127397_c1_seq1	6.54543	1.3415	4.82283e-09	3.32974e-07	0.05	6.2
Up	comp139768_c3_seq1	4.51487	4.77981	4.84609e-09	3.3403e-07	0.86	23.61
Down	comp137461_c1_seq3	-4.70142	3.55816	4.95894e-09	3.41248e-07	132.58	6.19
Up	comp133083_c1_seq1	4.38659	9.29386	5.01908e-09	3.44821e-07	16.36	412.31
Up	comp145670_c0_seq1	5.33339	2.31269	5.05824e-09	3.46944e-07	0.11	4.44
Down	comp137847_c0_seq2	-5.03048	2.53775	5.0678e-09	3.47032e-07	11.8	0.35
Up	comp146664_c0_seq1	4.64262	3.91202	5.09751e-09	3.48498e-07	0.41	12.34
Up	comp143325_c0_seq3	4.65437	3.67547	5.12021e-09	3.49481e-07	0.26	8.12
Down	comp137394_c1_seq2	-5.131	2.27994	5.26259e-09	3.56303e-07	98.66	3.18
Up	comp132073_c0_seq1	5.48903	2.15533	5.34283e-09	3.60572e-07	0.16	9
Up	comp134090_c0_seq1	5.48903	2.15533	5.34283e-09	3.60572e-07	0.19	9.84
Down	comp148533_c0_seq6	-4.62479	3.60403	5.37808e-09	3.62369e-07	4.39	0.27
Up	comp146645_c1_seq6	4.44666	5.6203	5.43903e-09	3.65888e-07	1.63	47.78
Up	comp123949_c0_seq1	4.89117	2.85427	5.48608e-09	3.68463e-07	0.45	16.75
Up	comp132809_c0_seq1	4.88721	2.8505	5.63805e-09	3.77762e-07	0.16	9.33
Up	comp143840_c0_seq1	4.74462	3.37621	5.64254e-09	3.77762e-07	0.38	41.3
Down	comp97246_c0_seq1	-4.42306	5.7709	5.76713e-09	3.85488e-07	234.9	13.17
Up	comp131119_c0_seq1	4.57358	4.05757	5.78436e-09	3.86026e-07	1.16	39.84
Up	comp123850_c3_seq1	5.00515	2.65098	5.80771e-09	3.8643e-07	0.58	22.74
Down	comp129571_c0_seq1	-5.58513	1.54237	5.80883e-09	3.8643e-07	9.51	0.23
Up	comp147393_c0_seq2	4.37115	8.42714	5.82724e-09	3.87041e-07	8.51	212.11
Up	comp149389_c0_seq10	4.76365	3.30315	5.89668e-09	3.91034e-07	0.1	3.53
Down	comp129997_c1_seq3	-4.96046	2.61948	5.99312e-09	3.96803e-07	7.72	0.23
Up	comp143952_c0_seq1	4.86778	3.08784	6.00786e-09	3.97153e-07	0.36	14.44
Up	comp128214_c0_seq1	6.5107	1.30874	6.07585e-09	4.00997e-07	0.04	4.03
Up	comp137331_c0_seq1	4.82851	2.92832	6.08512e-09	4.00997e-07	1.64	56.46
Up	comp138834_c1_seq1	5.46959	2.13686	6.09915e-09	4.01292e-07	0.18	10.05
Up	comp146686_c0_seq1	5.46305	2.13065	6.37684e-09	4.18906e-07	0.61	5.79
Down	comp146712_c2_seq7	-4.3506	8.62276	6.55574e-09	4.28645e-07	639.6	37.31
Up	comp130266_c0_seq3	6.49894	1.29765	6.56996e-09	4.28907e-07	0.03	7.4
Down	comp133535_c0_seq2	-4.46161	4.8642	6.5878e-09	4.29404e-07	31.97	1.74
Down	comp140705_c0_seq1	-4.43772	4.98441	6.8274e-09	4.44332e-07	35	1.8
Down	comp135284_c2_seq4	-4.57345	3.7173	6.85979e-09	4.45748e-07	8.23	0.45
Up	comp145511_c1_seq4	5.44989	2.11814	6.97489e-09	4.52527e-07	0.31	4.04
Down	comp128654_c1_seq2	-5.54983	1.50821	7.06859e-09	4.5713e-07	5.36	0.46
Up	comp145286_c1_seq2	4.37342	6.27887	7.0696e-09	4.5713e-07	1.73	43.09
Up	comp138697_c0_seq1	4.61766	3.57136	7.22657e-09	4.65975e-07	0.34	10.38
Down	comp134667_c0_seq1	-4.50061	4.22974	7.32155e-09	4.71375e-07	12.27	0.65
Up	comp133008_c2_seq2	4.89997	2.71535	7.35795e-09	4.72994e-07	0.33	12.12
Down	comp143624_c1_seq2	-4.67979	3.18658	7.49154e-09	4.80845e-07	31.18	1.19
Down	comp135434_c1_seq2	-6.09166	1.48661	7.55306e-09	4.84053e-07	5.46	0.06
Up	comp135337_c3_seq1	4.89559	2.7112	7.58218e-09	4.85178e-07	0.44	15.88
Up	comp137425_c4_seq4	4.44405	4.68347	7.79433e-09	4.97995e-07	1.95	48.33
Up	comp136651_c0_seq1	5.03588	2.49461	7.89466e-09	5.00595e-07	0.28	12.07
Up	comp132866_c0_seq1	5.03588	2.49461	7.89466e-09	5.00595e-07	0.46	18.54
Down	comp138558_c0_seq1	-4.63926	3.36817	7.99945e-09	5.06475e-07	9.16	1
Up	comp145923_c1_seq3	5.81301	1.5347	8.07429e-09	5.09676e-07	0.12	7.97
Up	comp139294_c0_seq1	5.81301	1.5347	8.07429e-09	5.09676e-07	0.05	3.29
Down	comp132622_c1_seq1	-4.55836	3.54035	8.12582e-09	5.12158e-07	62.03	3.15
Down	comp147190_c0_seq2	-4.36435	5.69236	8.273e-09	5.20653e-07	29.79	1.84
Down	comp128102_c0_seq1	-4.35479	5.89399	8.29918e-09	5.21519e-07	120.29	7.05
Up	comp125799_c0_seq1	5.41643	2.0864	8.3649e-09	5.24863e-07	0.3	12.92
Down	comp136434_c0_seq2	-5.34013	1.70064	8.40666e-09	5.26696e-07	12.02	0.39
Up	comp118085_c1_seq2	5.65358	1.92217	8.45086e-09	5.28676e-07	0.43	25.68
Up	comp147645_c0_seq5	4.77481	2.87738	8.57595e-09	5.35703e-07	0.2	7.49
Up	comp141467_c2_seq3	5.01535	2.47515	8.7699e-09	5.43773e-07	0.12	4.62
Down	comp129991_c0_seq1	-5.21375	1.88833	8.89623e-09	5.50792e-07	27.82	0.79
Up	comp132618_c2_seq1	4.66832	3.30369	9.0111e-09	5.56327e-07	0.47	14.46
Down	comp130570_c0_seq2	-6.71011	1.19114	9.03865e-09	5.56327e-07	12.74	0.12
Up	comp123458_c0_seq1	6.43863	1.24087	9.03865e-09	5.56327e-07	0.1	12.03
Up	comp134803_c2_seq1	6.43863	1.24087	9.03865e-09	5.56327e-07	0.1	12.1
Down	comp142448_c0_seq1	-4.37058	5.33947	9.18774e-09	5.64676e-07	53.23	6.32
Up	comp125626_c0_seq5	5.79285	1.51571	9.23962e-09	5.67034e-07	0.23	15.82
Up	comp148653_c0_seq2	5.63833	1.9077	9.36754e-09	5.74046e-07	0.05	2.24
Up	comp134444_c0_seq1	5.10423	2.34619	9.39021e-09	5.74596e-07	0.15	6.2
Down	comp136791_c0_seq1	-4.96955	2.31238	9.75921e-09	5.9544e-07	8.12	0.31
Up	comp144036_c1_seq2	4.68326	3.22677	9.84958e-09	6.00081e-07	0.64	20.08
Up	comp142671_c0_seq4	5.7724	1.49646	9.89069e-09	6.01713e-07	0.27	3.47
Up	comp145691_c0_seq1	4.28599	8.18581	9.99328e-09	6.07073e-07	9.44	227.6
Up	comp136810_c1_seq20	4.36434	5.32819	1.01361e-08	6.14239e-07	6.32	173.85
Up	comp141207_c1_seq2	5.21942	2.20452	1.01405e-08	6.14239e-07	1.05	53.35
Up	comp145031_c2_seq13	4.41804	4.56834	1.01654e-08	6.14857e-07	0.55	13.2
Down	comp148458_c0_seq15	-4.63988	3.06661	1.02746e-08	6.20573e-07	5.42	0.4
Up	comp149008_c2_seq1	4.34284	5.44299	1.03105e-08	6.21842e-07	0.96	23.41
Up	comp118658_c0_seq2	4.91086	2.56157	1.03863e-08	6.2552e-07	0.93	29.14
Up	comp139085_c0_seq1	5.08716	2.33002	1.0546e-08	6.34225e-07	0.5	13.93
Up	comp136375_c0_seq5	5.21316	2.19859	1.05803e-08	6.35207e-07	0.18	8.14
Up	comp138773_c1_seq7	5.76207	1.48674	1.05926e-08	6.35207e-07	0.09	4.13
Down	comp142603_c0_seq3	-4.37781	4.57661	1.08893e-08	6.51141e-07	27.15	1.46
Down	comp147171_c0_seq2	-4.48617	3.77978	1.1291e-08	6.74202e-07	15.59	1.25
Up	comp129840_c0_seq4	5.75167	1.47695	1.13496e-08	6.76739e-07	0.02	1.28
Up	comp138954_c2_seq4	4.77574	2.74484	1.14498e-08	6.81745e-07	2.96	26.47
Up	comp141727_c0_seq19	6.4012	1.20568	1.15607e-08	6.87373e-07	0.04	3.33
Up	comp145780_c1_seq1	5.36124	2.0341	1.15908e-08	6.88187e-07	0.77	7.85
Down	comp123709_c0_seq2	-4.75878	2.79815	1.22341e-08	7.2433e-07	13.76	0.59
Down	comp131422_c0_seq1	-5.27606	1.63879	1.27278e-08	7.52502e-07	8.14	0.28
Down	comp145357_c0_seq2	-4.45982	3.8872	1.28012e-08	7.55775e-07	18.13	1
Down	comp132008_c2_seq1	-4.35444	4.71829	1.28637e-08	7.58398e-07	13.58	0.8
Down	comp135699_c0_seq3	-4.57959	3.16779	1.3e-08	7.65358e-07	11.81	0.58
Up	comp118085_c2_seq1	5.73063	1.45717	1.30488e-08	7.66083e-07	0.33	22.37
Down	comp143305_c0_seq1	-5.45124	1.41301	1.30488e-08	7.66083e-07	17.74	0.47
Down	comp136764_c1_seq6	-4.54493	3.40803	1.31994e-08	7.72761e-07	6.96	0.33
Down	comp120767_c0_seq2	-4.29702	5.53449	1.32779e-08	7.76278e-07	65.03	3.97
Up	comp138256_c3_seq1	4.44917	3.88945	1.35e-08	7.88165e-07	0.49	12.87
Down	comp142132_c0_seq1	-4.31473	5.01493	1.35685e-08	7.91061e-07	29.73	1.8
Up	comp132697_c0_seq2	4.41641	4.00335	1.37314e-08	7.99447e-07	1.21	30.95
Up	comp141154_c0_seq23	5.71999	1.44718	1.40018e-08	8.14062e-07	0.04	2.27
Down	comp142684_c0_seq1	-4.36288	4.40529	1.40692e-08	8.16848e-07	11.82	1.76
Down	comp130292_c0_seq1	-4.79106	2.59161	1.40952e-08	8.17231e-07	12.68	0.54
Down	comp137844_c2_seq1	-4.30267	4.94979	1.44405e-08	8.36095e-07	32.11	1.69
Up	comp147687_c0_seq2	6.36278	1.1696	1.48786e-08	8.54391e-07	0.01	1.16
Up	comp32209_c0_seq1	6.36278	1.1696	1.48786e-08	8.54391e-07	0.06	6.92
Down	comp130341_c0_seq2	-4.57707	3.00644	1.50098e-08	8.57328e-07	6.96	0.35
Down	comp104436_c0_seq1	-4.77966	2.58065	1.50293e-08	8.57328e-07	22.21	1.13
Down	comp140083_c0_seq2	-5.97929	1.37736	1.50319e-08	8.57328e-07	7.67	0.09
Up	comp133873_c2_seq1	5.70927	1.43711	1.50319e-08	8.57328e-07	0.13	8.83
Up	comp135932_c0_seq6	5.70927	1.43711	1.50319e-08	8.57328e-07	0.39	5.42
Up	comp141884_c1_seq3	5.55141	1.8254	1.59371e-08	9.07725e-07	0.09	5.28
Up	comp130630_c0_seq1	5.69848	1.42698	1.6146e-08	9.18372e-07	0.14	8.93
Up	comp121931_c1_seq1	6.34974	1.15737	1.62073e-08	9.20017e-07	0.1	10.77
Up	comp143747_c0_seq1	4.45677	3.73549	1.6236e-08	9.20017e-07	0.63	16.63
Down	comp148312_c3_seq1	-4.23641	6.25371	1.62408e-08	9.20017e-07	104.32	7.1
Up	comp124591_c2_seq1	4.91918	2.38416	1.62625e-08	9.20017e-07	0.96	35.37
Up	comp145840_c0_seq4	4.3131	4.89615	1.64537e-08	9.29577e-07	0.9	21.93
Down	comp132392_c0_seq1	-4.22382	6.71369	1.66056e-08	9.36898e-07	225.27	9.16
Down	comp125841_c0_seq1	-4.44143	3.42857	1.69295e-08	9.53647e-07	9.92	0.64
Up	comp143543_c0_seq2	4.66317	3.00619	1.69479e-08	9.53647e-07	0.19	6.02
Down	comp128232_c0_seq1	-4.70359	2.74515	1.71794e-08	9.65381e-07	35.56	1.32
Up	comp140881_c1_seq1	5.6876	1.41677	1.73515e-08	9.73748e-07	0.2	7.14
Down	comp113405_c0_seq1	-6.5874	1.07177	1.76677e-08	9.90167e-07	12.21	0.13
Up	comp147076_c1_seq25	5.12261	2.11296	1.78673e-08	1.00002e-06	0.09	3.89
Up	comp144575_c1_seq3	4.32019	4.65097	1.7958e-08	1.00376e-06	0.5	12.03
Up	comp142501_c2_seq1	4.32687	4.31745	1.82566e-08	1.01515e-06	2.21	53.87
Up	comp141756_c0_seq4	4.37096	3.96033	1.83069e-08	1.01515e-06	0.77	19.48
Down	comp125147_c0_seq3	-4.31906	4.39097	1.85067e-08	1.02487e-06	10.48	0.63
Up	comp144466_c1_seq1	4.20481	6.71463	1.86152e-08	1.02911e-06	7.05	157.19
Up	comp147133_c0_seq9	5.67664	1.40649	1.86568e-08	1.02911e-06	0.04	2.91
Up	comp143218_c0_seq3	5.67664	1.40649	1.86568e-08	1.02911e-06	0.03	2.77
Up	comp144165_c0_seq5	5.52677	1.80211	1.87975e-08	1.03551e-06	0.05	7.76
Down	comp134712_c0_seq1	-4.20858	6.02265	1.94578e-08	1.06927e-06	66.23	4.31
Down	comp139971_c1_seq1	-4.21504	5.85595	1.94611e-08	1.06927e-06	43.16	2.8
Up	comp127430_c1_seq1	5.65447	1.3857	2.00709e-08	1.10133e-06	0.3	19.17
Up	comp130355_c0_seq4	4.5378	3.18009	2.0268e-08	1.11069e-06	1.69	49.65
Down	comp135004_c1_seq1	-4.18955	6.73125	2.04025e-08	1.11401e-06	69.17	4.57
Up	comp141397_c1_seq1	4.44928	3.41187	2.07078e-08	1.12743e-06	1.57	25.82
Down	comp137758_c0_seq1	-4.20417	5.98552	2.08339e-08	1.13283e-06	66.52	4.34
Up	comp138397_c0_seq1	4.67809	2.6526	2.097e-08	1.13875e-06	0.19	6
Up	comp140360_c1_seq4	6.29636	1.10737	2.10426e-08	1.14117e-06	0.02	2.48
Down	comp123965_c0_seq1	-4.33451	3.92744	2.10688e-08	1.14117e-06	27.68	1.65
Up	comp137849_c1_seq1	4.50701	3.23658	2.11535e-08	1.14361e-06	1.09	27.38
Up	comp144804_c0_seq1	4.62694	2.97191	2.11683e-08	1.14361e-06	0.25	6.43
Up	comp135547_c0_seq1	4.8743	2.34179	2.12131e-08	1.14455e-06	0.41	14.68
Up	comp148036_c0_seq3	5.09567	2.08753	2.14109e-08	1.15374e-06	0.11	6.67
Down	comp145867_c0_seq9	-4.22644	5.35413	2.16306e-08	1.16409e-06	39.7	2.64
Down	comp113772_c0_seq1	-4.9663	1.90467	2.1881e-08	1.17606e-06	12.25	0.46
Up	comp144119_c0_seq1	4.27803	4.52605	2.20661e-08	1.18449e-06	0.76	17.94
Down	comp145133_c0_seq5	-4.50379	3.01802	2.22109e-08	1.19074e-06	5.42	0.41
Down	comp127271_c0_seq1	-4.38383	3.53611	2.24782e-08	1.20353e-06	70.87	4.33
Up	comp130365_c0_seq1	4.9617	2.21147	2.27333e-08	1.21354e-06	1.04	27.92
Up	comp132615_c0_seq1	5.63195	1.3646	2.32663e-08	1.23033e-06	0.08	4.61
Down	comp142853_c0_seq4	-5.35908	1.32427	2.32663e-08	1.23033e-06	5.55	0.15
Down	comp140085_c1_seq1	-4.22673	4.87765	2.32718e-08	1.23033e-06	85.8	5.62
Down	comp136741_c0_seq3	-5.04854	1.72918	2.35265e-08	1.24223e-06	9.33	0.37
Down	comp140381_c0_seq1	-5.17427	1.5408	2.37544e-08	1.25269e-06	9.69	0.44
Up	comp137795_c0_seq2	4.60102	2.94743	2.46194e-08	1.29667e-06	0.24	5.51
Up	comp146768_c0_seq5	4.84551	2.31466	2.47716e-08	1.30305e-06	0.1	4.8
Down	comp146453_c0_seq1	-4.27209	4.34631	2.4846e-08	1.30533e-06	36.12	2.25
Down	comp134280_c1_seq1	-5.1625	1.52949	2.53392e-08	1.32958e-06	18.83	0.61
Down	comp132622_c0_seq1	-4.20241	5.08952	2.5733e-08	1.34353e-06	64.59	4.22
Down	comp146335_c0_seq1	-4.66132	2.59075	2.61488e-08	1.36354e-06	7.9	0.53
Down	comp143070_c0_seq2	-4.3434	3.77618	2.65157e-08	1.38095e-06	19.79	1.13
Down	comp139635_c4_seq1	-4.71957	2.38777	2.66002e-08	1.38364e-06	13.97	0.63
Up	comp127082_c0_seq6	5.22875	1.90894	2.68297e-08	1.39385e-06	0.38	14.01
Up	comp140574_c1_seq2	5.06125	2.05508	2.69703e-08	1.39769e-06	0.09	4.15
Down	comp123671_c0_seq1	-4.86251	2.0213	2.69703e-08	1.39769e-06	9.74	0.4
Up	comp139516_c0_seq1	6.255	1.06868	2.7512e-08	1.42401e-06	0.01	1.43
Down	comp118646_c0_seq1	-4.713	2.38148	2.75913e-08	1.42636e-06	64.24	2.9
Down	comp124271_c0_seq1	-4.14767	6.33624	2.79342e-08	1.44231e-06	107.8	7.32
Up	comp148934_c0_seq1	4.43422	3.24864	2.86657e-08	1.47816e-06	0.21	5.51
Up	comp140396_c0_seq7	4.57842	2.9261	2.86991e-08	1.47816e-06	0.41	12.71
Up	comp146828_c0_seq2	4.6219	2.59967	2.87862e-08	1.48083e-06	0.34	9.09
Up	comp146096_c0_seq2	5.5975	1.33236	2.91593e-08	1.49819e-06	0.05	2.47
Up	comp139409_c0_seq1	5.45021	1.72987	2.95969e-08	1.51881e-06	0.13	7.03
Up	comp133280_c0_seq3	4.10175	10.145	2.9955e-08	1.53532e-06	695.53	10231.3
Up	comp145800_c0_seq2	6.24094	1.05555	3.01324e-08	1.54252e-06	0.01	1.21
Up	comp142496_c0_seq2	4.53188	2.98638	3.04584e-08	1.55731e-06	0.42	9.26
Down	comp140054_c1_seq1	-4.10442	8.21031	3.08739e-08	1.57664e-06	304.58	21.33
Down	comp145880_c0_seq10	-4.12374	6.55107	3.10586e-08	1.58414e-06	68.32	4.49
Up	comp146820_c0_seq2	5.58583	1.32145	3.14745e-08	1.6034e-06	0.02	1.42
Up	comp130844_c0_seq1	4.11029	7.19288	3.20407e-08	1.63027e-06	9.38	196.93
Down	comp146552_c0_seq2	-4.12868	5.8545	3.25411e-08	1.64576e-06	37.7	2.56
Up	comp140712_c0_seq3	6.22675	1.0423	3.30299e-08	1.66847e-06	0.09	3.67
Down	comp139488_c2_seq2	-4.1695	4.87707	3.35948e-08	1.69496e-06	18.88	1.26
Down	comp130031_c0_seq2	-4.30578	3.69755	3.38945e-08	1.70803e-06	14.71	0.86
Up	comp134162_c1_seq4	4.10216	7.10044	3.40015e-08	1.71137e-06	13.7	285.68
Up	comp131391_c1_seq1	5.01885	2.01516	3.41584e-08	1.71515e-06	0.32	14.28
Up	comp123850_c1_seq2	5.01885	2.01516	3.41584e-08	1.71515e-06	0.31	12.97
Up	comp139719_c1_seq1	4.22385	4.22017	3.44138e-08	1.72591e-06	1.17	22.49
Up	comp137194_c0_seq2	5.01166	2.0084	3.58354e-08	1.79506e-06	0.12	4.71
Up	comp140318_c1_seq1	6.21241	1.02892	3.62368e-08	1.81301e-06	0.05	8.14
Up	comp147593_c0_seq1	4.3381	3.37616	3.65603e-08	1.82267e-06	0.14	3.59
Up	comp145116_c1_seq1	5.56221	1.29938	3.67357e-08	1.82924e-06	0.04	2.46
Down	comp145147_c0_seq4	-4.16324	4.60165	3.71827e-08	1.84931e-06	12.18	1.4
Down	comp128358_c0_seq6	-4.46948	2.62681	3.73814e-08	1.85699e-06	13.77	0.62
Down	comp132601_c0_seq3	-5.10219	1.4716	3.767e-08	1.86691e-06	6	0.16
Down	comp117045_c0_seq1	-5.10219	1.4716	3.767e-08	1.86691e-06	2.66	0.09
Up	comp143992_c2_seq2	4.46552	3.02096	3.79998e-08	1.87882e-06	1.48	16.02
Up	comp130834_c0_seq2	4.46552	3.02096	3.79998e-08	1.87882e-06	0.28	7.58
Up	comp149280_c0_seq6	4.31886	3.60525	3.85482e-08	1.90369e-06	0.16	3.91
Up	comp138622_c0_seq3	4.99717	1.99477	3.94679e-08	1.94682e-06	0.81	9.57
Down	comp139877_c0_seq3	-5.26062	1.22979	3.97233e-08	1.9553e-06	10.27	0.23
Up	comp128074_c0_seq1	5.39681	1.67961	3.9733e-08	1.9553e-06	0.09	4.79
Up	comp122089_c0_seq6	6.19793	1.01541	3.97895e-08	1.95579e-06	0.11	10.31
Down	comp146051_c0_seq1	-4.27353	3.70977	4.0436e-08	1.98524e-06	6.37	0.4
Down	comp138605_c0_seq10	-4.41415	2.85093	4.14302e-08	2.02694e-06	4.37	0.28
Down	comp147118_c1_seq2	-4.68806	2.20848	4.17172e-08	2.0386e-06	3.7	0.12
Down	comp124380_c0_seq1	-4.95276	1.6373	4.2188e-08	2.05922e-06	5.75	0.22
Down	comp136210_c0_seq2	-4.12898	4.78507	4.27072e-08	2.08214e-06	16.25	1.12
Up	comp145110_c0_seq2	5.53819	1.27696	4.29802e-08	2.09059e-06	0.03	1.65
Up	comp136978_c0_seq5	5.52603	1.26561	4.29802e-08	2.09059e-06	0.04	2.15
Up	comp145932_c1_seq1	5.14952	1.83438	4.31204e-08	2.09498e-06	0.18	6.97
Down	comp144824_c0_seq3	-4.21613	3.92418	4.35724e-08	2.11449e-06	12.91	1.08
Up	comp145158_c0_seq4	4.50844	2.86016	4.37098e-08	2.1172e-06	0.33	9.47
Up	comp118560_c0_seq1	6.18331	1.00177	4.37291e-08	2.1172e-06	0.06	6.08
Down	comp141997_c0_seq5	-4.25554	3.73431	4.4536e-08	2.15379e-06	16.08	1.13
Up	comp104169_c0_seq1	4.67307	2.33738	4.49516e-08	2.17138e-06	0.75	23.92
Up	comp141705_c1_seq1	4.20031	4.08957	4.5338e-08	2.18753e-06	3.4	75.75
Up	comp145993_c0_seq1	5.14135	1.8267	4.55189e-08	2.19336e-06	0.05	1.97
Up	comp146322_c1_seq1	4.32206	3.29202	4.55633e-08	2.19336e-06	0.22	5.01
Up	comp127721_c2_seq1	4.97516	1.97409	4.56989e-08	2.19737e-06	0.17	6.68
Down	comp143838_c0_seq1	-4.42033	2.67829	4.59847e-08	2.19786e-06	49.12	2.74
Up	comp143799_c0_seq1	4.19691	4.08637	4.63973e-08	2.20569e-06	1.2	26.81
Up	comp140048_c1_seq1	4.19521	4.08477	4.69372e-08	2.22883e-06	1.03	19.4
Up	comp130550_c0_seq2	4.10534	5.06537	4.73098e-08	2.24398e-06	2.76	57.12
Up	comp129569_c0_seq3	4.83795	2.09505	4.769e-08	2.25946e-06	0.2	3.77
Down	comp126589_c0_seq1	-4.59038	2.39932	4.78762e-08	2.26572e-06	10.38	0.51
Up	comp148062_c1_seq1	6.16853	0.988007	4.81019e-08	2.26874e-06	0.04	3.84
Up	comp146462_c0_seq3	6.16853	0.988007	4.81019e-08	2.26874e-06	0.02	3.11
Up	comp131573_c0_seq1	6.16853	0.988007	4.81019e-08	2.26874e-06	0.02	1.82
Down	comp139322_c0_seq2	-4.23717	3.71689	5.00887e-08	2.35979e-06	13.7	0.82
Up	comp148248_c0_seq1	5.50139	1.24265	5.04121e-08	2.37236e-06	0.16	2.75
Up	comp137649_c0_seq1	5.36009	1.64509	5.06115e-08	2.37901e-06	0.14	1.58
Up	comp148473_c1_seq1	4.067	5.85343	5.06667e-08	2.37901e-06	1.32	26.69
Down	comp146300_c0_seq2	-4.11318	4.65644	5.19447e-08	2.43629e-06	15.73	1.12
Down	comp149329_c0_seq5	-4.57067	2.38051	5.33869e-08	2.4928e-06	1.87	0.09
Down	comp147819_c0_seq2	-4.08203	4.92843	5.37002e-08	2.50464e-06	14.85	1.08
Down	comp134993_c0_seq1	-5.21628	1.18734	5.46493e-08	2.53864e-06	1.64	0.05
Down	comp136086_c2_seq1	-5.21628	1.18734	5.46493e-08	2.53864e-06	9.34	0.29
Up	comp147884_c0_seq1	4.8174	2.07577	5.46711e-08	2.53864e-06	0.07	3.72
Up	comp126908_c0_seq1	4.8174	2.07577	5.46711e-08	2.53864e-06	0.31	10.78
Up	comp144876_c1_seq1	4.09404	4.84265	5.54096e-08	2.57009e-06	2.22	45.79
Up	comp128233_c0_seq1	4.71157	2.18879	5.58788e-08	2.58899e-06	0.25	8.02
Up	comp149252_c0_seq2	4.43394	2.89421	5.60789e-08	2.59539e-06	0.2	5.09
Up	comp138648_c0_seq7	4.39996	2.95931	5.62902e-08	2.60179e-06	4.17	15.05
Up	comp142175_c0_seq1	4.23184	3.63269	5.6341e-08	2.60179e-06	0.4	8.87
Down	comp143209_c5_seq6	-4.17594	3.77698	5.6467e-08	2.60474e-06	44.28	3.54
Up	comp148726_c0_seq5	5.0998	1.7877	5.66914e-08	2.61222e-06	0.1	4.43
Down	comp133334_c0_seq1	-4.11219	4.37329	5.71532e-08	2.62923e-06	64.65	4.47
Up	comp142667_c1_seq1	5.34137	1.62751	5.72484e-08	2.62923e-06	0.08	4.12
Down	comp109196_c0_seq1	-4.90806	1.59452	5.72484e-08	2.62923e-06	17.59	0.69
Down	comp136091_c0_seq1	-4.36046	2.79987	5.73829e-08	2.63253e-06	14.08	0.82
Down	comp133293_c0_seq1	-4.35136	2.87283	5.75707e-08	2.63826e-06	10.82	0.86
Up	comp139752_c1_seq4	4.70518	2.1828	5.83023e-08	2.6659e-06	0.79	13.07
Up	comp136043_c1_seq6	6.12327	0.945885	5.83643e-08	2.6659e-06	0.04	3.37
Up	comp125154_c0_seq1	6.12327	0.945885	5.83643e-08	2.6659e-06	0.03	2.6
Up	comp127671_c1_seq2	4.9301	1.93181	5.86299e-08	2.67512e-06	0.1	3.68
Down	comp131802_c0_seq1	-4.07782	4.79042	5.90129e-08	2.67942e-06	66.4	4.74
Up	comp132452_c1_seq1	4.05513	5.32396	5.92839e-08	2.68743e-06	7.11	142.07
Up	comp140846_c1_seq1	4.78954	2.04966	6.27922e-08	2.84339e-06	0.14	4.78
Up	comp147532_c0_seq8	4.61445	2.28242	6.39396e-08	2.89223e-06	0.1	2.72
Up	comp147065_c0_seq8	4.49208	2.47784	6.43064e-08	2.89658e-06	1.18	4.33
Up	comp140606_c1_seq1	5.46364	1.20749	6.43493e-08	2.89658e-06	0.07	4.11
Up	comp132936_c0_seq12	5.46364	1.20749	6.43493e-08	2.89658e-06	0.04	2.09
Down	comp133030_c1_seq2	-5.18594	1.15835	6.43493e-08	2.89658e-06	3.24	0.1
Up	comp127721_c1_seq1	6.10786	0.931563	6.43807e-08	2.89658e-06	0.05	4.72
Down	comp136441_c0_seq1	-5.00011	1.37392	6.55733e-08	2.94708e-06	1.95	0.07
Down	comp131117_c0_seq2	-4.03777	5.27686	6.62747e-08	2.97542e-06	37.05	2.63
Up	comp126959_c3_seq1	4.53944	2.37559	6.66244e-08	2.98792e-06	0.29	8.09
Up	comp122638_c0_seq1	5.07429	1.76378	6.70507e-08	2.99106e-06	0.16	6.81
Down	comp140085_c0_seq1	-3.98976	6.8315	6.84531e-08	3.05038e-06	89.81	6.8
Down	comp128036_c0_seq1	-4.37119	2.53334	6.87139e-08	3.05875e-06	3.18	0.18
Up	comp147629_c0_seq1	4.36983	2.93104	6.89169e-08	3.06454e-06	0.13	3.34
Up	comp148566_c0_seq1	4.2514	3.42355	6.96641e-08	3.09449e-06	0.24	5.08
Up	comp131315_c0_seq3	5.45083	1.19558	6.98975e-08	3.0983e-06	0.05	3.98
Up	comp117881_c0_seq1	5.45083	1.19558	6.98975e-08	3.0983e-06	0.09	5.22
Up	comp148382_c0_seq1	5.06568	1.75572	7.09532e-08	3.14177e-06	0.06	3.42
Up	comp104578_c0_seq1	6.09229	0.917095	7.10863e-08	3.14435e-06	0.12	11.37
Down	comp136807_c3_seq11	-4.10054	4.15647	7.17817e-08	3.17177e-06	49.48	6.58
Up	comp97492_c0_seq1	3.99358	6.21834	7.33594e-08	3.23807e-06	21	402.9
Down	comp129046_c0_seq1	-4.86193	1.55045	7.35873e-08	3.24472e-06	2.29	0.09
Up	comp137638_c0_seq2	4.42226	2.7792	7.37858e-08	3.25006e-06	0.43	11.21
Down	comp138050_c0_seq2	-3.99365	5.72714	7.5161e-08	3.30716e-06	93.31	7.06
Up	comp118725_c0_seq1	5.43791	1.18357	7.59763e-08	3.32908e-06	0.1	5.55
Up	comp131496_c0_seq2	5.43791	1.18357	7.59763e-08	3.32908e-06	0.11	5.61
Up	comp149474_c0_seq2	4.0693	4.38671	7.60839e-08	3.33032e-06	0.23	4.72
Up	comp139727_c0_seq5	4.16325	3.80988	7.74685e-08	3.38739e-06	1.11	24.29
Down	comp129822_c0_seq1	-4.02444	4.92136	7.76538e-08	3.39196e-06	39.1	2.89
Down	comp146173_c2_seq1	-4.30985	2.75184	7.80931e-08	3.4076e-06	5.14	0.17
Up	comp122466_c0_seq2	4.06032	4.53738	7.8242e-08	3.41055e-06	3.35	65.5
Down	comp146081_c0_seq2	-3.96355	6.9042	7.83701e-08	3.4126e-06	66.15	5.06
Up	comp138945_c0_seq11	5.04831	1.73945	7.95295e-08	3.45949e-06	0.09	4.62
Up	comp148182_c0_seq5	4.15911	3.806	7.96607e-08	3.46103e-06	0.56	15.59
Up	comp142328_c1_seq1	4.87569	1.88085	7.97297e-08	3.46103e-06	0.14	4.33
Down	comp109974_c0_seq2	-3.99827	5.3227	8.05219e-08	3.49181e-06	87.23	6.57
Up	comp130969_c0_seq2	5.42487	1.17145	8.26415e-08	3.58002e-06	0.41	3.66
Up	comp145272_c1_seq3	4.14662	3.79429	8.54456e-08	3.69768e-06	0.58	14.14
Up	comp129699_c0_seq7	3.9921	5.37636	8.59321e-08	3.7149e-06	2.66	51.72
Up	comp115164_c0_seq1	4.63963	2.12146	8.61456e-08	3.71824e-06	0.68	20.71
Up	comp126692_c0_seq5	6.06063	0.887709	8.6925e-08	3.73857e-06	0.11	5.95
Down	comp140214_c1_seq2	-4.2891	2.73218	8.75615e-08	3.7621e-06	67.65	4.36
Up	comp133365_c0_seq1	5.26396	1.55496	8.92093e-08	3.82721e-06	0.07	2.52
Up	comp131930_c0_seq1	5.03074	1.723	8.92593e-08	3.82721e-06	0.51	5.4
Up	comp140198_c0_seq2	5.41171	1.15923	8.99553e-08	3.85312e-06	0.05	2.43
Up	comp134938_c0_seq1	4.20834	3.18541	9.02032e-08	3.8598e-06	0.36	8.01
Up	comp143208_c1_seq1	3.97607	5.47733	9.27897e-08	3.96643e-06	2.74	51.95
Down	comp124048_c1_seq1	-4.94623	1.3225	9.42384e-08	4.02426e-06	12.33	0.47
Up	comp121662_c0_seq2	5.02186	1.7147	9.46093e-08	4.03599e-06	0.43	22.26
Down	comp133837_c2_seq1	-4.15153	3.31575	9.51198e-08	4.05365e-06	31.5	1.96
Up	comp131884_c0_seq1	4.54709	2.21943	9.60143e-08	4.08397e-06	0.27	7.84
Up	comp143660_c0_seq6	4.37679	2.50297	9.61403e-08	4.08397e-06	0.25	5.27
Down	comp105129_c0_seq1	-4.0845	3.90121	9.61864e-08	4.08397e-06	31.3	2.22
Up	comp146264_c1_seq3	4.14279	3.5492	9.62205e-08	4.08397e-06	0.71	8.52
Down	comp128564_c0_seq1	-5.66097	1.06975	9.79873e-08	4.14638e-06	4.85	0.11
Up	comp140501_c0_seq1	5.39843	1.14691	9.79873e-08	4.14638e-06	0.1	5.53
Up	comp127440_c0_seq4	5.38502	1.13447	9.79873e-08	4.14638e-06	0.1	5.41
Up	comp128541_c0_seq1	4.61937	2.10254	9.84565e-08	4.15368e-06	0.47	13.83
Up	comp135337_c1_seq1	5.00396	1.69796	1.00314e-07	4.22779e-06	0.34	13.5
Down	comp142452_c0_seq1	-4.13412	3.39822	1.01e-07	4.25244e-06	11.21	0.76
Down	comp130236_c1_seq1	-3.95997	5.27513	1.01604e-07	4.27069e-06	24.41	1.89
Up	comp143687_c0_seq2	5.24394	1.53623	1.01637e-07	4.27069e-06	0.08	3.66
Up	comp146764_c2_seq10	4.41701	2.40769	1.02252e-07	4.29225e-06	0.45	10.35
Up	comp140391_c0_seq2	4.18902	3.16735	1.02656e-07	4.30487e-06	0.4	8.82
Up	comp128316_c0_seq1	4.5345	2.20767	1.04357e-07	4.37185e-06	0.34	9.72
Up	comp140287_c0_seq1	4.99492	1.68952	1.06399e-07	4.44852e-06	0.18	6.98
Down	comp115963_c0_seq3	-4.70711	1.65675	1.06399e-07	4.44852e-06	15.27	0.84
Down	comp128806_c0_seq1	-4.40338	2.45848	1.06569e-07	4.44914e-06	16.64	0.87
Down	comp123874_c0_seq2	-6.28579	0.780232	1.06732e-07	4.44914e-06	2.5	0.03
Up	comp83243_c0_seq1	6.02826	0.857704	1.06732e-07	4.44914e-06	0.82	71.01
Up	comp115640_c0_seq1	4.82737	1.83568	1.0948e-07	4.55915e-06	1.36	47.31
Up	comp133782_c1_seq1	3.9185	6.57879	1.10429e-07	4.59412e-06	10.89	198.61
Up	comp145929_c1_seq5	4.69509	1.96135	1.11467e-07	4.63271e-06	0.1	4.45
Up	comp139545_c0_seq3	4.31199	2.77995	1.1685e-07	4.8325e-06	0.53	12.81
Up	comp137127_c1_seq7	4.68756	1.95432	1.17104e-07	4.83643e-06	0.18	5.16
Down	comp130464_c0_seq8	-3.95158	5.05483	1.17175e-07	4.83643e-06	160.74	16.81
Down	comp138452_c3_seq1	-4.51452	2.043	1.17981e-07	4.86491e-06	8.7	0.45
Up	comp141788_c0_seq2	4.50898	2.18387	1.18405e-07	4.875e-06	0.21	5.09
Up	comp126443_c0_seq1	6.01179	0.84246	1.18458e-07	4.875e-06	0.22	9.59
Up	comp147878_c0_seq22	4.97667	1.67248	1.19824e-07	4.92641e-06	0.05	4.27
Down	comp146098_c2_seq1	-4.09977	3.45838	1.2031e-07	4.94155e-06	15.8	1.11
Down	comp139480_c0_seq1	-3.99092	4.28281	1.20922e-07	4.96182e-06	11.23	0.85
Down	comp145898_c0_seq6	-4.04721	3.79923	1.21184e-07	4.96773e-06	9.72	0.5
Down	comp131988_c2_seq3	-3.98786	4.18238	1.22532e-07	5.01806e-06	10.75	0.81
Down	comp95129_c0_seq2	-4.60471	1.77506	1.28782e-07	5.25351e-06	4.01	0.67
Up	comp54799_c0_seq1	5.9783	0.811473	1.31616e-07	5.35872e-06	0.7	58.89
Up	comp124396_c0_seq1	5.9783	0.811473	1.31616e-07	5.35872e-06	0.07	5.92
Up	comp148214_c2_seq8	5.19264	1.48831	1.32614e-07	5.39414e-06	0.11	3.73
Down	comp144040_c0_seq8	-4.0347	3.56611	1.35196e-07	5.49382e-06	14.61	1.08
Up	comp143589_c0_seq5	4.78582	1.79692	1.36024e-07	5.52213e-06	0.27	6.54
Down	comp117928_c0_seq1	-4.87591	1.25558	1.37288e-07	5.56806e-06	6.64	0.27
Up	comp140575_c1_seq2	4.00794	4.11837	1.38006e-07	5.59176e-06	9.23	164.43
Up	comp140061_c0_seq1	4.02506	3.88727	1.38303e-07	5.59841e-06	0.49	9.69
Up	comp148990_c0_seq1	5.33013	1.08363	1.38992e-07	5.61613e-06	0.07	5.06
Down	comp143153_c0_seq1	-4.41728	2.23452	1.39009e-07	5.61613e-06	4	0.25
Up	comp138388_c0_seq3	4.483	2.15966	1.40471e-07	5.66977e-06	0.2	4.97
Down	comp142965_c0_seq1	-3.87177	6.60771	1.41022e-07	5.68653e-06	76.58	6.3
Up	comp139319_c0_seq1	4.65705	1.92587	1.43003e-07	5.76088e-06	0.18	8.46
Up	comp146064_c0_seq2	4.31245	2.67647	1.44571e-07	5.81848e-06	0.28	6.36
Down	comp123407_c0_seq1	-3.9033	5.26771	1.45912e-07	5.86681e-06	146.56	11.78
Up	comp140258_c0_seq2	4.16823	2.99925	1.46457e-07	5.88111e-06	0.43	9.43
Down	comp147557_c1_seq1	-3.93028	4.68633	1.4728e-07	5.89048e-06	29.73	2.82
Down	comp122263_c0_seq1	-3.86455	6.54318	1.47343e-07	5.89048e-06	99.81	8.25
Down	comp134287_c0_seq2	-4.07286	3.29187	1.48298e-07	5.9181e-06	19.23	1.13
Down	comp126405_c0_seq1	-4.37196	2.31496	1.48316e-07	5.9181e-06	4.98	0.29
Down	comp146969_c0_seq1	-4.2099	2.57083	1.51424e-07	6.03641e-06	2.91	0.18
Up	comp125174_c0_seq1	5.31607	1.07063	1.5198e-07	6.04709e-06	0.13	6.61
Down	comp127674_c1_seq1	-5.04093	1.02024	1.5198e-07	6.04709e-06	1.58	0.06
Up	comp143606_c1_seq3	4.05536	3.51914	1.53326e-07	6.09487e-06	1.94	38.3
Up	comp130437_c2_seq3	4.39808	2.24369	1.5692e-07	6.23183e-06	0.3	8.03
Up	comp124057_c0_seq1	4.29408	2.65933	1.58367e-07	6.28333e-06	0.62	14.84
Down	comp145341_c1_seq12	-3.96889	3.94712	1.5947e-07	6.32069e-06	21	1.85
Up	comp140575_c0_seq1	3.88949	5.29371	1.5961e-07	6.32069e-06	5.56	99.26
Up	comp149009_c0_seq2	5.16097	1.45877	1.62666e-07	6.43566e-06	0.02	1.03
Up	comp140355_c0_seq1	5.944	0.779795	1.6303e-07	6.44398e-06	0.03	4.62
Up	comp140187_c2_seq7	4.53536	2.02423	1.63229e-07	6.44577e-06	0.17	5.31
Up	comp129760_c1_seq2	4.62588	1.89685	1.66562e-07	6.5712e-06	0.31	13.49
Down	comp133533_c1_seq1	-4.21992	2.39019	1.6862e-07	6.59047e-06	3.74	0.28
Down	comp145973_c0_seq1	-4.17023	2.70137	1.69765e-07	6.62905e-06	6.05	0.4
Up	comp138894_c1_seq1	4.07381	3.37559	1.71403e-07	6.68677e-06	0.33	6.72
Up	comp141705_c0_seq1	3.86928	5.58472	1.71963e-07	6.7024e-06	2.74	48.27
Up	comp143900_c1_seq2	4.92051	1.62011	1.72636e-07	6.71616e-06	0.05	1.98
Up	comp132734_c1_seq1	4.91093	1.61119	1.72636e-07	6.71616e-06	0.18	7.57
Up	comp146274_c0_seq1	3.99596	3.82109	1.73159e-07	6.73029e-06	1.07	20.57
Up	comp123271_c0_seq5	5.15025	1.44878	1.74289e-07	6.76794e-06	0.08	3.07
Down	comp125679_c1_seq1	-3.95225	4.01694	1.76903e-07	6.86307e-06	242.68	17.85
Up	comp148842_c0_seq1	5.28754	1.04426	1.82151e-07	7.05366e-06	0.05	1.24
Up	comp136397_c0_seq5	5.28754	1.04426	1.82151e-07	7.05366e-06	0.07	4.85
Up	comp137621_c0_seq1	4.13125	2.9648	1.82624e-07	7.06546e-06	0.76	16.04
Up	comp134461_c1_seq1	4.90129	1.60221	1.83709e-07	7.10088e-06	0.07	2.6
Down	comp142084_c0_seq1	-3.83067	6.48404	1.84065e-07	7.10808e-06	99.27	8.4
Up	comp125699_c0_seq1	3.80723	9.2286	1.85314e-07	7.14976e-06	82.17	1385.33
Up	comp132292_c0_seq2	5.13945	1.43872	1.86832e-07	7.20171e-06	0.13	5.87
Down	comp137415_c2_seq7	-3.83807	6.0324	1.87265e-07	7.21176e-06	300.06	19.83
Up	comp124239_c0_seq3	4.73433	1.74897	1.90094e-07	7.30732e-06	0.28	7.82
Down	comp135610_c1_seq1	-4.54292	1.7164	1.90094e-07	7.30732e-06	6.38	0.16
Up	comp125496_c0_seq1	4.60205	1.87469	1.94457e-07	7.43771e-06	0.17	5.07
Up	comp146387_c1_seq2	3.95827	4.03922	1.9455e-07	7.43771e-06	1.08	16.63
Up	comp140777_c1_seq3	4.89158	1.59318	1.95568e-07	7.46986e-06	0.1	3.51
Down	comp124263_c0_seq1	-4.16828	2.53157	1.96212e-07	7.48763e-06	9.41	0.63
Up	comp125342_c0_seq1	4.50624	1.99715	1.97447e-07	7.52791e-06	0.22	6.1
Up	comp141608_c0_seq1	4.42278	2.10365	1.99487e-07	7.59164e-06	0.36	6.26
Down	comp117515_c0_seq1	-5.54295	0.956535	1.99661e-07	7.59164e-06	1.55	0.04
Down	comp87008_c0_seq1	-4.98916	0.971141	1.99661e-07	7.59164e-06	8.14	0.3
Up	comp138098_c0_seq1	3.88404	4.64609	2.00116e-07	7.60207e-06	4.15	63.78
Down	comp146797_c0_seq2	-3.80378	7.49281	2.0146e-07	7.64619e-06	84.54	7.29
Down	comp135797_c2_seq2	-6.18359	0.682145	2.02888e-07	7.67956e-06	1.62	0.02
Up	comp128183_c0_seq1	5.90887	0.747394	2.02888e-07	7.67956e-06	0.02	1.88
Up	comp134803_c3_seq2	5.90887	0.747394	2.02888e-07	7.67956e-06	0.08	8.38
Up	comp147534_c1_seq1	3.97319	3.75977	2.07912e-07	7.86262e-06	0.75	12.56
Up	comp135344_c0_seq1	4.34771	2.19688	2.09422e-07	7.91262e-06	0.51	8.69
Up	comp142679_c0_seq3	3.89887	4.22749	2.14319e-07	8.08605e-06	1.51	20.42
Down	comp136631_c0_seq2	-4.12462	2.73556	2.14398e-07	8.08605e-06	12.2	0.87
Down	comp142391_c0_seq6	-3.81713	5.84464	2.14851e-07	8.09586e-06	393.69	31.62
Up	comp132911_c1_seq4	4.40905	2.0909	2.18193e-07	8.20814e-06	0.94	13.3
Up	comp133550_c0_seq3	4.29055	2.29002	2.18222e-07	8.20814e-06	0.37	10.21
Up	comp129172_c1_seq1	5.25844	1.0174	2.19039e-07	8.22417e-06	0.59	28.93
Up	comp129172_c2_seq1	5.25844	1.0174	2.19039e-07	8.22417e-06	0.49	23.55
Down	comp136561_c0_seq1	-3.78737	7.4363	2.20758e-07	8.28128e-06	230.69	20.12
Down	comp145406_c0_seq2	-4.09704	2.85258	2.24379e-07	8.3946e-06	7.11	1.85
Down	comp141301_c0_seq1	-4.16065	2.43248	2.25013e-07	8.41082e-06	8.2	0.56
Down	comp103681_c0_seq1	-6.16225	0.661716	2.26746e-07	8.46056e-06	1.55	0.02
Up	comp131391_c2_seq1	5.89098	0.730912	2.26746e-07	8.46056e-06	0.08	6.64
Up	comp149497_c1_seq1	4.07602	2.98966	2.2741e-07	8.47777e-06	0.39	8.1
Down	comp141011_c1_seq1	-4.35627	2.04181	2.38845e-07	8.89616e-06	4.52	0.28
Up	comp148827_c0_seq8	5.24366	1.00378	2.40506e-07	8.95011e-06	0.02	2.2
Up	comp145106_c0_seq8	3.79955	6.08839	2.41179e-07	8.96719e-06	3.8	65.64
Up	comp149438_c0_seq1	4.22486	2.36167	2.43573e-07	9.0482e-06	0.2	1.63
Up	comp135106_c1_seq3	3.82496	5.09409	2.44656e-07	9.08038e-06	2.72	47.06
Up	comp143915_c0_seq1	4.08171	2.91875	2.4701e-07	9.15968e-06	0.3	10.4
Up	comp134256_c0_seq3	5.08423	1.38735	2.47918e-07	9.18521e-06	0.08	3.18
Up	comp143464_c0_seq2	4.10024	2.8555	2.4946e-07	9.23421e-06	0.17	4.27
Up	comp138440_c0_seq2	4.85209	1.55648	2.52169e-07	9.31805e-06	0.05	4.93
Up	comp133841_c0_seq3	4.85209	1.55648	2.52169e-07	9.31805e-06	0.21	7.59
Up	comp146138_c0_seq2	4.21913	2.35636	2.52887e-07	9.33636e-06	0.18	3.97
Up	comp148738_c2_seq1	3.91322	3.99727	2.53256e-07	9.34175e-06	0.33	6.02
Up	comp142307_c1_seq3	5.87286	0.714236	2.53726e-07	9.35089e-06	0.09	2.83
Down	comp143853_c0_seq1	-3.79638	5.4983	2.60599e-07	9.53719e-06	84.24	7.62
Up	comp138485_c0_seq1	4.21337	2.35103	2.62594e-07	9.60185e-06	0.27	10.37
Up	comp129186_c0_seq1	5.21365	0.976138	2.64309e-07	9.63097e-06	0.04	1.78
Up	comp144711_c0_seq1	5.21365	0.976138	2.64309e-07	9.63097e-06	0.59	27.95
Down	comp145357_c2_seq3	-4.93547	0.920343	2.64309e-07	9.63097e-06	10.67	0.78
Down	comp129165_c0_seq1	-4.93547	0.920343	2.64309e-07	9.63097e-06	1.82	1.32
Up	comp128403_c1_seq18	3.74619	10.875	2.66146e-07	9.68951e-06	163.98	2659.88
Down	comp143947_c0_seq2	-3.81546	4.92744	2.67318e-07	9.72376e-06	24.3	2.05
Down	comp97552_c0_seq1	-4.54551	1.5034	2.68987e-07	9.776e-06	6.3	0.32
Up	comp147434_c0_seq2	3.83425	4.59976	2.70166e-07	9.81033e-06	0.53	9
Up	comp147432_c0_seq1	4.02441	3.01409	2.73194e-07	9.91172e-06	0.15	4.6
Up	comp149254_c0_seq4	4.06612	2.90428	2.7373e-07	9.92259e-06	0.15	3.37
Down	comp132153_c1_seq1	-3.85459	4.08254	2.74297e-07	9.93458e-06	38.36	3.24
Down	comp130150_c0_seq5	-3.91777	3.45641	2.74774e-07	9.94326e-06	14.03	1.88
Down	comp144195_c0_seq1	-3.8539	4.26776	2.80014e-07	1.01242e-05	36.76	3.05
Up	comp141922_c3_seq2	4.30214	2.15463	2.8188e-07	1.01829e-05	0.4	9.85
Up	comp139598_c0_seq1	4.23695	2.49421	2.8336e-07	1.02275e-05	0.37	8.45
Down	comp110735_c0_seq1	-6.11861	0.619984	2.84279e-07	1.02343e-05	33.45	0.5
Down	comp82204_c0_seq1	-6.11861	0.619984	2.84279e-07	1.02343e-05	5.51	0.08
Up	comp132564_c0_seq5	5.85451	0.697362	2.84279e-07	1.02343e-05	0.3	3.31
Up	comp141597_c0_seq1	5.06153	1.36628	2.86455e-07	1.03038e-05	0.15	6.47
Down	comp134178_c0_seq1	-3.9089	3.52571	2.87934e-07	1.03481e-05	16.96	1.4
Up	comp138187_c0_seq2	3.83576	4.37711	2.92668e-07	1.05093e-05	1.19	18.44
Down	comp139796_c0_seq2	-3.77441	5.44157	2.9405e-07	1.05499e-05	59.37	4.08
Up	comp133940_c1_seq5	3.77321	5.68583	2.97507e-07	1.06284e-05	3.25	52.32
Up	comp149449_c0_seq1	3.74511	7.09949	2.97759e-07	1.06284e-05	1.7	27.43
Up	comp139373_c0_seq2	4.65348	1.6739	3.02423e-07	1.07857e-05	0.15	4.26
Down	comp128694_c0_seq1	-4.74001	1.12681	3.04815e-07	1.08618e-05	1.09	0.05
Down	comp127373_c0_seq3	-3.77939	5.11778	3.06332e-07	1.09015e-05	45.24	3.94
Down	comp134523_c4_seq2	-4.53324	1.49181	3.06448e-07	1.09015e-05	2.57	0.13
Up	comp141025_c0_seq1	4.43074	1.92711	3.07142e-07	1.09169e-05	0.15	3.93
Down	comp148797_c0_seq3	-3.73196	7.62779	3.07642e-07	1.09255e-05	164.53	8.25
Down	comp129722_c0_seq1	-3.78872	4.86155	3.10709e-07	1.1025e-05	89.45	7.79
Up	comp137116_c0_seq3	3.92463	3.63092	3.11164e-07	1.10319e-05	0.83	15.38
Down	comp139417_c1_seq2	-4.2484	2.19811	3.12997e-07	1.10875e-05	3.97	0.25
Up	comp147911_c0_seq9	3.88896	3.76058	3.14839e-07	1.11433e-05	0.68	12.48
Up	comp137366_c0_seq1	5.83593	0.680285	3.18927e-07	1.12785e-05	0.04	3.06
Up	comp125135_c0_seq1	5.18299	0.947947	3.20078e-07	1.12907e-05	0.12	5.42
Up	comp109828_c0_seq1	5.18299	0.947947	3.20078e-07	1.12907e-05	0.3	13.92
Up	comp133542_c0_seq1	5.18299	0.947947	3.20078e-07	1.12907e-05	0.1	4.48
Up	comp144876_c0_seq3	3.80244	4.81751	3.20361e-07	1.12912e-05	2.87	47.55
Down	comp146260_c1_seq2	-3.8132	4.33484	3.21049e-07	1.13059e-05	11.27	0.98
Up	comp146058_c0_seq3	4.42297	1.91991	3.2299e-07	1.13647e-05	0.4	9.26
Down	comp134102_c1_seq1	-3.88676	3.54229	3.24633e-07	1.1413e-05	14.9	1.21
Up	comp136030_c0_seq2	4.21597	2.47474	3.24977e-07	1.14155e-05	0.62	11.28
Up	comp128767_c0_seq1	4.2229	2.22735	3.26059e-07	1.14439e-05	0.45	10.14
Down	comp148851_c1_seq1	-3.72729	7.13265	3.27414e-07	1.14725e-05	78.55	7.14
Up	comp134249_c1_seq8	3.87771	3.93072	3.27418e-07	1.14725e-05	0.96	17.21
Up	comp134977_c1_seq1	4.17364	2.5473	3.27826e-07	1.14772e-05	0.35	9.32
Down	comp133334_c1_seq1	-3.76548	5.0816	3.2912e-07	1.15129e-05	53.37	4.72
Up	comp146539_c0_seq1	4.33836	2.0254	3.29932e-07	1.15317e-05	0.18	4.45
Down	comp141427_c0_seq7	-3.95423	2.96791	3.31378e-07	1.15726e-05	7.47	0.54
Up	comp127430_c0_seq2	4.51115	1.79037	3.31717e-07	1.15748e-05	1.15	31.69
Up	comp144491_c1_seq1	3.99168	3.18116	3.35651e-07	1.17023e-05	0.66	12.76
Up	comp144603_c2_seq2	4.4073	1.90541	3.39741e-07	1.18261e-05	0.12	3.11
Down	comp137105_c0_seq30	-3.75723	5.21866	3.39765e-07	1.18261e-05	38.95	3.26
Up	comp146398_c0_seq12	3.90178	3.47431	3.40214e-07	1.18319e-05	0.54	11.62
Up	comp127657_c1_seq1	4.63488	1.65667	3.40811e-07	1.18429e-05	0.14	4.33
Down	comp136605_c0_seq1	-3.70468	8.983	3.44915e-07	1.19263e-05	385.21	35.59
Up	comp137969_c1_seq1	4.02235	2.86371	3.46243e-07	1.19623e-05	0.41	8.19
Down	comp119533_c0_seq1	-5.45231	0.869943	3.5272e-07	1.21528e-05	3.26	0.08
Down	comp130703_c0_seq1	-5.45231	0.869943	3.5272e-07	1.21528e-05	1.78	0.05
Up	comp128773_c0_seq1	5.16742	0.933639	3.5272e-07	1.21528e-05	0.05	2.21
Up	comp147665_c0_seq2	4.09851	2.67806	3.52913e-07	1.21528e-05	0.37	7.72
Down	comp115462_c0_seq1	-3.71838	6.54926	3.5381e-07	1.21737e-05	253.94	23.24
Up	comp143137_c0_seq5	5.02681	1.33406	3.57192e-07	1.22688e-05	0.05	2.56
Up	comp131667_c1_seq1	5.02681	1.33406	3.57192e-07	1.22688e-05	0.08	3.55
Up	comp149397_c0_seq2	4.3994	1.89811	3.57453e-07	1.22688e-05	0.06	1.61
Up	comp138716_c0_seq2	5.81711	0.663	3.58275e-07	1.2287e-05	0.36	10.23
Down	comp133357_c2_seq1	-4.70799	1.09658	3.60365e-07	1.23486e-05	16.52	0.73
Up	comp139031_c2_seq1	4.49399	1.77449	3.70398e-07	1.26821e-05	0.16	4.29
Down	comp137518_c0_seq3	-3.91675	3.19397	3.73218e-07	1.27682e-05	9.54	4.14
Up	comp140443_c0_seq1	4.78027	1.48988	3.73847e-07	1.27793e-05	0.06	2.04
Down	comp117666_c0_seq1	-3.80361	4.22084	3.79873e-07	1.29747e-05	23.75	2.05
Down	comp146126_c0_seq1	-3.69506	7.65686	3.83581e-07	1.30907e-05	180.36	16.76
Down	comp132969_c0_seq1	-3.85658	3.58591	3.88141e-07	1.32356e-05	19.74	1.64
Up	comp138280_c0_seq1	5.15168	0.919185	3.8906e-07	1.32454e-05	0.05	2.73
Up	comp149136_c0_seq1	5.15168	0.919185	3.8906e-07	1.32454e-05	0.01	1.01
Down	comp135716_c0_seq1	-3.84918	3.71271	3.96729e-07	1.34955e-05	14.66	1.22
Up	comp149471_c1_seq4	3.82567	3.98084	3.99249e-07	1.35164e-05	0.32	5.49
Up	comp149021_c0_seq3	4.24135	2.09841	4.00273e-07	1.35164e-05	0.08	1.83
Up	comp138119_c0_seq1	4.17852	2.44001	4.00562e-07	1.35164e-05	0.24	5.21
Up	comp147313_c1_seq2	4.17852	2.44001	4.00562e-07	1.35164e-05	0.69	15.14
Down	comp146498_c1_seq1	-3.72021	5.49729	4.01641e-07	1.35419e-05	12.72	1.16
Down	comp117558_c0_seq3	-6.05056	0.555075	4.03028e-07	1.35452e-05	2.02	0.03
Up	comp143702_c1_seq1	5.79803	0.645501	4.03028e-07	1.35452e-05	0.09	6.46
Up	comp131261_c1_seq1	5.79803	0.645501	4.03028e-07	1.35452e-05	0.06	4.68
Up	comp134183_c0_seq4	5.7787	0.627784	4.03028e-07	1.35452e-05	0.02	1.9
Up	comp146302_c0_seq2	3.99791	2.84109	4.06224e-07	1.36385e-05	0.21	3.88
Up	comp141229_c0_seq2	3.69149	7.03929	4.06456e-07	1.36385e-05	8.59	133.73
Up	comp135106_c0_seq1	3.95898	3.15084	4.0722e-07	1.36532e-05	2.65	49.45
Down	comp141749_c0_seq2	-3.6894	7.14893	4.07983e-07	1.36679e-05	218.64	20.34
Up	comp140258_c1_seq1	4.59695	1.62157	4.08822e-07	1.36851e-05	0.33	9.86
Up	comp126305_c0_seq1	3.75261	4.92059	4.13416e-07	1.38279e-05	2.63	42.69
Down	comp127196_c0_seq2	-3.72107	5.29711	4.13783e-07	1.38291e-05	100.43	8.24
Up	comp125643_c0_seq5	5.00318	1.31218	4.14941e-07	1.38338e-05	0.09	4.2
Up	comp126738_c0_seq11	5.00318	1.31218	4.14941e-07	1.38338e-05	0.15	5.41
Up	comp143205_c1_seq1	5.00318	1.31218	4.14941e-07	1.38338e-05	0.02	1.29
Down	comp145293_c1_seq1	-3.71266	5.46447	4.15241e-07	1.38338e-05	186.99	17.17
Down	comp134363_c0_seq2	-4.29786	1.83798	4.16971e-07	1.38804e-05	7.01	0.4
Down	comp123909_c0_seq2	-4.22895	2.0565	4.18573e-07	1.39227e-05	23.73	1.8
Up	comp145139_c2_seq1	3.80174	4.05076	4.20553e-07	1.39775e-05	2.68	42.65
Up	comp142199_c0_seq3	3.94986	2.94508	4.24081e-07	1.40836e-05	0.31	7.07
Up	comp130259_c0_seq1	3.94902	3.14162	4.25307e-07	1.41131e-05	1.11	19.08
Down	comp136955_c0_seq1	-5.4144	0.833821	4.29559e-07	1.42093e-05	0.75	0.02
Up	comp128515_c0_seq3	5.13576	0.904583	4.29559e-07	1.42093e-05	0.03	1.48
Up	comp138256_c2_seq2	5.13576	0.904583	4.29559e-07	1.42093e-05	0.29	6.19
Up	comp117670_c0_seq5	5.13576	0.904583	4.29559e-07	1.42093e-05	0.06	3.03
Up	comp140499_c1_seq3	3.91966	3.23241	4.29972e-07	1.42118e-05	1.7	24.69
Down	comp129729_c0_seq1	-3.67612	7.6635	4.30534e-07	1.42191e-05	185.37	17.46
Down	comp135028_c0_seq1	-3.80384	3.93245	4.31353e-07	1.4235e-05	22.38	1.93
Down	comp136464_c0_seq1	-3.6839	6.53765	4.39336e-07	1.44871e-05	91.24	8.47
Down	comp140556_c0_seq1	-3.79878	3.75845	4.42039e-07	1.45647e-05	7.9	2.04
Up	comp128499_c0_seq1	4.99122	1.30111	4.47606e-07	1.47366e-05	0.16	6.42
Up	comp136650_c1_seq1	3.81866	3.90952	4.49953e-07	1.48023e-05	0.46	7.83
Down	comp129630_c0_seq11	-3.87242	3.3736	4.53998e-07	1.49042e-05	12.69	1.09
Up	comp147927_c1_seq5	5.75911	0.609843	4.54007e-07	1.49042e-05	0.01	0.82
Down	comp123517_c0_seq13	-3.88638	3.11702	4.54116e-07	1.49042e-05	6.25	0.57
Up	comp132858_c1_seq1	4.22051	2.07917	4.57995e-07	1.50197e-05	0.4	6.18
Down	comp122376_c0_seq2	-3.676	6.48088	4.61456e-07	1.51214e-05	82.25	7.75
Up	comp145139_c1_seq1	3.86058	3.38808	4.62431e-07	1.51415e-05	2.23	39.16
Up	comp146055_c0_seq1	4.45904	1.74219	4.63527e-07	1.51417e-05	0.12	2.79
Down	comp146913_c2_seq5	-4.33255	1.70495	4.63527e-07	1.51417e-05	1.88	0.11
Down	comp135970_c1_seq3	-3.71223	5.0895	4.63671e-07	1.51417e-05	23.4	2.25
Down	comp143305_c1_seq1	-3.99293	2.61191	4.64238e-07	1.51417e-05	8.65	0.65
Down	comp142001_c0_seq1	-3.99293	2.61191	4.64238e-07	1.51417e-05	3.79	0.29
Up	comp143445_c0_seq2	3.95159	3.08119	4.67958e-07	1.52039e-05	0.54	9.88
Up	comp143464_c1_seq2	3.99524	2.75824	4.69283e-07	1.52352e-05	0.41	8.22
Up	comp139204_c0_seq1	4.11183	2.2572	4.70211e-07	1.52531e-05	0.39	8.31
Up	comp144392_c0_seq1	3.91758	3.17272	4.70562e-07	1.52531e-05	1.03	17.08
Down	comp134523_c1_seq1	-4.84128	0.83156	4.74742e-07	1.53767e-05	6.73	0.27
Down	comp144094_c3_seq1	-3.70726	5.09609	4.78501e-07	1.54817e-05	23.24	2.49
Up	comp146645_c0_seq1	3.94811	3.07797	4.7872e-07	1.54817e-05	1.8	33.53
Up	comp108160_c0_seq1	3.99087	2.75421	4.82798e-07	1.5576e-05	2.46	47.8
Up	comp59834_c0_seq1	4.97916	1.28995	4.8312e-07	1.5576e-05	0.99	38.91
Up	comp129118_c0_seq3	4.967	1.27871	4.8312e-07	1.5576e-05	0.24	8.18
Down	comp119241_c0_seq2	-4.53446	1.23998	4.8312e-07	1.5576e-05	5.5	0.27
Up	comp138661_c0_seq3	3.88506	3.25594	4.92151e-07	1.5855e-05	0.57	10.35
Down	comp67668_c1_seq1	-3.88521	2.90342	4.93178e-07	1.58759e-05	15.98	1.3
Down	comp136908_c0_seq4	-4.23312	1.92568	5.078e-07	1.63165e-05	3.66	0.2
Down	comp149196_c0_seq1	-4.65859	1.05004	5.08031e-07	1.63165e-05	28.2	1.06
Down	comp107255_c0_seq1	-4.65859	1.05004	5.08031e-07	1.63165e-05	2.1	0.1
Up	comp141668_c3_seq3	3.85365	3.33192	5.12163e-07	1.64116e-05	1.02	14.69
Up	comp125019_c0_seq1	5.73925	0.591671	5.12166e-07	1.64116e-05	0.02	1.71
Up	comp130532_c0_seq6	5.73925	0.591671	5.12166e-07	1.64116e-05	0.02	3.13
Down	comp134605_c0_seq1	-3.70249	4.73922	5.13691e-07	1.64364e-05	14.94	1.38
Down	comp148762_c0_seq2	-4.26834	1.81019	5.13935e-07	1.64364e-05	8.74	0.55
Up	comp141269_c1_seq1	4.13448	2.39926	5.14114e-07	1.64364e-05	0.24	5.19
Down	comp135498_c0_seq2	-3.69262	5.04861	5.17137e-07	1.65204e-05	23.53	2.11
Down	comp142452_c1_seq1	-3.86194	3.18979	5.17919e-07	1.65329e-05	15.13	1.25
Down	comp132850_c0_seq1	-3.70225	4.78115	5.22128e-07	1.66545e-05	15.49	1.42
Up	comp146975_c0_seq2	3.79876	3.85757	5.22688e-07	1.66597e-05	0.43	7.42
Up	comp149061_c0_seq1	4.55799	1.58558	5.23801e-07	1.6682e-05	0.15	4.33
Down	comp142187_c0_seq1	-4.18642	2.01649	5.24996e-07	1.6682e-05	1.55	0.1
Up	comp100732_c0_seq1	5.10339	0.874921	5.25205e-07	1.6682e-05	0.06	2.71
Up	comp141383_c1_seq1	5.10339	0.874921	5.25205e-07	1.6682e-05	0.23	9.74
Up	comp131151_c0_seq2	4.72669	1.44033	5.25397e-07	1.6682e-05	0.08	2.39
Down	comp138681_c0_seq2	-3.94221	2.83739	5.25772e-07	1.6682e-05	4.34	0.33
Down	comp136979_c0_seq8	-3.76683	3.87113	5.39567e-07	1.71045e-05	17.73	2.01
Down	comp144220_c0_seq2	-3.93728	2.83278	5.39901e-07	1.71045e-05	7.23	0.57
Up	comp143051_c0_seq2	4.54808	1.57645	5.57819e-07	1.75626e-05	0.04	1.32
Down	comp144227_c0_seq1	-3.79524	3.56335	5.58127e-07	1.75626e-05	6.25	0.54
Up	comp140317_c1_seq1	4.24869	1.94262	5.60297e-07	1.76177e-05	0.29	6.73
Up	comp130106_c0_seq1	4.71573	1.43022	5.6319e-07	1.76954e-05	0.22	8.17
Up	comp146329_c0_seq2	4.94237	1.25595	5.63816e-07	1.77018e-05	0.13	2.61
Down	comp121478_c0_seq2	-3.64569	6.19661	5.65373e-07	1.77374e-05	69.32	6.67
Down	comp135066_c2_seq1	-3.8345	3.33823	5.78249e-07	1.80622e-05	52.02	4.37
Down	comp129048_c0_seq3	-5.97914	0.487167	5.78624e-07	1.80622e-05	6.49	0.08
Down	comp117389_c1_seq2	-5.97914	0.487167	5.78624e-07	1.80622e-05	11.05	0.06
Up	comp134987_c0_seq5	5.71911	0.573264	5.78624e-07	1.80622e-05	0.03	1.47
Up	comp134080_c0_seq1	5.71911	0.573264	5.78624e-07	1.80622e-05	0.02	1.75
Up	comp133459_c3_seq2	5.71911	0.573264	5.78624e-07	1.80622e-05	0.11	7.46
Up	comp122792_c0_seq1	3.62044	8.27807	5.78739e-07	1.80622e-05	31.82	471.45
Up	comp126075_c0_seq1	3.98292	2.66174	5.84274e-07	1.82214e-05	1.18	22.1
Down	comp139938_c2_seq1	-4.33989	1.52474	5.94281e-07	1.85198e-05	7.21	0.42
Down	comp141506_c0_seq5	-3.63578	6.31205	5.99548e-07	1.867e-05	46.75	4.84
Up	comp133425_c2_seq1	3.71244	4.28696	6.00384e-07	1.86822e-05	2.28	35.99
Down	comp117111_c0_seq2	-4.62469	1.01817	6.05924e-07	1.88406e-05	33.9	2.07
Down	comp146453_c1_seq1	-3.83581	3.01961	6.31453e-07	1.96199e-05	21.59	1.81
Up	comp147313_c0_seq3	3.71058	4.23679	6.35371e-07	1.96768e-05	1.03	16.66
Down	comp110319_c0_seq1	-3.81694	3.32187	6.35628e-07	1.96768e-05	22.29	1.9
Down	comp131385_c0_seq1	-3.60839	7.78274	6.392e-07	1.97728e-05	159.26	15.74
Down	comp145341_c0_seq1	-3.92234	2.68881	6.44199e-07	1.98579e-05	16.5	1.3
Up	comp147530_c0_seq12	5.07027	0.844626	6.44788e-07	1.98579e-05	0.03	1.15
Up	comp134056_c1_seq4	5.05343	0.829232	6.44788e-07	1.98579e-05	0.07	2.85
Up	comp136452_c2_seq1	5.05343	0.829232	6.44788e-07	1.98579e-05	0.11	4.68
Up	comp133683_c2_seq4	5.05343	0.829232	6.44788e-07	1.98579e-05	0.14	4.99
Up	comp138168_c0_seq9	5.05343	0.829232	6.44788e-07	1.98579e-05	0.04	1.56
Down	comp144195_c1_seq3	-3.63121	5.73471	6.48223e-07	1.9949e-05	30.26	2.94
Up	comp122839_c0_seq1	5.69868	0.554614	6.54689e-07	2.01185e-05	0.48	33.08
Up	comp124164_c0_seq2	5.69868	0.554614	6.54689e-07	2.01185e-05	0.05	3.35
Up	comp145116_c0_seq1	4.91731	1.23282	6.59577e-07	2.02539e-05	0.02	0.91
Up	comp148639_c0_seq3	3.77871	3.40716	6.63136e-07	2.03483e-05	0.28	5.01
Down	comp143986_c0_seq3	-3.63599	5.55735	6.68779e-07	2.05064e-05	22.22	2.16
Up	comp125613_c2_seq1	4.29257	1.79957	6.71622e-07	2.05786e-05	0.17	4.11
Up	comp143822_c0_seq1	3.84255	3.16119	6.81866e-07	2.08772e-05	0.48	8.47
Up	comp139720_c0_seq6	4.20962	1.90666	6.84133e-07	2.09314e-05	0.19	5.84
Down	comp132153_c0_seq1	-3.72369	3.68866	6.92465e-07	2.11709e-05	29.99	2.72
Down	comp137064_c0_seq1	-4.14259	1.97536	6.93761e-07	2.11951e-05	4.72	0.23
Down	comp142756_c0_seq9	-3.75541	3.5601	7.01957e-07	2.14298e-05	8.38	0.81
Down	comp142449_c0_seq1	-3.98207	2.16699	7.07073e-07	2.15704e-05	1.52	0.11
Up	comp120023_c0_seq1	4.28401	1.7917	7.09158e-07	2.16182e-05	0.05	1.06
Down	comp133341_c1_seq1	-3.61377	5.71174	7.15286e-07	2.17821e-05	97.57	9.59
Up	comp114428_c1_seq1	5.03638	0.81367	7.1557e-07	2.17821e-05	0.3	12.53
Up	comp142677_c0_seq1	3.69361	4.31647	7.17966e-07	2.18392e-05	1.66	25.87
Down	comp142924_c0_seq2	-3.67917	4.25024	7.18542e-07	2.18409e-05	23.66	2.27
Up	comp108374_c0_seq1	4.20168	1.89936	7.19601e-07	2.18572e-05	0.65	14.63
Down	comp145455_c1_seq7	-3.61365	5.72529	7.20356e-07	2.18644e-05	32.02	7.5
Up	comp149420_c0_seq5	3.77373	3.53374	7.25321e-07	2.19991e-05	0.15	3.97
Down	comp140944_c0_seq2	-3.65711	4.68283	7.36184e-07	2.23125e-05	21.75	2.07
Up	comp134220_c0_seq1	5.67797	0.535716	7.41895e-07	2.24339e-05	0.14	9.54
Up	comp139274_c2_seq2	4.65964	1.37852	7.4722e-07	2.24846e-05	0.08	2.58
Up	comp140793_c0_seq6	3.61909	5.60744	7.51175e-07	2.25874e-05	3.74	51.1
Down	comp136150_c0_seq2	-3.61276	5.27313	7.68605e-07	2.30807e-05	46.08	4.53
Up	comp138834_c0_seq1	4.49751	1.52985	7.68679e-07	2.30807e-05	0.24	6.81
Up	comp82482_c0_seq1	3.93548	2.61804	7.69812e-07	2.30982e-05	1.26	23.39
Up	comp132654_c0_seq1	4.06581	2.33588	7.70891e-07	2.31141e-05	0.43	8.7
Up	comp141442_c0_seq1	4.89181	1.20931	7.73518e-07	2.31763e-05	0.05	1.73
Down	comp138715_c0_seq2	-4.24449	1.62222	7.8253e-07	2.34296e-05	8.17	0.23
Up	comp148585_c0_seq1	3.73627	3.61944	7.83199e-07	2.34329e-05	0.28	4.5
Down	comp143978_c0_seq4	-3.78238	3.24814	7.87076e-07	2.35321e-05	8.31	0.68
Down	comp147682_c1_seq4	-3.66533	4.29538	7.91175e-07	2.36378e-05	11.73	1.11
Up	comp121386_c0_seq1	5.01913	0.797936	7.94989e-07	2.37012e-05	0.4	16.53
Up	comp148820_c0_seq1	5.01913	0.797936	7.94989e-07	2.37012e-05	0.03	1.12
Up	comp135696_c1_seq3	5.01913	0.797936	7.94989e-07	2.37012e-05	0.07	2.73
Up	comp146549_c0_seq18	3.95877	2.54902	7.95943e-07	2.37128e-05	0.19	3.78
Down	comp110520_c0_seq1	-4.14802	1.8458	7.96759e-07	2.37202e-05	13.29	0.89
Up	comp145592_c0_seq6	3.90071	2.67112	8.16327e-07	2.42856e-05	0.37	6.16
Down	comp140929_c0_seq1	-3.58581	6.10064	8.17853e-07	2.43137e-05	67.19	6.74
Up	comp135631_c0_seq1	3.70353	3.86804	8.22989e-07	2.44491e-05	2.28	35.85
Up	comp149407_c0_seq1	3.97957	2.47163	8.25382e-07	2.45029e-05	0.15	2.9
Up	comp138531_c0_seq1	4.35833	1.64941	8.30835e-07	2.46299e-05	0.23	5.77
Up	comp135223_c0_seq6	4.35833	1.64941	8.30835e-07	2.46299e-05	0.58	13.1
Down	comp138452_c0_seq1	-3.78389	3.07015	8.3202e-07	2.46477e-05	8.8	0.82
Down	comp142791_c1_seq9	-3.69315	3.74746	8.32682e-07	2.46499e-05	21.81	2.92
Up	comp142277_c0_seq17	3.69737	3.72975	8.35345e-07	2.47113e-05	2.56	33.67
Down	comp151416_c0_seq1	-5.92948	0.440088	8.42045e-07	2.48467e-05	1.86	0.03
Up	comp144157_c1_seq4	5.65695	0.516561	8.42045e-07	2.48467e-05	0.03	1.82
Up	comp126791_c0_seq6	5.65695	0.516561	8.42045e-07	2.48467e-05	0.11	4.08
Up	comp141229_c1_seq4	3.69399	3.89059	8.42291e-07	2.48467e-05	4.6	72.05
Up	comp129503_c0_seq3	3.72926	3.57403	8.50408e-07	2.50643e-05	0.5	7.84
Up	comp134697_c0_seq4	3.64532	4.40411	8.50862e-07	2.50643e-05	1.92	25.94
Down	comp145086_c0_seq1	-3.56949	6.58174	8.52237e-07	2.50872e-05	83.99	8.69
Up	comp138159_c0_seq2	3.84879	2.77972	8.56765e-07	2.52028e-05	0.76	6.56
Up	comp146336_c1_seq1	4.63658	1.3573	8.633e-07	2.53595e-05	0.23	2.63
Up	comp131149_c2_seq1	4.63658	1.3573	8.633e-07	2.53595e-05	0.16	4.94
Up	comp136620_c0_seq3	3.59231	5.60946	8.64116e-07	2.53657e-05	3.44	51.7
Down	comp140913_c0_seq1	-3.78416	2.91951	8.64735e-07	2.53662e-05	4.13	0.34
Down	comp143026_c0_seq2	-3.87232	2.64218	8.66875e-07	2.54112e-05	4.8	0.42
Up	comp145219_c1_seq2	4.46629	1.50115	8.76414e-07	2.54535e-05	0.14	3.71
Up	comp138975_c1_seq12	4.46629	1.50115	8.76414e-07	2.54535e-05	1.23	6.56
Down	comp148317_c0_seq2	-4.07097	2.03144	8.76807e-07	2.54535e-05	61.09	3.66
Down	comp147282_c1_seq22	-4.13825	1.83665	8.83106e-07	2.56152e-05	3.17	0.55
Up	comp142556_c0_seq6	5.00167	0.782025	8.84207e-07	2.56152e-05	0.05	1.25
Up	comp144303_c3_seq2	5.00167	0.782025	8.84207e-07	2.56152e-05	0.3	11.39
Down	comp137097_c2_seq1	-3.6447	4.2951	8.95943e-07	2.59372e-05	68.68	6.6
Down	comp140094_c2_seq1	-3.60318	4.80899	8.97695e-07	2.597e-05	38.47	3.81
Up	comp131645_c0_seq2	4.86584	1.1854	9.09469e-07	2.62745e-05	0.13	4.44
Up	comp147297_c0_seq1	4.86584	1.1854	9.09469e-07	2.62745e-05	0.06	2.26
Down	comp141971_c0_seq16	-3.54375	7.89192	9.15384e-07	2.64272e-05	156.68	20.94
Up	comp131635_c0_seq7	4.04203	2.06082	9.17429e-07	2.6468e-05	0.44	14.12
Down	comp149226_c0_seq5	-3.58114	5.49892	9.2272e-07	2.66023e-05	15.42	1.54
Up	comp133684_c0_seq5	4.32959	1.62303	9.37585e-07	2.70123e-05	0.18	3.95
Up	comp144668_c0_seq1	3.72793	3.31395	9.48049e-07	2.72951e-05	0.48	7.29
Down	comp129224_c0_seq1	-3.92615	2.11489	9.50357e-07	2.73241e-05	7.32	0.58
Down	comp120420_c0_seq1	-3.92615	2.11489	9.50357e-07	2.73241e-05	23.51	1.85
Down	comp131448_c1_seq1	-3.63168	4.20631	9.56418e-07	2.74475e-05	27.65	2.68
Up	comp130619_c0_seq2	5.63562	0.497145	9.57264e-07	2.74475e-05	0.03	2.18
Up	comp142062_c0_seq10	5.63562	0.497145	9.57264e-07	2.74475e-05	0.03	1.15
Up	comp140003_c2_seq5	5.63562	0.497145	9.57264e-07	2.74475e-05	0.04	2.93
Down	comp144211_c0_seq1	-3.63015	4.18504	9.60642e-07	2.75255e-05	16.79	2.1
Down	comp140094_c0_seq2	-3.84469	2.6829	9.67986e-07	2.7717e-05	52.37	4.31
Up	comp115315_c0_seq1	3.67838	3.67714	9.72695e-07	2.78329e-05	2.1	32.39
Up	comp141530_c1_seq1	3.58675	5.01315	9.8255e-07	2.80957e-05	10.72	66.8
Up	comp130653_c0_seq2	4.984	0.765934	9.84556e-07	2.81327e-05	0.03	1.03
Up	comp128840_c0_seq4	3.53194	7.9657	9.85185e-07	2.81327e-05	75.36	1085.21
Up	comp138593_c0_seq1	4.85268	1.1733	9.87131e-07	2.815e-05	0.13	4.83
Down	comp146913_c0_seq1	-4.41175	1.12485	9.87131e-07	2.815e-05	1.67	0.08
Up	comp143009_c1_seq3	4.61315	1.33576	9.99507e-07	2.84642e-05	0.11	2.92
Up	comp66531_c0_seq3	4.61315	1.33576	9.99507e-07	2.84642e-05	0.26	5.15
Down	comp134472_c0_seq3	-3.63764	3.95349	1.01192e-06	2.87959e-05	17.1	1.65
Up	comp148037_c0_seq2	3.63532	4.14264	1.01253e-06	2.87959e-05	0.88	10.56
Down	comp135062_c1_seq5	-3.8671	2.41741	1.01578e-06	2.88689e-05	2.93	0.22
Down	comp147498_c0_seq1	-3.82086	2.78511	1.02942e-06	2.91348e-05	2.65	0.21
Up	comp136394_c0_seq2	3.55598	5.61947	1.03926e-06	2.9318e-05	8.95	111.09
Up	comp149561_c1_seq1	3.67251	3.63572	1.04121e-06	2.93531e-05	0.31	4.71
Up	comp146035_c0_seq6	4.01207	2.28644	1.04599e-06	2.94621e-05	0.26	4.2
Up	comp139242_c0_seq7	4.21368	1.72715	1.04648e-06	2.94621e-05	0.11	3.77
Down	comp146603_c1_seq4	-3.57081	4.88951	1.0491e-06	2.9516e-05	28.14	2.9
Up	comp135835_c1_seq1	3.57677	5.08156	1.0502e-06	2.95272e-05	16.97	243.75
Down	comp105078_c0_seq1	-3.86047	2.41125	1.05197e-06	2.95574e-05	21.56	1.75
Down	comp147446_c0_seq5	-3.68901	3.24354	1.05509e-06	2.96252e-05	8.59	0.8
Up	comp148650_c0_seq1	3.66208	3.66218	1.06474e-06	2.9876e-05	1	15.23
Up	comp148254_c1_seq1	4.43438	1.47185	1.07046e-06	3.00164e-05	0.03	0.74
Up	comp129123_c0_seq2	4.8394	1.16109	1.07214e-06	3.00437e-05	0.26	11.8
Up	comp143484_c0_seq14	3.51716	7.91349	1.07629e-06	3.01209e-05	13.46	184.02
Up	comp131391_c0_seq1	4.60129	1.32487	1.07634e-06	3.01209e-05	0.42	12.57
Up	comp143901_c0_seq2	3.79238	2.80015	1.08726e-06	3.03892e-05	0.51	9.49
Up	comp133965_c0_seq1	4.00597	2.28084	1.08737e-06	3.03892e-05	0.71	13.95
Up	comp125298_c2_seq1	5.61397	0.477458	1.09006e-06	3.0444e-05	0.05	3.39
Up	comp138642_c1_seq1	3.69562	3.3308	1.09489e-06	3.05587e-05	1.75	29.88
Down	comp119772_c0_seq1	-5.25193	0.679717	1.09757e-06	3.05724e-05	1.83	0.03
Up	comp126959_c1_seq1	4.96611	0.749658	1.09757e-06	3.05724e-05	0.26	10.43
Up	comp133649_c0_seq2	4.96611	0.749658	1.09757e-06	3.05724e-05	0.06	6.21
Up	comp134590_c0_seq2	4.20465	1.71887	1.10767e-06	3.08129e-05	0.27	7.61
Up	comp141240_c0_seq6	4.20465	1.71887	1.10767e-06	3.08129e-05	0.27	5.85
Up	comp121002_c0_seq1	3.50739	10.4233	1.11413e-06	3.0972e-05	220.55	3020.66
Down	comp144618_c2_seq4	-3.53762	5.64151	1.12332e-06	3.12069e-05	36.51	3.48
Up	comp121091_c0_seq1	3.56401	4.97891	1.13247e-06	3.14402e-05	2.57	36.59
Down	comp141900_c0_seq1	-3.64044	3.75398	1.13874e-06	3.15936e-05	12.37	1.04
Up	comp148509_c0_seq1	3.52285	6.63695	1.14496e-06	3.17449e-05	4.51	62.45
Up	comp140760_c0_seq3	3.67237	3.56072	1.14797e-06	3.18076e-05	1.08	8.42
Up	comp129797_c0_seq1	4.58933	1.3139	1.1597e-06	3.21114e-05	0.08	2.11
Up	comp147586_c0_seq8	4.19555	1.71054	1.17282e-06	3.24532e-05	0.19	5.9
Up	comp145447_c0_seq1	3.77521	2.78442	1.18084e-06	3.26337e-05	0.23	3.83
Up	comp130375_c0_seq2	4.05769	1.92958	1.1809e-06	3.26337e-05	1.73	33.17
Up	comp133174_c3_seq1	3.89144	2.48719	1.18582e-06	3.27482e-05	1.94	34.89
Up	comp149407_c1_seq1	3.81412	2.67192	1.19042e-06	3.28536e-05	0.24	4.01
Up	comp127061_c1_seq1	3.68708	3.45407	1.20835e-06	3.33041e-05	2.01	31.22
Up	comp132245_c0_seq2	3.99855	2.02102	1.20913e-06	3.33041e-05	0.35	6.7
Up	comp135808_c1_seq5	3.99855	2.02102	1.20913e-06	3.33041e-05	0.55	10.84
Down	comp143564_c2_seq4	-3.60898	4.06196	1.2131e-06	3.33917e-05	13.59	1.47
Up	comp123456_c0_seq19	4.94799	0.733193	1.22501e-06	3.34997e-05	0.08	1.33
Up	comp123948_c0_seq2	4.94799	0.733193	1.22501e-06	3.34997e-05	0.06	2.51
Down	comp141528_c0_seq2	-3.80563	2.64661	1.22655e-06	3.35201e-05	8.69	0.74
Up	comp148507_c1_seq1	3.50994	6.52219	1.23194e-06	3.36456e-05	6.24	85.67
Down	comp129746_c1_seq10	-3.60476	4.03643	1.23775e-06	3.37822e-05	110.43	11.66
Up	comp146620_c1_seq4	4.1864	1.70216	1.24221e-06	3.38701e-05	0.1	2.28
Down	comp118544_c0_seq1	-5.85164	0.366521	1.24339e-06	3.38701e-05	0.9	0.02
Down	comp127674_c2_seq1	-5.85164	0.366521	1.24339e-06	3.38701e-05	2.51	0.05
Down	comp149540_c1_seq1	-3.49084	8.00735	1.24953e-06	3.39901e-05	153.06	16.4
Up	comp126995_c0_seq3	4.57727	1.30284	1.25023e-06	3.39901e-05	0.22	4.76
Up	comp137969_c0_seq1	4.56511	1.29169	1.25023e-06	3.39901e-05	0.27	8.05
Down	comp95912_c1_seq2	-4.49933	0.900825	1.2667e-06	3.44117e-05	33.35	1.82
Up	comp135830_c0_seq4	4.79881	1.12382	1.26737e-06	3.44117e-05	0.1	3.68
Up	comp142486_c0_seq3	3.67622	3.4441	1.27347e-06	3.45548e-05	1.19	17.06
Up	comp149366_c0_seq1	4.2804	1.57794	1.27664e-06	3.45961e-05	0.07	1.43
Up	comp134129_c0_seq3	4.2804	1.57794	1.27664e-06	3.45961e-05	0.51	13.02
Down	comp139938_c5_seq1	-3.98227	2.06203	1.28879e-06	3.49028e-05	27.61	2.08
Up	comp141410_c1_seq2	4.40174	1.44194	1.31276e-06	3.55231e-05	0.12	4.92
Up	comp126735_c0_seq8	3.87008	2.46761	1.31338e-06	3.55231e-05	2.75	29.08
Up	comp124923_c0_seq2	3.81938	2.59651	1.33376e-06	3.60509e-05	0.64	11.01
Down	comp133341_c0_seq1	-3.51216	5.56924	1.33894e-06	3.61677e-05	300.33	31.64
Down	comp143591_c0_seq5	-3.70834	2.90131	1.34024e-06	3.61795e-05	12.39	1.18
Down	comp137307_c0_seq4	-3.70146	2.99373	1.35135e-06	3.64562e-05	12.89	1.19
Up	comp143606_c0_seq1	3.65676	3.29521	1.35295e-06	3.64759e-05	2.45	36.23
Down	comp135351_c0_seq3	-4.13855	1.52315	1.35949e-06	3.66287e-05	5.97	0.39
Down	comp147959_c1_seq3	-3.57439	4.24878	1.36218e-06	3.66774e-05	23.64	2.34
Up	comp140169_c1_seq3	3.83565	2.52643	1.36834e-06	3.67876e-05	0.55	10.03
Up	comp128504_c0_seq1	4.92964	0.716535	1.3689e-06	3.67876e-05	0.1	4.76
Up	comp143012_c1_seq1	4.92964	0.716535	1.3689e-06	3.67876e-05	0.02	1.07
Down	comp136690_c0_seq2	-3.83744	2.22221	1.3768e-06	3.69762e-05	4.03	0.34
Up	comp131248_c0_seq1	4.78503	1.11118	1.37939e-06	3.70222e-05	0.03	1.4
Up	comp146906_c2_seq6	3.471	10.1514	1.38262e-06	3.70852e-05	36.48	486.59
Down	comp135495_c0_seq1	-3.82466	2.2966	1.38835e-06	3.72151e-05	9.78	0.82
Up	comp137627_c2_seq1	3.7689	2.7065	1.38999e-06	3.72352e-05	1.02	15.91
Up	comp143687_c1_seq11	3.85928	2.45772	1.40677e-06	3.76368e-05	0.39	6.9
Down	comp133890_c0_seq2	-3.80284	2.43481	1.40677e-06	3.76368e-05	26.54	1.68
Up	comp130070_c0_seq1	3.92019	2.08144	1.40839e-06	3.7656e-05	0.99	17.9
Up	comp141739_c1_seq49	5.56967	0.437243	1.42078e-06	3.78907e-05	0.02	1.51
Up	comp125112_c0_seq1	5.56967	0.437243	1.42078e-06	3.78907e-05	0.09	8.73
Up	comp114243_c1_seq1	5.56967	0.437243	1.42078e-06	3.78907e-05	0.02	1.34
Up	comp132961_c0_seq1	5.56967	0.437243	1.42078e-06	3.78907e-05	0.04	3.32
Down	comp143253_c2_seq1	-3.82983	2.21515	1.4328e-06	3.81871e-05	9.42	0.79
Up	comp147992_c0_seq2	3.53657	4.76797	1.43597e-06	3.82472e-05	0.93	17.21
Down	comp128711_c1_seq1	-3.57655	3.89714	1.43718e-06	3.82553e-05	11.51	1.58
Up	comp137175_c2_seq3	3.53499	4.86951	1.43866e-06	3.82611e-05	2.07	28.59
Down	comp129722_c1_seq2	-3.47723	6.78394	1.44325e-06	3.82611e-05	204.22	21.54
Up	comp125956_c3_seq1	4.54048	1.26913	1.45549e-06	3.84984e-05	1.2	34.73
Up	comp128924_c0_seq1	3.77629	2.63731	1.4703e-06	3.88658e-05	1.08	18
Up	comp122594_c0_seq2	4.15859	1.67674	1.47892e-06	3.90689e-05	0.34	7.32
Down	comp144348_c1_seq4	-3.68091	3.02171	1.48734e-06	3.92668e-05	44.15	4.22
Up	comp144696_c0_seq12	3.66757	3.35013	1.49255e-06	3.93795e-05	1.05	14.48
Up	comp149564_c0_seq1	3.49257	5.69986	1.49754e-06	3.94863e-05	0.54	7.31
Down	comp124048_c2_seq1	-4.34625	1.0637	1.50238e-06	3.95892e-05	13.47	0.78
Up	comp147827_c0_seq1	4.36836	1.4114	1.50755e-06	3.97004e-05	0.12	2.74
Up	comp133940_c0_seq1	3.7715	2.63292	1.51588e-06	3.98948e-05	2.44	40.42
Down	comp84639_c0_seq1	-5.18595	0.617485	1.53159e-06	4.02578e-05	4.95	0.15
Up	comp141554_c1_seq2	4.91106	0.699678	1.53159e-06	4.02578e-05	0.05	1.81
Down	comp148216_c0_seq14	-4.46142	0.865497	1.53653e-06	4.03371e-05	0.73	0.05
Down	comp145675_c0_seq1	-4.46142	0.865497	1.53653e-06	4.03371e-05	2.69	0.13
Up	comp149561_c0_seq1	3.90974	2.30411	1.55626e-06	4.08295e-05	0.08	0.88
Up	comp149442_c2_seq1	4.1492	1.66816	1.56851e-06	4.10995e-05	0.14	3.12
Down	comp135734_c1_seq2	-4.07727	1.63132	1.56851e-06	4.10995e-05	5.8	0.37
Up	comp131399_c1_seq1	4.35705	1.40107	1.61669e-06	4.23355e-05	0.09	1.97
Up	comp131717_c0_seq15	5.52396	0.395851	1.62639e-06	4.25364e-05	0.15	8.1
Up	comp137554_c0_seq3	5.52396	0.395851	1.62639e-06	4.25364e-05	0.07	3.77
Up	comp132615_c1_seq1	4.75705	1.08556	1.63754e-06	4.28014e-05	0.21	7.11
Up	comp131867_c1_seq1	4.23979	1.54082	1.64567e-06	4.2987e-05	0.06	1.3
Up	comp142378_c0_seq1	3.51859	4.50245	1.64742e-06	4.30061e-05	1.24	17.1
Up	comp146601_c4_seq1	3.85701	2.35925	1.67735e-06	4.37601e-05	0.79	13.83
Down	comp148096_c1_seq6	-3.50316	4.59738	1.70034e-06	4.43324e-05	9.92	1.05
Up	comp140289_c0_seq3	4.89224	0.682619	1.71579e-06	4.44982e-05	0.06	1.31
Up	comp145128_c0_seq4	4.89224	0.682619	1.71579e-06	4.44982e-05	0.08	1.38
Up	comp129963_c0_seq1	4.89224	0.682619	1.71579e-06	4.44982e-05	0.06	2.14
Down	comp124860_c0_seq2	-3.49976	4.64861	1.75638e-06	4.54548e-05	82.38	8.89
Down	comp141516_c1_seq1	-3.95486	1.92314	1.7685e-06	4.57183e-05	1.38	0.12
Up	comp148831_c0_seq2	3.64298	3.13843	1.76874e-06	4.57183e-05	0.35	4.63
Down	comp129193_c0_seq2	-3.59999	3.23893	1.78284e-06	4.60542e-05	9.72	0.89
Down	comp133680_c0_seq1	-3.46931	5.28268	1.79312e-06	4.62914e-05	34.76	3.78
Up	comp146589_c0_seq25	3.53412	4.19289	1.79678e-06	4.63574e-05	0.75	10.42
Up	comp141269_c0_seq2	4.50272	1.23461	1.83629e-06	4.73337e-05	0.21	11.72
Down	comp136415_c0_seq3	-3.44954	5.7651	1.83688e-06	4.73337e-05	52.93	5.48
Down	comp142569_c0_seq1	-3.48183	4.7226	1.856e-06	4.77972e-05	23.32	2.51
Up	comp149312_c0_seq3	5.50056	0.374692	1.86519e-06	4.79163e-05	0.02	0.53
Up	comp141180_c0_seq2	5.50056	0.374692	1.86519e-06	4.79163e-05	0.04	2.11
Up	comp134849_c0_seq2	5.50056	0.374692	1.86519e-06	4.79163e-05	0.02	1.25
Up	comp144272_c1_seq1	5.50056	0.374692	1.86519e-06	4.79163e-05	0.23	13.8
Down	comp116671_c0_seq1	-4.42248	0.829297	1.87088e-06	4.80255e-05	4.05	0.83
Up	comp136421_c0_seq2	4.04181	1.75306	1.87173e-06	4.80255e-05	0.28	4.3
Down	comp143319_c0_seq3	-3.46008	5.14193	1.89775e-06	4.86633e-05	37.62	4.08
Down	comp137413_c4_seq1	-3.4657	5.10014	1.91143e-06	4.89842e-05	48.9	5.32
Down	comp110520_c1_seq1	-5.14023	0.574484	1.92464e-06	4.92027e-05	17.8	0.35
Up	comp120419_c1_seq1	4.87316	0.665352	1.92464e-06	4.92027e-05	0.55	20.41
Up	comp127917_c5_seq1	4.85383	0.647872	1.92464e-06	4.92027e-05	0.08	2.78
Up	comp86628_c0_seq1	4.85383	0.647872	1.92464e-06	4.92027e-05	0.62	22.94
Down	comp145108_c0_seq2	-3.52385	3.77618	1.93546e-06	4.94227e-05	43.15	4.54
Down	comp146654_c1_seq1	-3.43183	6.42578	1.93561e-06	4.94227e-05	124.24	13.87
Down	comp145182_c2_seq10	-3.63756	2.93473	1.93933e-06	4.94878e-05	7.46	0.91
Up	comp133879_c0_seq1	3.6365	3.08107	1.94252e-06	4.9539e-05	0.66	9.94
Up	comp148016_c0_seq3	3.56969	3.68053	1.94513e-06	4.95754e-05	0.68	8.84
Up	comp146417_c1_seq1	4.72852	1.05946	1.94978e-06	4.96637e-05	0.06	3.01
Down	comp145152_c0_seq2	-3.63092	3.02105	1.95664e-06	4.98083e-05	7.79	0.64
Down	comp126358_c0_seq1	-3.65028	2.6856	1.96655e-06	5.00303e-05	8.29	0.96
Up	comp132751_c0_seq1	3.70355	2.64685	1.98447e-06	5.04556e-05	0.85	13.44
Down	comp139086_c0_seq1	-3.75003	2.3089	2.01888e-06	5.12993e-05	3.82	0.34
Down	comp134181_c1_seq1	-3.79848	1.99653	2.02471e-06	5.14164e-05	7.07	0.61
Down	comp134002_c0_seq1	-3.51731	3.95596	2.06447e-06	5.20482e-05	22.47	2.36
Down	comp119840_c0_seq4	-4.80181	0.794484	2.06744e-06	5.20606e-05	9.42	0.39
Down	comp117443_c0_seq1	-4.40262	0.810857	2.06744e-06	5.20606e-05	11.4	0.63
Up	comp149463_c0_seq1	3.79272	2.39691	2.07025e-06	5.21e-05	0.08	1.33
Up	comp125618_c0_seq1	4.01487	1.72853	2.09359e-06	5.26557e-05	0.19	3.8
Down	comp140682_c1_seq1	-3.42824	5.8379	2.09582e-06	5.26804e-05	232.73	26.04
Up	comp145329_c0_seq1	3.52319	3.82417	2.10685e-06	5.2926e-05	2.23	31.59
Up	comp142926_c0_seq2	3.48154	4.43189	2.10925e-06	5.29546e-05	1.5	20.28
Down	comp145671_c1_seq2	-3.44762	4.91151	2.11815e-06	5.31461e-05	23.12	3.09
Up	comp134983_c0_seq2	3.85514	2.02219	2.12066e-06	5.31774e-05	0.16	3.38
Up	comp127017_c0_seq1	4.71404	1.04623	2.12999e-06	5.33796e-05	0.05	1.56
Up	comp141936_c0_seq1	5.47676	0.353212	2.14312e-06	5.36125e-05	0.02	1.19
Up	comp138895_c0_seq10	5.47676	0.353212	2.14312e-06	5.36125e-05	0.02	1.26
Up	comp113944_c0_seq1	5.47676	0.353212	2.14312e-06	5.36125e-05	0.02	1.17
Up	comp129488_c0_seq1	4.31093	1.35898	2.14878e-06	5.369e-05	0.05	1.12
Up	comp133836_c0_seq1	4.31093	1.35898	2.14878e-06	5.369e-05	0.11	2.73
Up	comp121048_c0_seq1	3.44455	5.26564	2.1592e-06	5.38866e-05	11.27	147.75
Up	comp137283_c3_seq4	4.83424	0.630174	2.16178e-06	5.38866e-05	0.04	1.34
Up	comp130728_c3_seq3	4.83424	0.630174	2.16178e-06	5.38866e-05	0.11	3.24
Up	comp123804_c0_seq1	4.83424	0.630174	2.16178e-06	5.38866e-05	0.08	2.86
Up	comp146274_c1_seq1	3.50506	3.86469	2.19423e-06	5.4663e-05	1.03	14.16
Up	comp139674_c1_seq3	3.78132	2.38652	2.22449e-06	5.5384e-05	0.37	10.35
Down	comp127271_c1_seq1	-3.48917	4.17046	2.23022e-06	5.54937e-05	48.51	5.19
Up	comp133502_c0_seq1	3.47732	4.50054	2.23217e-06	5.55095e-05	2.37	31.72
Up	comp145651_c0_seq1	3.75049	2.44868	2.26881e-06	5.6387e-05	0.34	5.44
Up	comp130671_c0_seq1	4.17666	1.48326	2.28138e-06	5.6666e-05	0.17	3.73
Down	comp121829_c0_seq2	-4.78166	0.775589	2.28694e-06	5.67704e-05	4.76	0.16
Down	comp135479_c0_seq4	-3.40322	6.41815	2.30683e-06	5.72303e-05	91.09	10.63
Down	comp144739_c0_seq4	-3.40869	6.01323	2.32784e-06	5.76364e-05	54.36	6.06
Up	comp128315_c1_seq1	4.69941	1.03288	2.32869e-06	5.76364e-05	0.13	4.11
Up	comp136738_c0_seq1	4.69941	1.03288	2.32869e-06	5.76364e-05	0.12	3.82
Up	comp136769_c4_seq1	4.69941	1.03288	2.32869e-06	5.76364e-05	0.13	4.37
Down	comp135695_c3_seq4	-3.40269	6.01263	2.34164e-06	5.79228e-05	51.57	5.5
Up	comp131692_c0_seq1	3.99662	1.71193	2.34467e-06	5.79637e-05	0.24	4.61
Down	comp136802_c4_seq1	-3.99555	1.55537	2.39097e-06	5.90734e-05	3.83	0.37
Down	comp130328_c1_seq1	-3.46484	4.33802	2.39873e-06	5.92185e-05	12.59	1.37
Down	comp134958_c0_seq2	-3.42274	5.15322	2.39984e-06	5.92185e-05	31.84	3.94
Down	comp137317_c1_seq1	-3.3867	7.33876	2.40107e-06	5.92185e-05	198.9	22.91
Up	comp145645_c1_seq2	3.39597	6.52493	2.40688e-06	5.93269e-05	4.79	62.24
Down	comp119360_c0_seq1	-5.09301	0.530188	2.43143e-06	5.97915e-05	3.18	0.11
Up	comp139978_c0_seq2	4.81438	0.612252	2.43143e-06	5.97915e-05	0.07	2.35
Up	comp130536_c0_seq1	4.81438	0.612252	2.43143e-06	5.97915e-05	0.16	3.83
Up	comp131026_c0_seq1	4.81438	0.612252	2.43143e-06	5.97915e-05	0.09	3.07
Down	comp141472_c0_seq1	-3.5911	3.02849	2.43719e-06	5.9898e-05	39.85	3.87
Up	comp144931_c0_seq3	3.4915	3.96005	2.46364e-06	6.01094e-05	1.28	27.92
Down	comp113898_c0_seq2	-5.71177	0.235109	2.46727e-06	6.01094e-05	4.01	0.08
Down	comp123417_c1_seq1	-5.71177	0.235109	2.46727e-06	6.01094e-05	7.67	0.16
Up	comp136722_c0_seq2	5.45257	0.3314	2.46727e-06	6.01094e-05	0.11	3.49
Up	comp135199_c0_seq1	5.45257	0.3314	2.46727e-06	6.01094e-05	0.03	1.63
Up	comp147834_c0_seq1	5.45257	0.3314	2.46727e-06	6.01094e-05	0.04	2.3
Up	comp140252_c1_seq1	5.45257	0.3314	2.46727e-06	6.01094e-05	0.02	1.38
Down	comp143140_c0_seq1	-3.38187	7.04579	2.48476e-06	6.04328e-05	68.63	8.75
Down	comp130109_c0_seq1	-4.08919	1.29072	2.48486e-06	6.04328e-05	3.7	0.26
Down	comp135462_c0_seq1	-4.08919	1.29072	2.48486e-06	6.04328e-05	4.64	0.32
Down	comp144514_c1_seq2	-3.59964	2.80107	2.50059e-06	6.07279e-05	22.91	2.14
Up	comp144805_c0_seq1	3.68738	2.55624	2.50278e-06	6.07279e-05	0.27	4.19
Up	comp138483_c0_seq4	3.68738	2.55624	2.50278e-06	6.07279e-05	0.41	6.38
Down	comp135863_c0_seq1	-3.6817	2.53195	2.50278e-06	6.07279e-05	5.1	0.68
Up	comp137079_c0_seq1	3.73395	2.43362	2.51805e-06	6.10631e-05	0.76	6.86
Up	comp142873_c0_seq3	4.45079	1.18724	2.52484e-06	6.11924e-05	0.21	5.31
Down	comp145671_c0_seq2	-3.50283	3.68056	2.53752e-06	6.14641e-05	31.29	3.27
Down	comp117688_c0_seq1	-3.98349	1.54419	2.5431e-06	6.15637e-05	16.55	1.24
Up	comp143375_c0_seq1	4.68464	1.0194	2.54794e-06	6.16099e-05	0.04	1.2
Down	comp116099_c0_seq3	-4.24206	0.96691	2.54794e-06	6.16099e-05	56.35	2.75
Up	comp135487_c0_seq1	3.81769	1.98819	2.55763e-06	6.1773e-05	0.29	4.93
Down	comp139938_c0_seq1	-3.75328	1.95484	2.55763e-06	6.1773e-05	33.88	2.99
Down	comp123741_c0_seq1	-3.37819	6.65391	2.57206e-06	6.202e-05	422.35	48.96
Up	comp140747_c0_seq1	3.75242	2.36021	2.57229e-06	6.202e-05	0.28	4.51
Up	comp135843_c1_seq4	3.75242	2.36021	2.57229e-06	6.202e-05	0.5	6.89
Down	comp149946_c0_seq1	-4.0242	1.41687	2.60764e-06	6.28364e-05	4.45	0.32
Up	comp149338_c0_seq1	3.46685	4.15402	2.61488e-06	6.29746e-05	0.81	11.84
Up	comp137533_c1_seq1	3.97814	1.69514	2.62924e-06	6.32842e-05	0.23	4.46
Up	comp134487_c3_seq3	3.54163	3.36232	2.64911e-06	6.3726e-05	0.88	13.28
Up	comp139738_c1_seq2	3.59599	2.99082	2.65419e-06	6.38114e-05	0.82	8.53
Up	comp126056_c0_seq4	3.50647	3.52002	2.66724e-06	6.40885e-05	2.36	27.4
Up	comp131842_c0_seq3	3.54005	3.1888	2.68016e-06	6.43621e-05	4.04	53.99
Up	comp138378_c0_seq2	3.81009	1.98129	2.68173e-06	6.43632e-05	0.38	6.46
Up	comp144459_c0_seq1	3.45096	4.32768	2.68601e-06	6.44289e-05	2.03	28.13
Down	comp140094_c1_seq1	-3.58891	2.73919	2.68923e-06	6.44597e-05	41.21	4.1
Down	comp147682_c0_seq1	-3.49182	3.56199	2.69036e-06	6.44597e-05	16.47	1.76
Up	comp115691_c0_seq1	3.80983	2.21292	2.69876e-06	6.46007e-05	1.33	22.65
Up	comp144637_c0_seq1	3.71721	2.4184	2.70086e-06	6.46007e-05	0.17	2.91
Up	comp133337_c1_seq1	3.71721	2.4184	2.70086e-06	6.46007e-05	0.77	12.28
Up	comp138555_c0_seq1	4.05177	1.57944	2.70593e-06	6.46849e-05	0.2	4.52
Down	comp146305_c1_seq1	-3.38237	5.91912	2.70915e-06	6.4725e-05	91.99	10.62
Up	comp139142_c0_seq2	3.77323	2.28286	2.73546e-06	6.513e-05	0.45	6.93
Up	comp148033_c0_seq2	4.43751	1.17514	2.73841e-06	6.513e-05	0.06	1.4
Up	comp142100_c0_seq3	4.43751	1.17514	2.73841e-06	6.513e-05	0.09	2.42
Up	comp145311_c1_seq1	4.42411	1.16295	2.73841e-06	6.513e-05	0.09	2.45
Up	comp143623_c0_seq18	4.42411	1.16295	2.73841e-06	6.513e-05	0.11	2.72
Up	comp138254_c1_seq2	4.42411	1.16295	2.73841e-06	6.513e-05	0.11	2.82
Up	comp140178_c1_seq4	4.79424	0.5941	2.73851e-06	6.513e-05	0.41	4.95
Up	comp137555_c1_seq20	4.79424	0.5941	2.73851e-06	6.513e-05	0.71	5.28
Down	comp142853_c1_seq2	-3.87847	1.85225	2.7613e-06	6.55976e-05	4.23	0.34
Up	comp145731_c2_seq5	3.85156	1.88718	2.7613e-06	6.55976e-05	0.55	8.19
Up	comp130813_c5_seq1	3.50134	3.65095	2.76339e-06	6.56102e-05	3.46	48.36
Down	comp137744_c1_seq5	-4.01092	1.40456	2.78973e-06	6.61318e-05	12.04	1.04
Up	comp146047_c3_seq7	4.65462	0.992046	2.79009e-06	6.61318e-05	0.07	2.27
Down	comp119650_c0_seq4	-4.22393	0.950137	2.79009e-06	6.61318e-05	4.19	0.22
Down	comp127433_c0_seq1	-4.74051	0.737054	2.80694e-06	6.64938e-05	2.59	0.13
Down	comp128492_c0_seq1	-3.84991	1.93908	2.81249e-06	6.65877e-05	8.47	0.7
Down	comp141318_c2_seq1	-3.34932	9.1492	2.82859e-06	6.69311e-05	433.02	51.9
Up	comp141672_c0_seq2	5.42797	0.309246	2.84614e-06	6.71571e-05	0.05	2.65
Up	comp124251_c0_seq3	5.42797	0.309246	2.84614e-06	6.71571e-05	0.08	4.6
Up	comp145666_c0_seq4	5.42797	0.309246	2.84614e-06	6.71571e-05	0.03	2.65
Up	comp129526_c1_seq1	5.42797	0.309246	2.84614e-06	6.71571e-05	0.06	1.34
Up	comp142280_c1_seq1	5.42797	0.309246	2.84614e-06	6.71571e-05	0.03	1.84
Down	comp134631_c1_seq1	-3.51247	3.3689	2.86262e-06	6.75079e-05	10.65	1.3
Down	comp136012_c0_seq1	-3.38314	5.37082	2.8761e-06	6.77877e-05	47.68	5.55
Up	comp144767_c0_seq1	4.26329	1.31562	2.8796e-06	6.78323e-05	0.06	1.47
Up	comp137466_c1_seq7	3.83768	2.12698	2.89408e-06	6.80968e-05	0.46	6
Up	comp141750_c0_seq26	3.83768	2.12698	2.89408e-06	6.80968e-05	0.16	5.75
Down	comp131459_c3_seq2	-3.86863	1.84314	2.90502e-06	6.83159e-05	41.8	3.43
Up	comp130122_c1_seq1	3.60232	2.6955	2.90842e-06	6.83576e-05	0.17	4.25
Up	comp147025_c0_seq3	3.67998	2.46941	2.92168e-06	6.85394e-05	0.22	3.5
Up	comp146986_c0_seq14	3.51032	3.41274	2.92378e-06	6.85394e-05	0.47	7.07
Up	comp134977_c0_seq1	3.79684	2.20111	2.92688e-06	6.85394e-05	0.26	3.17
Up	comp113291_c0_seq3	3.95942	1.67816	2.95221e-06	6.87326e-05	0.24	5.04
Up	comp135885_c0_seq2	3.95942	1.67816	2.95221e-06	6.87326e-05	0.91	18.05
Up	comp132812_c0_seq1	3.46299	3.76938	2.96679e-06	6.90337e-05	3.78	49.87
Down	comp111450_c0_seq1	-4.12277	1.10783	2.972e-06	6.91167e-05	5.45	0.37
Up	comp148027_c0_seq3	3.433	4.31134	2.9828e-06	6.93296e-05	0.93	11.21
Up	comp131155_c1_seq7	3.61298	2.83326	3.03402e-06	7.04809e-05	0.67	10.46
Up	comp145419_c1_seq2	4.63938	0.978171	3.05776e-06	7.09148e-05	0.29	2.46
Up	comp132289_c0_seq2	4.63938	0.978171	3.05776e-06	7.09148e-05	0.17	7.93
Up	comp125801_c0_seq1	4.63938	0.978171	3.05776e-06	7.09148e-05	0.19	5.9
Up	comp146387_c0_seq2	4.77381	0.575712	3.08876e-06	7.14757e-05	0.44	11.18
Up	comp135217_c0_seq1	4.77381	0.575712	3.08876e-06	7.14757e-05	0.05	1.74
Up	comp127202_c0_seq2	4.77381	0.575712	3.08876e-06	7.14757e-05	0.14	9.96
Up	comp131000_c0_seq1	4.77381	0.575712	3.08876e-06	7.14757e-05	0.19	2.63
Down	comp130914_c0_seq8	-3.42855	3.99983	3.09065e-06	7.148e-05	29.3	3.23
Down	comp138422_c0_seq7	-3.40251	4.57288	3.10822e-06	7.18469e-05	15.2	2.27
Down	comp133381_c0_seq1	-3.39043	4.60097	3.11166e-06	7.18868e-05	26.77	3.07
Down	comp126417_c0_seq1	-3.91604	1.62983	3.12985e-06	7.22671e-05	18.35	1.05
Up	comp136521_c0_seq2	3.44225	3.80756	3.18592e-06	7.35213e-05	3.69	47.82
Down	comp140332_c0_seq3	-3.40609	4.4376	3.20062e-06	7.382e-05	20.82	2.36
Up	comp139127_c1_seq2	4.39692	1.13823	3.22767e-06	7.43621e-05	0.64	16.12
Up	comp117385_c2_seq1	4.39692	1.13823	3.22767e-06	7.43621e-05	0.5	15.16
Up	comp115106_c0_seq1	3.32483	9.56428	3.25694e-06	7.49953e-05	145.24	1740.16
Down	comp139806_c0_seq1	-3.35296	5.54607	3.27576e-06	7.535e-05	121.56	14.37
Down	comp120103_c0_seq1	-3.55638	2.70934	3.27593e-06	7.535e-05	22.42	2.28
Up	comp137256_c0_seq5	3.43134	4.09922	3.28101e-06	7.54256e-05	1.99	27.33
Up	comp137523_c0_seq1	5.40293	0.286739	3.28997e-06	7.55074e-05	0.08	2.81
Up	comp86047_c0_seq1	5.40293	0.286739	3.28997e-06	7.55074e-05	0.14	7.93
Up	comp145016_c0_seq2	5.40293	0.286739	3.28997e-06	7.55074e-05	0.01	0.81
Down	comp145722_c2_seq1	-3.67274	2.15634	3.30978e-06	7.59205e-05	7.94	0.74
Up	comp133636_c1_seq1	3.94046	1.66097	3.3193e-06	7.60973e-05	0.42	7.96
Up	comp147922_c0_seq7	4.62397	0.964159	3.35393e-06	7.68493e-05	0.04	0.83
Up	comp145261_c1_seq1	3.39365	4.51014	3.36954e-06	7.71648e-05	6.07	77.51
Down	comp143386_c1_seq2	-3.45201	3.37739	3.3748e-06	7.72432e-05	11.92	1.32
Up	comp140523_c2_seq1	3.53036	3.03595	3.37806e-06	7.72756e-05	3.44	48.01
Up	comp121315_c0_seq1	4.09934	1.41303	3.4253e-06	7.8271e-05	0.37	7.76
Down	comp144440_c0_seq8	-3.98398	1.37965	3.4253e-06	7.8271e-05	2.68	0.19
Up	comp144683_c0_seq2	3.73578	2.24883	3.45645e-06	7.89399e-05	0.57	9.19
Down	comp147769_c0_seq1	-3.35764	5.20573	3.46207e-06	7.90252e-05	21.94	2.57
Down	comp127109_c0_seq1	-5.0442	0.484516	3.48888e-06	7.95507e-05	2.09	0.07
Up	comp146220_c0_seq3	4.7531	0.557083	3.48888e-06	7.95507e-05	0.03	1.21
Down	comp128904_c1_seq1	-3.3327	6.11867	3.51105e-06	8.00127e-05	200.21	23.91
Down	comp110135_c0_seq1	-3.33953	5.7	3.53739e-06	8.03847e-05	48.09	5.72
Up	comp95927_c0_seq1	3.52302	3.02929	3.53772e-06	8.03847e-05	37.26	512.22
Down	comp141976_c1_seq2	-3.36165	4.91656	3.58895e-06	8.14064e-05	19.37	2.27
Down	comp146779_c1_seq4	-3.62628	2.41456	3.58966e-06	8.14064e-05	4.01	0.48
Up	comp129625_c0_seq1	4.21402	1.27089	3.60713e-06	8.17584e-05	0.22	4.97
Up	comp139752_c0_seq1	3.50497	3.24554	3.65598e-06	8.28208e-05	1.91	26.06
Up	comp133273_c0_seq12	4.08795	1.40271	3.67127e-06	8.30776e-05	0.22	3.49
Down	comp128184_c0_seq1	-3.97032	1.36703	3.67127e-06	8.30776e-05	3.95	0.29
Down	comp133942_c0_seq1	-4.18699	0.916006	3.68192e-06	8.32575e-05	18.01	1.03
Down	comp142323_c0_seq1	-3.35758	4.72919	3.68319e-06	8.32575e-05	62.59	7.36
Down	comp138859_c0_seq1	-3.32056	6.36474	3.68789e-06	8.33189e-05	92.78	11.18
Up	comp136452_c1_seq1	3.98999	1.52343	3.71207e-06	8.38201e-05	0.21	3.93
Down	comp134555_c0_seq1	-3.43714	3.64636	3.73867e-06	8.43753e-05	14.39	1.6
Up	comp149441_c0_seq2	3.40341	4.09637	3.74459e-06	8.44636e-05	0.39	4.93
Up	comp145624_c0_seq5	3.45366	3.57492	3.76332e-06	8.48405e-05	1.46	10.96
Down	comp133757_c0_seq2	-5.65179	0.179082	3.81109e-06	8.58712e-05	0.59	0.01
Up	comp128780_c0_seq1	4.36921	1.11309	3.81468e-06	8.5906e-05	0.23	5.83
Down	comp142939_c0_seq4	-3.46267	3.35558	3.83261e-06	8.62461e-05	8.98	0.99
Up	comp143088_c0_seq6	3.60885	2.485	3.83389e-06	8.62461e-05	0.34	4.97
Down	comp149462_c0_seq1	-3.35597	4.59506	3.83954e-06	8.6327e-05	4.63	0.54
Down	comp97181_c1_seq1	-4.69814	0.69748	3.84753e-06	8.63679e-05	2.44	0.11
Down	comp133989_c0_seq2	-4.29895	0.715014	3.84753e-06	8.63679e-05	1.64	0.1
Down	comp134356_c1_seq1	-4.29895	0.715014	3.84753e-06	8.63679e-05	2.21	0.13
Down	comp144499_c0_seq4	-3.32198	5.6606	3.8741e-06	8.69152e-05	27.01	3.2
Down	comp147295_c0_seq2	-3.36908	4.34449	3.87774e-06	8.69152e-05	13.97	1.67
Up	comp129744_c1_seq13	3.68061	2.29502	3.87813e-06	8.69152e-05	0.72	10.65
Up	comp145177_c1_seq6	3.39251	4.23483	3.89083e-06	8.70579e-05	1.27	16.23
Up	comp143268_c0_seq2	4.20144	1.25949	3.89279e-06	8.70579e-05	0.1	1.75
Up	comp133204_c0_seq2	4.20144	1.25949	3.89279e-06	8.70579e-05	0.13	3.12
Down	comp130207_c0_seq3	-4.01527	1.22235	3.89279e-06	8.70579e-05	2.88	0.22
Down	comp148425_c0_seq1	-3.3167	5.82297	3.89679e-06	8.71009e-05	27.47	3.34
Up	comp130682_c0_seq1	4.73208	0.538205	3.94671e-06	8.80761e-05	0.1	3.24
Up	comp145326_c1_seq2	4.73208	0.538205	3.94671e-06	8.80761e-05	0.04	2.24
Up	comp124540_c0_seq1	4.73208	0.538205	3.94671e-06	8.80761e-05	0.15	4.94
Up	comp146083_c0_seq2	3.83808	1.7299	3.96682e-06	8.84779e-05	1.22	3.11
Down	comp134874_c0_seq2	-3.28806	8.5062	4.05244e-06	9.03396e-05	318.14	39.27
Down	comp146180_c0_seq1	-3.42064	3.52482	4.091e-06	9.11508e-05	7.12	0.8
Down	comp139301_c0_seq2	-3.50391	2.85897	4.13636e-06	9.21125e-05	5.75	0.91
Up	comp140084_c0_seq21	4.35516	1.10034	4.15142e-06	9.23988e-05	0.09	3.31
Up	comp139727_c1_seq1	3.36441	4.30669	4.2004e-06	9.34394e-05	2.17	26.99
Up	comp146481_c1_seq2	3.31168	5.6756	4.20617e-06	9.35183e-05	3.66	32.12
Up	comp140089_c0_seq1	3.51467	2.91703	4.21619e-06	9.36914e-05	0.91	21.49
Down	comp139884_c1_seq2	-3.29411	6.56198	4.23043e-06	9.39581e-05	56.81	7.1
Down	comp144135_c0_seq2	-3.31626	5.33968	4.27896e-06	9.41887e-05	23.84	6.56
Down	comp121929_c1_seq1	-4.67648	0.677287	4.2835e-06	9.42393e-05	11.54	0.52
Down	comp147524_c1_seq2	-3.2766	9.03246	4.31038e-06	9.47782e-05	427.93	53.45
Down	comp130354_c0_seq2	-3.56919	2.55275	4.31251e-06	9.47782e-05	26.13	2.6
Down	comp137623_c0_seq2	-3.40957	3.56895	4.32356e-06	9.49712e-05	12.18	1.36
Down	comp143662_c0_seq2	-3.40967	3.45849	4.34051e-06	9.52937e-05	17.09	2.01
Down	comp136389_c0_seq1	-3.29715	5.82092	4.38478e-06	9.62154e-05	44.1	5.79
Up	comp143836_c0_seq3	3.58716	2.46539	4.38764e-06	9.62278e-05	1.21	23.54
Up	comp130550_c1_seq3	3.49587	2.95331	4.39834e-06	9.6412e-05	2.8	35.5
Down	comp132579_c0_seq1	-3.32412	4.66378	4.41051e-06	9.66283e-05	13.73	1.65
Down	comp138288_c1_seq2	-3.40639	3.4555	4.41517e-06	9.668e-05	15.06	1.71
Up	comp118253_c0_seq2	5.35153	0.240619	4.42441e-06	9.67309e-05	0.04	3.33
Up	comp123135_c0_seq1	5.35153	0.240619	4.42441e-06	9.67309e-05	0.03	1.67
Up	comp140928_c1_seq2	5.35153	0.240619	4.42441e-06	9.67309e-05	0.03	1.61
Up	comp133377_c0_seq3	4.57673	0.921274	4.44892e-06	9.71657e-05	0.05	1.73
Down	comp131707_c0_seq1	-4.14908	0.881061	4.44892e-06	9.71657e-05	2.44	0.16
Down	comp148774_c0_seq1	-3.49868	2.70855	4.46201e-06	9.74008e-05	3.72	0.36
Down	comp127452_c0_seq2	-4.99367	0.437383	4.47145e-06	9.74042e-05	4.24	0.18
Up	comp125795_c0_seq4	4.71075	0.519072	4.47145e-06	9.74042e-05	0.32	6.34
Up	comp110934_c0_seq3	4.71075	0.519072	4.47145e-06	9.74042e-05	0.23	11.87
Up	comp148027_c1_seq1	4.71075	0.519072	4.47145e-06	9.74042e-05	0.26	8.79
Up	comp145965_c0_seq6	3.56324	2.51956	4.49329e-06	9.78293e-05	1.17	6.6
Up	comp139109_c0_seq1	4.05322	1.37129	4.53343e-06	9.85549e-05	0.07	1.42
Down	comp146453_c2_seq1	-3.92855	1.3285	4.53343e-06	9.85549e-05	36.01	2.8
Down	comp133164_c0_seq1	-3.40348	3.56339	4.53366e-06	9.85549e-05	11.37	1.6
Up	comp149076_c0_seq2	3.71552	1.8958	4.58525e-06	9.96247e-05	0.12	2
Up	comp140937_c0_seq1	3.54136	2.57177	4.59292e-06	9.97303e-05	0.26	6.67
Up	comp141505_c0_seq1	3.30198	5.30862	4.59486e-06	9.97303e-05	2.04	24.18
Down	comp134102_c0_seq1	-3.36308	4.03673	4.59999e-06	9.97901e-05	14.57	1.7
Up	comp138296_c2_seq1	3.71635	2.12808	4.62837e-06	0.000100302	1.32	21.1
Down	comp144830_c0_seq5	-3.61555	2.10387	4.62837e-06	0.000100302	2.17	0.2
Up	comp147243_c1_seq5	3.28436	5.86651	4.74858e-06	0.000102854	2.1	24.62
Up	comp148641_c0_seq13	3.67044	1.97556	4.75221e-06	0.00010288	0.12	2.25
Up	comp138017_c1_seq6	3.59628	2.39361	4.75524e-06	0.000102886	0.56	6.44
Up	comp140286_c1_seq2	3.87204	1.59911	4.75741e-06	0.000102886	0.25	4.5
Down	comp99228_c0_seq3	-4.6545	0.656811	4.77437e-06	0.0001032	3.04	0.18
Up	comp136592_c0_seq1	3.3016	5.17589	4.81387e-06	0.000104	2.98	35.45
Up	comp137717_c1_seq1	3.36617	4.01728	4.84095e-06	0.000104531	1.38	17.17
Up	comp126062_c0_seq5	4.04146	1.36066	4.86846e-06	0.000105071	0.52	3.51
Down	comp144290_c1_seq6	-3.42024	3.14786	4.89517e-06	0.000105362	27.65	2.19
Up	comp115352_c0_seq4	4.56064	0.906687	4.89698e-06	0.000105362	0.24	6.22
Down	comp124941_c0_seq1	-4.12975	0.863272	4.89698e-06	0.000105362	2.84	0.19
Down	comp146520_c3_seq1	-4.12975	0.863272	4.89698e-06	0.000105362	1.04	0.07
Down	comp125369_c0_seq1	-4.12975	0.863272	4.89698e-06	0.000105362	16.55	1.11
Down	comp122101_c0_seq1	-4.12975	0.863272	4.89698e-06	0.000105362	5.19	0.35
Up	comp146703_c0_seq1	3.32767	4.54693	4.92674e-06	0.000105922	2.99	42.91
Up	comp144893_c1_seq10	3.59053	2.38841	4.92808e-06	0.000105922	0.23	6.76
Down	comp143795_c0_seq1	-3.4676	2.91533	4.97057e-06	0.000106781	3.77	0.4
Up	comp134339_c2_seq1	3.80112	1.69655	4.97446e-06	0.00010681	0.53	8.82
Up	comp126571_c2_seq14	3.25306	8.32535	4.97898e-06	0.000106852	94.03	1018.68
Down	comp136837_c0_seq4	-3.62686	1.93656	4.98374e-06	0.0001069	8.95	2.84
Down	comp147565_c0_seq7	-3.31942	4.51041	5.00638e-06	0.00010733	19.42	2.78
Down	comp145608_c0_seq4	-3.34562	3.9637	5.01209e-06	0.000107398	10.91	2.11
Down	comp136020_c0_seq2	-3.59879	2.08853	5.04195e-06	0.000107983	9.66	0.84
Down	comp130791_c0_seq1	-3.41256	3.30986	5.06129e-06	0.000108341	5.04	0.57
Down	comp116446_c1_seq3	-4.96773	0.413238	5.07388e-06	0.000108445	3.74	0.15
Up	comp141351_c1_seq3	4.6891	0.499676	5.07388e-06	0.000108445	0.19	6.29
Up	comp136871_c0_seq1	4.6891	0.499676	5.07388e-06	0.000108445	0.03	0.64
Up	comp144720_c2_seq17	3.63701	2.25558	5.08112e-06	0.000108545	0.15	2.23
Down	comp139711_c0_seq1	-3.24837	7.67623	5.14537e-06	0.000109583	221.29	28.04
Up	comp113298_c0_seq6	5.32512	0.216982	5.14799e-06	0.000109583	0.08	2.85
Up	comp144969_c1_seq1	5.32512	0.216982	5.14799e-06	0.000109583	0.02	1.08
Up	comp129971_c0_seq1	5.32512	0.216982	5.14799e-06	0.000109583	0.06	2.85
Up	comp133929_c1_seq1	5.32512	0.216982	5.14799e-06	0.000109583	0.02	1.18
Up	comp136214_c1_seq5	5.32512	0.216982	5.14799e-06	0.000109583	0.04	1.77
Up	comp118241_c1_seq1	5.32512	0.216982	5.14799e-06	0.000109583	0.08	4.37
Down	comp135894_c1_seq2	-3.58289	2.15524	5.16829e-06	0.000109672	2.84	0.4
Down	comp145576_c0_seq1	-3.24399	9.51252	5.18474e-06	0.000109672	1462.22	176.08
Up	comp141898_c2_seq9	3.32754	4.27333	5.19658e-06	0.000109782	2.49	40.63
Down	comp138358_c0_seq2	-3.37836	3.40097	5.20098e-06	0.00010982	7.81	0.9
Down	comp137442_c0_seq1	-3.37838	3.5928	5.2294e-06	0.000110364	21.29	3.71
Up	comp149298_c0_seq1	3.79173	1.68809	5.26826e-06	0.000111129	0.06	0.97
Up	comp145345_c0_seq31	4.14997	1.21293	5.31135e-06	0.000111813	0.15	3.21
Up	comp149328_c0_seq1	4.14997	1.21293	5.31135e-06	0.000111813	0.02	0.52
Up	comp142362_c0_seq5	4.14997	1.21293	5.31135e-06	0.000111813	0.08	1.9
Down	comp147830_c0_seq1	-3.95329	1.16526	5.31135e-06	0.000111813	0.95	0.07
Up	comp130034_c0_seq1	3.29307	4.9436	5.31807e-06	0.000111898	3.44	40.65
Down	comp130086_c0_seq1	-3.23976	8.15817	5.36835e-06	0.0001129	374.6	47.75
Up	comp139213_c0_seq3	4.31215	1.06141	5.37391e-06	0.00011296	0.9	3.31
Down	comp143525_c0_seq1	-3.23706	9.09319	5.40708e-06	0.000113551	322.41	41.19
Up	comp149521_c0_seq1	3.34944	3.72358	5.40746e-06	0.000113551	0.79	7.48
Down	comp136039_c2_seq2	-3.28497	4.94496	5.43111e-06	0.000113991	20.39	2.52
Down	comp110681_c0_seq1	-3.40385	3.13294	5.44009e-06	0.000114122	22.02	2.51
Down	comp88168_c0_seq1	-3.75571	1.739	5.4519e-06	0.000114256	1.15	0.1
Up	comp141391_c1_seq3	3.73278	1.77986	5.4519e-06	0.000114256	0.28	3.22
Up	comp146007_c1_seq1	3.52593	2.48589	5.47886e-06	0.000114718	0.97	10.66
Down	comp139298_c0_seq1	-3.2407	7.53029	5.48346e-06	0.000114718	213.73	27.23
Down	comp145857_c0_seq1	-3.26431	5.38513	5.48437e-06	0.000114718	27.64	3.46
Up	comp148648_c0_seq23	3.64713	1.95457	5.48489e-06	0.000114718	0.08	1.33
Down	comp148096_c0_seq1	-3.30222	4.46839	5.49364e-06	0.000114844	17.34	2.12
Up	comp148497_c2_seq1	3.68849	2.10289	5.49649e-06	0.000114846	0.29	4.67
Up	comp137925_c0_seq1	3.48058	2.83089	5.50492e-06	0.000114965	0.35	4.66
Up	comp126385_c1_seq2	3.28151	5.05513	5.51106e-06	0.000115036	39.65	81.61
Up	comp140374_c1_seq1	3.30023	4.47465	5.54055e-06	0.000115594	2.1	25.14
Down	comp142409_c0_seq1	-3.23302	7.97246	5.59273e-06	0.000116625	134.03	17.13
Up	comp144515_c0_seq1	3.64441	2.16614	5.61223e-06	0.00011688	0.26	3.97
Up	comp134160_c0_seq3	3.67421	1.85861	5.6133e-06	0.00011688	1.35	15.73
Down	comp139048_c1_seq1	-3.61863	1.83131	5.6133e-06	0.00011688	11.57	0.98
Up	comp141169_c0_seq12	3.40182	3.2756	5.62672e-06	0.000117101	0.85	10.67
Up	comp143907_c0_seq1	3.37713	3.53838	5.67428e-06	0.000118032	0.99	12.49
Up	comp118807_c1_seq1	3.23787	7.22312	5.67991e-06	0.000118066	45.77	520.15
Down	comp118716_c0_seq1	-3.43897	2.93197	5.68151e-06	0.000118066	99.93	11.03
Down	comp136777_c0_seq1	-3.43925	2.97376	5.73471e-06	0.000119103	4.6	0.51
Down	comp138072_c0_seq1	-3.39297	3.25977	5.7371e-06	0.000119103	11.39	1.04
Up	comp122042_c0_seq1	4.13681	1.20105	5.74907e-06	0.000119233	1.06	22.96
Up	comp142342_c1_seq1	4.13681	1.20105	5.74907e-06	0.000119233	0.08	1.82
Down	comp149459_c0_seq7	-3.39419	3.08785	5.75264e-06	0.000119246	4.2	0.53
Down	comp141752_c1_seq7	-3.26627	5.08928	5.75997e-06	0.000119246	53.29	6.55
Up	comp108915_c0_seq2	4.66712	0.480011	5.76672e-06	0.000119246	0.14	4.52
Up	comp145586_c0_seq9	4.66712	0.480011	5.76672e-06	0.000119246	0.05	1.78
Up	comp131211_c0_seq3	4.66712	0.480011	5.76672e-06	0.000119246	0.17	5.59
Up	comp141467_c1_seq1	4.66712	0.480011	5.76672e-06	0.000119246	0.17	5.5
Down	comp136343_c4_seq1	-3.2751	4.78635	5.78119e-06	0.000119486	31.84	3.96
Down	comp132261_c4_seq3	-3.33608	3.76855	5.81297e-06	0.000120047	19.5	2.34
Down	comp146769_c0_seq18	-3.548	2.27331	5.81403e-06	0.000120047	3.21	0.36
Down	comp143730_c0_seq5	-3.35728	3.32199	5.81714e-06	0.000120052	11.09	1.08
Down	comp139543_c0_seq1	-3.25803	5.24209	5.85445e-06	0.000120763	29.29	3.68
Up	comp126051_c0_seq2	4.29752	1.0482	5.86541e-06	0.00012093	0.2	4.63
Down	comp144351_c1_seq2	-3.76882	1.62833	5.91477e-06	0.000121827	6.74	0.53
Up	comp146675_c1_seq2	3.76319	1.6624	5.91477e-06	0.000121827	0.26	4.25
Up	comp117770_c0_seq1	4.5279	0.877054	5.9495e-06	0.000122303	0.15	4.24
Down	comp140170_c0_seq2	-4.09028	0.827033	5.9495e-06	0.000122303	2.21	0.14
Up	comp139162_c0_seq1	3.51218	2.67937	5.95001e-06	0.000122303	5.88	20.01
Down	comp131843_c0_seq9	-3.24279	5.82282	5.95211e-06	0.000122303	33.1	4.93
Down	comp103487_c1_seq1	-4.21029	0.63357	5.95245e-06	0.000122303	4.96	0.31
Down	comp148546_c1_seq1	-3.33341	3.76613	5.97492e-06	0.000122705	7.48	0.89
Up	comp148097_c1_seq4	3.53148	2.41515	5.98377e-06	0.000122827	0.49	6.93
Down	comp117556_c0_seq2	-5.55687	0.0908445	6.00382e-06	0.000122878	3.82	0.1
Up	comp123144_c0_seq1	5.29823	0.192942	6.00382e-06	0.000122878	0.06	3.19
Up	comp140957_c0_seq1	5.29823	0.192942	6.00382e-06	0.000122878	0.03	1.51
Up	comp145564_c0_seq11	5.27082	0.168485	6.00382e-06	0.000122878	0.01	1.08
Up	comp133152_c0_seq7	5.27082	0.168485	6.00382e-06	0.000122878	0.02	1.9
Up	comp134444_c1_seq1	5.27082	0.168485	6.00382e-06	0.000122878	0.21	11.01
Up	comp143343_c1_seq3	3.57585	2.29046	6.03917e-06	0.000123541	0.28	4.3
Down	comp76562_c0_seq1	-3.8709	1.27549	6.04803e-06	0.000123662	6.92	0.56
Up	comp137826_c0_seq1	3.706	1.75578	6.07868e-06	0.000124228	0.19	3.13
Down	comp130546_c0_seq1	-3.27598	4.55986	6.10139e-06	0.000124632	25.94	3.22
Up	comp138976_c0_seq8	3.54958	2.35148	6.12166e-06	0.000124985	0.59	11.56
Down	comp129487_c0_seq1	-3.23828	5.90644	6.16671e-06	0.000125844	67.88	8.66
Up	comp143945_c0_seq2	3.49017	2.72206	6.18293e-06	0.000126113	0.37	5.37
Down	comp132811_c1_seq3	-3.213	9.01162	6.20795e-06	0.000126562	593.87	77.08
Down	comp146716_c0_seq1	-3.21923	7.46247	6.21692e-06	0.000126673	228.74	29.55
Down	comp143876_c0_seq3	-3.21251	9.16344	6.21945e-06	0.000126673	403.88	54.63
Up	comp140713_c0_seq3	4.11013	1.17699	6.22673e-06	0.00012676	0.49	5.55
Down	comp137303_c0_seq1	-3.25354	5.0862	6.23526e-06	0.000126872	25.81	3.26
Up	comp141545_c0_seq1	3.50416	2.46629	6.26692e-06	0.000127396	0.56	7.58
Down	comp138051_c0_seq3	-3.25525	4.85014	6.26709e-06	0.000127396	23.42	3.18
Down	comp143319_c1_seq2	-3.75725	1.6177	6.27031e-06	0.0001274	15.08	1.05
Up	comp140986_c1_seq2	3.89206	1.43507	6.28936e-06	0.000127664	0.16	2.49
Up	comp120707_c0_seq1	3.54363	2.34613	6.34987e-06	0.000128272	3.61	50.96
Down	comp145117_c1_seq1	-3.24401	5.12729	6.38115e-06	0.000128841	44.44	11.71
Up	comp124399_c0_seq1	4.28274	1.03486	6.40675e-06	0.000129172	0.34	13.42
Up	comp133433_c0_seq5	4.28274	1.03486	6.40675e-06	0.000129172	0.14	2.44
Up	comp147363_c1_seq1	4.26782	1.02139	6.40675e-06	0.000129172	0.06	1.68
Up	comp142811_c0_seq4	3.38838	3.22353	6.42033e-06	0.000129384	0.72	7.86
Down	comp136083_c0_seq1	-3.29748	3.79843	6.44297e-06	0.000129778	22.61	2.76
Down	comp147359_c1_seq1	-3.36818	3.26948	6.48132e-06	0.000130487	14.96	1.74
Up	comp148297_c1_seq8	3.36096	3.31549	6.50993e-06	0.000131001	0.42	5.29
Up	comp130141_c3_seq2	4.6448	0.460068	6.56495e-06	0.000131583	0.07	2.23
Up	comp147834_c1_seq6	4.6448	0.460068	6.56495e-06	0.000131583	0.1	3.16
Up	comp141592_c0_seq4	4.6448	0.460068	6.56495e-06	0.000131583	0.03	2.6
Up	comp139056_c2_seq1	4.62212	0.439841	6.56495e-06	0.000131583	0.11	3.48
Up	comp129506_c0_seq1	4.62212	0.439841	6.56495e-06	0.000131583	0.06	1.98
Up	comp130933_c0_seq7	4.62212	0.439841	6.56495e-06	0.000131583	0.12	3.16
Up	comp145945_c0_seq4	4.4944	0.84679	6.5671e-06	0.000131583	0.07	2.28
Up	comp145411_c0_seq5	4.4944	0.84679	6.5671e-06	0.000131583	0.06	1.72
Down	comp120585_c0_seq1	-4.07013	0.808573	6.5671e-06	0.000131583	3.73	0.26
Down	comp113997_c1_seq1	-3.74558	1.607	6.64947e-06	0.00013317	8.6	0.76
Down	comp135462_c1_seq1	-4.58645	0.593618	6.65856e-06	0.000133289	2.64	0.13
Up	comp125013_c0_seq1	3.2267	5.68763	6.70054e-06	0.000134065	10.93	123.3
Down	comp145359_c0_seq5	-3.81676	1.39046	6.73108e-06	0.000134612	2.51	0.39
Down	comp106478_c0_seq1	-3.42051	2.68749	6.73445e-06	0.000134615	150.82	16.38
Up	comp133740_c0_seq1	3.22034	6.10403	6.74718e-06	0.000134765	12.91	137.43
Down	comp145702_c1_seq1	-3.90499	1.12094	6.74835e-06	0.000134765	38.92	3.06
Down	comp146497_c0_seq1	-3.21821	6.06599	6.75947e-06	0.000134923	33.05	4.51
Down	comp137608_c0_seq4	-3.71235	1.6992	6.78549e-06	0.000135313	4.75	0.42
Up	comp140180_c2_seq2	3.68787	1.73949	6.78549e-06	0.000135313	0.43	6.74
Down	comp128696_c0_seq2	-3.28311	4.17255	6.825e-06	0.000136037	22.54	2.77
Up	comp146488_c0_seq5	3.41595	2.88122	6.87981e-06	0.000137064	0.8	10.02
Up	comp140730_c1_seq1	3.64029	1.82815	6.90012e-06	0.000137403	0.49	10.54
Down	comp130552_c1_seq1	-3.77178	1.49698	6.90942e-06	0.000137523	5.38	0.54
Up	comp134750_c0_seq2	3.48762	2.45141	6.93966e-06	0.00013806	0.25	3.38
Down	comp145349_c0_seq1	-3.26259	4.45892	6.94567e-06	0.000138114	30.78	3.86
Up	comp136189_c2_seq1	3.28103	4.19324	6.9784e-06	0.000138699	2.9	33.93
Down	comp133030_c0_seq2	-3.96733	0.964792	7.00347e-06	0.000139131	5.46	0.4
Up	comp139218_c0_seq4	5.24288	0.143597	7.01868e-06	0.000139236	0.05	2.26
Up	comp140124_c0_seq4	5.24288	0.143597	7.01868e-06	0.000139236	0.03	2.24
Up	comp127437_c1_seq1	5.24288	0.143597	7.01868e-06	0.000139236	0.04	2.03
Down	comp137855_c0_seq2	-3.50021	2.2992	7.09248e-06	0.000140633	7.94	0.83
Up	comp147522_c0_seq8	3.38929	2.95816	7.10891e-06	0.000140893	0.69	6.36
Down	comp131581_c0_seq1	-3.24488	4.66114	7.11455e-06	0.000140938	94.09	10.42
Up	comp146461_c0_seq5	3.86937	1.41466	7.20711e-06	0.000142704	0.19	1.86
Down	comp124063_c0_seq1	-3.42244	2.47715	7.21929e-06	0.000142878	18.85	2.1
Down	comp147851_c0_seq7	-3.32001	3.43334	7.23156e-06	0.000143053	3.82	0.5
Down	comp142500_c0_seq1	-4.0497	0.789878	7.25586e-06	0.000143466	1.12	0.08
Down	comp130181_c0_seq1	-3.21197	5.48209	7.27741e-06	0.000143825	39.5	5.13
Up	comp117385_c0_seq1	4.08294	1.15251	7.31836e-06	0.000144566	0.92	19.15
Down	comp141472_c1_seq1	-3.22252	4.92591	7.41979e-06	0.000146501	43.9	5.84
Down	comp141752_c2_seq1	-3.39413	2.84843	7.42685e-06	0.000146571	50.61	5.77
Down	comp137715_c0_seq1	-3.23828	4.4629	7.44206e-06	0.000146802	33.93	3.11
Up	comp146241_c0_seq1	3.1889	7.25517	7.45111e-06	0.000146912	10.94	120.21
Down	comp137036_c1_seq1	-4.88698	0.338337	7.48629e-06	0.000147247	11.82	0.45
Down	comp135415_c0_seq1	-4.88698	0.338337	7.48629e-06	0.000147247	2.18	0.08
Down	comp115232_c0_seq1	-4.88698	0.338337	7.48629e-06	0.000147247	1.22	0.05
Up	comp148989_c0_seq6	4.59909	0.419319	7.48629e-06	0.000147247	0.1	3.03
Up	comp129566_c0_seq3	4.59909	0.419319	7.48629e-06	0.000147247	0.06	2.95
Up	comp143877_c0_seq4	3.43537	2.54486	7.48915e-06	0.000147247	1.07	5.96
Down	comp146533_c0_seq7	-3.34662	3.04466	7.50437e-06	0.000147477	5.03	0.72
Down	comp132028_c1_seq2	-3.34497	3.07946	7.51699e-06	0.000147656	10.35	1.26
Down	comp139298_c1_seq1	-3.18672	7.15356	7.57224e-06	0.000148672	101.82	13.47
Up	comp140235_c3_seq1	3.53824	2.2566	7.60838e-06	0.000149311	0.47	5.28
Down	comp139576_c0_seq1	-3.25941	4.05069	7.63811e-06	0.000149825	16.22	2.01
Down	comp144235_c0_seq2	-3.38782	2.92697	7.64439e-06	0.000149878	4.53	0.53
Down	comp129745_c1_seq1	-3.94898	0.948002	7.66182e-06	0.000150149	21.92	2.14
Up	comp141358_c0_seq1	3.22209	5.01215	7.66565e-06	0.000150154	2.54	28.49
Down	comp134504_c0_seq2	-3.78931	1.3653	7.72037e-06	0.000150177	3.91	0.35
Down	comp128144_c0_seq3	-3.26597	3.79092	7.79291e-06	0.000151516	34.07	4.31
Down	comp147515_c0_seq2	-3.26981	3.97071	7.80768e-06	0.000151733	208.98	26.12
Down	comp147660_c0_seq2	-3.23605	4.32624	7.82768e-06	0.000152006	6.98	0.9
Up	comp139327_c0_seq1	3.24797	4.36173	7.82895e-06	0.000152006	3.91	44.8
Down	comp135116_c3_seq6	-3.33781	3.14294	7.86247e-06	0.000152586	25.65	3.08
Down	comp138011_c0_seq1	-3.20051	5.42741	7.92167e-06	0.000153664	26.53	3.48
Down	comp118592_c1_seq1	-3.4855	2.2858	7.93156e-06	0.000153784	24.43	2.61
Up	comp137700_c1_seq2	4.06915	1.14011	7.94171e-06	0.00015391	0.1	2.97
Up	comp139190_c0_seq2	3.45962	2.42627	7.96311e-06	0.000154254	0.21	2.63
Down	comp125269_c0_seq1	-3.27908	3.62563	8.01466e-06	0.000155019	14.15	1.75
Up	comp120521_c0_seq1	4.46011	0.815867	8.02481e-06	0.000155019	0.05	1.37
Up	comp145026_c0_seq2	4.46011	0.815867	8.02481e-06	0.000155019	0.11	2.69
Up	comp145991_c0_seq12	4.46011	0.815867	8.02481e-06	0.000155019	0.05	2.86
Up	comp145489_c0_seq21	4.46011	0.815867	8.02481e-06	0.000155019	0.15	2.42
Down	comp128661_c0_seq1	-4.02898	0.770942	8.02481e-06	0.000155019	6.61	0.48
Up	comp135640_c3_seq1	3.16803	8.59531	8.06132e-06	0.000155653	344.6	3724.32
Up	comp146740_c0_seq1	3.61432	1.80487	8.07792e-06	0.000155902	0.2	2.73
Down	comp137097_c0_seq5	-3.248	4.02294	8.08514e-06	0.00015597	36.65	7.97
Down	comp145973_c1_seq1	-3.54005	1.85736	8.12178e-06	0.000156604	6.54	0.67
Up	comp139162_c2_seq2	3.94372	1.27265	8.1369e-06	0.000156752	0.22	4.16
Down	comp131480_c0_seq1	-3.8261	1.23444	8.1369e-06	0.000156752	1.31	0.11
Up	comp147264_c1_seq1	3.30535	3.50569	8.15364e-06	0.000157002	0.22	2.57
Down	comp161351_c0_seq1	-5.48993	0.0289508	8.22534e-06	0.000157948	1.46	0.03
Up	comp127133_c0_seq1	5.21439	0.118262	8.22534e-06	0.000157948	0.08	4.03
Up	comp145453_c0_seq2	5.21439	0.118262	8.22534e-06	0.000157948	0.04	2.19
Up	comp128233_c2_seq1	5.21439	0.118262	8.22534e-06	0.000157948	0.18	9
Up	comp130698_c0_seq2	5.21439	0.118262	8.22534e-06	0.000157948	0.08	8.82
Up	comp144184_c0_seq4	5.21439	0.118262	8.22534e-06	0.000157948	0.01	0.64
Up	comp149164_c0_seq1	3.40661	2.76428	8.23845e-06	0.000158128	0.24	3.26
Up	comp138834_c2_seq3	3.45449	2.6274	8.24541e-06	0.000158131	0.46	6.23
Down	comp127995_c1_seq1	-3.39622	2.45336	8.24614e-06	0.000158131	7.88	0.87
Up	comp141467_c3_seq1	3.84631	1.39396	8.27407e-06	0.000158522	0.24	4.21
Down	comp129683_c0_seq1	-3.77539	1.35256	8.27407e-06	0.000158522	4.56	0.4
Up	comp128611_c0_seq2	3.24426	4.19829	8.31566e-06	0.000159246	3.11	35.66
Down	comp113306_c0_seq1	-4.14003	0.569385	8.36369e-06	0.000160009	1.47	0.12
Down	comp125631_c0_seq2	-4.14003	0.569385	8.36369e-06	0.000160009	4.46	0.35
Down	comp134369_c0_seq3	-3.73335	1.46179	8.37075e-06	0.000160009	6.71	0.6
Down	comp130792_c0_seq3	-3.73335	1.46179	8.37075e-06	0.000160009	4.81	0.59
Up	comp141233_c1_seq11	4.22208	0.980203	8.38877e-06	0.00016028	0.07	2.48
Down	comp126566_c0_seq1	-3.69792	1.56336	8.4387e-06	0.000161161	2.14	0.2
Down	comp145953_c0_seq4	-3.1811	5.71083	8.49842e-06	0.000162228	22.82	3.06
Down	comp134374_c1_seq6	-3.54628	1.76538	8.51827e-06	0.000162533	9.73	2.42
Down	comp133479_c0_seq1	-3.4625	2.33118	8.54422e-06	0.000162875	5.41	0.59
Down	comp111919_c0_seq2	-4.85903	0.3125	8.55173e-06	0.000162875	1.77	0.1
Up	comp138884_c0_seq7	4.57568	0.398495	8.55173e-06	0.000162875	0.08	4.61
Up	comp129740_c1_seq1	4.57568	0.398495	8.55173e-06	0.000162875	0.16	5.11
Down	comp129910_c0_seq2	-3.50293	2.0011	8.55939e-06	0.000162896	6.17	0.66
Up	comp146190_c3_seq1	3.53889	2.16722	8.56059e-06	0.000162896	0.65	9.18
Up	comp127082_c3_seq4	4.05523	1.12761	8.62386e-06	0.000163951	0.46	9.25
Down	comp36673_c0_seq1	-3.87186	1.09062	8.62386e-06	0.000163951	5.08	0.41
Up	comp148412_c0_seq7	3.31101	3.4127	8.7565e-06	0.000166375	0.4	5.64
Up	comp130014_c3_seq2	3.4397	2.6141	8.7593e-06	0.000166375	1.54	20.71
Up	comp137396_c0_seq2	3.21206	4.64568	8.76965e-06	0.00016638	5.38	59.94
Down	comp138442_c0_seq1	-3.17004	6.05154	8.77083e-06	0.00016638	35.93	4.82
Up	comp114021_c0_seq1	3.93103	1.26125	8.7754e-06	0.00016638	0.5	9.42
Up	comp147623_c0_seq19	3.93103	1.26125	8.7754e-06	0.00016638	0.44	4.06
Down	comp140979_c1_seq2	-3.15259	8.18954	8.81415e-06	0.000167039	136.12	18.36
Up	comp148167_c0_seq4	3.34057	2.96233	8.83196e-06	0.000167281	0.77	8.63
Down	comp136172_c0_seq1	-3.16359	6.53443	8.83491e-06	0.000167281	69.62	9.37
Up	comp126070_c0_seq1	3.19997	4.80068	8.85053e-06	0.000167502	5.56	57.89
Up	comp138541_c0_seq1	3.83464	1.3835	8.87169e-06	0.000167751	0.26	4.75
Up	comp149395_c1_seq2	3.83464	1.3835	8.87169e-06	0.000167751	0.02	1.01
Up	comp127470_c0_seq3	4.44265	0.800148	8.88422e-06	0.000167912	0.11	2.85
Down	comp131763_c0_seq1	-3.48109	2.13931	8.92114e-06	0.000168534	67.58	6.66
Up	comp147073_c0_seq1	3.6943	1.60059	8.9646e-06	0.000169203	0.14	2.55
Down	comp114517_c0_seq3	-3.68576	1.55225	8.9646e-06	0.000169203	3.17	0.29
Down	comp141102_c0_seq1	-3.16617	6.04806	8.97239e-06	0.000169274	41.17	5.52
Up	comp146214_c0_seq1	3.5499	1.86741	8.98089e-06	0.000169358	0.13	1.88
Up	comp141219_c1_seq8	3.29439	3.46389	9.02661e-06	0.000170144	1.11	9.69
Down	comp148782_c0_seq1	-3.15935	6.56807	9.05592e-06	0.000170479	30.37	4.16
Down	comp142323_c1_seq1	-3.16154	6.20276	9.05684e-06	0.000170479	52.3	7.04
Down	comp147952_c0_seq2	-3.37552	2.54451	9.05887e-06	0.000170479	15.42	1.97
Down	comp145913_c1_seq1	-3.21236	4.34661	9.06065e-06	0.000170479	17.03	2.22
Up	comp144457_c1_seq2	3.24336	4.10021	9.10052e-06	0.000171152	5.56	18.9
Up	comp145761_c0_seq5	4.2065	0.966205	9.1922e-06	0.000172722	0.06	1.39
Down	comp147460_c0_seq1	-3.93039	0.931018	9.1922e-06	0.000172722	0.88	0.07
Up	comp118607_c0_seq1	3.14293	9.85599	9.21503e-06	0.000173074	36.62	389.72
Up	comp134660_c3_seq1	3.47656	2.28588	9.22456e-06	0.000173175	1.23	17.98
Up	comp143630_c0_seq1	3.24312	3.83566	9.2375e-06	0.00017334	1.27	13.73
Down	comp145138_c0_seq4	-3.17844	5.07627	9.26071e-06	0.000173698	21.11	2.89
Down	comp143077_c3_seq1	-3.47288	2.13184	9.29844e-06	0.000174312	50.74	5.58
Down	comp131131_c2_seq9	-3.34923	2.89196	9.30173e-06	0.000174312	7.13	4.73
Up	comp146840_c2_seq2	3.14046	9.94327	9.34154e-06	0.00017495	39.89	425.78
Up	comp148619_c0_seq1	3.2898	3.28843	9.34412e-06	0.00017495	0.35	4.18
Down	comp129022_c1_seq3	-3.85501	1.07522	9.37092e-06	0.000175298	4.66	0.38
Up	comp139597_c0_seq6	3.34574	3.05825	9.3801e-06	0.000175298	1.2	13.23
Down	comp146569_c0_seq1	-3.16173	5.977	9.38272e-06	0.000175298	15.68	4.15
Down	comp117003_c0_seq1	-4.51503	0.527588	9.39195e-06	0.000175298	3.97	0.2
Down	comp147362_c0_seq1	-4.51503	0.527588	9.39195e-06	0.000175298	1.48	0.1
Down	comp133989_c1_seq1	-4.11583	0.547353	9.39195e-06	0.000175298	4.58	0.31
Down	comp115767_c0_seq2	-4.11583	0.547353	9.39195e-06	0.000175298	1.65	0.21
Down	comp135632_c0_seq1	-3.27126	3.21326	9.40764e-06	0.000175394	10.56	1.31
Down	comp137070_c3_seq1	-3.35562	2.76944	9.41574e-06	0.000175394	6.06	0.71
Up	comp131511_c1_seq1	3.57894	1.77323	9.48023e-06	0.000175394	1.08	15.62
Down	comp142369_c0_seq1	-3.16679	5.53794	9.48062e-06	0.000175394	94.65	11.73
Up	comp124430_c0_seq1	3.63206	1.6895	9.50772e-06	0.000175817	1.27	19.09
Up	comp140585_c0_seq3	3.74663	1.4864	9.53232e-06	0.000176117	0.44	10.06
Up	comp142407_c1_seq3	3.74663	1.4864	9.53232e-06	0.000176117	0.17	2.68
Down	comp146305_c0_seq2	-3.36013	2.58254	9.59731e-06	0.00017724	37.79	4.71
Down	comp130097_c0_seq1	-5.45526	-0.0029948	9.66399e-06	0.000178236	1.36	0.02
Down	comp109136_c0_seq1	-5.45526	-0.0029948	9.66399e-06	0.000178236	1.26	0.03
Up	comp149601_c0_seq1	5.18532	0.0924634	9.66399e-06	0.000178236	0.16	7.75
Up	comp142534_c1_seq2	3.19125	4.64046	9.73118e-06	0.000179396	1.51	18.03
Down	comp126760_c0_seq1	-3.21313	3.97385	9.76008e-06	0.00017985	12.09	1.57
Up	comp146377_c1_seq1	3.32961	2.90461	9.77524e-06	0.000180015	0.48	6.45
Up	comp134255_c3_seq10	4.55189	0.37736	9.78617e-06	0.000180015	0.1	5.21
Up	comp140454_c4_seq5	4.55189	0.37736	9.78617e-06	0.000180015	0.16	5.26
Up	comp135546_c0_seq1	4.55189	0.37736	9.78617e-06	0.000180015	0.07	1.99
Up	comp140374_c2_seq1	3.213	4.29625	9.81929e-06	0.000180545	1.91	21.36
Up	comp138892_c2_seq1	4.42497	0.784254	9.84581e-06	0.000180874	0.05	1.4
Up	comp139365_c3_seq1	4.42497	0.784254	9.84581e-06	0.000180874	0.16	4.19
Down	comp141891_c0_seq2	-3.14134	6.90576	9.8569e-06	0.000180999	95.15	12.95
Down	comp138451_c0_seq1	-3.1315	8.59977	9.89079e-06	0.000181542	303.72	41.73
Down	comp139508_c1_seq39	-3.29103	3.19958	9.99033e-06	0.000183289	15.35	4.67
Up	comp143094_c0_seq12	3.38235	2.49737	1.00278e-05	0.000183896	0.62	8.15
Down	comp141568_c0_seq1	-3.64477	1.63739	1.00686e-05	0.000184483	5.92	0.48
Up	comp144495_c4_seq1	3.61297	1.67244	1.00686e-05	0.000184483	1.89	28.1
Up	comp140896_c0_seq1	4.19076	0.952067	1.0081e-05	0.000184628	0.14	3.08
Up	comp130991_c0_seq1	3.674	1.58243	1.01278e-05	0.000185405	0.23	3.56
Down	comp148130_c1_seq6	-3.25896	3.43234	1.01717e-05	0.000186092	7.85	0.88
Up	comp133798_c1_seq1	3.73567	1.4766	1.01786e-05	0.000186092	0.35	10.47
Up	comp133380_c0_seq5	3.73567	1.4766	1.01786e-05	0.000186092	0.34	5.61
Up	comp140320_c0_seq7	4.02698	1.10226	1.01897e-05	0.000186132	0.09	3.75
Down	comp127409_c0_seq2	-3.83796	1.05967	1.01897e-05	0.000186132	1.94	0.15
Down	comp136466_c1_seq1	-3.77986	1.1922	1.0224e-05	0.000186679	37.5	3.47
Up	comp144221_c0_seq4	3.20905	4.25781	1.02582e-05	0.00018722	2.16	23.99
Down	comp140393_c2_seq1	-3.13762	6.37976	1.03105e-05	0.000188093	45.24	6.19
Down	comp141943_c0_seq1	-3.1913	4.39461	1.03637e-05	0.000188983	12.03	1.95
Up	comp139265_c0_seq1	3.29182	3.17671	1.04618e-05	0.00019062	0.73	9.04
Down	comp144362_c0_seq1	-3.48947	1.81142	1.04626e-05	0.00019062	6.08	0.67
Up	comp139708_c1_seq2	3.26665	3.43901	1.05276e-05	0.00019172	1.49	17.4
Down	comp113001_c0_seq1	-3.44795	2.10921	1.05395e-05	0.000191855	14.39	1.61
Down	comp122574_c0_seq1	-4.09122	0.524987	1.05608e-05	0.000192159	1.63	0.11
Up	comp116753_c0_seq2	3.53238	2.06539	1.06465e-05	0.000193634	0.4	5.75
Down	comp146067_c1_seq4	-3.13999	5.90948	1.06532e-05	0.000193672	37.66	5.29
Up	comp139017_c0_seq3	3.22809	3.61452	1.06687e-05	0.00019387	1.11	12.44
Down	comp140288_c0_seq1	-3.19879	3.99602	1.07786e-05	0.000195783	74.92	9.8
Up	comp130505_c0_seq1	3.13995	5.86969	1.08474e-05	0.000196947	47.63	505.22
Up	comp147032_c0_seq8	3.72463	1.46672	1.08733e-05	0.000197332	0.16	2.49
Down	comp124842_c0_seq1	-3.98661	0.732322	1.0923e-05	0.000198062	1.54	0.11
Down	comp120403_c0_seq1	-3.98661	0.732322	1.0923e-05	0.000198062	9.16	0.68
Down	comp137733_c0_seq1	-3.14203	5.60067	1.0933e-05	0.000198158	35.11	4.78
Up	comp122839_c1_seq1	3.51598	1.83713	1.10146e-05	0.000199552	1.87	26.06
Down	comp133761_c0_seq1	-3.16515	4.55516	1.1055e-05	0.000200196	12.35	1.6
Up	comp140405_c0_seq2	4.17484	0.937787	1.1065e-05	0.000200291	0.08	1.68
Up	comp131400_c0_seq1	4.01264	1.08941	1.10877e-05	0.000200615	0.28	5.4
Down	comp117813_c0_seq3	-4.80144	0.259429	1.12192e-05	0.000202734	7.37	0.65
Up	comp133056_c1_seq2	4.5277	0.355904	1.12192e-05	0.000202734	0.22	2.27
Up	comp148078_c0_seq7	4.5277	0.355904	1.12192e-05	0.000202734	0.02	0.7
Down	comp144366_c0_seq1	-3.12385	6.22292	1.12668e-05	0.000203506	54.27	6.69
Down	comp140261_c0_seq4	-3.12202	6.36897	1.12788e-05	0.000203635	76.6	10.99
Down	comp148242_c0_seq4	-3.23729	3.2437	1.1335e-05	0.000204562	6.77	2
Up	comp145637_c0_seq1	5.15566	0.0661836	1.13841e-05	0.000205095	0.02	1.01
Up	comp129076_c2_seq1	5.15566	0.0661836	1.13841e-05	0.000205095	0.09	4.32
Up	comp125955_c0_seq2	5.15566	0.0661836	1.13841e-05	0.000205095	0.04	1.76
Up	comp146674_c1_seq1	5.15566	0.0661836	1.13841e-05	0.000205095	0.02	0.9
Up	comp134569_c1_seq7	3.2817	2.956	1.14334e-05	0.000205894	2.14	17.79
Up	comp138124_c1_seq9	3.64301	1.55474	1.14588e-05	0.000206263	0.59	5.46
Down	comp146350_c1_seq1	-3.21124	3.46699	1.15189e-05	0.000207256	8.3	1.05
Down	comp136177_c1_seq15	-3.46872	1.79263	1.15988e-05	0.000208604	2.65	0.44
Up	comp149437_c0_seq6	3.7135	1.45678	1.16205e-05	0.000208699	0.3	9.37
Up	comp103595_c0_seq1	3.70229	1.44677	1.16205e-05	0.000208699	0.23	3.59
Up	comp130813_c4_seq1	3.22223	3.55234	1.16667e-05	0.000208699	4.53	51.61
Up	comp127424_c2_seq6	3.39012	2.36405	1.17398e-05	0.000209698	0.67	11.74
Down	comp140959_c1_seq1	-3.11973	5.96902	1.17445e-05	0.000209698	150.35	20.82
Up	comp140882_c1_seq1	3.30927	2.83688	1.17731e-05	0.000210119	1.17	14.01
Down	comp147588_c0_seq1	-3.70368	1.28713	1.17835e-05	0.000210214	2.06	0.19
Down	comp144794_c1_seq1	-4.49041	0.504903	1.18914e-05	0.00021205	13.23	0.9
Down	comp143252_c0_seq1	-3.15211	4.55492	1.19306e-05	0.000212658	16.53	2.24
Down	comp134565_c1_seq10	-3.1776	3.90592	1.19478e-05	0.000212875	26.07	3.71
Up	comp128588_c1_seq2	3.58385	1.64645	1.19814e-05	0.000213292	0.71	10.31
Up	comp140180_c0_seq1	3.58385	1.64645	1.19814e-05	0.000213292	0.4	5.87
Down	comp137984_c0_seq1	-3.20592	3.48719	1.20239e-05	0.000213958	14.99	1.95
Down	comp131114_c1_seq1	-3.26188	3.07431	1.20693e-05	0.000214655	4.6	0.58
Up	comp131549_c0_seq7	3.99816	1.07645	1.20733e-05	0.000214655	0.1	1.67
Down	comp133468_c3_seq1	-3.10272	7.11429	1.21251e-05	0.000215484	187.31	26.27
Up	comp128908_c0_seq2	4.15875	0.923363	1.21556e-05	0.000215935	0.19	4.28
Up	comp130822_c0_seq5	3.33804	2.70283	1.21831e-05	0.000216333	1.4	17.26
Down	comp128927_c0_seq1	-3.45824	1.78315	1.22171e-05	0.000216845	2.48	0.27
Up	comp146023_c2_seq1	3.1669	4.18432	1.23072e-05	0.000218351	1.95	21.07
Down	comp143065_c0_seq14	-3.10099	7.01753	1.23642e-05	0.00021927	93.35	12.66
Up	comp143388_c0_seq1	3.36325	2.4119	1.24217e-05	0.000220151	0.4	3.75
Up	comp136405_c0_seq2	3.69098	1.43668	1.24244e-05	0.000220151	0.39	5.52
Down	comp143229_c0_seq4	-3.18348	3.77778	1.25528e-05	0.000222332	12.2	1.49
Up	comp127881_c0_seq4	3.77484	1.33	1.26658e-05	0.00022424	0.15	3.8
Down	comp133357_c0_seq1	-3.25256	3.03135	1.27489e-05	0.000225616	12.32	2.18
Up	comp145373_c0_seq3	3.12119	5.33215	1.28802e-05	0.000227663	4.02	45.75
Up	comp146607_c0_seq2	4.5031	0.334116	1.28863e-05	0.000227663	0.04	1.21
Up	comp138233_c0_seq4	4.5031	0.334116	1.28863e-05	0.000227663	0.03	1.16
Up	comp131653_c0_seq11	4.5031	0.334116	1.28863e-05	0.000227663	0.07	2.26
Up	comp144883_c0_seq1	3.86582	1.20287	1.2914e-05	0.000227865	0.1	2.12
Up	comp141255_c1_seq1	3.86582	1.20287	1.2914e-05	0.000227865	0.19	3.45
Down	comp128275_c0_seq3	-3.73209	1.14871	1.2914e-05	0.000227865	1.6	0.16
Down	comp113414_c0_seq1	-3.62336	1.49537	1.29844e-05	0.000229011	12.56	1.21
Up	comp146339_c1_seq4	3.27578	3.03913	1.30396e-05	0.000229792	0.45	5.88
Up	comp127291_c1_seq3	3.27578	3.03913	1.30396e-05	0.000229792	2.56	32.09
Up	comp128960_c1_seq1	3.98354	1.06337	1.3156e-05	0.000231505	0.14	2.57
Up	comp123771_c0_seq2	3.98354	1.06337	1.3156e-05	0.000231505	0.16	2.96
Up	comp129216_c2_seq1	3.98354	1.06337	1.3156e-05	0.000231505	0.26	4.39
Down	comp127146_c1_seq3	-3.4589	1.68618	1.31589e-05	0.000231505	5.98	0.68
Down	comp142355_c0_seq1	-3.21336	3.44349	1.3183e-05	0.000231745	11.01	1.42
Up	comp141881_c1_seq5	3.12116	5.03329	1.31836e-05	0.000231745	6.69	64.42
Down	comp121720_c0_seq1	-3.24563	2.91621	1.32165e-05	0.000232227	16.72	2.11
Down	comp121200_c0_seq1	-4.46537	0.481864	1.34086e-05	0.000235404	2.28	0.12
Down	comp122119_c0_seq2	-4.06618	0.502277	1.34086e-05	0.000235404	2.81	0.21
Up	comp127398_c0_seq2	5.12537	0.0394044	1.34468e-05	0.000235583	0.16	1.37
Up	comp127997_c0_seq1	5.12537	0.0394044	1.34468e-05	0.000235583	0.08	3.52
Up	comp137906_c0_seq3	5.12537	0.0394044	1.34468e-05	0.000235583	0.03	0.9
Up	comp128639_c0_seq9	5.12537	0.0394044	1.34468e-05	0.000235583	0.06	2.05
Up	comp146656_c0_seq2	5.12537	0.0394044	1.34468e-05	0.000235583	0.06	2.58
Up	comp128925_c0_seq2	4.37062	0.735472	1.34873e-05	0.000236096	0.36	3.42
Down	comp131166_c0_seq2	-3.94296	0.692661	1.34873e-05	0.000236096	1.97	0.12
Up	comp120722_c0_seq1	3.2389	3.16824	1.35653e-05	0.000237362	1.6	18.18
Up	comp134757_c1_seq6	3.7502	1.30802	1.36213e-05	0.000238242	0.4	7.86
Down	comp145747_c2_seq3	-3.23447	3.14856	1.38494e-05	0.000242131	12.02	1.46
Up	comp148536_c0_seq2	3.34078	2.58798	1.41338e-05	0.000247	0.28	2.99
Up	comp142567_c0_seq4	3.11707	4.79701	1.42161e-05	0.000248335	4.41	21.4
Down	comp140024_c1_seq2	-3.10484	4.92693	1.42313e-05	0.000248497	36.64	5.12
Down	comp131448_c0_seq1	-3.19771	3.2667	1.42929e-05	0.000249394	15.69	2.05
Down	comp67668_c0_seq1	-3.43704	1.76399	1.43001e-05	0.000249394	23.71	2.61
[truncated: 790 more rows]

## Sheet: T1vsT22
Type	id	logFC	logCPM	PValue	FDR	T1	T22
Up	comp144332_c0_seq1	12.8033	14.3173	7.32272e-34	1.70073e-29	4.46	27285.1
Up	comp142914_c1_seq2	12.8336	13.1538	9.65973e-34	1.70073e-29	9.66	53629.4
Up	comp115246_c0_seq1	13.2937	10.6936	1.29718e-33	1.70073e-29	0.13	977.32
Up	comp127541_c1_seq2	14.4223	9.72382	1.62322e-33	1.70073e-29	0.43	7038.6
Up	comp121851_c0_seq1	12.9137	10.8377	7.05876e-33	4.85955e-29	0.9	5224.46
Up	comp61766_c0_seq1	12.5949	12.1661	7.16532e-33	4.85955e-29	1.12	5221.89
Up	comp117085_c0_seq1	12.6798	11.4817	8.11663e-33	4.85955e-29	2.5	12239.2
Up	comp131107_c2_seq1	12.4858	12.652	1.09715e-32	5.74771e-29	25.26	104992
Up	comp136134_c0_seq1	12.8574	10.0901	3.77785e-32	1.75922e-28	0.28	1756.88
Up	comp131461_c0_seq3	12.1041	13.5043	9.73812e-32	3.71022e-28	1.96	6505.28
Up	comp149568_c1_seq1	12.2013	11.8411	1.06975e-31	3.73609e-28	2.34	8264.52
Up	comp127541_c0_seq1	12.9562	9.52492	2.92853e-31	9.44112e-28	0.15	950.1
Up	comp129069_c0_seq2	12.3277	10.1376	4.92748e-31	1.42403e-27	0.51	2000.74
Up	comp144729_c5_seq1	12.6194	9.44498	5.09675e-31	1.42403e-27	0.21	1029.04
Up	comp115164_c0_seq1	12.5297	9.57313	5.59137e-31	1.46459e-27	0.68	3041.98
Up	comp141462_c0_seq2	13.4935	8.79519	1.01041e-30	2.49097e-27	0.07	635.79
Up	comp108374_c0_seq1	12.2963	9.52914	1.84127e-30	4.28709e-27	0.65	2481.36
Up	comp142891_c0_seq1	13.3128	8.61445	3.53425e-30	7.79582e-27	0.04	287.77
Up	comp117446_c0_seq1	12.9026	8.75899	5.62491e-30	1.1787e-26	0.06	379.93
Up	comp136650_c0_seq1	12.1613	8.98698	1.21706e-29	2.31851e-26	0.15	518.61
Down	comp138451_c0_seq1	-13.5556	8.10506	2.01365e-29	3.36834e-26	303.72	0.02
Up	comp136145_c2_seq1	13.0589	8.3606	2.05044e-29	3.36834e-26	0.1	681.89
Up	comp61666_c0_seq1	12.3414	8.91024	2.06971e-29	3.36834e-26	0.39	1558.33
Up	comp120918_c0_seq6	13.7103	8.09918	2.08964e-29	3.36834e-26	0.05	512.78
Up	comp128512_c0_seq1	12.3298	8.8986	2.24426e-29	3.48359e-26	0.47	1858.7
Up	comp120993_c0_seq1	11.306	11.7846	3.29115e-29	4.92615e-26	10.35	19402.8
Down	comp144528_c0_seq2	-12.7829	8.25458	4.28447e-29	6.19179e-26	243.55	0.02
Up	comp121040_c0_seq1	11.3275	10.4014	7.80556e-29	1.09044e-25	1.06	2054.22
Down	comp130242_c0_seq1	-13.3438	7.89336	8.72543e-29	1.17272e-25	268.8	0.02
Up	comp139454_c2_seq1	13.5002	7.88903	8.95422e-29	1.17272e-25	0.04	406.84
Down	comp140000_c2_seq2	-11.8453	9.06611	1.02505e-28	1.26353e-25	483.43	0.1
Down	comp140687_c1_seq2	-12.0711	8.50237	1.16696e-28	1.39736e-25	647.02	0.11
Down	comp132796_c0_seq5	-13.2113	7.76091	2.1835e-28	2.54196e-25	82.39	0.01
Up	comp136701_c0_seq1	11.5432	8.77622	3.39097e-28	3.84096e-25	0.13	306.75
Down	comp131581_c1_seq1	-13.1405	7.69014	3.5639e-28	3.9306e-25	590.31	0.03
Down	comp139721_c0_seq1	-13.1334	7.68306	3.74439e-28	4.02378e-25	215.23	0.02
Up	comp61840_c0_seq1	10.9953	10.6016	4.5941e-28	4.81347e-25	3.66	5585.26
Down	comp137439_c0_seq2	-12.2811	7.7531	1.382e-27	1.41267e-24	413.54	0.06
Up	comp120993_c1_seq1	12.3701	7.67203	2.41301e-27	2.35185e-24	2.4	9592.48
Down	comp146712_c2_seq7	-11.47	8.21527	2.55696e-27	2.43551e-24	639.6	0.17
Up	comp130975_c0_seq1	11.019	9.04948	2.99887e-27	2.79295e-24	0.25	423.38
Up	comp137500_c0_seq3	11.9619	7.81858	3.78705e-27	3.45033e-24	0.06	158.75
Up	comp129569_c0_seq3	11.304	8.13	4.60139e-27	4.10307e-24	0.2	336.33
Up	comp147432_c0_seq1	10.8475	9.38856	5.00792e-27	4.37254e-24	0.15	288.28
Up	comp124327_c0_seq1	11.9124	7.76911	5.33396e-27	4.56217e-24	0.07	196.89
Up	comp126898_c0_seq1	11.9009	7.75756	5.77536e-27	4.8409e-24	0.23	316.87
Down	comp146510_c0_seq1	-11.0828	8.66129	7.14342e-27	5.78872e-24	1144.98	0.39
Down	comp138318_c4_seq2	-12.7063	7.25636	7.18237e-27	5.78872e-24	147.83	0.01
Up	comp146718_c0_seq5	11.0029	8.55339	7.53249e-27	5.95635e-24	0.23	259.65
Down	comp136605_c0_seq1	-11.1271	8.53795	8.39513e-27	6.51556e-24	385.21	0.13
Down	comp146357_c0_seq5	-11.6245	7.65481	1.1817e-26	8.84376e-24	261.26	0.06
Up	comp127234_c0_seq2	11.1298	7.95586	1.53599e-26	1.12936e-23	0.34	432.01
Up	comp130179_c0_seq1	12.7043	7.09339	2.2079e-26	1.5954e-23	0.03	159.55
Up	comp133122_c0_seq1	10.4	10.1059	2.73948e-26	1.94596e-23	0.89	907.2
Up	comp121152_c0_seq1	12.6573	7.04638	3.05303e-26	2.13254e-23	0.07	391.48
Down	comp147515_c1_seq3	-12.4941	7.04438	3.11575e-26	2.14067e-23	254.46	0.03
Down	comp146891_c1_seq1	-11.4796	7.51012	3.21957e-26	2.17632e-23	221.37	0.06
Down	comp149051_c1_seq1	-10.9646	8.18598	4.55115e-26	2.98029e-23	295.63	0.11
Down	comp140054_c1_seq1	-11.0451	7.79069	4.83778e-26	3.09515e-23	304.58	0.11
Up	comp122091_c0_seq1	10.3977	9.47213	4.87425e-26	3.09515e-23	1.09	1106.5
Down	comp135123_c0_seq1	-12.395	6.94534	6.18745e-26	3.87039e-23	197.53	0.03
Down	comp133904_c1_seq2	-10.8294	8.2405	6.5858e-26	4.05898e-23	521.09	0.21
Up	comp141233_c1_seq11	11.3273	7.58383	6.72607e-26	4.08536e-23	0.07	337.26
Up	comp108615_c0_seq1	10.5768	8.26329	1.12188e-25	6.62223e-23	0.64	741.99
Down	comp146253_c2_seq1	-11.0739	7.50598	1.1584e-25	6.74283e-23	148.75	0.05
Up	comp148868_c0_seq2	11.439	7.29586	1.41053e-25	8.09796e-23	0.08	177.23
Up	comp117434_c0_seq1	11.7119	7.01407	2.29014e-25	1.29702e-22	0.27	710.8
Down	comp142701_c1_seq2	-11.4374	6.91028	4.72628e-25	2.6063e-22	136.06	0.03
Up	comp148254_c1_seq1	10.8501	7.41958	6.28103e-25	3.41868e-22	0.03	39.58
Up	comp117691_c0_seq1	12.2094	6.59863	6.75165e-25	3.62771e-22	0.03	130.57
Down	comp138223_c0_seq1	-11.3823	6.85531	6.91437e-25	3.66812e-22	163.49	0.04
Up	comp148062_c1_seq1	12.2011	6.59038	7.15138e-25	3.74643e-22	0.04	183.59
Up	comp147848_c1_seq1	9.9535	9.37835	8.52843e-25	4.41267e-22	1.01	1461.29
Up	comp134077_c0_seq4	10.8014	7.37085	8.80066e-25	4.46964e-22	0.18	252.4
Up	comp127971_c5_seq1	10.8005	7.36995	8.85182e-25	4.46964e-22	0.49	667.94
Up	comp108160_c0_seq1	10.1144	8.42318	1.06307e-24	5.30395e-22	2.46	1876.76
Down	comp141318_c2_seq1	-9.95548	8.67649	1.53777e-24	7.49394e-22	433.02	0.32
Up	comp133034_c0_seq1	10.1699	7.85678	1.86931e-24	8.9026e-22	0.56	491.09
Down	comp141749_c0_seq2	-11.2307	6.70386	1.9706e-24	9.27953e-22	218.64	0.06
Up	comp143117_c2_seq1	9.77184	9.30897	2.23681e-24	1.03016e-21	1.67	1095.93
Down	comp141983_c1_seq2	-10.8134	6.84473	3.21932e-24	1.43534e-21	255.03	0.1
Up	comp122276_c0_seq2	11.9674	6.35683	3.59781e-24	1.5872e-21	0.1	310.63
Up	comp139060_c0_seq5	9.86863	8.33698	4.76516e-24	2.05884e-21	0.51	371.42
Up	comp126553_c1_seq1	10.2051	7.24978	5.42235e-24	2.28925e-21	1.25	1105.09
Up	comp132846_c1_seq1	11.2526	6.555	5.47655e-24	2.28925e-21	0.09	184.06
Down	comp146479_c2_seq1	-11.7452	6.29652	5.51692e-24	2.28925e-21	206.09	0.04
Up	comp132690_c0_seq2	10.0772	7.31126	8.59576e-24	3.53185e-21	0.46	375.93
Up	comp136985_c1_seq1	10.6236	6.88062	8.71605e-24	3.5465e-21	0.16	190.59
Down	comp118612_c0_seq1	-11.6727	6.22414	9.09872e-24	3.66661e-21	139.24	0.03
Up	comp126551_c0_seq6	11.8088	6.19827	1.07367e-23	4.24506e-21	0.06	196.06
Up	comp125613_c2_seq1	10.103	7.14775	1.09862e-23	4.26576e-21	0.17	144.4
Down	comp141983_c0_seq1	-10.4152	6.84815	1.09926e-23	4.26576e-21	211.38	0.11
Up	comp118810_c0_seq1	9.37166	13.4624	1.17293e-23	4.46885e-21	181.93	89515.2
Up	comp142570_c0_seq1	11.7655	6.15502	1.44805e-23	5.46738e-21	0.01	41.08
Down	comp147537_c0_seq3	-10.5931	6.6248	1.47539e-23	5.52087e-21	188.34	0.16
Down	comp141685_c0_seq1	-10.9301	6.40383	1.57203e-23	5.83043e-21	145.32	0.08
Down	comp143475_c0_seq2	-11.5823	6.13391	1.69436e-23	6.22901e-21	80.57	0.02
Up	comp133547_c0_seq6	10.1044	6.93125	1.843e-23	6.71652e-21	0.09	75.59
Down	comp144461_c1_seq1	-9.99681	7.409	2.08038e-23	7.51628e-21	354.79	0.25
Up	comp133747_c1_seq1	11.7106	6.10015	2.1189e-23	7.59002e-21	0.11	287.55
Down	comp129722_c1_seq2	-10.8493	6.32316	2.74256e-23	9.49921e-21	204.22	0.11
Up	comp128639_c0_seq9	11.6562	6.04579	3.08433e-23	1.05954e-20	0.06	129.37
Down	comp138717_c0_seq3	-9.73809	7.60417	3.76399e-23	1.28251e-20	267.27	0.2
Up	comp138190_c0_seq1	10.9623	6.26498	4.05338e-23	1.36998e-20	0.05	85.43
Up	comp136650_c1_seq1	9.32955	8.97129	4.58955e-23	1.50272e-20	0.46	223.34
Up	comp122638_c0_seq1	10.3045	6.56181	7.88422e-23	2.48442e-20	0.16	159.95
Up	comp127175_c0_seq4	10.8584	6.16117	8.3052e-23	2.59754e-20	0.08	203.6
Down	comp128255_c0_seq2	-9.37625	8.09818	8.41723e-23	2.61308e-20	719.5	0.68
Up	comp137664_c1_seq23	10.5096	6.36715	8.66952e-23	2.6663e-20	0.1	82.51
Up	comp132936_c0_seq12	10.8514	6.15414	8.71591e-23	2.6663e-20	0.04	44.15
Down	comp145602_c0_seq1	-9.24013	8.80629	9.17739e-23	2.78713e-20	424.07	0.49
Down	comp147006_c2_seq1	-10.0957	6.52935	9.96152e-23	2.98205e-20	102.79	0.07
Up	comp118847_c0_seq1	11.4755	5.86518	1.07152e-22	3.18492e-20	0.03	81.86
Down	comp132787_c0_seq1	-9.82786	7.05084	1.17513e-22	3.46301e-20	162.83	0.13
Up	comp133796_c0_seq1	9.81946	6.64667	1.31593e-22	3.8299e-20	0.15	101.33
Up	comp100732_c0_seq1	10.7747	6.07755	1.48063e-22	4.22131e-20	0.06	87.08
Down	comp134331_c0_seq1	-11.2526	5.80491	1.64598e-22	4.62975e-20	93.92	0.03
Up	comp136978_c0_seq5	10.7393	6.04216	1.88955e-22	5.2794e-20	0.04	51.91
Down	comp147971_c4_seq1	-9.97738	6.41127	2.25517e-22	6.25923e-20	144.6	0.11
Down	comp146719_c2_seq2	-9.21496	8.19874	2.39789e-22	6.61156e-20	448.97	0.41
Up	comp136573_c1_seq2	9.47846	7.03043	2.84135e-22	7.73254e-20	0.67	321.12
Down	comp123741_c0_seq1	-10.1527	6.18538	3.07869e-22	8.32439e-20	422.35	0.25
Up	comp121136_c0_seq2	9.65035	6.4778	4.22693e-22	1.12121e-19	0.62	381.54
Down	comp144001_c0_seq4	-9.40028	7.13116	5.41638e-22	1.40994e-19	308.04	0.27
Up	comp101437_c0_seq1	11.2206	5.61056	6.213e-22	1.59747e-19	0.05	105.58
Up	comp148188_c0_seq3	11.2066	5.5966	6.82785e-22	1.73913e-19	0.01	65.44
Up	comp148892_c1_seq1	9.01593	8.09214	6.84696e-22	1.73913e-19	0.32	154.54
Down	comp142608_c1_seq2	-9.99753	6.0306	8.9678e-22	2.23715e-19	106.03	0.12
Down	comp132811_c1_seq3	-8.92151	8.52774	9.8857e-22	2.45154e-19	593.87	0.93
Up	comp134391_c0_seq1	8.98829	7.79293	1.00744e-21	2.48362e-19	0.4	266.75
Up	comp119464_c0_seq4	9.93065	6.18845	1.03909e-21	2.54669e-19	0.18	145.09
Up	comp130724_c0_seq1	11.127	5.51698	1.18115e-21	2.84495e-19	0.03	54.31
Down	comp132392_c0_seq1	-9.55474	6.30297	1.42662e-21	3.3772e-19	225.27	0.14
Up	comp129003_c0_seq1	9.20791	6.89611	1.43436e-21	3.3772e-19	0.4	181.6
Down	comp146212_c0_seq1	-9.38231	6.79578	1.44539e-21	3.38414e-19	94.92	0.1
Down	comp149429_c1_seq2	-10.2663	5.74162	1.52553e-21	3.55195e-19	22.1	0.01
Down	comp133260_c0_seq1	-9.36624	6.77975	1.6151e-21	3.69883e-19	137.44	0.14
Down	comp139298_c0_seq1	-9.18209	7.04937	1.74595e-21	3.97677e-19	213.73	0.27
Down	comp142323_c1_seq1	-10.2392	5.71459	1.8408e-21	4.14774e-19	52.3	0.03
Up	comp137101_c0_seq1	8.85676	8.07469	1.87699e-21	4.20667e-19	1.14	396.56
Up	comp139365_c3_seq1	10.0538	5.91189	2.00647e-21	4.47293e-19	0.16	129.1
Up	comp111851_c0_seq1	8.75563	8.36467	2.43908e-21	5.3801e-19	1.73	563.45
Down	comp143876_c0_seq3	-8.72912	8.6799	2.52404e-21	5.53836e-19	403.88	0.8
Down	comp131595_c0_seq1	-10.1714	5.64706	2.93517e-21	6.34088e-19	52.87	0.03
Down	comp149334_c3_seq3	-10.1673	5.64289	3.02642e-21	6.50447e-19	76.46	0.04
Down	comp129992_c0_seq2	-10.7997	5.35337	3.7247e-21	7.88394e-19	161.6	0.04
Up	comp140118_c1_seq6	9.24688	6.29289	4.03492e-21	8.47206e-19	0.23	111.84
Down	comp147342_c1_seq1	-9.77874	5.81247	4.04298e-21	8.47206e-19	65.88	0.06
Up	comp127426_c0_seq1	10.9413	5.33153	4.25e-21	8.81769e-19	0.09	140.52
Up	comp135506_c0_seq1	10.9228	5.31309	4.81149e-21	9.88477e-19	0.02	61.77
Up	comp139746_c0_seq3	8.74134	7.54653	5.52835e-21	1.12472e-18	0.36	121.36
Up	comp142951_c1_seq3	9.9039	5.76223	5.63806e-21	1.1415e-18	0.07	66.73
Down	comp129729_c0_seq1	-8.81594	7.2196	6.98458e-21	1.38732e-18	185.37	0.31
Up	comp115062_c0_seq1	8.43991	11.2041	7.91656e-21	1.55184e-18	33.7	8901.67
Down	comp141581_c0_seq2	-9.6811	5.71515	7.924e-21	1.55184e-18	33.08	0.03
Down	comp144354_c1_seq4	-9.66307	5.69719	8.97621e-21	1.74973e-18	197.61	0.22
Down	comp137854_c1_seq1	-9.4419	5.87734	9.0306e-21	1.75219e-18	61.68	0.06
Up	comp126389_c0_seq1	9.12001	6.16628	9.67401e-21	1.86838e-18	0.18	266.99
Up	comp133799_c0_seq1	10.814	5.20443	1.01616e-20	1.95355e-18	0.04	65.82
Up	comp133085_c0_seq1	8.59478	7.90046	1.08437e-20	2.07515e-18	1.5	435.44
Up	comp131315_c0_seq3	10.1352	5.43877	1.21189e-20	2.2982e-18	0.05	97.8
Down	comp142734_c2_seq2	-9.069	6.48337	1.25027e-20	2.36031e-18	154.62	0.2
Down	comp142701_c0_seq1	-10.6107	5.16508	1.36359e-20	2.5627e-18	152.38	0.07
Down	comp142391_c0_seq6	-9.93508	5.41153	1.49376e-20	2.79479e-18	393.69	0.11
Up	comp146174_c0_seq1	8.44589	8.52012	1.52489e-20	2.84037e-18	2.01	531.02
Up	comp143218_c0_seq3	10.1007	5.40434	1.53466e-20	2.8459e-18	0.03	49.11
Up	comp133710_c0_seq1	10.0986	5.40225	1.55557e-20	2.8596e-18	0.03	28.82
Down	comp139920_c1_seq2	-9.03741	6.45187	1.55569e-20	2.8596e-18	267.37	0.29
Down	comp133745_c0_seq1	-10.5753	5.1298	1.73824e-20	3.16186e-18	131.52	0.06
Down	comp131906_c0_seq1	-10.5738	5.12831	1.75734e-20	3.17458e-18	46.94	0.04
Down	comp137841_c1_seq1	-8.83736	6.70566	1.8775e-20	3.37708e-18	144.54	0.23
Down	comp114584_c0_seq1	-10.5633	5.11784	1.89767e-20	3.39878e-18	105.56	0.05
Up	comp147055_c3_seq1	9.09641	5.92489	1.92434e-20	3.41734e-18	0.95	390.25
Down	comp133341_c0_seq1	-10.5595	5.11408	1.94e-20	3.4306e-18	300.33	0.13
Down	comp143127_c0_seq1	-8.37896	8.90412	2.20244e-20	3.87833e-18	503.23	1.13
Up	comp149004_c0_seq9	9.70198	5.56064	2.25976e-20	3.96262e-18	0.02	18.49
Down	comp148916_c2_seq2	-9.52017	5.55482	2.40163e-20	4.17645e-18	100.72	0.1
Down	comp124902_c0_seq1	-10.5041	5.05888	2.84434e-20	4.90561e-18	91.73	0.04
Up	comp141885_c1_seq1	10.6585	5.04908	2.96111e-20	5.08608e-18	0.03	41.13
Down	comp128211_c0_seq1	-8.28961	9.14465	3.46499e-20	5.85555e-18	844.04	2.14
Up	comp138433_c0_seq1	9.98146	5.28527	3.49074e-20	5.87538e-18	0.06	51.39
Down	comp115462_c0_seq1	-9.10232	6.10908	3.50492e-20	5.87565e-18	253.94	0.34
Up	comp125572_c0_seq1	9.40155	5.66022	3.96247e-20	6.56391e-18	0.14	71.83
Up	comp128378_c2_seq6	10.6058	4.99643	4.25959e-20	7.02833e-18	0.06	92.79
Up	comp121900_c0_seq1	8.97349	5.80227	4.47374e-20	7.34648e-18	0.35	134.32
Down	comp140475_c1_seq2	-10.4366	4.99169	4.52256e-20	7.35837e-18	28.33	0.01
Up	comp140597_c0_seq2	9.60079	5.45963	4.52985e-20	7.35837e-18	0.08	36.12
Up	comp145197_c0_seq14	9.59338	5.45224	4.77258e-20	7.72273e-18	0.08	87.78
Up	comp147879_c1_seq1	8.39639	7.42377	5.07128e-20	8.17451e-18	0.57	144.81
Up	comp140840_c0_seq44	9.58389	5.44277	5.09632e-20	8.1834e-18	0.15	61.21
Up	comp127171_c0_seq1	9.36303	5.62178	5.17995e-20	8.28594e-18	0.29	149.82
Up	comp128657_c2_seq10	8.42073	7.16577	5.28217e-20	8.41734e-18	2.63	402.45
Up	comp143294_c0_seq1	9.90998	5.21391	5.70676e-20	9.05947e-18	0.11	84.99
Down	comp147273_c0_seq1	-10.3957	4.951	5.98561e-20	9.4663e-18	140.93	0.07
Up	comp134873_c0_seq17	10.5394	4.93021	6.73595e-20	1.06129e-17	0.06	28.44
Down	comp131385_c0_seq1	-8.4098	7.33477	6.80654e-20	1.0684e-17	159.26	0.35
Up	comp133583_c0_seq1	8.1251	10.4272	7.23791e-20	1.12766e-17	10.71	2242.04
Up	comp124215_c0_seq2	10.5219	4.91268	7.59105e-20	1.17395e-17	0.07	53.44
Down	comp146508_c0_seq1	-9.3497	5.38504	7.73181e-20	1.19132e-17	39.2	0.04
Up	comp126281_c0_seq2	8.15054	9.28483	8.169e-20	1.25408e-17	1.52	716.4
Up	comp136098_c0_seq1	8.41976	7.10105	8.2494e-20	1.2618e-17	0.2	51.58
Up	comp148631_c1_seq11	10.5031	4.89394	8.62214e-20	1.31401e-17	0.02	26.35
Up	comp138079_c0_seq1	8.44542	6.91655	8.74673e-20	1.32817e-17	0.53	137.61
Up	comp126573_c0_seq2	10.4961	4.88698	9.01867e-20	1.36452e-17	0.06	116.29
Up	comp144436_c0_seq2	9.11672	5.68848	9.7566e-20	1.46559e-17	0.12	70.84
Up	comp141895_c1_seq1	8.5192	6.33313	1.33115e-19	1.96438e-17	0.44	127.84
Up	comp140405_c0_seq2	9.22313	5.48218	1.35307e-19	1.98972e-17	0.08	34.96
Up	comp132884_c2_seq2	9.42372	5.28291	1.52886e-19	2.20947e-17	0.11	51.27
Up	comp143117_c1_seq3	8.07662	8.57862	1.62193e-19	2.31996e-17	6.72	1346.41
Down	comp144319_c0_seq1	-10.2489	4.80487	1.63817e-19	2.33522e-17	48.29	0.03
Down	comp141062_c0_seq11	-8.87734	5.88497	1.64703e-19	2.33633e-17	64.08	0.18
Down	comp134712_c0_seq1	-8.86287	5.6136	1.66793e-19	2.35363e-17	66.23	0.1
Up	comp100378_c0_seq2	8.02715	9.23164	1.77555e-19	2.49709e-17	10.96	2109.62
Up	comp139596_c2_seq2	7.97436	11.4699	1.84769e-19	2.58122e-17	34.86	13113.8
Up	comp95426_c0_seq1	10.3883	4.77933	1.89293e-19	2.63564e-17	0.06	70.15
Down	comp147693_c0_seq3	-9.2187	5.25464	1.90116e-19	2.63833e-17	25.35	0.04
Down	comp149102_c1_seq1	-9.21664	5.25259	1.92996e-19	2.66946e-17	76.77	0.1
Down	comp147308_c1_seq1	-9.55647	5.03455	2.00862e-19	2.76005e-17	71.85	0.08
Up	comp132195_c0_seq2	9.00959	5.5816	2.03978e-19	2.7937e-17	0.13	51.3
Down	comp148105_c1_seq2	-8.9872	5.42448	2.05639e-19	2.80728e-17	75.24	0.11
Up	comp136220_c0_seq1	9.37976	5.23905	2.07085e-19	2.81783e-17	0.08	63.29
Up	comp84003_c0_seq2	10.3732	4.7642	2.10154e-19	2.85034e-17	0.1	81.14
Up	comp131977_c2_seq9	10.3721	4.76312	2.11632e-19	2.86113e-17	0.07	46.64
Up	comp118412_c0_seq1	8.73163	5.56105	2.35699e-19	3.16608e-17	0.28	93.43
Up	comp145196_c0_seq1	8.54076	5.94499	2.4175e-19	3.23697e-17	0.17	119.94
Down	comp146253_c1_seq1	-10.1857	4.742	2.52568e-19	3.37105e-17	80.11	0.05
Up	comp134827_c0_seq1	9.67894	4.98332	2.78257e-19	3.68728e-17	0.08	59.62
Down	comp145766_c0_seq1	-8.55027	6.13392	2.78899e-19	3.68728e-17	34.69	0.07
Down	comp144628_c0_seq4	-8.68913	5.91556	2.99187e-19	3.91842e-17	71.31	0.17
Up	comp123949_c0_seq1	8.45156	6.00591	3.34805e-19	4.33076e-17	0.45	124.02
Down	comp149051_c0_seq1	-7.95784	8.78102	3.48948e-19	4.48601e-17	374.14	1.13
Up	comp131611_c0_seq1	10.2984	4.68954	3.50049e-19	4.48641e-17	0.04	43.36
Up	comp134344_c2_seq1	9.30254	5.162	3.51436e-19	4.49045e-17	0.1	48.76
Up	comp138361_c0_seq1	10.2938	4.68496	3.63219e-19	4.59894e-17	0.02	22.43
Up	comp146310_c0_seq1	8.58824	5.63589	3.73897e-19	4.71988e-17	0.09	25.89
Down	comp135644_c0_seq1	-8.13407	7.17976	3.75585e-19	4.72695e-17	329.09	0.87
Down	comp146436_c0_seq1	-8.89471	5.33243	3.87723e-19	4.86511e-17	36.12	0.06
Up	comp125900_c0_seq1	8.067	7.41605	4.00571e-19	4.99641e-17	1.04	210.19
Up	comp149600_c0_seq1	8.57748	5.62517	4.023e-19	5.00308e-17	0.38	111.73
Down	comp132756_c1_seq7	-9.44266	4.92132	4.39012e-19	5.44349e-17	47.79	0.04
Down	comp126765_c2_seq8	-9.09343	5.12999	4.47898e-19	5.521e-17	74.49	0.09
Down	comp139589_c0_seq2	-8.70665	5.45813	4.86821e-19	5.98319e-17	29.99	0.05
Down	comp146923_c0_seq4	-8.12494	6.77724	5.26162e-19	6.4478e-17	64.29	0.17
Up	comp133645_c0_seq2	10.2375	4.62881	5.33639e-19	6.52035e-17	0.05	50.79
Up	comp128139_c0_seq1	9.02177	5.28131	5.38194e-19	6.53789e-17	0.14	55.32
Up	comp127597_c0_seq2	8.26263	6.29747	5.50702e-19	6.67049e-17	0.61	143.64
Down	comp135318_c0_seq1	-10.0664	4.62335	5.7202e-19	6.88889e-17	97.77	0.13
Up	comp139803_c0_seq2	10.2231	4.61442	5.8548e-19	7.03079e-17	0.01	13.41
Down	comp146942_c2_seq1	-9.05401	5.09077	5.87295e-19	7.03243e-17	54.44	0.07
Down	comp137037_c0_seq2	-9.0517	5.08848	5.97263e-19	7.13142e-17	39.91	0.04
Up	comp144574_c0_seq1	8.40586	5.81052	6.09966e-19	7.26241e-17	0.14	37.02
Down	comp142288_c2_seq1	-8.32898	6.19929	6.19685e-19	7.35722e-17	266.13	0.61
Up	comp139677_c0_seq1	9.56012	4.86475	6.28896e-19	7.44549e-17	0.03	64.87
Down	comp145194_c0_seq1	-9.38536	4.86433	6.4982e-19	7.67154e-17	15.43	0.02
Down	comp149334_c1_seq1	-8.6625	5.41421	6.60197e-19	7.77215e-17	71.35	0.13
Down	comp138860_c1_seq1	-9.38086	4.85985	6.67111e-19	7.83155e-17	69.34	0.07
Up	comp139981_c0_seq4	8.83022	5.4027	6.99935e-19	8.19393e-17	0.08	27.98
Down	comp148694_c1_seq1	-9.3627	4.84179	7.56459e-19	8.80644e-17	38.03	0.04
Up	comp145927_c0_seq1	7.902	7.73552	8.11558e-19	9.3698e-17	1.11	200.39
Up	comp122103_c0_seq1	10.1752	4.56665	8.15555e-19	9.39009e-17	0.04	43.55
Up	comp124043_c0_seq2	9.5137	4.81843	8.64961e-19	9.93165e-17	0.1	56.19
Up	comp128078_c0_seq1	8.21529	6.14446	8.95843e-19	1.02302e-16	0.47	105.7
Up	comp139068_c0_seq8	10.145	4.53645	9.98744e-19	1.13435e-16	0.03	21.54
Up	comp133649_c0_seq2	9.49045	4.79524	1.01139e-18	1.1456e-16	0.06	60.52
Up	comp136614_c0_seq4	7.71346	13.05	1.02446e-18	1.15729e-16	148.31	24856
Up	comp132470_c0_seq1	10.1386	4.53008	1.04916e-18	1.179e-16	0.06	55.12
Up	comp140320_c0_seq7	8.77095	5.34361	1.04932e-18	1.179e-16	0.09	68.52
Down	comp147523_c1_seq3	-8.50489	5.73217	1.05994e-18	1.18539e-16	56.12	0.1
Up	comp138207_c0_seq1	8.24785	5.93864	1.06066e-18	1.18539e-16	0.22	53.42
Up	comp139440_c0_seq1	8.05655	6.67243	1.07652e-18	1.19992e-16	0.59	119.44
Up	comp124665_c0_seq1	8.32166	5.72662	1.08699e-18	1.20838e-16	0.71	167.45
Down	comp142562_c4_seq3	-8.10644	6.42056	1.09678e-18	1.21283e-16	128.44	0.35
Down	comp134897_c0_seq3	-8.01977	6.88265	1.10269e-18	1.21615e-16	380.37	1.17
Down	comp126208_c0_seq2	-9.96626	4.5238	1.13012e-18	1.24313e-16	76.8	0.05
Up	comp142342_c0_seq1	10.1244	4.51596	1.14902e-18	1.26062e-16	0.02	20
Down	comp130927_c2_seq1	-8.59355	5.60246	1.15621e-18	1.26519e-16	131.95	0.65
Down	comp125699_c0_seq1	-8.95294	4.99026	1.17835e-18	1.28606e-16	82.17	0.12
Down	comp135556_c0_seq1	-9.95826	4.51585	1.19784e-18	1.30225e-16	80.51	0.06
Up	comp120811_c0_seq3	9.4603	4.76516	1.24491e-18	1.34818e-16	0.19	93.65
Down	comp145280_c1_seq7	-8.93218	4.96962	1.35432e-18	1.45912e-16	35.27	0.09
Up	comp140739_c0_seq1	9.10447	4.96443	1.3626e-18	1.46427e-16	0.07	29.72
Down	comp143838_c1_seq1	-7.80127	7.72454	1.54812e-18	1.65515e-16	169.05	0.57
Up	comp147632_c1_seq1	7.72626	8.54375	1.61676e-18	1.72414e-16	1.27	197.22
Down	comp139488_c2_seq2	-9.9105	4.46838	1.65283e-18	1.75368e-16	18.88	0.01
Down	comp131779_c0_seq1	-8.67016	5.1091	1.81014e-18	1.91215e-16	67.79	0.12
Down	comp140690_c0_seq2	-7.96403	6.53971	1.81132e-18	1.91215e-16	105.44	0.21
Down	comp141107_c0_seq3	-8.66788	5.10684	1.83029e-18	1.92733e-16	57.63	0.11
Up	comp131546_c0_seq2	8.02502	6.3384	1.91596e-18	2.00745e-16	0.21	43.33
Down	comp140823_c1_seq1	-7.67962	8.94757	2.0203e-18	2.11149e-16	2124.58	7.69
Down	comp141388_c1_seq1	-7.69602	8.56982	2.02872e-18	2.11502e-16	147.81	0.4
Up	comp128086_c0_seq1	9.38092	4.68597	2.15009e-18	2.23599e-16	0.14	76.81
Down	comp147055_c4_seq1	-7.90034	6.62724	2.18476e-18	2.26642e-16	263.42	0.82
Down	comp144636_c0_seq4	-8.09215	6.08771	2.35784e-18	2.43392e-16	102.48	0.34
Up	comp122443_c0_seq1	8.65171	5.22473	2.37444e-18	2.43904e-16	0.06	17.96
Up	comp126995_c0_seq3	8.79125	5.05144	2.61112e-18	2.66908e-16	0.22	33.05
Up	comp130124_c2_seq1	7.78354	7.25199	2.63246e-18	2.68434e-16	0.72	119.86
Down	comp145576_c0_seq1	-7.6269	9.03582	2.64088e-18	2.68639e-16	1462.22	4.61
Down	comp140772_c0_seq15	-9.83389	4.39226	2.80939e-18	2.85088e-16	33.64	0.02
Down	comp127196_c0_seq2	-8.82276	4.86086	2.85635e-18	2.89154e-16	100.43	0.16
Down	comp118767_c0_seq1	-7.82342	6.92689	2.91529e-18	2.94409e-16	451.19	1.48
Up	comp136913_c0_seq3	9.98476	4.37658	2.99435e-18	3.01667e-16	0.03	31.57
Down	comp147248_c0_seq1	-7.75666	7.15857	3.0771e-18	3.0926e-16	205.36	5.87
Down	comp141448_c0_seq1	-7.74129	7.18748	3.23518e-18	3.24369e-16	214.82	0.75
Up	comp139794_c0_seq1	8.9736	4.83392	3.34807e-18	3.34887e-16	0.1	38.18
Up	comp133273_c0_seq12	8.34251	5.17322	3.3962e-18	3.38893e-16	0.22	51.94
Down	comp146005_c0_seq1	-8.0356	6.03147	3.48146e-18	3.46575e-16	84.27	0.24
Down	comp148120_c1_seq2	-8.57199	5.01152	3.53554e-18	3.50295e-16	61.87	0.12
Down	comp138770_c1_seq2	-8.03159	6.02748	3.57436e-18	3.53305e-16	55.14	0.16
Down	comp142132_c0_seq1	-9.13346	4.61394	3.62876e-18	3.57109e-16	29.73	0.04
Up	comp138955_c0_seq2	7.73921	7.16954	3.63841e-18	3.57109e-16	1.09	153.7
Up	comp137699_c0_seq7	7.60343	8.43632	3.76099e-18	3.68279e-16	1.82	503.83
Down	comp129487_c0_seq1	-8.41965	5.42948	3.79676e-18	3.70914e-16	67.88	0.15
Up	comp136405_c0_seq2	8.1836	5.42187	3.95151e-18	3.84241e-16	0.39	73.3
Down	comp138142_c0_seq1	-9.11947	4.60004	3.98595e-18	3.86693e-16	35.56	0.05
Down	comp124271_c0_seq1	-8.05393	5.92567	4.08204e-18	3.951e-16	107.8	0.3
Up	comp107499_c0_seq2	7.58996	8.3319	4.10329e-18	3.96241e-16	4.66	671.81
Down	comp135845_c0_seq1	-7.71055	7.32129	4.11834e-18	3.9678e-16	272.89	0.97
Down	comp130086_c0_seq1	-7.6374	7.68148	4.22739e-18	4.06353e-16	374.6	1.41
Up	comp138978_c4_seq2	9.93256	4.3245	4.26374e-18	4.07976e-16	0.05	41.35
Up	comp142468_c4_seq1	7.90438	6.21828	4.37848e-18	4.16105e-16	0.3	54
Down	comp136476_c2_seq1	-9.76613	4.32496	4.42861e-18	4.19916e-16	46.83	0.05
Down	comp146736_c0_seq2	-7.87555	6.28319	4.4852e-18	4.23501e-16	73.66	2.03
Up	comp124239_c0_seq3	8.5585	5.13183	4.48663e-18	4.23501e-16	0.28	78.38
Up	comp132644_c0_seq2	8.92934	4.78979	4.54118e-18	4.27687e-16	0.11	122.8
Down	comp141953_c3_seq1	-8.38083	5.39089	4.94808e-18	4.62888e-16	209.18	0.47
Down	comp135531_c0_seq2	-9.74768	4.30665	5.01479e-18	4.68084e-16	58	0.05
Up	comp146245_c3_seq1	9.25488	4.56027	5.06027e-18	4.7128e-16	0.05	22.62
Down	comp140393_c2_seq1	-8.02124	5.89317	5.1156e-18	4.75376e-16	45.24	0.13
Up	comp135613_c0_seq1	8.91103	4.77154	5.14362e-18	4.76922e-16	0.11	42.87
Down	comp137415_c2_seq7	-8.18543	5.60367	5.41375e-18	5.00862e-16	300.06	0.62
Up	comp140733_c0_seq2	8.68476	4.94529	5.43094e-18	5.01345e-16	0.1	36
Up	comp130802_c0_seq1	7.73692	6.54569	5.52562e-18	5.08964e-16	0.88	142.12
Down	comp118839_c0_seq3	-9.73169	4.29076	5.63232e-18	5.16522e-16	125.56	0.26
Up	comp131758_c0_seq1	8.67802	4.93856	5.67147e-18	5.18976e-16	0.12	24.77
Down	comp142448_c0_seq1	-8.5012	4.94118	5.74232e-18	5.24315e-16	53.23	0.11
Down	comp145700_c0_seq1	-7.6407	7.36388	5.80618e-18	5.28993e-16	89.5	0.33
Up	comp143758_c0_seq1	8.25448	5.08554	6.21342e-18	5.63646e-16	0.14	31.71
Down	comp148085_c0_seq1	-8.48143	4.92155	6.58944e-18	5.96465e-16	32.7	0.07
Down	comp127041_c0_seq1	-7.98055	5.85272	6.74884e-18	6.08267e-16	81.24	0.24
Down	comp137729_c0_seq1	-8.23427	5.46302	6.77847e-18	6.09202e-16	46.19	0.11
Down	comp136476_c4_seq1	-9.70462	4.26389	6.78829e-18	6.09202e-16	75.13	0.06
Up	comp126553_c0_seq1	7.55551	7.77503	6.82023e-18	6.1076e-16	4.37	480.84
Down	comp138442_c0_seq1	-8.14997	5.56842	6.89954e-18	6.16545e-16	35.93	0.09
Up	comp124923_c1_seq1	8.16106	5.21027	6.98502e-18	6.21533e-16	1.02	220.31
Up	comp127338_c1_seq2	7.69476	6.5623	7.04886e-18	6.25885e-16	1.56	293.14
Down	comp145528_c0_seq2	-7.74154	6.39588	7.30683e-18	6.47419e-16	48.33	0.17
Up	comp137906_c0_seq3	9.84741	4.23957	7.65166e-18	6.74434e-16	0.03	15.28
Down	comp125357_c0_seq5	-8.31699	5.32742	7.66e-18	6.74434e-16	129.19	0.34
Up	comp147197_c1_seq1	7.45545	9.38758	7.70581e-18	6.75628e-16	11.84	440.22
Up	comp133499_c0_seq1	9.18813	4.49371	8.02633e-18	7.00799e-16	0.17	32.82
Down	comp142084_c0_seq1	-7.83824	6.05527	8.39254e-18	7.3125e-16	99.27	0.33
Down	comp149370_c0_seq1	-8.66263	4.70178	8.54059e-18	7.42606e-16	11.87	0.02
Up	comp126571_c2_seq14	7.40041	11.9972	8.80765e-18	7.64241e-16	94.03	12024.5
Down	comp136444_c0_seq1	-8.43482	4.87525	9.01535e-18	7.80647e-16	43.19	0.09
Up	comp129088_c0_seq1	8.60676	4.86755	9.25308e-18	7.99581e-16	0.14	43.07
Up	comp125911_c0_seq2	9.81894	4.21117	9.27632e-18	7.99939e-16	0.09	76.72
Down	comp144001_c1_seq1	-7.76802	6.1763	9.36023e-18	8.05095e-16	183.51	0.63
Down	comp145348_c0_seq1	-8.42945	4.86992	9.37452e-18	8.05095e-16	28.58	0.06
Up	comp141762_c0_seq2	9.16428	4.46994	9.43291e-18	8.08452e-16	0.15	25.77
Up	comp128053_c0_seq1	7.73796	6.35527	9.56339e-18	8.17963e-16	0.84	134.64
Up	comp130691_c0_seq1	9.80611	4.19836	1.01755e-17	8.66776e-16	0.03	21.25
Up	comp145797_c0_seq1	9.14682	4.45252	1.06427e-17	9.04742e-16	0.04	13.12
Down	comp145490_c0_seq3	-9.63465	4.19443	1.09412e-17	9.24484e-16	18.05	0.01
Down	comp148916_c0_seq1	-7.50046	7.68245	1.11123e-17	9.35171e-16	192.69	0.8
Up	comp113977_c0_seq1	9.7899	4.1822	1.12885e-17	9.48101e-16	0.04	31.9
Down	comp141582_c0_seq1	-9.62746	4.1873	1.1407e-17	9.56135e-16	33.89	0.03
Up	comp144233_c0_seq1	8.79249	4.65337	1.14989e-17	9.61914e-16	0.02	20.52
Down	comp133341_c1_seq1	-8.25701	5.26781	1.1569e-17	9.64048e-16	97.57	0.23
Up	comp143840_c0_seq1	7.77921	6.00697	1.15704e-17	9.64048e-16	0.38	60.08
Down	comp146081_c0_seq2	-7.68584	6.48387	1.21961e-17	1.01416e-15	66.15	0.27
Down	comp140959_c1_seq1	-8.06231	5.48129	1.25335e-17	1.04016e-15	150.35	0.41
Down	comp137758_c0_seq1	-7.99227	5.57888	1.27959e-17	1.05731e-15	66.52	0.19
Up	comp144846_c0_seq2	9.7669	4.15926	1.32176e-17	1.08469e-15	0.13	38.24
Up	comp128960_c1_seq1	8.40068	4.97457	1.3249e-17	1.08469e-15	0.14	34.84
Down	comp146944_c0_seq1	-8.94374	4.42554	1.32508e-17	1.08469e-15	13.03	0.02
Up	comp139370_c1_seq2	7.91465	5.47112	1.32513e-17	1.08469e-15	0.23	41.52
Up	comp149209_c0_seq1	7.43388	7.97539	1.33821e-17	1.09327e-15	0.53	128.89
Down	comp140895_c0_seq1	-8.37739	4.81822	1.34186e-17	1.09411e-15	43.31	0.09
Up	comp142163_c0_seq1	9.75859	4.15098	1.40885e-17	1.1465e-15	0.02	18.54
Up	comp134987_c0_seq5	9.75526	4.14765	1.43926e-17	1.16672e-15	0.03	15.12
Down	comp143085_c0_seq3	-8.58284	4.62256	1.47976e-17	1.19723e-15	23.71	0.04
Up	comp137936_c0_seq3	7.74278	5.97072	1.48464e-17	1.19887e-15	0.11	18.36
Up	comp140225_c0_seq1	7.8931	5.44967	1.53517e-17	1.23728e-15	0.2	35.56
Up	comp146095_c0_seq3	9.09029	4.39617	1.5563e-17	1.25191e-15	0.03	12.49
Down	comp132720_c0_seq1	-8.19262	4.94722	1.64114e-17	1.31763e-15	30.27	0.08
Up	comp60586_c0_seq1	8.52216	4.78325	1.64709e-17	1.31987e-15	0.3	84.73
Down	comp144527_c2_seq6	-8.02184	5.44108	1.65371e-17	1.32265e-15	34.38	0.1
Up	comp125074_c1_seq1	9.72999	4.12246	1.71031e-17	1.36531e-15	0.07	55.24
Up	comp130987_c1_seq1	8.50919	4.77033	1.80244e-17	1.42603e-15	0.41	115.14
Up	comp140770_c0_seq4	7.7762	5.70728	1.81514e-17	1.43263e-15	0.47	138.69
Up	comp130554_c1_seq1	9.71805	4.11055	1.84616e-17	1.45437e-15	0.11	74.61
Down	comp128580_c1_seq1	-8.17465	4.92937	1.85855e-17	1.46139e-15	126.5	0.32
Down	comp144909_c1_seq1	-7.39476	7.92449	1.90511e-17	1.49239e-15	193.99	0.87
Up	comp125306_c0_seq1	8.34595	4.92005	1.91773e-17	1.49669e-15	0.18	45.93
Up	comp138256_c1_seq1	8.08915	4.92091	1.91773e-17	1.49669e-15	0.67	137.2
Down	comp132652_c0_seq1	-8.16688	4.92166	1.95423e-17	1.51907e-15	89.61	0.23
Up	comp131994_c0_seq1	7.4356	7.21153	2.02703e-17	1.56739e-15	5.4	694.07
Up	comp144508_c1_seq1	8.48952	4.75073	2.05927e-17	1.58356e-15	0.1	27.65
Down	comp136203_c0_seq1	-8.31466	4.75594	2.05927e-17	1.58356e-15	18.31	0.15
Up	comp146429_c0_seq1	7.49214	6.80226	2.11657e-17	1.62464e-15	0.21	77.99
Down	comp131079_c3_seq1	-8.0642	5.29403	2.16211e-17	1.65656e-15	109.11	0.3
Up	comp144857_c0_seq3	7.77527	5.59216	2.18724e-17	1.67276e-15	0.25	38.25
Down	comp130546_c0_seq1	-9.52907	4.08968	2.22822e-17	1.6979e-15	25.94	0.02
Up	comp118777_c0_seq1	7.29277	9.64581	2.23252e-17	1.69809e-15	24.42	2805.91
Up	comp147313_c1_seq2	7.76849	5.58541	2.29367e-17	1.74145e-15	0.69	113.62
Up	comp128370_c1_seq1	7.33134	8.10574	2.42069e-17	1.83456e-15	4.47	539.55
Down	comp143407_c0_seq1	-7.62645	6.03565	2.4695e-17	1.86817e-15	74.22	0.28
Down	comp147674_c1_seq1	-8.50402	4.54433	2.52032e-17	1.89976e-15	9.59	0.02
Down	comp129580_c0_seq1	-8.50177	4.54209	2.56184e-17	1.92759e-15	31.45	0.06
Up	comp135512_c1_seq1	9.66572	4.05837	2.63836e-17	1.97806e-15	0.02	16.7
Up	comp145731_c2_seq5	7.81359	5.37055	2.65152e-17	1.98438e-15	0.55	94.46
Down	comp130350_c0_seq1	-9.5026	4.06343	2.66852e-17	1.99354e-15	23.28	0.02
Up	comp144518_c0_seq1	7.47201	6.60246	2.7069e-17	2.01862e-15	0.81	108.79
Up	comp123458_c0_seq1	9.66038	4.05304	2.72998e-17	2.03221e-15	0.1	70.46
Up	comp142740_c2_seq1	9.00635	4.3125	2.76486e-17	2.05089e-15	0.42	164.26
Up	comp145139_c2_seq1	7.38839	7.19488	2.77379e-17	2.05388e-15	2.68	445.99
Up	comp139277_c0_seq2	7.29906	8.13371	3.02849e-17	2.22571e-15	12.11	1360.83
Up	comp139826_c1_seq1	7.37794	7.12328	3.03401e-17	2.22571e-15	0.59	74.51
Up	comp116934_c0_seq1	7.29906	8.19134	3.03711e-17	2.22571e-15	2.13	252.87
Up	comp148786_c1_seq1	8.99288	4.29907	3.04303e-17	2.22571e-15	0.14	57.71
Up	comp141403_c0_seq2	8.99288	4.29907	3.04303e-17	2.22571e-15	0.06	25.1
Up	comp134085_c1_seq3	9.64424	4.03695	3.06158e-17	2.23538e-15	0.29	159.9
Down	comp149094_c1_seq1	-8.81744	4.30022	3.13238e-17	2.27964e-15	45.02	0.07
Up	comp141441_c1_seq1	9.64063	4.03335	3.13308e-17	2.27964e-15	0.02	12.61
Down	comp147127_c0_seq2	-8.47101	4.51158	3.14955e-17	2.28766e-15	18.34	0.03
Up	comp129970_c0_seq1	8.98685	4.29306	3.1628e-17	2.28934e-15	0.12	50.02
Down	comp148229_c3_seq1	-8.81611	4.29889	3.1628e-17	2.28934e-15	35.96	0.06
Down	comp132456_c0_seq3	-8.81477	4.29757	3.19354e-17	2.30487e-15	12.11	0.02
Up	comp140396_c0_seq7	7.69023	5.62176	3.26172e-17	2.34475e-15	0.41	68.1
Up	comp149450_c0_seq1	7.93535	4.98558	3.27019e-17	2.34681e-15	0.03	6.22
Down	comp136728_c0_seq1	-8.81076	4.29359	3.28777e-17	2.35539e-15	171.3	0.27
Down	comp149487_c0_seq1	-7.84697	5.43455	3.45888e-17	2.46953e-15	45.24	0.15
Down	comp146479_c1_seq1	-8.23066	4.67258	3.62775e-17	2.58569e-15	188.41	0.45
Up	comp140522_c1_seq6	9.61877	4.01156	3.64512e-17	2.59367e-15	0.02	18.99
Up	comp143433_c0_seq1	8.40337	4.66492	3.71005e-17	2.62649e-15	0.13	35.09
Up	comp132654_c0_seq1	7.69628	5.51358	3.75203e-17	2.65173e-15	0.43	67.33
Up	comp144643_c0_seq4	8.39986	4.66143	3.7944e-17	2.67716e-15	0.09	29.99
Down	comp146801_c0_seq1	-8.08216	5.09413	3.81236e-17	2.68531e-15	18.43	0.05
Down	comp142855_c1_seq1	-8.06555	4.8211	3.92286e-17	2.75851e-15	30.68	0.08
Up	comp136092_c0_seq1	9.60402	3.99685	4.0056e-17	2.80727e-15	0.02	22.11
Up	comp140788_c2_seq2	8.94236	4.24873	4.28791e-17	2.99511e-15	0.09	36.08
Up	comp121337_c0_seq1	9.59098	3.98385	4.40568e-17	3.06714e-15	0.07	43.86
Up	comp145878_c0_seq1	9.58536	3.97825	4.56688e-17	3.1741e-15	0.03	20.45
Down	comp137587_c0_seq2	-9.42182	3.98333	4.62205e-17	3.20182e-15	43.91	0.05
Down	comp141319_c0_seq18	-7.80136	5.38927	4.71178e-17	3.2586e-15	126.89	2.09
Down	comp141472_c1_seq1	-8.40987	4.45093	4.78209e-17	3.30177e-15	43.9	0.09
Down	comp146772_c1_seq1	-7.34242	6.74694	5.25037e-17	3.61166e-15	183.75	0.83
Up	comp141972_c0_seq1	9.56455	3.9575	5.27975e-17	3.62151e-15	0.02	16.3
Down	comp130505_c2_seq1	-8.17503	4.6174	5.30805e-17	3.63497e-15	94.11	0.24
Up	comp125798_c0_seq1	7.61858	5.5505	5.33313e-17	3.64619e-15	0.39	58.28
Down	comp141980_c0_seq1	-7.28291	7.38564	5.34242e-17	3.6466e-15	232.86	7.01
Down	comp145956_c0_seq2	-8.73797	4.2214	5.40727e-17	3.68486e-15	18.79	0.03
Up	comp125488_c3_seq2	7.13177	11.9554	5.5452e-17	3.77272e-15	119.06	12368.5
Up	comp146202_c0_seq1	8.90288	4.20939	5.57559e-17	3.78724e-15	0.04	14.15
Up	comp140578_c0_seq4	9.55499	3.94798	5.61219e-17	3.79979e-15	0.05	35.31
Up	comp129106_c1_seq2	9.55499	3.94798	5.61219e-17	3.79979e-15	0.35	26.97
Up	comp111478_c0_seq1	9.55115	3.94415	5.75156e-17	3.88787e-15	0.1	63.63
Down	comp142979_c0_seq1	-7.62298	5.62152	5.84205e-17	3.94268e-15	57.28	0.22
Up	comp138892_c2_seq1	8.54539	4.40718	6.23041e-17	4.17787e-15	0.05	15.39
Down	comp124860_c0_seq2	-8.71525	4.19888	6.30891e-17	4.22374e-15	82.38	0.13
Up	comp122175_c0_seq1	7.5488	5.68552	6.33832e-17	4.23105e-15	0.53	74.79
Up	comp145283_c0_seq2	8.32167	4.58356	6.45661e-17	4.30201e-15	1.5	350.9
Up	comp146740_c0_seq1	7.64444	5.338	6.6052e-17	4.39403e-15	0.2	24.68
Up	comp131610_c0_seq2	8.87541	4.18202	6.71486e-17	4.44581e-15	0.24	91.72
Down	comp141940_c1_seq1	-8.35976	4.40124	6.75442e-17	4.45091e-15	32.45	0.07
Up	comp147055_c5_seq1	7.17876	8.08589	6.92267e-17	4.55015e-15	3.16	344.63
Down	comp142357_c0_seq1	-9.36245	3.92449	6.92674e-17	4.55015e-15	19.22	0.02
Down	comp142607_c1_seq1	-7.34714	6.50777	7.02804e-17	4.60947e-15	156.37	0.72
Up	comp134955_c1_seq1	8.52571	4.38758	7.13062e-17	4.66944e-15	0.06	20.32
Up	comp134784_c0_seq1	9.51807	3.91118	7.19216e-17	4.70239e-15	0.06	25.77
Down	comp137461_c3_seq1	-7.37952	6.10978	7.72005e-17	5.03968e-15	260.76	1.79
Up	comp144518_c3_seq1	8.85238	4.15907	7.86124e-17	5.11591e-15	0.66	234.8
Up	comp137352_c2_seq2	8.8474	4.15411	8.20217e-17	5.32126e-15	0.13	45.04
Up	comp144117_c0_seq13	7.11308	8.78457	8.37805e-17	5.42696e-15	2.96	765.38
Up	comp137684_c0_seq5	7.1158	8.6581	8.49637e-17	5.48253e-15	9.06	397.37
Down	comp138860_c3_seq1	-7.47127	5.78937	8.50309e-17	5.48253e-15	77.57	0.33
Down	comp132427_c0_seq2	-8.32324	4.36503	8.64039e-17	5.54546e-15	26.99	0.06
Up	comp147606_c0_seq1	8.27647	4.53856	8.8335e-17	5.66073e-15	0.17	40.94
Up	comp133201_c3_seq1	7.42133	5.9705	9.00633e-17	5.75409e-15	3.06	604.62
Down	comp147779_c1_seq1	-7.77347	5.19448	9.00665e-17	5.75409e-15	86.52	0.29
Up	comp132618_c2_seq1	7.47597	5.70539	9.19276e-17	5.86406e-15	0.47	63.26
Up	comp136708_c0_seq4	8.48552	4.34755	9.39236e-17	5.98228e-15	0.13	30.32
Down	comp127191_c0_seq20	-8.30269	4.34466	9.93357e-17	6.30781e-15	56.54	0.1
Down	comp145740_c4_seq1	-7.39859	5.89614	1.00227e-16	6.3452e-15	66.17	0.29
Down	comp141431_c0_seq1	-7.58132	5.45623	1.03567e-16	6.54676e-15	159.77	0.62
Up	comp149063_c1_seq3	9.45369	3.84701	1.11265e-16	6.99121e-15	0.05	27.11
Down	comp147574_c0_seq1	-9.29328	3.85596	1.11265e-16	6.99121e-15	26.63	0.03
Up	comp131822_c0_seq1	7.37861	5.99795	1.11486e-16	6.9946e-15	0.57	71.68
Down	comp148517_c0_seq1	-7.61508	5.35411	1.14379e-16	7.15469e-15	35.35	0.13
Up	comp137315_c0_seq2	7.25906	6.39086	1.16116e-16	7.2525e-15	5.37	78.89
Up	comp136235_c0_seq1	7.63836	5.04647	1.1659e-16	7.27129e-15	0.33	49.97
Up	comp146276_c0_seq12	9.44543	3.83878	1.17276e-16	7.30316e-15	0.03	8.15
Up	comp146325_c0_seq3	7.05601	8.80021	1.25817e-16	7.8234e-15	1.38	423.15
Down	comp148757_c0_seq1	-8.60681	4.09141	1.30992e-16	8.12114e-15	11.12	0.02
Up	comp131288_c0_seq2	7.37798	5.85395	1.31661e-16	8.15055e-15	1.53	192.5
Up	comp125395_c0_seq6	8.77402	4.08102	1.33949e-16	8.26773e-15	0.23	90.39
Down	comp141635_c3_seq2	-7.54068	5.41591	1.36681e-16	8.40523e-15	52.88	0.19
Down	comp145164_c0_seq3	-7.20219	6.60776	1.36892e-16	8.40523e-15	108.45	0.5
Up	comp124107_c0_seq1	8.77051	4.07752	1.36979e-16	8.40523e-15	0.15	52.14
Up	comp137641_c1_seq2	8.77051	4.07752	1.36979e-16	8.40523e-15	0.05	17.17
Up	comp143235_c1_seq2	8.4276	4.28988	1.38616e-16	8.49329e-15	0.27	44.31
Up	comp149298_c0_seq1	7.61207	5.02034	1.39578e-16	8.5273e-15	0.06	8.63
Up	comp146559_c1_seq1	8.75286	4.05994	1.5505e-16	9.45871e-15	0.04	12.41
Down	comp141239_c0_seq1	-6.98986	10.9846	1.55583e-16	9.47744e-15	5221.21	31.36
Down	comp141193_c0_seq1	-7.87341	4.88697	1.58468e-16	9.63919e-15	32.31	0.1
Up	comp138048_c0_seq1	9.4013	3.79481	1.59576e-16	9.69251e-15	0.03	19.9
Down	comp145340_c0_seq1	-7.4737	5.47341	1.61796e-16	9.81311e-15	38.32	0.16
Down	comp134560_c0_seq1	-7.26772	5.99886	1.65644e-16	1.0032e-14	123.68	0.6
Up	comp148347_c0_seq7	7.34421	5.82039	1.66232e-16	1.00531e-14	0.67	121.01
Down	comp138318_c3_seq1	-8.56771	4.05268	1.71793e-16	1.03446e-14	72.13	0.13
Up	comp143937_c4_seq1	9.38844	3.782	1.73201e-16	1.03995e-14	0.24	130.95
Up	comp120870_c0_seq2	9.38844	3.782	1.73201e-16	1.03995e-14	0.07	34.4
Down	comp144135_c0_seq2	-7.86004	4.8737	1.73475e-16	1.0401e-14	23.84	0.07
Down	comp143385_c1_seq2	-9.22445	3.78779	1.75594e-16	1.0513e-14	54.81	0.04
Up	comp138498_c0_seq2	7.49701	5.19144	1.80293e-16	1.07484e-14	0.38	50.36
Down	comp140705_c0_seq1	-7.83542	4.59292	1.87926e-16	1.114e-14	35	0.09
Up	comp145572_c2_seq3	8.72415	4.03135	1.88356e-16	1.11497e-14	0.1	74.42
Down	comp130393_c0_seq4	-7.83215	4.58967	1.92432e-16	1.13749e-14	36.67	0.13
Up	comp139597_c0_seq6	7.17447	6.39955	1.95567e-16	1.15389e-14	1.2	175.99
Up	comp135986_c1_seq2	7.40424	5.44326	1.95757e-16	1.15389e-14	1.31	165.08
Up	comp148820_c0_seq1	8.71506	4.0223	1.99596e-16	1.17487e-14	0.03	10.33
Down	comp143861_c0_seq7	-7.83473	4.84861	2.05669e-16	1.20766e-14	78.72	0.24
Down	comp138943_c1_seq5	-8.19529	4.23824	2.05743e-16	1.20766e-14	69.94	0.18
Down	comp129352_c0_seq1	-7.9732	4.41734	2.10741e-16	1.23354e-14	60.87	0.18
Down	comp142901_c0_seq1	-7.97074	4.41489	2.12627e-16	1.24284e-14	27.02	0.08
Down	comp145156_c0_seq1	-8.52916	4.0145	2.21733e-16	1.29247e-14	19.44	0.04
Down	comp147868_c1_seq4	-7.96332	4.40755	2.24341e-16	1.30492e-14	24.5	0.06
Down	comp128415_c3_seq1	-7.38914	5.50366	2.24493e-16	1.30492e-14	61.79	0.27
Up	comp134453_c0_seq1	8.69671	4.00402	2.27011e-16	1.31774e-14	0.05	17.6
Up	comp142694_c0_seq4	9.34695	3.74065	2.28722e-16	1.32583e-14	0.06	20.63
Up	comp124070_c0_seq1	8.1331	4.39585	2.32544e-16	1.34612e-14	0.08	49.09
Down	comp148476_c0_seq2	-8.17565	4.21878	2.34723e-16	1.35686e-14	9.63	0.03
Down	comp135090_c2_seq1	-7.45905	5.33496	2.38197e-16	1.37504e-14	86.74	0.37
Up	comp124121_c0_seq1	7.0846	6.63098	2.40616e-16	1.3871e-14	0.9	93.45
Up	comp124189_c0_seq1	7.48576	5.04458	2.47799e-16	1.42459e-14	0.35	47.12
Down	comp134765_c0_seq1	-7.45253	5.32849	2.48556e-16	1.42699e-14	49.86	0.21
Up	comp140278_c0_seq1	7.07614	6.65809	2.5177e-16	1.44346e-14	5.29	392.03
Down	comp145325_c0_seq1	-7.79117	4.54907	2.52716e-16	1.4469e-14	22.01	0.07
Up	comp131451_c0_seq1	7.96512	4.54095	2.5686e-16	1.46862e-14	0.41	78.98
Down	comp138257_c2_seq1	-6.91951	10.2719	2.60542e-16	1.48562e-14	1810.3	11.23
Down	comp129147_c0_seq14	-8.50453	3.99011	2.61732e-16	1.49038e-14	66.85	0.13
Up	comp111572_c1_seq1	9.32687	3.72065	2.63614e-16	1.49906e-14	0.23	122.82
Up	comp142562_c2_seq1	7.96001	4.53587	2.67551e-16	1.51938e-14	0.58	109.63
Up	comp118755_c0_seq3	8.67249	3.97991	2.68068e-16	1.52026e-14	0.16	53.29
Down	comp132114_c0_seq2	-7.0304	7.24168	2.69448e-16	1.52602e-14	215.08	0.56
Up	comp133351_c0_seq1	8.66873	3.97616	2.74573e-16	1.55086e-14	0.4	128.86
Up	comp123452_c1_seq1	8.32559	4.18832	2.76723e-16	1.56072e-14	0.33	83
Up	comp137713_c2_seq1	8.32396	4.1867	2.7961e-16	1.57295e-14	0.17	42.91
Down	comp130226_c0_seq7	-8.49456	3.98024	2.81252e-16	1.58006e-14	56.74	0.08
Down	comp135503_c0_seq1	-8.14855	4.19195	2.8253e-16	1.58092e-14	139.27	0.35
Down	comp148236_c0_seq1	-7.13267	6.34717	2.82536e-16	1.58092e-14	78.47	0.42
Up	comp132275_c2_seq1	8.65739	3.96487	2.95152e-16	1.64931e-14	0.07	22.27
Up	comp125801_c0_seq1	8.3158	4.17858	2.97643e-16	1.66102e-14	0.19	47.08
Up	comp134803_c2_seq1	9.30878	3.70263	3.0007e-16	1.67233e-14	0.1	55.52
Down	comp143986_c0_seq3	-7.52854	5.11862	3.02625e-16	1.68236e-14	22.22	0.09
Up	comp126540_c0_seq4	7.942	4.51795	3.02671e-16	1.68236e-14	0.44	62.94
Down	comp128696_c0_seq2	-9.14211	3.7063	3.08904e-16	1.71246e-14	22.54	0.03
Down	comp149102_c2_seq2	-7.23291	5.73184	3.09683e-16	1.71451e-14	105.89	0.52
Down	comp141007_c2_seq2	-7.52476	5.11487	3.11043e-16	1.71976e-14	73.91	0.3
Down	comp148370_c0_seq1	-7.1283	6.29068	3.13377e-16	1.73039e-14	36.38	0.2
Up	comp136137_c0_seq2	7.6748	4.50875	3.23454e-16	1.78133e-14	0.18	38.85
Up	comp139648_c0_seq1	9.29046	3.68438	3.37168e-16	1.85442e-14	0.03	15.3
Down	comp142529_c0_seq1	-8.11946	4.16315	3.44904e-16	1.89205e-14	19.68	0.05
Down	comp143484_c0_seq14	-8.46423	3.95021	3.45814e-16	1.89205e-14	13.46	0.03
Down	comp144300_c1_seq3	-7.65498	4.88797	3.52383e-16	1.92297e-14	64.69	0.79
Up	comp147795_c1_seq1	9.27657	3.67055	3.68302e-16	2.00461e-14	0.01	7.3
Down	comp149115_c0_seq1	-7.12613	6.17816	3.73177e-16	2.02589e-14	19.3	0.1
Down	comp135682_c1_seq1	-7.06577	6.37984	3.90283e-16	2.11055e-14	118.15	0.67
Up	comp142308_c0_seq2	8.2709	4.13389	4.00551e-16	2.16328e-14	0.11	27.78
Up	comp141884_c1_seq3	8.26751	4.13053	4.09277e-16	2.20757e-14	0.09	21.8
Up	comp135073_c2_seq1	8.60914	3.91683	4.11312e-16	2.21569e-14	0.11	33.83
Up	comp140957_c0_seq1	9.25784	3.65189	4.21099e-16	2.2655e-14	0.03	14.99
Up	comp145326_c1_seq2	8.60324	3.91096	4.27056e-16	2.29166e-14	0.04	24.82
Up	comp73754_c0_seq1	8.04301	4.30621	4.28819e-16	2.29818e-14	0.4	81.04
Down	comp147724_c1_seq8	-8.42626	3.91264	4.49088e-16	2.40374e-14	41.09	0.09
Down	comp142542_c0_seq2	-7.85794	4.3032	4.58606e-16	2.45155e-14	39.93	0.14
Down	comp136172_c0_seq1	-7.12239	6.05495	4.60269e-16	2.45418e-14	69.62	0.37
Down	comp146510_c4_seq1	-9.08029	3.64513	4.67929e-16	2.49186e-14	65.02	0.08
Up	comp137539_c0_seq1	8.23844	4.1016	5.03449e-16	2.67421e-14	0.39	61.43
Up	comp132826_c0_seq2	7.86487	4.44123	5.08015e-16	2.69165e-14	0.16	28.92
Down	comp133680_c0_seq1	-7.59794	4.83144	5.18649e-16	2.74452e-14	34.76	0.13
Up	comp148033_c0_seq2	8.01576	4.27911	5.20151e-16	2.749e-14	0.06	11.27
Up	comp135487_c0_seq1	7.3355	5.031	5.41034e-16	2.85576e-14	0.29	35.06
Up	comp143589_c0_seq5	7.85527	4.43169	5.44823e-16	2.86983e-14	0.27	32.68
Up	comp104578_c0_seq1	9.21963	3.61383	5.4507e-16	2.86983e-14	0.12	62.13
Up	comp127423_c0_seq1	7.27401	5.20812	5.58351e-16	2.93239e-14	0.82	95.9
Up	comp126230_c0_seq1	7.847	4.42346	5.74355e-16	3.01267e-14	0.28	47.41
Up	comp139142_c0_seq2	7.24487	5.28498	5.81633e-16	3.03943e-14	0.45	43.02
Up	comp137366_c0_seq1	9.20747	3.60173	5.88805e-16	3.07308e-14	0.04	20.11
Down	comp137866_c0_seq1	-7.42506	5.01608	6.1167e-16	3.18053e-14	24.86	0.11
Down	comp136058_c4_seq1	-7.57372	4.80745	6.13768e-16	3.18749e-14	71.74	0.28
Down	comp139711_c0_seq1	-6.89379	7.20552	6.23963e-16	3.22843e-14	221.29	1.39
Down	comp128045_c1_seq1	-7.56902	4.80279	6.30696e-16	3.25925e-14	52.5	0.2
Up	comp127917_c5_seq1	8.54493	3.85292	6.34954e-16	3.27317e-14	0.08	22.74
Up	comp137640_c0_seq1	8.54493	3.85292	6.34954e-16	3.27317e-14	0.05	15.87
Up	comp141546_c0_seq1	9.19276	3.58707	6.56655e-16	3.36435e-14	0.1	46.82
Up	comp123948_c0_seq2	8.5367	3.84473	6.69075e-16	3.41963e-14	0.06	19.05
Down	comp149429_c0_seq2	-7.16752	5.48822	6.73791e-16	3.43954e-14	37.21	0.15
Down	comp131423_c0_seq2	-7.11871	5.61869	6.74946e-16	3.44124e-14	91.59	0.49
Up	comp138990_c0_seq3	7.27106	5.09102	6.82546e-16	3.46886e-14	0.39	38.42
Up	comp141923_c2_seq22	7.13647	5.61413	6.82846e-16	3.46886e-14	0.59	81.04
Down	comp146719_c0_seq3	-7.26066	5.26224	6.90856e-16	3.5053e-14	146.19	0.45
Up	comp123349_c0_seq1	7.17944	5.41087	6.92491e-16	3.50718e-14	0.3	32.63
Up	comp146792_c0_seq1	7.97233	4.23591	6.929e-16	3.50718e-14	0.03	10.28
Up	comp141616_c1_seq5	6.85329	7.39896	7.07496e-16	3.57291e-14	9.3	771.18
Down	comp148333_c0_seq1	-8.35641	3.84354	7.14594e-16	3.60393e-14	19.91	0.04
Up	comp132745_c0_seq1	7.23736	5.17174	7.16805e-16	3.61073e-14	0.39	45.3
Up	comp141909_c0_seq5	9.17789	3.57227	7.21692e-16	3.62355e-14	0.03	36.51
Down	comp135763_c1_seq1	-9.01569	3.58125	7.21692e-16	3.62355e-14	17.93	0.02
Down	comp139156_c0_seq2	-7.03778	6.0321	7.45231e-16	3.7315e-14	51.95	0.29
Down	comp149244_c3_seq1	-6.94749	6.56373	7.5882e-16	3.79048e-14	79.26	0.48
Down	comp140979_c1_seq2	-6.82979	7.70965	7.60171e-16	3.79271e-14	136.12	0.9
Up	comp111113_c0_seq2	8.51801	3.82612	7.63542e-16	3.80048e-14	0.26	96.62
Up	comp111440_c0_seq1	8.51801	3.82612	7.63542e-16	3.80048e-14	0.1	30.5
Up	comp139287_c0_seq1	9.16789	3.56231	7.68974e-16	3.81845e-14	0.04	19.79
Up	comp136537_c2_seq1	9.16789	3.56231	7.68974e-16	3.81845e-14	0.07	33.39
Up	comp146997_c1_seq1	6.80551	8.06209	7.71595e-16	3.82693e-14	3.07	258.43
Up	comp118651_c1_seq1	7.13017	5.53048	7.82877e-16	3.87829e-14	3.15	326.63
Down	comp132680_c2_seq1	-7.14448	5.46541	7.85913e-16	3.88443e-14	125.39	0.56
Down	comp133334_c1_seq1	-7.63766	4.65331	7.85969e-16	3.88443e-14	53.37	0.2
Up	comp142479_c2_seq1	6.95469	6.35067	7.94218e-16	3.92058e-14	1.04	97.27
Up	comp144124_c0_seq1	7.31292	4.87291	8.04676e-16	3.95821e-14	0.16	19
Up	comp130344_c1_seq1	7.95011	4.21381	8.06338e-16	3.96174e-14	0.19	37.07
Down	comp142632_c0_seq1	-6.92873	6.58346	8.22464e-16	4.02681e-14	87.08	0.54
Down	comp130927_c0_seq2	-7.99048	4.03551	8.2732e-16	4.04585e-14	142.86	0.36
Up	comp143968_c0_seq2	7.46078	4.51378	8.28595e-16	4.04737e-14	0.69	12.63
Down	comp134907_c1_seq1	-7.62717	4.64292	8.47857e-16	4.13605e-14	70.1	0.37
Up	comp137907_c0_seq9	8.50119	3.80938	8.49711e-16	4.13605e-14	0.07	17.62
Down	comp138470_c0_seq1	-8.33049	3.8179	8.49711e-16	4.13605e-14	12.22	0.03
Up	comp131867_c1_seq1	7.52946	4.36435	8.69106e-16	4.22555e-14	0.06	8.01
Up	comp134529_c5_seq1	6.82253	7.27555	8.73666e-16	4.2428e-14	3.22	274.24
Down	comp147514_c0_seq1	-8.98677	3.55267	8.88318e-16	4.30896e-14	10.41	0.01
Up	comp145423_c0_seq7	8.49483	3.80306	8.96763e-16	4.3449e-14	0.05	12.48
Up	comp130664_c0_seq1	7.93079	4.1946	9.21305e-16	4.45267e-14	0.76	141.1
Down	comp60051_c0_seq1	-7.61448	4.63035	9.22194e-16	4.45267e-14	193.2	0.71
Down	comp147968_c0_seq1	-7.51233	4.74664	9.30491e-16	4.48756e-14	23.92	0.1
Down	comp139773_c0_seq1	-7.5979	4.35775	9.44404e-16	4.54942e-14	23.81	0.09
Up	comp125645_c0_seq2	9.1349	3.52947	9.63324e-16	4.62992e-14	0.07	38.27
Down	comp136612_c0_seq4	-8.97096	3.53704	9.79146e-16	4.69651e-14	17.49	0.02
Down	comp131581_c0_seq1	-7.7457	4.19213	9.80353e-16	4.69651e-14	94.09	0.5
Down	comp144684_c0_seq3	-7.96454	4.00986	9.85673e-16	4.7157e-14	14.68	0.04
Up	comp134628_c1_seq5	6.93041	6.20159	1.00498e-15	4.80258e-14	5.12	184.17
Down	comp141514_c0_seq9	-7.20119	5.20336	1.03564e-15	4.94346e-14	25.14	0.12
Up	comp143490_c3_seq2	7.91285	4.17676	1.04359e-15	4.97575e-14	0.43	93.49
Down	comp131348_c0_seq4	-8.95727	3.5235	1.08029e-15	5.13906e-14	18	0.02
Down	comp140288_c0_seq1	-8.95727	3.5235	1.08029e-15	5.13906e-14	74.92	0.1
Down	comp149396_c0_seq1	-8.95267	3.51897	1.11652e-15	5.29792e-14	3.87	0.01
Down	comp131646_c0_seq5	-7.57198	4.33211	1.11748e-15	5.29792e-14	35.81	0.12
Up	comp146998_c0_seq2	7.41587	4.46918	1.12204e-15	5.31354e-14	0.09	11.79
Down	comp149334_c2_seq1	-6.96219	6.01573	1.13861e-15	5.38592e-14	64.67	0.38
Up	comp146096_c0_seq2	8.45825	3.76666	1.14709e-15	5.4199e-14	0.05	9.53
Up	comp130049_c2_seq2	9.109	3.50369	1.15409e-15	5.44684e-14	0.22	88.68
Up	comp135668_c1_seq1	8.11403	3.97783	1.16397e-15	5.48114e-14	0.15	31.55
Down	comp136061_c1_seq6	-7.9398	3.98539	1.16397e-15	5.48114e-14	101.15	0.18
Up	comp141232_c1_seq2	8.44951	3.75796	1.2126e-15	5.69318e-14	0.21	67.47
Down	comp145608_c0_seq4	-8.9388	3.50526	1.21308e-15	5.69318e-14	10.91	0.02
Up	comp139910_c0_seq1	7.73637	4.31348	1.21688e-15	5.70463e-14	0.09	15.2
Down	comp136595_c0_seq1	-7.57026	4.58656	1.23973e-15	5.79876e-14	36.37	0.14
Up	comp144415_c1_seq2	7.3376	4.58054	1.2695e-15	5.92482e-14	0.18	20.82
Up	comp130365_c0_seq1	7.46907	4.30438	1.31344e-15	6.12304e-14	1.04	135.05
Down	comp139015_c3_seq1	-7.37935	4.80385	1.31497e-15	6.1234e-14	48.02	0.22
Up	comp135223_c0_seq6	7.46757	4.30289	1.32609e-15	6.1683e-14	0.58	75.39
Up	comp142262_c1_seq5	9.08529	3.48008	1.34126e-15	6.22504e-14	0.02	7.18
Down	comp142865_c0_seq8	-8.9248	3.49143	1.34126e-15	6.22504e-14	11.2	0.02
Up	comp147827_c1_seq1	6.82018	6.60065	1.35352e-15	6.26116e-14	0.9	76.95
Down	comp128124_c0_seq2	-6.87402	6.23696	1.35637e-15	6.26742e-14	96.73	0.62
Down	comp137705_c0_seq1	-8.92245	3.48911	1.36404e-15	6.2959e-14	21.72	0.03
Up	comp140127_c0_seq2	8.08934	3.95327	1.3784e-15	6.34822e-14	0.21	44.46
Up	comp130240_c0_seq2	8.08742	3.95137	1.3953e-15	6.419e-14	0.16	86.06
Down	comp147407_c1_seq1	-8.91775	3.48446	1.41088e-15	6.46936e-14	15.04	0.02
Down	comp128740_c0_seq1	-8.91775	3.48446	1.41088e-15	6.46936e-14	41.26	0.15
Down	comp148980_c0_seq2	-7.91123	3.95715	1.41243e-15	6.4694e-14	5.89	0.01
Down	comp143077_c0_seq1	-7.1916	5.07001	1.46581e-15	6.70657e-14	17.18	0.09
Up	comp135171_c2_seq2	9.07195	3.4668	1.4845e-15	6.78464e-14	0.03	10.48
Up	comp130503_c2_seq2	8.41849	3.7271	1.49757e-15	6.83695e-14	0.08	21.9
Up	comp146518_c0_seq1	8.07586	3.93988	1.50163e-15	6.84801e-14	0.05	9.63
Up	comp129232_c0_seq1	9.06927	3.46413	1.50996e-15	6.87855e-14	0.06	24.77
Down	comp143077_c2_seq2	-7.34695	4.77178	1.6387e-15	7.41663e-14	58.22	0.25
Up	comp131994_c4_seq1	6.70864	7.42527	1.69308e-15	7.65446e-14	14.29	1124.87
Up	comp129612_c0_seq2	9.05034	3.44529	1.70231e-15	7.6879e-14	0.03	21.89
Up	comp142248_c1_seq2	7.68623	4.26365	1.70702e-15	7.70089e-14	0.13	13.9
Up	comp133079_c1_seq6	6.85102	6.12289	1.72315e-15	7.76527e-14	1.34	138.26
Down	comp142288_c0_seq1	-6.65304	8.89639	1.80767e-15	8.11129e-14	945.79	7.05
Down	comp134476_c1_seq1	-7.49957	4.26051	1.82913e-15	8.18129e-14	33.3	0.13
Up	comp139003_c2_seq1	8.04656	3.91074	1.83137e-15	8.18258e-14	0.07	13.5
Down	comp146479_c4_seq1	-6.89911	5.89479	1.9127e-15	8.53686e-14	191.8	1.22
Up	comp140124_c0_seq4	9.03392	3.42895	1.92195e-15	8.56902e-14	0.03	20.19
Up	comp140575_c1_seq2	6.77228	6.45833	1.92802e-15	8.5809e-14	9.23	501.79
Up	comp135705_c0_seq1	7.82139	4.08585	1.92871e-15	8.5809e-14	0.39	67.38
Down	comp34086_c0_seq2	-8.20973	3.69854	1.94092e-15	8.60109e-14	28.19	0.07
Up	comp146939_c0_seq1	6.66432	8.13651	1.94313e-15	8.60109e-14	3.06	234.01
Up	comp141024_c2_seq2	6.83905	6.02124	1.97311e-15	8.70452e-14	0.6	52.58
Down	comp138262_c0_seq1	-7.40029	4.63574	1.98434e-15	8.74485e-14	34.6	0.15
Up	comp145800_c0_seq2	9.0284	3.42346	1.9903e-15	8.7619e-14	0.01	5.33
Down	comp146467_c0_seq1	-7.31578	4.74093	2.0233e-15	8.89482e-14	18.61	0.08
Down	comp134405_c1_seq4	-6.73433	6.94835	2.02473e-15	8.89482e-14	146.98	4.05
Down	comp137198_c1_seq1	-6.89024	5.88601	2.03293e-15	8.92146e-14	121.59	0.76
Up	comp131281_c0_seq1	8.37067	3.67953	2.05795e-15	9.02182e-14	0.17	45.02
Up	comp132065_c0_seq2	8.36835	3.67723	2.08841e-15	9.13623e-14	0.08	21.26
Down	comp123033_c0_seq5	-7.05283	5.17056	2.21264e-15	9.66965e-14	137.25	0.76
Up	comp108242_c0_seq2	7.80026	4.06484	2.23082e-15	9.73894e-14	0.42	71.07
Down	comp147347_c1_seq1	-6.85032	5.96122	2.24218e-15	9.76961e-14	112.46	0.73
Down	comp130328_c1_seq1	-7.84348	3.89019	2.24251e-15	9.76961e-14	12.59	0.04
Down	comp136394_c3_seq1	-8.1872	3.67629	2.24832e-15	9.78474e-14	23.04	0.06
Up	comp148550_c0_seq1	7.06683	5.00254	2.27541e-15	9.89235e-14	0.13	11.82
Down	comp143581_c0_seq1	-7.46759	4.2289	2.27991e-15	9.89714e-14	56.42	0.23
Down	comp145857_c0_seq1	-7.17481	4.91791	2.28123e-15	9.89714e-14	27.64	0.14
Down	comp131192_c0_seq1	-8.84525	3.41286	2.29171e-15	9.93231e-14	32.7	0.05
Up	comp117000_c0_seq3	9.0005	3.39569	2.37468e-15	1.02707e-13	0.1	47.72
Down	comp143462_c0_seq1	-6.90951	5.71384	2.43242e-15	1.05096e-13	60.76	0.31
Up	comp139668_c0_seq7	8.99486	3.39007	2.46097e-15	1.0611e-13	0.05	20.99
Up	comp147047_c0_seq2	7.18636	4.59756	2.52166e-15	1.08615e-13	1.19	142.96
Up	comp137523_c0_seq1	8.99203	3.38726	2.55072e-15	1.09754e-13	0.08	28.71
Down	comp143407_c2_seq1	-7.60186	4.04993	2.58581e-15	1.1115e-13	66.36	0.25
Up	comp140355_c0_seq1	8.98919	3.38443	2.59694e-15	1.11514e-13	0.03	41.29
Down	comp146498_c1_seq1	-7.0642	5.06779	2.6254e-15	1.12621e-13	12.72	0.07
Up	comp137071_c0_seq3	7.99023	3.85473	2.68651e-15	1.15007e-13	0.07	14.09
Up	comp132558_c1_seq1	8.33077	3.63984	2.68992e-15	1.15035e-13	0.05	12.88
Down	comp149511_c1_seq1	-7.44206	4.20367	2.71218e-15	1.15869e-13	8.91	0.04
Down	comp147105_c1_seq1	-6.59524	8.55481	2.75997e-15	1.17791e-13	583.38	4.53
Down	comp148185_c1_seq2	-6.6247	7.65993	2.99954e-15	1.27755e-13	175.18	2.17
Up	comp134143_c1_seq9	7.20903	4.45295	3.02538e-15	1.28724e-13	2.3	33.32
Up	comp131698_c0_seq4	7.02444	4.9605	3.03496e-15	1.28958e-13	3.22	65.73
Up	comp136615_c0_seq2	8.31401	3.62318	3.03702e-15	1.28958e-13	0.02	6.11
Down	comp148443_c0_seq1	-7.18607	4.77951	3.10412e-15	1.31275e-13	47.11	0.24
Up	comp138773_c1_seq7	8.30918	3.61838	3.1313e-15	1.32291e-13	0.09	14.99
Up	comp136613_c2_seq5	8.9518	3.34723	3.28965e-15	1.38284e-13	0.06	19.43
Up	comp140050_c0_seq1	8.94888	3.34433	3.41323e-15	1.43173e-13	0.16	64.88
Up	comp142538_c1_seq3	7.73678	4.00177	3.41619e-15	1.43173e-13	0.06	11.85
Up	comp144874_c0_seq1	8.28972	3.59903	3.54197e-15	1.48148e-13	0.15	36.58
Up	comp134796_c1_seq13	7.94648	3.81125	3.5926e-15	1.50115e-13	0.08	15.71
Up	comp138303_c0_seq1	8.9401	3.33559	3.60828e-15	1.50621e-13	0.03	13.93
Down	comp142813_c1_seq1	-7.10246	4.84636	3.72206e-15	1.55216e-13	25.87	0.14
Down	comp129746_c1_seq10	-8.11094	3.60098	3.76924e-15	1.57018e-13	110.43	0.33
Down	comp127403_c1_seq2	-6.81317	5.74879	3.77277e-15	1.57018e-13	162.83	1.06
Down	comp148586_c0_seq1	-6.97317	5.09177	3.80592e-15	1.57927e-13	30.61	0.18
Up	comp142998_c0_seq3	7.938	3.80282	3.8425e-15	1.5913e-13	0.46	93.16
Up	comp121493_c0_seq1	7.938	3.80282	3.8425e-15	1.5913e-13	0.4	93.29
Down	comp143267_c0_seq3	-7.54005	3.98888	3.93823e-15	1.62772e-13	9.32	0.04
Up	comp145110_c0_seq2	8.27248	3.58188	4.01266e-15	1.65359e-13	0.03	6.95
Up	comp136489_c0_seq4	7.22688	4.28163	4.05464e-15	1.66849e-13	0.74	83.14
Up	comp145296_c0_seq1	6.85085	5.47426	4.05677e-15	1.66849e-13	0.36	31.77
Up	comp131884_c0_seq1	7.1649	4.40917	4.07637e-15	1.67e-13	0.27	30.06
Down	comp145181_c2_seq1	-7.03795	4.91802	4.16041e-15	1.70276e-13	53.07	0.31
Up	comp126924_c0_seq1	7.91872	3.78366	4.34194e-15	1.77532e-13	0.37	68.35
Up	comp147052_c2_seq1	8.91042	3.30606	4.35244e-15	1.77615e-13	0.23	91.06
Up	comp117417_c0_seq2	8.91042	3.30606	4.35244e-15	1.77615e-13	0.17	65.02
Down	comp145730_c0_seq1	-6.76093	5.81658	4.46498e-15	1.81854e-13	38.94	0.27
Down	comp147703_c1_seq1	-8.08459	3.57498	4.48134e-15	1.82166e-13	94.02	0.24
Up	comp142295_c1_seq6	8.25	3.55953	4.62607e-15	1.87867e-13	0.09	21.99
Down	comp131227_c3_seq2	-7.06911	4.81338	4.67066e-15	1.89494e-13	24.89	0.14
Down	comp134347_c1_seq4	-7.51152	3.96071	4.7757e-15	1.93381e-13	19.57	0.09
Up	comp136769_c4_seq1	7.90355	3.76859	4.84626e-15	1.9586e-13	0.13	25.23
Up	comp137501_c0_seq13	8.24496	3.55452	4.85292e-15	1.9594e-13	0.1	17.5
Down	comp137930_c0_seq1	-6.73467	5.84683	4.91297e-15	1.98174e-13	58.46	0.41
Up	comp127775_c0_seq1	8.89231	3.28805	4.97345e-15	2.00421e-13	0.08	31.87
Down	comp149218_c0_seq1	-7.26375	4.5007	5.0181e-15	2.02026e-13	22.44	0.11
Up	comp147080_c0_seq1	7.00723	4.7053	5.02512e-15	2.02114e-13	0.1	9.63
Up	comp118597_c0_seq1	8.88927	3.28503	5.06987e-15	2.03523e-13	0.03	11.34
Down	comp135661_c3_seq2	-7.50302	3.95232	5.0762e-15	2.03582e-13	16.92	0.07
Up	comp148497_c1_seq1	6.63757	6.15153	5.10043e-15	2.04358e-13	0.53	39.9
Up	comp131879_c0_seq1	8.88623	3.282	5.16834e-15	2.06738e-13	0.03	10.75
Down	comp144300_c2_seq1	-8.06451	3.55516	5.17462e-15	2.06738e-13	139.94	0.36
Down	comp127110_c0_seq1	-8.06226	3.55294	5.17462e-15	2.06738e-13	52.46	0.14
Up	comp141778_c2_seq1	7.52269	4.10121	5.19022e-15	2.07164e-13	0.11	16.04
Down	comp144738_c1_seq1	-6.92445	5.0436	5.2865e-15	2.1074e-13	110.72	0.67
Down	comp145669_c0_seq1	-7.35572	4.37434	5.29491e-15	2.1074e-13	26.92	0.11
Up	comp137813_c2_seq2	7.12658	4.37118	5.29491e-15	2.1074e-13	1.24	125.36
Down	comp136561_c0_seq1	-6.56011	7.01237	5.35152e-15	2.12792e-13	230.69	1.83
Down	comp148950_c3_seq3	-7.71328	3.76162	5.41578e-15	2.15142e-13	73.36	0.22
Down	comp141821_c0_seq1	-6.78927	5.59491	5.49704e-15	2.17957e-13	57.55	0.39
Down	comp144602_c1_seq2	-6.75672	5.69298	5.52851e-15	2.18998e-13	44.94	0.31
Down	comp145293_c1_seq1	-6.91643	5.03568	5.56851e-15	2.20374e-13	186.99	1.14
Down	comp132753_c0_seq2	-7.33207	4.09504	5.66953e-15	2.2416e-13	35.83	0.17
Up	comp136567_c1_seq1	8.8709	3.26675	5.69333e-15	2.24889e-13	0.01	5.33
Up	comp126450_c0_seq4	6.90705	4.94993	5.74861e-15	2.26646e-13	0.76	69.49
Down	comp140284_c0_seq10	-8.70753	3.27697	5.80521e-15	2.28592e-13	69	0.09
Down	comp135770_c0_seq1	-7.70155	3.75004	5.8089e-15	2.28592e-13	17.01	0.06
Down	comp136966_c1_seq3	-6.4489	10.9964	5.864e-15	2.30544e-13	3626.42	42.25
Down	comp149535_c0_seq1	-7.69959	3.74811	5.89123e-15	2.31398e-13	2.98	0.01
Up	comp145226_c0_seq3	7.10922	4.35396	5.96701e-15	2.34155e-13	0.15	15.41
Up	comp118085_c1_seq2	7.87272	3.73795	5.97485e-15	2.34243e-13	0.43	78.06
Down	comp144980_c0_seq2	-6.61477	6.19513	6.09829e-15	2.38636e-13	221.23	1.96
Down	comp143462_c1_seq1	-8.69933	3.26888	6.15564e-15	2.40622e-13	29.43	0.05
Down	comp148499_c1_seq1	-6.72537	5.72294	6.22549e-15	2.42933e-13	46.87	0.34
Down	comp117677_c0_seq1	-7.69171	3.74033	6.23364e-15	2.43025e-13	42.09	0.15
Down	comp148754_c0_seq1	-6.63968	6.05071	6.28392e-15	2.44757e-13	26.95	0.2
Down	comp146028_c1_seq1	-6.56651	6.59036	6.49361e-15	2.52455e-13	132.41	1.05
Up	comp144103_c1_seq20	6.6672	5.80397	6.50982e-15	2.52851e-13	1.68	87.86
Down	comp123407_c0_seq1	-6.97105	4.8519	6.52342e-15	2.52912e-13	146.56	0.86
Up	comp118773_c0_seq3	8.85229	3.24824	6.52948e-15	2.52912e-13	0.04	21.02
Down	comp128400_c0_seq2	-8.68832	3.25803	6.52948e-15	2.52912e-13	24.11	0.05
Down	comp145686_c0_seq4	-6.69145	5.8041	6.59897e-15	2.55367e-13	44.71	0.29
Down	comp132163_c1_seq1	-8.0258	3.51697	6.6075e-15	2.55461e-13	17.31	0.05
Up	comp140532_c0_seq2	8.84916	3.24513	6.65959e-15	2.57001e-13	0.02	8.07
Up	comp126305_c0_seq1	6.50564	7.24029	6.72825e-15	2.59412e-13	2.63	179.48
Up	comp145043_c0_seq2	7.85254	3.71791	6.78902e-15	2.61514e-13	0.04	20.34
Up	comp121156_c0_seq1	6.81019	5.21324	6.87932e-15	2.6475e-13	0.84	70.96
Down	comp142515_c3_seq1	-6.91891	4.92415	7.00804e-15	2.69456e-13	57.1	0.35
Up	comp147773_c0_seq2	8.18565	3.49557	7.17807e-15	2.7574e-13	0.03	17.16
Up	comp126032_c0_seq1	7.47337	4.05224	7.25806e-15	2.78558e-13	0.19	26.31
Down	comp136343_c4_seq1	-7.30264	4.32189	7.61116e-15	2.91227e-13	31.84	0.15
Down	comp141901_c0_seq1	-7.66176	3.71078	7.61595e-15	2.91227e-13	51.61	0.17
Up	comp143071_c0_seq1	7.61296	3.87878	7.86544e-15	3.00219e-13	0.09	12.02
Down	comp129068_c1_seq1	-7.28178	4.04541	7.95235e-15	3.0326e-13	258.05	1.1
Down	comp143713_c1_seq1	-8.66042	3.23052	7.96777e-15	3.03572e-13	8.45	0.01
Down	comp132602_c0_seq1	-6.49692	7.13387	7.98506e-15	3.03955e-13	205.94	1.71
Up	comp145452_c1_seq4	8.81753	3.21368	8.12976e-15	3.09037e-13	0.04	15.94
Down	comp125372_c0_seq1	-7.65164	3.7008	8.18873e-15	3.1086e-13	37.37	0.13
Up	comp113586_c0_seq1	8.16711	3.47714	8.20706e-15	3.11274e-13	0.18	41.09
Down	comp135919_c0_seq2	-6.45097	7.8469	8.22786e-15	3.11781e-13	323.11	3.27
Down	comp147008_c0_seq1	-6.93593	4.8172	8.28827e-15	3.13772e-13	33.74	0.21
Up	comp138775_c0_seq1	8.81433	3.21049	8.29539e-15	3.13772e-13	0.03	10.51
Up	comp146896_c0_seq1	7.44988	4.02893	8.42321e-15	3.18033e-13	0.08	10.69
Down	comp146642_c0_seq4	-6.49105	7.08917	8.56997e-15	3.22992e-13	134.66	1.84
Up	comp138741_c0_seq2	7.60078	3.86669	8.60558e-15	3.24043e-13	1.15	73.37
Up	comp132808_c0_seq1	8.15909	3.46917	8.63391e-15	3.24818e-13	0.19	42.59
Up	comp123680_c0_seq1	7.81597	3.68158	8.68112e-15	3.26301e-13	0.08	14.4
Down	comp137991_c1_seq1	-7.26893	4.03273	8.7204e-15	3.27484e-13	34.19	0.16
Up	comp140258_c0_seq2	6.77111	5.17454	8.95859e-15	3.36128e-13	0.43	35.68
Down	comp137410_c0_seq1	-7.9765	3.46836	9.24149e-15	3.45197e-13	11.96	0.03
Down	comp141249_c0_seq1	-7.02381	4.61914	9.28131e-15	3.46376e-13	23.66	0.13
Down	comp124101_c0_seq2	-6.6273	5.79481	9.40986e-15	3.5086e-13	137.33	1.03
Down	comp136498_c0_seq1	-7.62911	3.67858	9.48188e-15	3.53232e-13	13.25	0.05
Up	comp108956_c0_seq1	8.14291	3.4531	9.5628e-15	3.55666e-13	0.19	42.86
Up	comp128214_c0_seq1	8.79497	3.19124	9.56419e-15	3.55666e-13	0.04	12.65
Down	comp129822_c0_seq1	-7.08567	4.51345	9.59818e-15	3.56613e-13	39.1	0.21
Up	comp149497_c1_seq1	6.74634	5.2274	9.67454e-15	3.59132e-13	0.39	46.51
Up	comp132637_c0_seq4	7.17291	4.01054	9.6834e-15	3.59143e-13	0.28	31.84
Down	comp148296_c1_seq1	-6.42874	7.89144	9.80814e-15	3.63127e-13	93.54	0.82
Down	comp145300_c1_seq1	-6.9095	4.79109	9.88884e-15	3.65791e-13	50.18	0.31
Down	comp144427_c0_seq2	-6.70144	5.28767	9.93831e-15	3.67297e-13	48.06	0.35
Up	comp135695_c2_seq4	6.84662	4.78429	1.00944e-14	3.72082e-13	0.33	85.96
Down	comp139271_c0_seq2	-6.68216	5.55564	1.01368e-14	3.73316e-13	48.31	0.36
Up	comp117471_c0_seq1	8.78192	3.17827	1.03841e-14	3.81083e-13	0.09	21.78
Up	comp140870_c0_seq3	8.78192	3.17827	1.03841e-14	3.81083e-13	0.01	6.19
Down	comp142323_c0_seq1	-7.25301	4.27286	1.0664e-14	3.91012e-13	62.59	0.3
Up	comp143137_c0_seq5	7.78555	3.65137	1.06787e-14	3.9121e-13	0.05	11.65
Up	comp103577_c0_seq1	7.56781	3.83396	1.07429e-14	3.93218e-13	0.33	47.62
Down	comp147272_c0_seq1	-7.23795	4.00216	1.07647e-14	3.93671e-13	27.06	0.13
Up	comp144058_c0_seq16	8.77535	3.17173	1.08228e-14	3.94763e-13	0.03	15.07
Up	comp137683_c0_seq5	8.77535	3.17173	1.08228e-14	3.94763e-13	0.1	35.71
Down	comp137461_c1_seq3	-8.61463	3.1854	1.08228e-14	3.94763e-13	132.58	0.39
Up	comp142458_c0_seq1	6.583	5.81332	1.08838e-14	3.96642e-13	0.26	18.61
Up	comp114161_c0_seq1	6.71595	5.27077	1.0905e-14	3.9707e-13	2.05	161.22
Up	comp144332_c1_seq1	6.52006	6.10717	1.10404e-14	4.01652e-13	1.46	100.49
Up	comp148786_c2_seq1	6.38487	8.45717	1.13146e-14	4.1127e-13	1.29	81.48
Up	comp124550_c0_seq1	6.34968	13.002	1.13969e-14	4.13902e-13	316.04	19277.5
Up	comp141912_c1_seq7	7.77368	3.63958	1.15106e-14	4.17633e-13	0.04	19.61
Down	comp137210_c0_seq2	-8.60295	3.17389	1.15195e-14	4.17633e-13	14.83	0.03
Down	comp144527_c1_seq1	-7.94268	3.43501	1.15649e-14	4.18914e-13	35.15	0.1
Down	comp140664_c0_seq8	-7.3803	3.83123	1.16316e-14	4.20969e-13	26.09	0.21
Down	comp145340_c1_seq1	-7.37658	3.82757	1.19456e-14	4.31587e-13	22.09	0.1
Down	comp126660_c0_seq1	-6.65268	5.3168	1.21303e-14	4.37881e-13	125.84	0.93
Down	comp130953_c0_seq1	-6.74113	5.06653	1.21547e-14	4.38385e-13	108.84	0.75
Up	comp131520_c1_seq1	6.55514	5.91448	1.22397e-14	4.41072e-13	7.55	521.98
Up	comp116695_c0_seq1	7.39418	3.97366	1.22704e-14	4.41798e-13	0.18	23.07
Down	comp137094_c0_seq1	-6.61132	5.66873	1.23163e-14	4.4307e-13	82.08	0.58
Up	comp122792_c0_seq1	6.339	10.5614	1.23531e-14	4.43451e-13	31.82	1933.71
Up	comp117788_c0_seq1	8.10445	3.41488	1.24038e-14	4.44306e-13	0.3	64.63
Down	comp142910_c0_seq1	-7.93287	3.42534	1.24038e-14	4.44306e-13	26.06	0.08
Up	comp116022_c0_seq1	7.76411	3.63008	1.24143e-14	4.44306e-13	0.08	14.4
Down	comp147004_c1_seq2	-6.92014	4.66621	1.27998e-14	4.57325e-13	220.95	1.48
Down	comp132562_c1_seq1	-6.46392	6.48901	1.30096e-14	4.64422e-13	128.87	1.09
Down	comp132840_c0_seq1	-7.20965	3.97425	1.30302e-14	4.64663e-13	29.48	0.15
Up	comp126224_c0_seq1	8.74876	3.1453	1.30659e-14	4.65245e-13	0.15	53.59
Up	comp128317_c0_seq1	7.75448	3.62051	1.31935e-14	4.6939e-13	0.18	28.97
Down	comp145715_c1_seq1	-7.03872	4.46709	1.32234e-14	4.70053e-13	16.67	0.09
Up	comp145586_c0_seq9	8.09327	3.40377	1.33101e-14	4.72736e-13	0.05	7.38
Down	comp131105_c2_seq1	-7.57658	3.62679	1.33967e-14	4.75406e-13	28.78	0.11
Up	comp147463_c0_seq3	6.67355	5.29869	1.3478e-14	4.77886e-13	0.7	40.57
Down	comp129430_c0_seq1	-7.03274	4.46118	1.38035e-14	4.88189e-13	19.59	0.11
Up	comp129450_c1_seq2	7.52979	3.79623	1.3848e-14	4.89351e-13	0.28	41.72
Down	comp147226_c0_seq1	-7.03034	4.45882	1.39228e-14	4.9158e-13	13.12	0.11
Up	comp127701_c0_seq2	6.98304	4.22892	1.39438e-14	4.91908e-13	0.24	20.46
Down	comp147130_c1_seq1	-6.56865	5.73688	1.40096e-14	4.93748e-13	27.01	0.21
Down	comp147217_c2_seq1	-6.54773	5.81867	1.40196e-14	4.93748e-13	69.77	0.56
Up	comp132173_c0_seq4	6.97826	4.22419	1.4372e-14	5.04465e-13	0.49	19.58
Up	comp137331_c0_seq1	6.85066	4.5502	1.44363e-14	5.06298e-13	1.64	141.06
Down	comp146134_c0_seq1	-6.90131	4.64762	1.45448e-14	5.09249e-13	17.88	0.15
Down	comp144729_c1_seq2	-6.43232	6.72483	1.46588e-14	5.12815e-13	472.21	4.09
Down	comp125228_c0_seq2	-6.51024	6.13121	1.47707e-14	5.16295e-13	103.61	0.86
Up	comp140084_c0_seq21	7.51257	3.77913	1.54407e-14	5.3792e-13	0.09	16.56
Down	comp133279_c2_seq1	-6.42705	6.5101	1.57993e-14	5.48153e-13	145.56	1.27
Down	comp136801_c0_seq2	-6.45837	6.32885	1.58083e-14	5.48153e-13	128.68	1
Down	comp128580_c2_seq1	-6.79851	4.80526	1.58129e-14	5.48153e-13	43.25	0.29
Up	comp145419_c1_seq2	7.72765	3.59388	1.58731e-14	5.49785e-13	0.29	13.87
Up	comp137367_c0_seq1	8.06779	3.37846	1.59115e-14	5.50662e-13	0.09	12.81
Down	comp147558_c1_seq2	-6.83821	4.72071	1.60496e-14	5.54982e-13	78.45	0.62
Up	comp133747_c0_seq2	6.65603	5.21147	1.63609e-14	5.65281e-13	1.84	140.14
Up	comp127678_c1_seq1	8.71138	3.10815	1.65294e-14	5.70633e-13	0.09	32.66
Up	comp147530_c0_seq12	8.05919	3.36993	1.67974e-14	5.78455e-13	0.03	4.87
Up	comp136786_c0_seq3	8.05919	3.36993	1.67974e-14	5.78455e-13	0.04	7.4
Up	comp123945_c0_seq1	6.77115	4.70956	1.68803e-14	5.80732e-13	2.47	199.88
Up	comp138150_c0_seq1	8.70794	3.10473	1.68913e-14	5.80732e-13	0.02	7.32
Down	comp137831_c0_seq2	-6.31654	8.82759	1.71282e-14	5.88396e-13	274.79	2.57
Down	comp143448_c4_seq1	-7.53973	3.59047	1.71618e-14	5.89066e-13	99.15	0.38
Down	comp140085_c0_seq1	-6.42657	6.42249	1.72234e-14	5.90696e-13	89.81	0.78
Up	comp140583_c1_seq1	6.30927	9.02852	1.73073e-14	5.93089e-13	14.45	858.99
Up	comp112954_c0_seq1	6.44401	6.22836	1.73551e-14	5.94244e-13	0.88	58.06
Down	comp147865_c1_seq1	-7.53753	3.58831	1.74331e-14	5.95938e-13	45.63	0.18
Down	comp139576_c0_seq1	-7.53753	3.58831	1.74331e-14	5.95938e-13	16.22	0.06
Down	comp146774_c0_seq10	-7.16352	3.92878	1.76937e-14	6.04356e-13	36.25	0.18
Up	comp136523_c1_seq1	7.00579	4.06248	1.79132e-14	6.11354e-13	0.23	23.04
Down	comp148100_c0_seq3	-8.53697	3.10891	1.803e-14	6.14839e-13	5.94	0.01
Up	comp147170_c2_seq1	7.00401	4.06071	1.81165e-14	6.16286e-13	0.39	37.72
Up	comp147623_c0_seq19	7.07944	3.91791	1.81396e-14	6.16568e-13	0.44	18.14
Down	comp145924_c0_seq1	-8.5339	3.10589	1.84281e-14	6.2587e-13	6.24	0.01
Up	comp125454_c1_seq1	7.3323	3.91226	1.85978e-14	6.29155e-13	0.29	35.9
Up	comp118651_c0_seq1	8.04185	3.3527	1.87366e-14	6.33267e-13	1.87	372.6
Down	comp136893_c1_seq1	-7.06563	4.30502	1.90467e-14	6.42871e-13	19.48	0.1
Down	comp145625_c0_seq8	-6.56007	5.55966	1.90514e-14	6.42871e-13	60.52	0.42
Up	comp142822_c0_seq1	7.07154	3.91008	1.90687e-14	6.42937e-13	0.09	28.4
Down	comp135866_c0_seq6	-7.52428	3.57525	1.91634e-14	6.45091e-13	45.43	0.16
Down	comp134079_c0_seq1	-7.52428	3.57525	1.91634e-14	6.45091e-13	16.56	0.07
Up	comp140003_c2_seq5	8.69058	3.08748	1.92537e-14	6.47093e-13	0.04	17.21
Down	comp135667_c0_seq1	-8.52773	3.09982	1.92537e-14	6.47093e-13	18.21	0.03
Up	comp118676_c0_seq1	7.69529	3.56176	1.94697e-14	6.52782e-13	0.18	28.33
Up	comp128364_c0_seq1	7.69529	3.56176	1.94697e-14	6.52782e-13	0.22	35.01
Down	comp148298_c1_seq2	-7.52206	3.57306	1.94697e-14	6.52782e-13	8.59	0.03
Down	comp136674_c0_seq2	-6.48963	5.80993	1.94981e-14	6.53211e-13	69.4	0.58
Down	comp139002_c0_seq1	-7.06161	4.30106	1.96026e-14	6.55664e-13	25.9	0.14
Up	comp143107_c0_seq1	6.88248	4.29638	1.96026e-14	6.55664e-13	0.21	15.09
Up	comp124200_c0_seq1	6.53005	5.40667	1.96383e-14	6.5625e-13	0.76	52.76
Up	comp130826_c0_seq1	6.80544	4.50542	1.97078e-14	6.57083e-13	0.93	54.16
Up	comp134561_c1_seq1	8.03602	3.34691	1.97975e-14	6.5955e-13	0.11	19.84
Up	comp145856_c0_seq4	7.69277	3.55926	2.00987e-14	6.67992e-13	0.03	6.76
Up	comp145489_c0_seq21	7.69277	3.55926	2.00987e-14	6.67992e-13	0.15	10.77
Down	comp130707_c1_seq1	-7.51761	3.56867	2.00987e-14	6.67992e-13	99.48	0.39
Up	comp131692_c0_seq1	6.92634	4.17276	2.03811e-14	6.75479e-13	0.24	21.94
Down	comp136031_c3_seq1	-6.76122	4.76845	2.03885e-14	6.75479e-13	55.92	0.38
Down	comp126773_c0_seq4	-7.14078	3.90636	2.05622e-14	6.80696e-13	101	0.84
Up	comp148097_c1_seq4	6.64529	5.05001	2.09244e-14	6.91065e-13	0.49	37.44
Up	comp139818_c1_seq4	8.02724	3.33819	2.09249e-14	6.91065e-13	0.29	17.81
Down	comp137069_c0_seq1	-7.29227	3.74447	2.09604e-14	6.91694e-13	12	0.06
Up	comp137845_c0_seq1	6.98242	4.03934	2.1004e-14	6.92586e-13	0.21	20.01
Up	comp137554_c0_seq3	8.67654	3.07353	2.10298e-14	6.92892e-13	0.07	20.96
Down	comp109974_c0_seq2	-6.68718	4.91491	2.10962e-14	6.94534e-13	87.23	0.63
Up	comp124769_c0_seq2	8.0243	3.33527	2.13162e-14	7.00676e-13	0.17	35.14
Down	comp121879_c0_seq1	-7.85187	3.34555	2.13162e-14	7.00676e-13	30.92	0.09
Down	comp148011_c0_seq2	-6.79451	4.67758	2.14891e-14	7.04703e-13	186.46	1.21
Up	comp141922_c3_seq2	6.86723	4.28129	2.17991e-14	7.14308e-13	0.4	35.64
Down	comp144024_c1_seq1	-6.71401	4.8358	2.18937e-14	7.16666e-13	22.71	0.16
Down	comp149126_c2_seq1	-7.13194	3.89765	2.19053e-14	7.16666e-13	6.33	0.03
Up	comp143471_c1_seq1	6.31863	7.46597	2.2463e-14	7.33767e-13	0.95	61.01
Up	comp81298_c1_seq1	8.01247	3.32353	2.2964e-14	7.48967e-13	0.24	48.01
Up	comp143240_c2_seq5	8.0095	3.32058	2.33976e-14	7.61267e-13	0.06	16.43
Up	comp137361_c0_seq1	8.0095	3.32058	2.33976e-14	7.61267e-13	0.14	28.2
Up	comp135508_c0_seq1	6.64372	4.96669	2.34138e-14	7.61267e-13	0.41	30.38
Up	comp134811_c1_seq2	7.66733	3.53401	2.3598e-14	7.66662e-13	0.17	36.91
Down	comp111387_c0_seq1	-7.1306	4.15203	2.41266e-14	7.83228e-13	46.33	0.24
Up	comp130854_c0_seq2	7.44609	3.71317	2.41602e-14	7.83711e-13	0.09	15.6
Up	comp133508_c0_seq1	7.03745	3.87632	2.42594e-14	7.8632e-13	0.26	26.05
Up	comp117786_c0_seq2	7.03542	3.87431	2.45727e-14	7.95734e-13	1.65	129.44
Up	comp127461_c0_seq1	8.65165	3.04879	2.45878e-14	7.95734e-13	0.25	82.16
Down	comp149361_c1_seq1	-7.12762	4.1491	2.46458e-14	7.96919e-13	17.71	0.09
Down	comp146434_c2_seq1	-6.5483	5.42348	2.5136e-14	8.11595e-13	25.83	0.21
Down	comp126585_c0_seq2	-6.87588	4.47311	2.51599e-14	8.11741e-13	32.72	0.2
Down	comp148390_c0_seq1	-6.28316	7.7037	2.52719e-14	8.14728e-13	194.3	1.88
Up	comp129500_c1_seq2	6.29889	7.44647	2.56594e-14	8.25948e-13	10.01	599.98
Down	comp143627_c0_seq1	-6.43968	5.80767	2.57675e-14	8.28793e-13	64.21	0.55
Down	comp130898_c0_seq1	-6.93484	4.36457	2.66526e-14	8.56605e-13	56.06	0.32
Up	comp133494_c0_seq2	6.94572	4.00299	2.67979e-14	8.60615e-13	0.3	27.97
Up	comp135546_c0_seq1	7.98853	3.29976	2.72084e-14	8.72458e-13	0.07	13.59
Down	comp143229_c0_seq4	-7.81495	3.3092	2.72084e-14	8.72458e-13	12.2	0.03
Down	comp149275_c0_seq1	-6.42114	5.83491	2.75533e-14	8.82843e-13	33.77	0.3
Up	comp133858_c0_seq1	6.47376	5.40729	2.75937e-14	8.83462e-13	0.97	64.91
Down	comp143103_c1_seq6	-6.56816	5.07449	2.81137e-14	8.97369e-13	63.61	0.6
Down	comp141519_c1_seq1	-7.46309	3.51498	2.87097e-14	9.15697e-13	9.11	0.04
Up	comp145573_c0_seq4	7.97641	3.28772	2.93659e-14	9.3449e-13	0.03	12.52
Down	comp137219_c0_seq1	-8.46461	3.0377	2.94866e-14	9.37619e-13	4.73	0.01
Up	comp129797_c0_seq1	7.41398	3.68132	3.00142e-14	9.53293e-13	0.08	9.4
Up	comp144022_c2_seq2	6.2853	7.09963	3.0025e-14	9.53293e-13	2.99	171.32
Down	comp146043_c0_seq5	-7.79884	3.29334	3.05146e-14	9.68106e-13	5.52	0.02
Up	comp139951_c1_seq17	7.25935	3.83992	3.06417e-14	9.71401e-13	0.19	31.39
Down	comp134193_c1_seq1	-6.40345	5.81746	3.108e-14	9.84552e-13	63.49	0.56
Down	comp125526_c1_seq1	-8.45489	3.02814	3.15927e-14	9.99283e-13	15.32	0.03
Down	comp123756_c0_seq2	-8.45489	3.02814	3.15927e-14	9.99283e-13	43.99	0.07
Down	comp147101_c1_seq1	-7.79342	3.28801	3.1713e-14	1.00233e-12	11.82	0.04
Down	comp127067_c1_seq3	-6.4692	5.52846	3.2147e-14	1.01375e-12	105.04	0.88
Up	comp148316_c0_seq2	6.65154	4.69697	3.23853e-14	1.0205e-12	0.51	37.3
Up	comp139045_c0_seq11	7.24892	3.82958	3.27276e-14	1.03051e-12	0.14	18.28
Down	comp140828_c0_seq1	-6.3125	6.60657	3.29559e-14	1.03659e-12	92.13	0.87
Up	comp145670_c0_seq1	7.24682	3.82751	3.31632e-14	1.04188e-12	0.11	10.1
Down	comp131144_c0_seq1	-8.44184	3.01531	3.38655e-14	1.06315e-12	52.25	0.1
Up	comp143489_c1_seq5	6.41821	5.60483	3.41021e-14	1.06817e-12	0.56	38.38
Down	comp135556_c1_seq1	-6.48262	5.22235	3.41356e-14	1.06842e-12	62.95	0.53
Up	comp142330_c0_seq1	6.28178	6.72131	3.42957e-14	1.07264e-12	3.73	217.92
Down	comp148879_c0_seq1	-6.89585	4.32612	3.45908e-14	1.08106e-12	10.01	0.06
Up	comp125039_c0_seq1	8.60052	2.998	3.46626e-14	1.08169e-12	0.04	12.05
Up	comp130818_c0_seq1	8.60052	2.998	3.46626e-14	1.08169e-12	0.28	159.17
Up	comp135742_c0_seq2	7.94876	3.26027	3.49419e-14	1.08906e-12	0.04	8.01
Up	comp131149_c2_seq1	7.3906	3.65814	3.5298e-14	1.09825e-12	0.16	20.9
Up	comp134810_c0_seq2	7.94566	3.25719	3.56301e-14	1.1058e-12	0.03	6.74
Up	comp138776_c1_seq2	7.94566	3.25719	3.56301e-14	1.1058e-12	0.05	11.34
Up	comp128743_c0_seq1	7.94566	3.25719	3.56301e-14	1.1058e-12	0.21	40.43
Up	comp103595_c0_seq1	6.84301	4.09027	3.56464e-14	1.1058e-12	0.23	19.82
Down	comp133280_c0_seq3	-6.41973	5.64206	3.57079e-14	1.10689e-12	695.53	2.55
Up	comp147878_c0_seq22	7.38588	3.65345	3.63645e-14	1.12558e-12	0.05	10.34
Up	comp139127_c0_seq1	7.94255	3.2541	3.70517e-14	1.14601e-12	0.12	24.26
Down	comp148375_c0_seq2	-6.71387	4.59806	3.71653e-14	1.14783e-12	14.01	0.07
Down	comp138971_c1_seq13	-6.33525	6.17433	3.75655e-14	1.15933e-12	94.71	1.05
Down	comp141823_c0_seq3	-8.42536	2.9991	3.80638e-14	1.17384e-12	8.17	0.02
Down	comp146531_c1_seq1	-6.35146	5.85317	3.98359e-14	1.22579e-12	204.51	1.86
Up	comp145543_c0_seq2	7.21931	3.80023	3.9982e-14	1.22938e-12	0.11	11.63
Down	comp134851_c1_seq2	-6.47706	5.3532	4.06225e-14	1.24542e-12	80.35	0.67
Up	comp144834_c1_seq3	8.57804	2.97567	4.08557e-14	1.25165e-12	0.03	6.98
Up	comp129535_c1_seq6	6.59485	4.73945	4.11169e-14	1.25874e-12	1.26	89.14
Down	comp134392_c0_seq18	-7.04963	4.07218	4.16647e-14	1.27458e-12	27.05	0.19
Up	comp145947_c0_seq1	7.92373	3.23543	4.17047e-14	1.27487e-12	0.04	6.44
Up	comp130671_c0_seq1	6.95393	3.79363	4.22035e-14	1.28824e-12	0.17	16
Up	comp142124_c0_seq1	7.92057	3.23229	4.2541e-14	1.29759e-12	0.06	11.09
Up	comp131154_c0_seq1	8.57047	2.96815	4.28418e-14	1.30487e-12	0.07	29.76
Up	comp129272_c1_seq2	8.57047	2.96815	4.28418e-14	1.30487e-12	0.03	8.8
Up	comp143864_c0_seq1	6.63126	4.57117	4.31676e-14	1.31098e-12	0.28	39.35
Up	comp138293_c1_seq6	8.56667	2.96438	4.38745e-14	1.33052e-12	0.05	18.21
Up	comp141518_c2_seq2	8.56667	2.96438	4.38745e-14	1.33052e-12	0.08	26.16
Down	comp149266_c1_seq2	-7.18157	3.63546	4.4224e-14	1.33959e-12	24.78	0.12
Up	comp136146_c0_seq6	7.91423	3.226	4.42694e-14	1.33959e-12	0.22	18.7
Down	comp143549_c1_seq8	-7.74378	3.23917	4.42694e-14	1.33959e-12	11.42	0.03
Down	comp147600_c0_seq2	-6.85849	4.28929	4.43409e-14	1.34078e-12	18.8	0.18
Up	comp141082_c2_seq1	6.76068	4.17584	4.4519e-14	1.3423e-12	4.02	322.27
Down	comp97246_c0_seq1	-6.44585	5.38605	4.52514e-14	1.3634e-12	234.9	1.99
Down	comp132597_c1_seq1	-7.17517	3.62916	4.55912e-14	1.37265e-12	47	0.25
Down	comp130361_c1_seq4	-8.3952	2.96945	4.6023e-14	1.38168e-12	11.44	0.03
Down	comp135489_c0_seq2	-6.51775	4.93826	4.61073e-14	1.38261e-12	94.63	0.75
Down	comp144726_c1_seq1	-7.03542	4.05818	4.61199e-14	1.38261e-12	52.49	0.29
Down	comp146974_c3_seq1	-7.17303	3.62705	4.62921e-14	1.38678e-12	23.43	0.12
Down	comp146277_c0_seq2	-6.19857	7.55165	4.67558e-14	1.39967e-12	145.61	1.45
Down	comp130640_c0_seq1	-6.4344	5.17482	4.72602e-14	1.41275e-12	40.4	0.35
Up	comp142953_c0_seq3	6.67359	4.37496	4.78386e-14	1.42741e-12	0.22	14.72
Down	comp141064_c0_seq4	-6.5117	4.9323	4.78527e-14	1.42741e-12	31.32	0.24
Down	comp146188_c0_seq1	-6.5117	4.9323	4.78527e-14	1.42741e-12	57.78	0.71
Down	comp146092_c1_seq1	-6.63261	4.64164	4.83811e-14	1.44214e-12	43.94	0.33
Up	comp115331_c0_seq1	7.55807	3.4256	4.93879e-14	1.47111e-12	0.27	38.89
Up	comp126119_c1_seq1	8.54752	2.94535	4.94659e-14	1.47238e-12	0.06	23.96
Up	comp142449_c1_seq1	8.54366	2.94152	5.06758e-14	1.50733e-12	0.08	26.51
Down	comp144725_c0_seq1	-6.55624	4.7858	5.11988e-14	1.5218e-12	19.62	0.15
Down	comp146017_c0_seq1	-6.34421	5.6665	5.1992e-14	1.54101e-12	35.85	0.34
Down	comp147719_c0_seq2	-7.15578	3.61008	5.23464e-14	1.55041e-12	4.9	0.03
Up	comp142556_c0_seq6	7.88859	3.20055	5.30639e-14	1.56945e-12	0.05	5.54
Down	comp141932_c0_seq2	-7.71544	3.2113	5.30639e-14	1.56945e-12	9.74	0.03
Up	comp144881_c0_seq8	8.53201	2.92995	5.58513e-14	1.64608e-12	0.03	7.69
Down	comp140380_c0_seq2	-8.36786	2.94258	5.58513e-14	1.64608e-12	13.04	0.03
Down	comp148994_c0_seq1	-6.65144	4.53652	5.62927e-14	1.65793e-12	12.38	0.09
Up	comp124396_c0_seq1	8.52419	2.92219	5.86549e-14	1.72265e-12	0.07	22.04
Up	comp143081_c0_seq5	8.52419	2.92219	5.86549e-14	1.72265e-12	0.02	4.89
Down	comp148920_c1_seq3	-6.31724	5.68694	5.88799e-14	1.72805e-12	19.3	0.18
Up	comp124782_c1_seq13	7.31314	3.58134	5.92829e-14	1.73866e-12	0.6	14.82
Up	comp134182_c0_seq1	8.52027	2.9183	6.01145e-14	1.76182e-12	0.29	41.64
Up	comp135471_c0_seq1	6.12376	9.00103	6.05244e-14	1.77135e-12	7.4	388.05
Down	comp143600_c0_seq1	-6.64114	4.52638	6.05947e-14	1.77217e-12	207.76	1.52
Up	comp127063_c0_seq1	7.86577	3.17791	6.12361e-14	1.78968e-12	0.08	15.35
Up	comp125654_c0_seq1	6.669	4.23484	6.25661e-14	1.82601e-12	0.5	38.86
Up	comp135243_c0_seq1	8.51239	2.91047	6.3155e-14	1.84191e-12	0.06	17.18
Up	comp135631_c0_seq1	6.25481	5.97899	6.33872e-14	1.8474e-12	2.28	130.7
Up	comp132616_c0_seq8	7.85919	3.17138	6.38185e-14	1.85868e-12	0.09	11.8
Up	comp133517_c3_seq2	7.30065	3.56896	6.41286e-14	1.86641e-12	0.32	38.84
Up	comp143630_c1_seq1	8.50843	2.90654	6.47384e-14	1.87764e-12	0.3	89.22
Up	comp55114_c0_seq1	8.50843	2.90654	6.47384e-14	1.87764e-12	0.12	35.86
Down	comp133837_c2_seq1	-8.34701	2.92209	6.47384e-14	1.87764e-12	31.5	0.06
Down	comp145674_c0_seq1	-6.96868	3.73691	6.5756e-14	1.90583e-12	6.58	0.04
Up	comp145935_c0_seq2	7.29562	3.56398	6.61874e-14	1.91701e-12	0.18	21.75
Down	comp139903_c0_seq2	-6.40088	5.06849	6.63268e-14	1.91972e-12	44.09	0.44
Down	comp144296_c0_seq1	-7.68361	3.18001	6.65212e-14	1.92269e-12	52.89	0.21
Up	comp142416_c0_seq9	7.51308	3.38099	6.67078e-14	1.92676e-12	0.1	22.33
Down	comp148623_c0_seq3	-6.16654	7.20748	6.67686e-14	1.92719e-12	68.15	0.71
Up	comp129957_c0_seq1	6.5934	4.41962	6.68629e-14	1.92858e-12	0.47	34.59
Up	comp140846_c0_seq1	8.50049	2.89865	6.80378e-14	1.96112e-12	0.11	33.63
Up	comp133777_c0_seq18	6.80526	3.86399	6.91345e-14	1.99136e-12	0.21	18.54
Up	comp141839_c0_seq2	6.45455	4.93883	6.91849e-14	1.99144e-12	0.41	47.86
Up	comp138168_c0_seq9	7.84593	3.15822	6.93503e-14	1.99483e-12	0.04	8.09
Up	comp148497_c2_seq1	6.55918	4.49992	7.03258e-14	2.0215e-12	0.29	21.91
Up	comp131645_c0_seq2	7.50449	3.37246	7.04091e-14	2.02251e-12	0.13	17.28
Down	comp148229_c0_seq1	-6.86689	4.10908	7.27718e-14	2.08752e-12	33.77	0.21
Down	comp149306_c0_seq1	-6.20411	6.26178	7.31675e-14	2.09744e-12	130.46	1.33
Up	comp141309_c0_seq5	8.48848	2.88674	7.33391e-14	2.10092e-12	0.01	2.57
Down	comp140045_c3_seq1	-7.10276	3.55793	7.39868e-14	2.11802e-12	42.64	0.22
Down	comp143994_c0_seq7	-6.65755	4.40726	7.50282e-14	2.14525e-12	25.45	0.19
Up	comp140792_c0_seq3	6.6418	4.20795	7.50403e-14	2.14525e-12	0.18	17.68
Down	comp130784_c3_seq1	-6.71235	4.31193	7.54548e-14	2.15447e-12	37.26	0.26
Up	comp131721_c1_seq1	8.48043	2.87874	7.71251e-14	2.19885e-12	0.06	16.78
Up	comp138945_c0_seq11	7.27279	3.54135	7.76344e-14	2.21187e-12	0.09	14.51
Down	comp148135_c1_seq3	-6.11431	7.7545	7.82732e-14	2.22553e-12	171	1.89
Up	comp130883_c1_seq3	6.22512	5.91739	7.83813e-14	2.22709e-12	0.91	92.57
Up	comp141004_c0_seq1	7.82917	3.1416	7.86628e-14	2.23358e-12	0.04	6.93
Down	comp149124_c0_seq1	-7.09373	3.54905	7.88938e-14	2.23862e-12	7.91	0.22
Down	comp148289_c0_seq2	-6.48552	4.71614	8.20028e-14	2.32526e-12	10.48	0.09
Down	comp138772_c1_seq1	-7.08692	3.54235	8.28091e-14	2.34654e-12	26.66	0.15
Down	comp147734_c1_seq3	-6.18503	6.24299	8.32741e-14	2.35335e-12	50.77	0.81
Down	comp129509_c1_seq10	-6.92838	3.69728	8.51412e-14	2.40449e-12	158.8	1.24
Up	comp145932_c1_seq1	7.25736	3.52606	8.55378e-14	2.41407e-12	0.18	21.16
Down	comp145537_c0_seq1	-6.24759	5.87215	8.68727e-14	2.44844e-12	36.52	0.36
Down	comp144784_c1_seq2	-7.64206	3.13917	8.74788e-14	2.463e-12	21.29	0.08
Up	comp128413_c0_seq2	8.46418	2.86261	8.75654e-14	2.463e-12	0.06	28.28
Up	comp142083_c0_seq1	8.46418	2.86261	8.75654e-14	2.463e-12	0.03	8.84
Down	comp142316_c1_seq1	-8.29715	2.87311	8.98347e-14	2.52175e-12	25.88	0.06
Up	comp125271_c0_seq3	6.38004	5.07521	9.10893e-14	2.55526e-12	1.25	78.42
Down	comp148172_c0_seq2	-7.0732	3.52887	9.12968e-14	2.55936e-12	6.65	0.11
Down	comp143788_c1_seq1	-6.31408	5.37558	9.16421e-14	2.5648e-12	28.91	0.27
Up	comp139683_c1_seq1	8.45598	2.85448	9.21689e-14	2.57635e-12	0.04	16.87
Down	comp146453_c0_seq1	-6.93181	3.95611	9.22101e-14	2.57635e-12	36.12	0.22
Up	comp137200_c0_seq1	7.24699	3.51578	9.28023e-14	2.59117e-12	1.48	168.75
Down	comp139925_c3_seq1	-6.32476	5.32765	9.28915e-14	2.59193e-12	101.68	0.95
Up	comp140841_c0_seq3	6.51632	4.45757	9.37517e-14	2.6142e-12	0.38	21.12
Up	comp127657_c1_seq1	7.09205	3.67415	9.43126e-14	2.62809e-12	0.14	14.85
Down	comp118840_c0_seq2	-8.28989	2.86598	9.457e-14	2.63351e-12	15.27	0.03
Down	comp137623_c0_seq2	-7.62693	3.1243	9.5316e-14	2.65076e-12	12.18	0.03
Up	comp137425_c4_seq4	6.18857	6.03612	9.57825e-14	2.66197e-12	1.95	83.62
Down	comp147225_c0_seq2	-6.33285	5.2747	9.65659e-14	2.68196e-12	32.19	0.31
Up	comp134104_c0_seq1	8.44774	2.8463	9.70401e-14	2.69076e-12	0.08	19.85
Down	comp137187_c0_seq3	-8.28624	2.8624	9.70401e-14	2.69076e-12	30.95	0.06
Up	comp144453_c2_seq1	6.83057	3.67158	9.71287e-14	2.69076e-12	0.24	20.63
Up	comp142146_c0_seq2	6.64384	4.06031	9.71397e-14	2.69076e-12	0.17	10.73
Down	comp141007_c0_seq1	-8.27892	2.85521	9.95814e-14	2.75294e-12	69.65	0.15
Up	comp143431_c0_seq1	6.74885	3.80821	1.01254e-13	2.7955e-12	0.21	17.37
Up	comp134115_c1_seq1	7.08033	3.66254	1.01528e-13	2.80121e-12	0.21	21.67
Down	comp147555_c2_seq3	-7.61777	3.11531	1.01701e-13	2.80413e-12	18.62	0.07
Up	comp142468_c1_seq1	6.26466	5.35752	1.01841e-13	2.80614e-12	5.79	327.84
Up	comp133630_c0_seq4	8.43945	2.83807	1.02196e-13	2.81408e-12	0.05	18.91
Up	comp144967_c0_seq12	7.07562	3.65788	1.04582e-13	2.87602e-12	0.1	7.87
Down	comp140022_c1_seq1	-6.27017	5.44257	1.04887e-13	2.88119e-12	62.93	0.61
Down	comp146601_c2_seq3	-6.20062	5.74616	1.04908e-13	2.88119e-12	29.34	0.3
Down	comp148861_c0_seq1	-6.7299	4.16262	1.05653e-13	2.89976e-12	18.68	0.13
Down	comp105129_c0_seq1	-7.04772	3.50382	1.07651e-13	2.95083e-12	31.3	0.17
Up	comp130668_c0_seq1	8.43112	2.8298	1.07655e-13	2.95083e-12	0.07	19.82
Up	comp122993_c0_seq2	6.81409	3.65528	1.07738e-13	2.95118e-12	0.4	45.21
Down	comp141769_c0_seq1	-6.51228	4.52313	1.08233e-13	2.95509e-12	34.52	0.25
Down	comp145724_c0_seq1	-6.11811	6.70142	1.08359e-13	2.95628e-12	72.32	0.78
Down	comp133352_c0_seq1	-6.41568	4.7457	1.08504e-13	2.95628e-12	70.48	0.61
Up	comp118725_c0_seq1	7.78121	3.09403	1.08559e-13	2.95628e-12	0.1	17.86
Up	comp146309_c0_seq4	7.78121	3.09403	1.08559e-13	2.95628e-12	0.02	10.78
Up	comp124792_c0_seq1	6.24025	5.47475	1.09977e-13	2.99294e-12	1.6	91.11
Up	comp136699_c1_seq2	6.0145	11.5309	1.10157e-13	2.9959e-12	147.3	7106.02
Up	comp123535_c0_seq1	8.42693	2.82564	1.10504e-13	3.00144e-12	0.08	24.46
Down	comp142193_c0_seq55	-8.26416	2.84073	1.10504e-13	3.00144e-12	23	0.05
Down	comp147058_c1_seq1	-6.13262	6.42929	1.10808e-13	3.00774e-12	127.98	1.37
Down	comp130531_c0_seq1	-7.25953	3.31477	1.11725e-13	3.03069e-12	14.01	0.07
Up	comp142723_c3_seq2	6.58076	4.14763	1.12578e-13	3.05184e-12	0.23	16.51
Up	comp125174_c0_seq1	7.77422	3.0871	1.13413e-13	3.0725e-12	0.13	22.76
Down	comp127798_c1_seq1	-7.25686	3.31215	1.13859e-13	3.08259e-12	20.24	0.1
Down	comp137317_c1_seq1	-6.10156	6.8897	1.1442e-13	3.09577e-12	198.9	2.16
Up	comp143454_c0_seq1	6.57738	4.14429	1.14996e-13	3.10935e-12	0.44	33.38
Down	comp148824_c0_seq2	-6.30665	5.2489	1.15338e-13	3.11659e-12	97.76	0.91
Up	comp117881_c0_seq1	7.77072	3.08363	1.1593e-13	3.12853e-12	0.09	16.37
Up	comp135719_c0_seq2	8.41852	2.8173	1.16454e-13	3.14066e-12	0.08	19.37
Down	comp149221_c0_seq1	-7.03598	3.49229	1.17016e-13	3.15378e-12	7.91	0.04
Down	comp140744_c1_seq2	-7.24883	3.30426	1.20535e-13	3.24654e-12	10.29	0.09
Up	comp133946_c0_seq1	7.20739	3.47656	1.2101e-13	3.25724e-12	0.18	20.33
Down	comp144921_c0_seq1	-7.59306	3.09104	1.21149e-13	3.25888e-12	18.28	0.07
Down	comp134525_c0_seq2	-6.29383	5.0364	1.21735e-13	3.27255e-12	22.21	0.21
Down	comp149451_c0_seq1	-6.06083	7.25507	1.22153e-13	3.28169e-12	52.77	2.68
Down	comp147673_c0_seq1	-8.24926	2.8261	1.22759e-13	3.29584e-12	18.24	0.04
Down	comp112761_c0_seq1	-6.30977	4.9788	1.22935e-13	3.29846e-12	81.31	0.76
Down	comp147213_c1_seq3	-6.15318	6.02796	1.23859e-13	3.32112e-12	44.1	0.64
Up	comp140065_c2_seq5	7.20203	3.47125	1.25154e-13	3.35372e-12	0.55	14.16
Down	comp146704_c1_seq4	-6.16176	5.9696	1.25407e-13	3.35835e-12	65.35	0.72
Down	comp143243_c0_seq3	-8.24551	2.82242	1.26051e-13	3.37343e-12	12.39	0.02
Up	comp147249_c0_seq3	7.75661	3.06964	1.26627e-13	3.38453e-12	0.05	12.05
Up	comp130728_c3_seq3	7.75661	3.06964	1.26627e-13	3.38453e-12	0.11	11.02
Up	comp129958_c0_seq3	6.65439	3.90374	1.27142e-13	3.39614e-12	0.31	24.29
Up	comp128441_c2_seq1	6.78779	3.62928	1.29019e-13	3.44187e-12	0.2	16.93
Up	comp137372_c1_seq1	8.40581	2.80469	1.29441e-13	3.45093e-12	0.05	16.17
Up	comp122042_c0_seq1	7.04218	3.62477	1.30991e-13	3.49003e-12	1.06	105.37
Down	comp135356_c0_seq1	-7.5774	3.07567	1.32379e-13	3.51808e-12	18.57	0.07
Down	comp143192_c0_seq3	-6.86362	3.63362	1.32996e-13	3.53223e-12	6.08	0.04
Up	comp146395_c0_seq1	6.4623	4.40421	1.35316e-13	3.59158e-12	0.09	17.51
Up	comp140270_c0_seq3	8.39728	2.79622	1.36525e-13	3.61454e-12	0.03	9.49
Up	comp138744_c0_seq1	8.39728	2.79622	1.36525e-13	3.61454e-12	0.04	13.26
Down	comp141460_c0_seq7	-8.2342	2.81132	1.36525e-13	3.61454e-12	21.76	0.05
Down	comp138409_c1_seq1	-6.52031	4.40742	1.36526e-13	3.61454e-12	21.85	0.18
Up	comp139356_c0_seq6	7.40333	3.2722	1.37848e-13	3.64494e-12	0.14	17.26
Down	comp132163_c3_seq1	-7.57109	3.06947	1.3842e-13	3.65775e-12	53.42	0.2
Up	comp128001_c0_seq2	8.39299	2.79197	1.40226e-13	3.7008e-12	0.04	10.8
Down	comp135226_c0_seq1	-8.23041	2.8076	1.40226e-13	3.7008e-12	19.18	0.04
Up	comp141501_c2_seq1	7.03005	3.61276	1.41361e-13	3.72041e-12	0.14	23.25
Down	comp135605_c0_seq2	-6.13674	5.97877	1.43375e-13	3.76967e-12	54.1	0.58
Down	comp145908_c1_seq1	-6.76529	4.00906	1.43578e-13	3.77263e-12	15.49	0.11
Up	comp142534_c0_seq2	6.24728	5.00791	1.4411e-13	3.78424e-12	3.49	109.3
Up	comp128003_c1_seq2	8.38438	2.78343	1.47964e-13	3.88302e-12	0.04	13.03
Up	comp148376_c0_seq3	6.31792	4.94725	1.48346e-13	3.89061e-12	3.17	93.22
Up	comp142203_c0_seq1	7.39095	3.25994	1.48958e-13	3.90177e-12	0.07	9.29
Up	comp129513_c0_seq3	7.39095	3.25994	1.48958e-13	3.90177e-12	0.28	36.01
Down	comp134874_c1_seq1	-6.84425	3.6146	1.50308e-13	3.93223e-12	443.12	2.7
Up	comp116925_c0_seq1	6.76347	3.60524	1.50308e-13	3.93223e-12	0.28	23.11
Up	comp129522_c0_seq1	7.73159	3.04483	1.51433e-13	3.95423e-12	0.11	18.46
Down	comp135526_c0_seq3	-6.60882	4.21003	1.51867e-13	3.9631e-12	24.24	0.19
Up	comp142933_c0_seq1	8.38006	2.77914	1.52008e-13	3.96433e-12	0.02	5.05
Up	comp120651_c0_seq2	6.23199	5.05385	1.52712e-13	3.98019e-12	1.48	95.66
Down	comp148597_c0_seq1	-7.55519	3.05386	1.54892e-13	4.03452e-12	2.86	0.06
Up	comp127235_c0_seq3	8.37572	2.77483	1.56175e-13	4.06539e-12	0.04	10.21
Up	comp104976_c0_seq1	6.29701	4.99327	1.58365e-13	4.1122e-12	3.45	200.78
Up	comp60931_c1_seq1	8.37137	2.77052	1.60467e-13	4.16419e-12	0.43	117.53
Down	comp143365_c0_seq2	-6.74708	3.99115	1.61542e-13	4.18948e-12	36.95	0.25
Up	comp148941_c0_seq7	8.36701	2.76619	1.64889e-13	4.25866e-12	0.01	3.77
Up	comp147715_c2_seq1	8.36701	2.76619	1.64889e-13	4.25866e-12	0.16	41.86
Up	comp136196_c1_seq1	7.00795	3.59089	1.6492e-13	4.25866e-12	0.29	29.63
Up	comp125496_c0_seq1	6.75115	3.59307	1.6492e-13	4.25866e-12	0.17	14.08
Down	comp140408_c0_seq3	-7.54556	3.04441	1.65804e-13	4.27883e-12	25.95	0.07
Down	comp132735_c3_seq1	-6.82682	3.59748	1.67504e-13	4.3174e-12	70.31	0.45
Up	comp139109_c0_seq1	6.74868	3.59062	1.67504e-13	4.3174e-12	0.07	5.77
Up	comp142790_c0_seq1	6.1949	5.23836	1.68006e-13	4.32503e-12	0.6	44.85
Up	comp134220_c0_seq1	8.36263	2.76185	1.69446e-13	4.3594e-12	0.14	38.37
Down	comp136847_c1_seq1	-6.08257	6.1131	1.70506e-13	4.38399e-12	107.5	1.19
Up	comp138839_c0_seq8	7.37218	3.24134	1.70848e-13	4.39009e-12	0.06	10.01
Up	comp118807_c1_seq1	5.95969	9.48178	1.72714e-13	4.43531e-12	45.77	2124.63
Down	comp145380_c0_seq3	-6.97582	3.4332	1.73339e-13	4.44865e-12	9.4	0.05
Down	comp136394_c1_seq1	-6.53124	4.28295	1.74836e-13	4.47884e-12	19.16	0.15
Up	comp138697_c0_seq1	6.30403	4.86367	1.75201e-13	4.48543e-12	0.34	20.88
Down	comp127618_c0_seq1	-6.05797	6.40376	1.75501e-13	4.4883e-12	134.38	1.54
Up	comp132491_c2_seq4	6.99802	3.58106	1.75527e-13	4.4883e-12	0.41	40.03
Up	comp132727_c0_seq1	7.36587	3.23509	1.77735e-13	4.542e-12	0.07	11.63
Down	comp83819_c0_seq1	-8.19194	2.76987	1.7898e-13	4.57103e-12	140.74	0.31
Down	comp135439_c0_seq6	-6.03713	6.66113	1.80795e-13	4.60336e-12	158.74	1.52
Up	comp136375_c0_seq5	6.99303	3.57612	1.81109e-13	4.60856e-12	0.18	17.54
Up	comp122369_c0_seq2	7.70245	3.01595	1.81689e-13	4.62049e-12	0.08	15.87
Up	comp134451_c0_seq1	6.28556	4.91533	1.842e-13	4.68152e-12	0.56	33.08
Down	comp142017_c0_seq1	-5.98997	7.48029	1.87142e-13	4.74191e-12	160.99	1.95
Up	comp115942_c0_seq1	8.34499	2.74435	1.89108e-13	4.78595e-12	0.26	72.32
Up	comp132227_c0_seq10	8.34499	2.74435	1.89108e-13	4.78595e-12	0.14	40.53
Up	comp138878_c0_seq1	6.65419	3.71467	1.91415e-13	4.84139e-12	0.16	12.55
Down	comp129704_c0_seq1	-5.97041	7.98347	1.92999e-13	4.87851e-12	421.82	5.04
Up	comp121434_c0_seq4	8.34055	2.73994	1.94407e-13	4.90525e-12	0.26	54.21
Up	comp137152_c0_seq2	8.34055	2.73994	1.94407e-13	4.90525e-12	0.04	12.01
Up	comp131261_c1_seq1	8.34055	2.73994	1.94407e-13	4.90525e-12	0.06	17.34
Down	comp147524_c1_seq2	-5.95242	8.57478	1.95363e-13	4.92639e-12	427.93	5.25
Up	comp145447_c0_seq1	6.28749	4.84736	1.95718e-13	4.93239e-12	0.23	13.69
Up	comp138574_c0_seq1	7.34996	3.21933	1.96328e-13	4.94478e-12	0.03	4.39
Down	comp138735_c3_seq1	-6.09451	5.86882	2.04782e-13	5.14841e-12	215.65	2.35
Down	comp133262_c2_seq2	-6.34722	4.58007	2.07233e-13	5.19445e-12	57.23	0.49
Down	comp124113_c0_seq2	-6.94854	3.40641	2.10351e-13	5.26947e-12	23.42	0.14
Up	comp136552_c1_seq1	6.63818	3.69885	2.11664e-13	5.2992e-12	0.58	34.78
Up	comp97709_c1_seq1	6.57651	3.82681	2.1285e-13	5.3257e-12	0.34	24.72
Down	comp142452_c0_seq1	-7.50641	3.00599	2.13673e-13	5.3431e-12	11.21	0.03
Up	comp137949_c1_seq6	6.00932	6.56498	2.14499e-13	5.35884e-12	1.85	66.66
Down	comp131101_c4_seq1	-8.1644	2.74287	2.17298e-13	5.42082e-12	11.36	0.03
Up	comp136871_c0_seq1	7.67271	2.98648	2.23914e-13	5.57922e-12	0.03	2.92
Up	comp137638_c0_seq2	6.38548	4.32839	2.25615e-13	5.61825e-12	0.43	26.69
Up	comp131520_c0_seq1	5.97073	6.9323	2.29832e-13	5.714e-12	3.84	183.72
Up	comp131261_c0_seq2	8.31812	2.7177	2.29843e-13	5.714e-12	0.16	44.18
Up	comp137290_c0_seq2	7.11055	3.38067	2.29982e-13	5.714e-12	0.17	17.99
Up	comp132982_c0_seq3	7.3274	3.19699	2.30687e-13	5.714e-12	0.08	9.21
Down	comp142967_c1_seq1	-6.4408	4.32922	2.32053e-13	5.74106e-12	28.06	0.23
Up	comp138239_c3_seq5	6.38101	4.32397	2.32053e-13	5.74106e-12	0.2	13.5
Down	comp143909_c1_seq8	-6.79228	3.81883	2.33587e-13	5.77561e-12	12.55	0.08
Down	comp133964_c0_seq1	-5.98133	6.88793	2.34738e-13	5.80062e-12	157.64	1.87
Down	comp146850_c1_seq1	-6.60975	4.04443	2.35415e-13	5.80773e-12	36.25	0.27
Up	comp114632_c1_seq1	7.32415	3.19377	2.35428e-13	5.80773e-12	0.54	66.95
Up	comp138020_c0_seq2	5.99535	6.60423	2.35441e-13	5.80773e-12	2.38	106.8
Up	comp132866_c2_seq1	6.69567	3.53825	2.37289e-13	5.84986e-12	0.13	9.98
Up	comp128584_c0_seq1	7.6614	2.97527	2.40303e-13	5.91374e-12	0.17	27.76
Down	comp138758_c1_seq2	-6.09957	5.51822	2.40723e-13	5.9206e-12	60.89	0.65
Up	comp139347_c0_seq1	6.40118	4.22978	2.42067e-13	5.95016e-12	0.39	24.93
Down	comp146824_c0_seq7	-6.11574	5.4416	2.42213e-13	5.95026e-12	33.9	0.32
Up	comp135494_c0_seq1	8.30905	2.7087	2.43189e-13	5.96725e-12	0.03	7.91
Down	comp126648_c3_seq1	-8.1444	2.72326	2.43189e-13	5.96725e-12	29.08	0.09
Down	comp129301_c0_seq1	-6.26693	4.69141	2.48851e-13	6.09191e-12	20.93	0.21
Up	comp137049_c0_seq1	6.94474	3.52834	2.49067e-13	6.09364e-12	0.17	16.51
Up	comp132928_c0_seq1	8.30449	2.70418	2.5018e-13	6.11373e-12	0.03	7.67
Down	comp136303_c0_seq1	-8.14036	2.7193	2.5018e-13	6.11373e-12	18.35	0.04
Up	comp136735_c0_seq1	6.24958	4.80998	2.51829e-13	6.15044e-12	0.96	55.64
Down	comp146371_c0_seq9	-5.91998	8.40498	2.52977e-13	6.17489e-12	222.34	4.73
Down	comp147528_c0_seq2	-6.7641	3.53591	2.57276e-13	6.27535e-12	7.67	0.09
Up	comp143075_c0_seq2	8.29992	2.69965	2.57393e-13	6.27535e-12	0.03	7.03
Down	comp149244_c2_seq1	-6.18548	5.12969	2.60276e-13	6.34196e-12	22.94	0.24
Up	comp145704_c0_seq3	7.30448	3.17429	2.66225e-13	6.48315e-12	0.35	45.95
Down	comp129411_c0_seq1	-6.77147	3.79837	2.6717e-13	6.50238e-12	28.89	0.19
Down	comp144842_c0_seq1	-5.97122	6.65349	2.68927e-13	6.54135e-12	70.26	0.67
Down	comp139901_c1_seq1	-6.4182	4.30701	2.69991e-13	6.56341e-12	43.14	0.37
Up	comp120722_c0_seq1	6.08963	5.53481	2.70489e-13	6.5675e-12	1.6	81.73
Down	comp128011_c2_seq1	-6.91048	3.36906	2.70597e-13	6.5675e-12	57.15	0.34
Up	comp127430_c1_seq1	7.64235	2.95639	2.70629e-13	6.5675e-12	0.3	47.09
Down	comp147003_c0_seq2	-6.15172	5.21582	2.72162e-13	6.60087e-12	58.36	0.61
Up	comp146077_c4_seq1	7.29787	3.16774	2.77455e-13	6.71371e-12	0.05	6.24
Down	comp149513_c1_seq1	-6.7503	3.52236	2.79131e-13	6.75036e-12	6.11	0.04
Down	comp148500_c1_seq1	-6.90533	3.36401	2.80657e-13	6.78289e-12	5.79	0.04
Down	comp144427_c1_seq2	-6.07626	5.4953	2.808e-13	6.78289e-12	110.95	1.42
Down	comp148622_c2_seq2	-6.74798	3.52009	2.83743e-13	6.85003e-12	19.91	0.14
Up	comp131583_c1_seq2	7.07872	3.34917	2.8584e-13	6.8967e-12	0.17	27.67
Down	comp136912_c1_seq1	-6.29763	4.53133	2.90373e-13	6.98997e-12	35.63	0.34
Up	comp121761_c0_seq1	7.6308	2.94494	2.90832e-13	6.99699e-12	0.13	19.84
Up	comp140431_c0_seq2	6.40395	4.10862	2.91945e-13	7.01974e-12	0.19	12.09
Down	comp134200_c2_seq1	-6.57726	4.0125	2.93198e-13	7.0423e-12	25.68	0.2
Down	comp148428_c0_seq8	-6.74335	3.51554	2.93219e-13	7.0423e-12	5.45	0.11
Up	comp141928_c2_seq5	7.28788	3.15786	3.01512e-13	7.22491e-12	0.02	2.93
Up	comp136778_c2_seq2	8.27218	2.67215	3.05775e-13	7.32289e-12	0.09	23.47
Down	comp132502_c0_seq1	-6.57067	4.00602	3.07255e-13	7.35411e-12	25.76	0.2
Down	comp148981_c1_seq2	-7.44905	2.94975	3.12705e-13	7.4675e-12	6.18	0.03
Up	comp149454_c1_seq1	6.65393	3.49703	3.13235e-13	7.4759e-12	0.02	1.41
Up	comp142185_c0_seq2	8.26751	2.66752	3.14772e-13	7.50832e-12	0.04	9.28
Up	comp145623_c2_seq4	7.61915	2.93341	3.20393e-13	7.6207e-12	0.07	11.4
Up	comp139182_c0_seq1	7.0581	3.32877	3.25216e-13	7.73102e-12	0.13	15.02
Down	comp127271_c0_seq1	-7.09895	3.15717	3.27883e-13	7.79001e-12	70.87	0.36
Down	comp133482_c0_seq2	-6.05316	5.47259	3.28338e-13	7.79641e-12	165.68	1.87
Up	comp136942_c1_seq1	8.26282	2.66287	3.33653e-13	7.90468e-12	0.06	16.56
Up	comp142417_c0_seq1	7.61133	2.92566	3.36401e-13	7.9608e-12	0.07	9.22
Down	comp143386_c1_seq2	-7.43868	2.93959	3.36401e-13	7.9608e-12	11.92	0.05
Up	comp111063_c0_seq1	6.5075	3.75869	3.37129e-13	7.97352e-12	0.95	64.87
Down	comp132837_c1_seq1	-6.02622	5.76623	3.37377e-13	7.97412e-12	51.71	0.6
Down	comp128144_c0_seq3	-6.87666	3.33589	3.37535e-13	7.97412e-12	34.07	0.23
Up	comp139582_c0_seq5	5.88791	7.5815	3.41803e-13	8.07041e-12	4.98	222.15
Up	comp122089_c0_seq6	8.25811	2.65821	3.43557e-13	8.10725e-12	0.11	16.81
Down	comp138662_c1_seq1	-6.24294	4.57585	3.45269e-13	8.13391e-12	15.3	0.15
Up	comp122691_c0_seq2	6.50308	3.75432	3.46605e-13	8.16081e-12	0.5	34.04
Up	comp141761_c0_seq2	6.21454	4.702	3.47475e-13	8.17668e-12	1.02	56.72
Down	comp141562_c0_seq2	-6.33878	4.35252	3.47694e-13	8.17724e-12	32.52	0.28
Down	comp138024_c0_seq1	-5.94921	6.3432	3.49819e-13	8.22262e-12	84.7	1.03
Up	comp128840_c0_seq4	5.84933	9.84799	3.53128e-13	8.29574e-12	75.36	3110.2
Down	comp136163_c0_seq1	-6.71283	3.48561	3.57931e-13	8.38976e-12	11.82	0.08
Down	comp140875_c0_seq4	-6.03541	5.66338	3.61985e-13	8.47298e-12	37.66	0.43
Up	comp111572_c0_seq1	7.59953	2.91397	3.62088e-13	8.47298e-12	0.09	13.25
Up	comp147490_c0_seq2	7.59953	2.91397	3.62088e-13	8.47298e-12	0.01	2.12
Down	comp146447_c0_seq1	-6.16631	4.76057	3.644e-13	8.51937e-12	34.47	0.36
Down	comp141937_c0_seq1	-7.08397	3.14249	3.64477e-13	8.51937e-12	14.01	0.07
Up	comp146100_c2_seq2	6.06859	5.21294	3.67784e-13	8.59187e-12	1.54	87.83
Down	comp146753_c0_seq3	-6.20723	4.63275	3.69558e-13	8.62851e-12	30.22	0.23
Up	comp99216_c0_seq1	7.59557	2.91005	3.71124e-13	8.65542e-12	0.23	34.88
Up	comp134255_c3_seq10	7.59557	2.91005	3.71124e-13	8.65542e-12	0.1	24.56
Down	comp135343_c0_seq1	-6.11756	5.12382	3.72589e-13	8.68477e-12	54.55	1.34
Down	comp148471_c1_seq1	-6.29036	4.41874	3.76664e-13	8.77487e-12	63.62	0.5
Down	comp142205_c0_seq1	-5.92474	6.40769	3.82831e-13	8.91358e-12	244.6	3.01
Down	comp130031_c0_seq2	-6.85545	3.3151	3.84868e-13	8.95342e-12	14.71	0.1
Up	comp138300_c0_seq2	6.39774	3.96695	3.84969e-13	8.95342e-12	0.27	18.09
Up	comp146965_c0_seq5	8.23914	2.6394	3.86538e-13	8.96998e-12	0.05	9.29
Down	comp148120_c2_seq2	-8.07424	2.65453	3.86538e-13	8.96998e-12	31.32	0.08
Down	comp145858_c0_seq2	-6.25457	4.48903	3.88086e-13	9.00094e-12	34.5	0.33
Up	comp136709_c0_seq1	6.87862	3.46295	3.89405e-13	9.02653e-12	0.12	10.74
Up	comp140640_c0_seq5	7.58763	2.90218	3.89949e-13	9.03414e-12	0.06	11.49
Down	comp146249_c0_seq1	-6.32048	4.33456	3.92343e-13	9.08458e-12	21.95	0.81
Up	comp137607_c0_seq1	6.35816	4.06345	3.93505e-13	9.10646e-12	0.26	19.38
Up	comp138881_c0_seq13	5.9383	6.32327	3.96136e-13	9.16228e-12	1.87	75.74
Down	comp139447_c0_seq1	-8.07	2.65038	3.98185e-13	9.20459e-12	16.67	0.04
Down	comp110319_c0_seq1	-7.41068	2.91215	3.99753e-13	9.23066e-12	22.29	0.09
Down	comp147342_c0_seq1	-7.41068	2.91215	3.99753e-13	9.23066e-12	66.38	0.27
Up	comp131782_c0_seq1	5.98303	5.64585	4.02082e-13	9.26913e-12	1.7	80.95
Down	comp126860_c0_seq1	-6.19434	4.6201	4.05069e-13	9.33001e-12	58.78	0.6
Down	comp146902_c0_seq1	-5.92716	6.32154	4.0561e-13	9.33001e-12	88.28	0.88
Up	comp128309_c0_seq3	7.24037	3.11083	4.05614e-13	9.33001e-12	0.08	9.01
Up	comp148706_c0_seq4	7.24037	3.11083	4.05614e-13	9.33001e-12	0.03	6.05
Down	comp138011_c0_seq1	-6.14933	4.96407	4.08307e-13	9.38681e-12	26.53	0.28
Down	comp127798_c2_seq1	-6.69373	3.46688	4.09743e-13	9.41465e-12	21.06	0.15
Up	comp130194_c1_seq5	8.22956	2.6299	4.10219e-13	9.41528e-12	0.06	10.6
Up	comp124253_c0_seq1	8.22956	2.6299	4.10219e-13	9.41528e-12	0.04	10.42
Up	comp144470_c1_seq2	6.03615	5.3607	4.12358e-13	9.45919e-12	0.57	24.26
Down	comp141021_c2_seq2	-6.14593	4.96073	4.1832e-13	9.56455e-12	41.55	0.44
Down	comp140111_c0_seq1	-6.35244	4.2424	4.18624e-13	9.56621e-12	14.11	0.13
Down	comp146305_c1_seq1	-6.00892	5.47326	4.1885e-13	9.56621e-12	91.99	1.07
Down	comp137348_c1_seq1	-6.14561	4.74024	4.19324e-13	9.57182e-12	184.63	1.92
Down	comp143537_c0_seq4	-6.45652	4.06033	4.21012e-13	9.60512e-12	21.72	0.17
Down	comp143921_c1_seq2	-8.06149	2.64205	4.22655e-13	9.63737e-12	19.78	0.03
Up	comp135594_c1_seq4	5.9556	5.97282	4.38108e-13	9.97345e-12	6.59	300.09
Down	comp148061_c1_seq1	-5.9807	5.72151	4.57007e-13	1.03643e-11	45.1	0.45
Up	comp134323_c0_seq1	7.22301	3.09365	4.61857e-13	1.04686e-11	0.21	24.86
Up	comp129928_c0_seq1	5.91609	6.21796	4.6458e-13	1.05246e-11	5.1	224.43
Down	comp138472_c0_seq2	-5.97256	5.74896	4.64946e-13	1.05272e-11	56.06	0.61
Down	comp137168_c1_seq1	-5.9915	5.45615	4.7018e-13	1.0617e-11	42.13	0.5
Up	comp142227_c0_seq2	6.51581	3.57805	4.76624e-13	1.0753e-11	0.22	15.4
Down	comp144209_c0_seq4	-8.04432	2.62524	4.76713e-13	1.0753e-11	16.25	0.02
Up	comp141365_c0_seq2	7.21601	3.08673	4.82469e-13	1.0877e-11	0.12	13.86
Up	comp136939_c1_seq1	8.20042	2.60103	4.91387e-13	1.10472e-11	0.14	23.27
Up	comp140398_c1_seq10	8.20042	2.60103	4.91387e-13	1.10472e-11	0.01	3.24
Up	comp128063_c0_seq3	8.20042	2.60103	4.91387e-13	1.10472e-11	0.05	13.52
Up	comp134065_c0_seq4	8.20042	2.60103	4.91387e-13	1.10472e-11	0.03	6.92
Down	comp149197_c0_seq3	-8.04	2.62101	4.91387e-13	1.10472e-11	6.6	0.69
Up	comp139417_c2_seq2	6.26927	4.21379	4.916e-13	1.10472e-11	0.6	27.11
Up	comp147782_c0_seq2	7.2125	3.08325	4.93153e-13	1.10761e-11	0.04	4.47
Down	comp139790_c0_seq3	-6.81756	3.27796	5.03026e-13	1.12868e-11	18.28	0.1
Up	comp141024_c0_seq1	5.90898	5.95289	5.03609e-13	1.12868e-11	2.77	131.37
Down	comp145684_c0_seq1	-6.42923	4.03353	5.05275e-13	1.13181e-11	34.62	0.3
Up	comp130686_c0_seq2	8.19551	2.59616	5.0656e-13	1.13408e-11	0.04	15.78
Down	comp130442_c0_seq1	-6.49442	3.93113	5.09333e-13	1.13968e-11	28.17	0.23
Up	comp125901_c1_seq1	7.54722	2.86218	5.14202e-13	1.14935e-11	0.12	17.88
Down	comp143730_c0_seq5	-7.37489	2.87709	5.14202e-13	1.14935e-11	11.09	0.06
Up	comp147824_c0_seq1	7.20545	3.07627	5.1531e-13	1.15121e-11	0.03	3.09
Down	comp147568_c1_seq1	-6.00159	5.32945	5.20183e-13	1.16148e-11	23.87	0.27
Up	comp128767_c0_seq1	6.35108	3.92094	5.22079e-13	1.165e-11	0.45	27.64
Up	comp145311_c1_seq1	6.98817	3.2596	5.22949e-13	1.165e-11	0.09	9.14
Up	comp146138_c0_seq2	6.3164	4.02228	5.23054e-13	1.165e-11	0.18	10.62
Down	comp145199_c0_seq2	-6.01998	5.24866	5.24134e-13	1.16595e-11	22.84	0.26
Down	comp128045_c2_seq10	-6.07561	4.82197	5.26108e-13	1.16972e-11	63.44	0.71
Up	comp124645_c0_seq1	7.54312	2.85811	5.27499e-13	1.17219e-11	0.1	17.56
Down	comp146813_c0_seq1	-5.96335	5.66813	5.35729e-13	1.18985e-11	65.42	0.79
Up	comp120455_c0_seq1	8.19058	2.59128	5.38474e-13	1.19531e-11	0.06	15.71
Down	comp139205_c1_seq1	-5.79728	8.42229	5.53749e-13	1.22792e-11	413.51	5.59
Up	comp134020_c0_seq2	7.53488	2.84996	5.5524e-13	1.23057e-11	0.05	8.33
Down	comp142325_c0_seq1	-6.2004	4.43585	5.56007e-13	1.23162e-11	23.02	0.23
Down	comp144296_c1_seq1	-6.08598	4.96835	5.61758e-13	1.2437e-11	34.17	0.38
Down	comp142130_c0_seq3	-6.14495	4.57161	5.62265e-13	1.24417e-11	25.66	0.23
Down	comp148388_c2_seq1	-6.47692	3.91395	5.6953e-13	1.25825e-11	14.45	0.12
Up	comp140114_c0_seq1	6.97251	3.24412	5.76659e-13	1.27333e-11	0.2	18.84
Up	comp118596_c0_seq1	7.18408	3.05513	5.88624e-13	1.2977e-11	0.49	54.56
Down	comp145699_c0_seq4	-8.00936	2.59103	5.90572e-13	1.30131e-11	5.26	0.02
Down	comp122004_c0_seq1	-6.06312	5.00947	5.91724e-13	1.30316e-11	88.86	0.99
Down	comp128085_c0_seq1	-5.9645	5.38553	5.93705e-13	1.30684e-11	85.46	1.02
Up	comp148381_c0_seq5	6.48288	3.54557	5.94896e-13	1.30865e-11	0.13	5.31
Down	comp143108_c0_seq1	-6.07404	4.74717	5.95152e-13	1.30865e-11	33.67	0.3
Up	comp148027_c1_seq1	7.52243	2.83763	5.99909e-13	1.31842e-11	0.26	38.33
Down	comp142897_c0_seq2	-5.89432	6.09407	6.02163e-13	1.32267e-11	118.26	2.05
Up	comp139406_c1_seq1	5.92247	5.58628	6.0466e-13	1.32746e-11	1.64	74.96
Up	comp132241_c1_seq2	8.17069	2.57157	6.09151e-13	1.3359e-11	0.06	13.82
Up	comp128812_c2_seq1	8.17069	2.57157	6.09151e-13	1.3359e-11	0.03	8.48
Up	comp145012_c0_seq1	6.23664	4.18162	6.09459e-13	1.3359e-11	0.3	26.53
Up	comp134321_c0_seq1	6.81216	3.39726	6.10756e-13	1.33622e-11	0.14	11.61
Down	comp139857_c0_seq7	-6.63485	3.40917	6.10756e-13	1.33622e-11	29.58	0.2
Down	comp149045_c1_seq1	-6.46631	3.90354	6.13992e-13	1.33953e-11	41.35	0.34
Up	comp138593_c0_seq1	7.18049	3.05158	6.15554e-13	1.34224e-11	0.13	15.2
Down	comp136941_c2_seq9	-5.94252	5.45088	6.19619e-13	1.3504e-11	37.35	0.47
Down	comp142473_c0_seq1	-6.62983	3.40426	6.21677e-13	1.35418e-11	34.84	0.26
Down	comp139010_c2_seq1	-6.54348	3.7911	6.27407e-13	1.36596e-11	43.92	0.35
Up	comp135913_c0_seq5	8.16567	2.5666	6.28375e-13	1.36664e-11	0.03	5.2
Down	comp126719_c2_seq7	-8.00049	2.58235	6.28375e-13	1.36664e-11	25.61	0.08
Up	comp147586_c0_seq8	6.47259	3.53543	6.34369e-13	1.37896e-11	0.19	7.92
Down	comp115775_c0_seq1	-6.02353	5.0899	6.43314e-13	1.39624e-11	156.06	1.78
Down	comp145806_c0_seq1	-7.33819	2.84116	6.48563e-13	1.4069e-11	21.95	0.1
Down	comp144886_c0_seq4	-6.3898	3.99483	6.52963e-13	1.41571e-11	28.42	0.24
Down	comp137147_c0_seq2	-6.9939	3.05424	6.58526e-13	1.42703e-11	8.53	0.05
Up	comp131140_c0_seq2	6.79793	3.38319	6.67556e-13	1.44361e-11	0.18	15.63
Down	comp130055_c0_seq1	-6.61974	3.39437	6.67556e-13	1.44361e-11	15.32	0.11
Up	comp136051_c1_seq10	8.15558	2.55661	6.68857e-13	1.44568e-11	0.38	21.09
Down	comp146011_c0_seq2	-6.63362	3.66298	6.7045e-13	1.44838e-11	10.62	0.08
Down	comp134068_c0_seq2	-6.77301	3.23431	6.75662e-13	1.45889e-11	10.11	0.07
Down	comp141750_c1_seq2	-6.1694	4.40543	6.80819e-13	1.46926e-11	29.99	0.31
Down	comp147430_c0_seq1	-7.33073	2.83387	6.83404e-13	1.47408e-11	5.45	0.02
Up	comp142432_c1_seq67	5.96778	5.20637	6.84513e-13	1.47572e-11	0.67	49.01
Down	comp146851_c0_seq25	-6.62942	3.65886	6.90659e-13	1.48591e-11	13	0.08
Down	comp146886_c0_seq1	-6.6252	3.65473	7.11539e-13	1.53005e-11	6.38	0.05
Up	comp134569_c1_seq7	5.96546	5.15852	7.1506e-13	1.53683e-11	2.14	61.26
Down	comp145323_c0_seq1	-6.27023	4.16172	7.20153e-13	1.54416e-11	21	0.46
Down	comp148519_c0_seq1	-7.32324	2.82654	7.20315e-13	1.54416e-11	4.39	0.02
Down	comp147783_c1_seq1	-5.87014	6.04397	7.27663e-13	1.55912e-11	51.02	0.66
Down	comp140261_c0_seq4	-5.86541	5.89972	7.31202e-13	1.5659e-11	76.6	1.88
Up	comp64262_c0_seq1	8.14032	2.5415	7.35063e-13	1.57336e-11	0.23	53.4
Up	comp118766_c0_seq1	7.15142	3.02283	7.37668e-13	1.57814e-11	1.45	154.79
Down	comp133381_c0_seq1	-6.26577	4.15735	7.43277e-13	1.58851e-11	26.77	0.26
Down	comp136244_c2_seq2	-6.26577	4.15735	7.43277e-13	1.58851e-11	52.72	0.51
Up	comp144600_c0_seq25	6.3902	3.643	7.44174e-13	1.58962e-11	0.13	9.05
Up	comp142647_c0_seq5	8.1352	2.53642	7.58708e-13	1.61572e-11	0.02	6.36
Down	comp135090_c1_seq1	-6.61462	3.64434	7.66844e-13	1.63222e-11	124.43	0.88
Down	comp128931_c0_seq2	-6.05443	4.65076	7.67613e-13	1.63303e-11	35.9	0.4
Down	comp147143_c0_seq3	-5.86127	6.03525	7.707e-13	1.63876e-11	47.6	0.66
Up	comp148214_c2_seq8	7.14406	3.01556	7.72208e-13	1.64114e-11	0.11	7.17
Down	comp135834_c0_seq1	-5.72575	10.2503	7.73263e-13	1.64255e-11	2309.89	32.73
Up	comp126973_c0_seq1	7.48442	2.80001	7.7986e-13	1.65321e-11	0.16	23.04
Down	comp129193_c0_seq2	-7.31193	2.81547	7.7986e-13	1.65321e-11	9.72	0.05
Up	comp145006_c0_seq2	6.77194	3.35752	7.85017e-13	1.66246e-11	0.46	11.55
Down	comp148229_c4_seq1	-6.59679	3.37189	7.85017e-13	1.66246e-11	38.97	0.29
Down	comp136956_c1_seq1	-6.61037	3.64017	7.90276e-13	1.67275e-11	10.45	0.08
Up	comp115436_c0_seq1	5.88913	5.41319	7.91538e-13	1.67384e-11	1.63	72.62
Down	comp127373_c0_seq3	-6.03089	4.70484	7.9159e-13	1.67384e-11	45.24	0.58
Up	comp136731_c0_seq1	6.43865	3.50196	7.96948e-13	1.68432e-11	0.14	9.13
Down	comp140823_c0_seq1	-5.73308	9.10357	8.00796e-13	1.6916e-11	1726.54	24.24
Up	comp135175_c0_seq3	6.37817	3.63114	8.02286e-13	1.69389e-11	0.42	39.16
Down	comp143078_c0_seq4	-6.3016	4.0574	8.05169e-13	1.69912e-11	22.1	0.47
Down	comp140673_c2_seq4	-5.85895	5.83353	8.08677e-13	1.70567e-11	41.73	0.5
Down	comp142875_c1_seq1	-5.76427	7.51224	8.17535e-13	1.72089e-11	319.79	4.2
Down	comp147914_c2_seq1	-5.99955	5.00796	8.2006e-13	1.72527e-11	95.1	1.11
Up	comp128403_c1_seq18	5.71526	12.428	8.20641e-13	1.72527e-11	163.98	6139.49
Up	comp139222_c4_seq2	5.87496	5.57263	8.20853e-13	1.72527e-11	0.83	80.16
Up	comp125830_c0_seq1	6.91796	3.19019	8.26617e-13	1.73565e-11	0.32	29.99
Up	comp142140_c1_seq4	6.91796	3.19019	8.26617e-13	1.73565e-11	0.4	24.64
Down	comp143662_c0_seq2	-6.9582	3.0193	8.27399e-13	1.73642e-11	17.09	0.09
Down	comp120897_c1_seq1	-6.139	4.37562	8.37144e-13	1.75599e-11	186.94	1.94
Down	comp146014_c0_seq1	-6.73867	3.20069	8.43645e-13	1.76697e-11	18.14	0.12
Down	comp136702_c0_seq1	-6.20557	4.22178	8.45102e-13	1.76862e-11	32.29	0.33
Up	comp141548_c2_seq1	5.94461	5.09096	8.45274e-13	1.76862e-11	1.42	65.61
Down	comp144934_c0_seq8	-6.00246	4.75021	8.55165e-13	1.78842e-11	30.66	0.27
Up	comp129808_c0_seq1	8.11453	2.51595	8.62015e-13	1.80005e-11	0.03	7.42
Up	comp131610_c1_seq1	8.11453	2.51595	8.62015e-13	1.80005e-11	0.07	17.23
Down	comp139703_c0_seq1	-7.95528	2.53814	8.62015e-13	1.80005e-11	8.76	0.03
Down	comp144351_c0_seq4	-6.07987	4.50777	8.64133e-13	1.80358e-11	19.33	0.21
Up	comp142149_c0_seq1	6.36604	3.61918	8.65428e-13	1.80483e-11	0.3	17.84
Down	comp142374_c0_seq2	-5.76922	7.08171	8.65596e-13	1.80483e-11	191.75	2.63
Down	comp138151_c0_seq1	-6.24024	4.13231	8.81244e-13	1.8329e-11	25.36	0.25
Down	comp135155_c0_seq1	-7.95068	2.53364	8.90197e-13	1.8506e-11	8.98	0.02
Down	comp132179_c0_seq2	-7.28904	2.79308	8.91503e-13	1.8524e-11	9.14	0.04
Down	comp144839_c1_seq5	-5.77611	6.73354	8.96782e-13	1.86245e-11	264.09	2.58
Up	comp145283_c1_seq2	6.15531	4.20723	8.98038e-13	1.86413e-11	0.2	12.32
Up	comp124196_c0_seq4	6.09834	4.42846	9.12664e-13	1.89355e-11	0.31	14.69
Down	comp138972_c0_seq3	-5.99156	4.73952	9.17498e-13	1.90076e-11	40.24	0.51
Up	comp132298_c0_seq1	8.10931	2.51078	9.19396e-13	1.90375e-11	0.05	14.66
Down	comp142569_c0_seq1	-6.15659	4.28747	9.2153e-13	1.90723e-11	23.32	0.24
Up	comp127291_c1_seq3	5.91868	5.20228	9.24755e-13	1.91282e-11	2.56	101.82
Down	comp133471_c0_seq2	-5.88789	5.5568	9.25145e-13	1.91282e-11	70.59	0.89
Up	comp141410_c1_seq2	6.74844	3.33431	9.25615e-13	1.91285e-11	0.12	6.2
Down	comp143448_c2_seq1	-5.80068	6.36929	9.26704e-13	1.91415e-11	114.64	1.54
Down	comp137770_c0_seq2	-5.9337	5.16399	9.2938e-13	1.91874e-11	49.35	0.6
Up	comp133602_c0_seq6	5.76256	6.81981	9.37235e-13	1.934e-11	3.65	152.58
Up	comp131400_c0_seq1	6.74547	3.33138	9.42875e-13	1.94468e-11	0.28	19.55
Down	comp139624_c1_seq4	-7.93679	2.52006	9.49652e-13	1.95769e-11	10.82	0.04
Down	comp135832_c1_seq3	-6.93836	2.99988	9.51271e-13	1.95937e-11	182.58	1.1
Down	comp129649_c0_seq2	-6.11968	4.35667	9.51402e-13	1.95937e-11	38.37	0.42
Down	comp141875_c0_seq2	-5.95154	5.07539	9.55278e-13	1.96446e-11	56.45	0.71
Up	comp134367_c0_seq2	6.41199	3.47568	9.56978e-13	1.96699e-11	0.22	14.23
Down	comp132649_c1_seq1	-6.5656	3.34136	9.60488e-13	1.97324e-11	19.91	0.15
Down	comp146947_c1_seq3	-6.93502	2.99662	9.73835e-13	1.99851e-11	12.36	0.05
Up	comp134388_c0_seq2	6.89155	3.1641	9.74222e-13	1.99851e-11	0.21	19.1
Down	comp142808_c0_seq1	-6.71531	3.17783	9.74222e-13	1.99851e-11	12.19	0.08
Up	comp136040_c2_seq3	8.09882	2.5004	9.81006e-13	2.00948e-11	0.04	8.65
Up	comp139867_c0_seq2	8.09882	2.5004	9.81006e-13	2.00948e-11	0.06	12.74
Up	comp146656_c0_seq2	8.09882	2.5004	9.81006e-13	2.00948e-11	0.06	53.63
Down	comp116144_c1_seq1	-7.27357	2.77795	9.93513e-13	2.03241e-11	6.98	0.03
Down	comp137536_c2_seq2	-6.18115	4.19785	9.94557e-13	2.03241e-11	150.33	1.63
Down	comp125269_c0_seq1	-6.71236	3.17495	9.94626e-13	2.03241e-11	14.15	0.1
Up	comp121965_c0_seq1	8.09355	2.49518	1.0135e-12	2.06998e-11	0.07	17.11
Up	comp148596_c0_seq2	6.47675	3.32224	1.01554e-12	2.07211e-11	0.1	5.26
Up	comp146545_c0_seq11	6.47675	3.32224	1.01554e-12	2.07211e-11	0.05	10.27
Up	comp142385_c1_seq1	6.88487	3.1575	1.03686e-12	2.11048e-11	0.61	54.59
Up	comp121952_c0_seq1	6.88487	3.1575	1.03686e-12	2.11048e-11	0.36	32.65
Down	comp147971_c0_seq4	-7.92276	2.50636	1.04719e-12	2.12944e-11	116.39	0.33
Down	comp129142_c0_seq1	-7.92276	2.50636	1.04719e-12	2.12944e-11	14.39	0.03
Up	comp124340_c0_seq1	7.43656	2.75266	1.04928e-12	2.13266e-11	0.06	7.98
Down	comp140789_c1_seq5	-6.10402	4.34133	1.05323e-12	2.13965e-11	17.24	0.19
Down	comp145880_c0_seq10	-5.78529	6.15928	1.06764e-12	2.16787e-11	68.32	0.79
Up	comp142667_c1_seq1	7.0953	2.96734	1.07016e-12	2.17194e-11	0.08	8.5
Up	comp146262_c1_seq2	5.70257	8.16832	1.07159e-12	2.17377e-11	3.56	139.11
Up	comp137902_c0_seq2	6.39303	3.457	1.07707e-12	2.18384e-11	0.13	8.5
Up	comp138768_c1_seq1	7.43213	2.74828	1.07845e-12	2.18452e-11	0.04	4.84
Down	comp138208_c2_seq2	-7.26186	2.7665	1.07845e-12	2.18452e-11	9.84	0.07
Down	comp145170_c1_seq12	-6.16806	4.18501	1.08001e-12	2.18548e-11	18.99	0.2
Up	comp142560_c1_seq11	8.08295	2.48468	1.08211e-12	2.18771e-11	0.04	7.59
Down	comp142838_c1_seq2	-5.8064	5.84185	1.0842e-12	2.19088e-11	118.53	1.57
Down	comp137297_c0_seq2	-5.85146	5.40312	1.08996e-12	2.20146e-11	67.67	0.67
Down	comp140944_c0_seq2	-6.1305	4.26189	1.09799e-12	2.2166e-11	21.75	0.23
Up	comp147834_c1_seq6	7.42768	2.74388	1.10851e-12	2.23677e-11	0.1	13.7
Up	comp127950_c0_seq1	8.07762	2.4794	1.11832e-12	2.2533e-11	0.18	41.18
Up	comp124120_c0_seq3	8.07762	2.4794	1.11832e-12	2.2533e-11	0.12	28.58
Down	comp133293_c0_seq1	-7.91334	2.49715	1.11832e-12	2.2533e-11	10.82	0.04
Down	comp136696_c1_seq2	-6.12494	4.25645	1.13086e-12	2.27529e-11	25.47	0.23
Down	comp146996_c0_seq1	-6.01734	4.53289	1.13266e-12	2.27783e-11	52.47	0.6
Up	comp134480_c2_seq1	6.46171	3.30741	1.13635e-12	2.28415e-11	0.41	27.5
Up	comp139372_c0_seq1	6.86804	3.14088	1.15134e-12	2.31205e-11	0.11	10.24
Down	comp144045_c0_seq3	-6.69157	3.1546	1.15134e-12	2.31205e-11	8.59	0.05
Up	comp142487_c0_seq2	8.07226	2.47411	1.15586e-12	2.32002e-11	0.02	4.9
Up	comp141108_c0_seq1	7.42323	2.73947	1.17144e-12	2.34904e-11	0.04	5.47
Up	comp82522_c0_seq1	7.42323	2.73947	1.17144e-12	2.34904e-11	0.44	58.42
Down	comp149258_c0_seq1	-5.80292	5.77859	1.17632e-12	2.35319e-11	20.15	0.27
Up	comp129519_c0_seq4	7.07995	2.95218	1.17707e-12	2.35358e-11	0.18	18.77
Up	comp130436_c0_seq1	8.06689	2.46879	1.19479e-12	2.3856e-11	0.02	4.96
Down	comp126528_c0_seq1	-7.90385	2.48788	1.19479e-12	2.3856e-11	16.24	0.05
Down	comp145516_c0_seq1	-7.90385	2.48788	1.19479e-12	2.3856e-11	4.81	0.01
Down	comp143904_c1_seq1	-6.05681	4.39325	1.20059e-12	2.39603e-11	21.56	0.24
Down	comp141042_c1_seq1	-6.90124	2.96358	1.2056e-12	2.40489e-11	17.5	0.11
Up	comp131915_c0_seq1	5.66895	9.22352	1.20713e-12	2.4068e-11	30.7	1168.81
Up	comp142849_c2_seq3	6.2654	3.68693	1.21339e-12	2.41812e-11	0.34	17.54
Down	comp97472_c0_seq1	-5.70114	7.48568	1.21985e-12	2.42984e-11	3442.46	47.95
Down	comp148389_c1_seq1	-5.96417	4.63945	1.23365e-12	2.45454e-11	12.92	0.16
Down	comp135102_c1_seq1	-6.89782	2.96024	1.23489e-12	2.45454e-11	15.78	0.07
Up	comp143512_c2_seq1	8.0615	2.46346	1.23517e-12	2.45454e-11	0.04	8.16
Down	comp136287_c0_seq2	-7.89908	2.48323	1.23517e-12	2.45454e-11	6.88	0.02
Down	comp136256_c0_seq2	-7.24213	2.74722	1.23832e-12	2.45962e-11	4.01	0.09
Up	comp118856_c2_seq1	5.89542	4.94361	1.24695e-12	2.47558e-11	0.72	32.34
Down	comp147272_c1_seq1	-6.52564	3.30227	1.24916e-12	2.47763e-11	33.96	0.27
Down	comp142059_c0_seq2	-6.44012	3.68973	1.24916e-12	2.47763e-11	10.26	0.09
Down	comp146974_c2_seq1	-6.54052	3.57169	1.25523e-12	2.48849e-11	31.24	0.25
Up	comp136780_c0_seq3	6.21873	3.79055	1.2573e-12	2.49142e-11	0.33	19.79
Up	comp120618_c1_seq1	8.05609	2.4581	1.27706e-12	2.52789e-11	0.07	16.46
Down	comp145077_c0_seq3	-6.18464	4.0778	1.27802e-12	2.52789e-11	13.07	0.14
Up	comp123771_c0_seq2	6.69719	3.2837	1.29768e-12	2.56416e-11	0.16	11.39
Up	comp140467_c0_seq5	5.69698	7.08462	1.3055e-12	2.57839e-11	2.63	107.5
Up	comp133468_c1_seq1	6.21439	3.78627	1.30942e-12	2.58249e-11	1.6	88.77
Up	comp140195_c0_seq2	7.40525	2.7217	1.30942e-12	2.58249e-11	0.06	8.65
Down	comp139920_c0_seq3	-7.23417	2.73943	1.30942e-12	2.58249e-11	101.84	0.52
Down	comp147457_c1_seq4	-6.53155	3.56289	1.31625e-12	2.59474e-11	10.97	0.08
Up	comp142227_c1_seq1	8.05066	2.45272	1.32052e-12	2.6007e-11	0.11	24.22
Down	comp140607_c0_seq1	-7.8895	2.47387	1.32052e-12	2.6007e-11	11.42	0.05
Down	comp129668_c0_seq29	-5.83594	5.30355	1.32788e-12	2.61396e-11	91.39	1.21
Down	comp133410_c0_seq1	-6.13704	4.15461	1.33116e-12	2.61919e-11	18.55	0.2
Up	comp135107_c0_seq6	7.40073	2.71722	1.34665e-12	2.64471e-11	0.2	24.59
Up	comp122048_c2_seq1	7.40073	2.71722	1.34665e-12	2.64471e-11	0.26	34.38
Up	comp142781_c0_seq1	5.86505	5.10541	1.36017e-12	2.67001e-11	0.82	35.92
Up	comp141889_c0_seq1	6.11442	4.06129	1.38208e-12	2.71175e-11	0.19	10.16
Up	comp147182_c2_seq1	6.35434	3.41889	1.39426e-12	2.73054e-11	0.73	45.84
Down	comp139623_c0_seq1	-5.80597	5.58551	1.41208e-12	2.76414e-11	16.85	0.23
Down	comp148541_c0_seq3	-6.65827	3.12204	1.42437e-12	2.78614e-11	3.5	0.03
Down	comp136322_c0_seq5	-7.2181	2.72373	1.42465e-12	2.78614e-11	25.9	0.12
Down	comp147877_c2_seq1	-5.96161	4.55979	1.4263e-12	2.78806e-11	18.18	0.23
Down	comp149464_c1_seq1	-6.41727	3.66734	1.44632e-12	2.82589e-11	3.6	0.03
Down	comp148736_c0_seq1	-5.9405	4.61626	1.44779e-12	2.82745e-11	13.82	0.31
Down	comp147061_c0_seq1	-6.05603	4.2943	1.45189e-12	2.83412e-11	14.26	0.44
Down	comp129286_c0_seq1	-5.93942	4.6152	1.45896e-12	2.84529e-11	58.13	0.71
Up	comp145635_c0_seq7	8.03424	2.43648	1.46095e-12	2.84651e-11	0.03	20.98
Up	comp132294_c1_seq1	8.03424	2.43648	1.46095e-12	2.84651e-11	0.21	46.73
Up	comp144392_c0_seq1	5.89447	4.72163	1.46506e-12	2.85319e-11	1.03	39.85
Down	comp131475_c0_seq1	-6.49838	3.2756	1.48456e-12	2.88983e-11	29.28	0.24
Up	comp145221_c1_seq6	7.38247	2.69917	1.50764e-12	2.93339e-11	0.07	8.45
Down	comp118586_c0_seq1	-7.87015	2.45497	1.51135e-12	2.93924e-11	122.56	0.34
Down	comp143222_c1_seq25	-6.26277	3.8703	1.52724e-12	2.9619e-11	35.25	0.47
Up	comp148188_c1_seq1	6.18808	3.76038	1.54295e-12	2.99019e-11	0.41	22.49
Up	comp129375_c0_seq2	6.67243	3.25926	1.54326e-12	2.99019e-11	0.22	17.62
Down	comp147125_c0_seq1	-6.4901	3.2675	1.57356e-12	3.0475e-11	16.17	0.13
Up	comp148558_c1_seq1	6.40937	3.25584	1.60451e-12	3.10315e-11	0.25	16.42
Down	comp124480_c0_seq1	-5.64995	7.63117	1.61171e-12	3.11562e-11	397.84	5.94
Up	comp134649_c0_seq2	8.02319	2.42554	1.61798e-12	3.12056e-11	0.03	14.56
Up	comp120339_c1_seq1	8.02319	2.42554	1.61798e-12	3.12056e-11	0.03	8.15
Down	comp123709_c0_seq2	-7.85546	2.44062	1.61798e-12	3.12056e-11	13.76	0.04
Down	comp122816_c0_seq1	-7.85546	2.44062	1.61798e-12	3.12056e-11	17.06	0.05
Down	comp112747_c0_seq1	-7.85546	2.44062	1.61798e-12	3.12056e-11	94.01	0.26
Down	comp115854_c0_seq4	-6.48455	3.26208	1.63614e-12	3.15413e-11	32.08	0.26
Down	comp142669_c0_seq5	-5.61942	9.69588	1.64801e-12	3.17554e-11	990.75	11.46
Down	comp144438_c0_seq1	-5.84823	5.08022	1.65008e-12	3.17808e-11	71.69	0.93
Up	comp141072_c1_seq1	7.02893	2.90176	1.65472e-12	3.1808e-11	0.07	6.96
Down	comp135396_c3_seq2	-6.85259	2.91602	1.65472e-12	3.1808e-11	18.81	0.1
Up	comp145337_c0_seq1	6.65988	3.24689	1.66846e-12	3.20463e-11	0.11	7.25
Down	comp128389_c1_seq1	-7.85053	2.43581	1.67438e-12	3.21454e-11	12.52	0.04
Down	comp137796_c0_seq1	-6.31492	3.75512	1.67662e-12	3.21735e-11	14.33	0.13
Up	comp137674_c0_seq1	7.02493	2.89781	1.69623e-12	3.2535e-11	0.12	12.61
Up	comp122819_c0_seq1	6.26513	3.51979	1.70204e-12	3.26316e-11	0.36	20.99
Down	comp130505_c1_seq2	-6.39406	3.6446	1.70362e-12	3.26468e-11	61.2	0.53
Down	comp137188_c0_seq2	-5.74103	5.91735	1.72146e-12	3.29737e-11	112.29	1.53
Down	comp148457_c0_seq1	-5.69256	6.52219	1.72611e-12	3.30312e-11	71.69	1.04
Up	comp130280_c0_seq1	8.01206	2.41453	1.73295e-12	3.3088e-11	0.08	18.3
Up	comp133528_c0_seq1	7.35932	2.67629	1.73937e-12	3.31953e-11	0.07	9.31
Up	comp133684_c0_seq5	6.3936	3.24032	1.76969e-12	3.37586e-11	0.18	10.51
Up	comp115106_c0_seq1	5.60013	11.392	1.77604e-12	3.38643e-11	145.24	5175.37
Down	comp142447_c0_seq1	-5.92852	4.74742	1.78856e-12	3.40875e-11	22.22	0.27
Down	comp144943_c0_seq2	-7.18541	2.6918	1.79026e-12	3.41045e-11	8.14	0.04
Down	comp147523_c0_seq1	-6.0245	4.26342	1.79713e-12	3.42198e-11	29.62	0.34
Up	comp147649_c1_seq1	6.20603	3.62849	1.80934e-12	3.44054e-11	0.28	15.76
Up	comp135211_c0_seq4	6.16354	3.73623	1.82312e-12	3.46518e-11	0.42	22.99
Down	comp134287_c0_seq2	-6.83838	2.90214	1.8278e-12	3.47248e-11	19.23	0.1
Up	comp139506_c0_seq1	6.12772	3.83648	1.83132e-12	3.4776e-11	0.28	15.06
Up	comp147395_c0_seq2	5.85873	4.68653	1.8587e-12	3.52799e-11	0.47	22.9
Up	comp124981_c0_seq1	5.92883	4.63072	1.86511e-12	3.53855e-11	0.97	44.91
Down	comp138085_c0_seq1	-5.92057	4.73964	1.87876e-12	3.56285e-11	35.1	0.43
Down	comp130281_c0_seq1	-6.61475	3.0795	1.89139e-12	3.58356e-11	14.49	0.11
Down	comp137425_c3_seq1	-7.17713	2.6837	1.89704e-12	3.59264e-11	43.97	0.21
Down	comp140188_c0_seq1	-6.29508	3.73569	1.90161e-12	3.59902e-11	31.76	0.3
Down	comp147868_c0_seq1	-6.12516	4.01955	1.90213e-12	3.59902e-11	26.74	0.28
Up	comp134155_c0_seq7	6.24673	3.50168	1.90865e-12	3.60972e-11	5	91.07
Up	comp137649_c0_seq1	7.00476	2.87788	1.92173e-12	3.63119e-11	0.14	23.17
Up	comp115377_c0_seq1	7.00476	2.87788	1.92173e-12	3.63119e-11	0.42	40.85
Up	comp141529_c0_seq1	7.99519	2.39784	1.92262e-12	3.63123e-11	0.03	5.9
Down	comp131117_c0_seq2	-5.87103	4.88197	1.93111e-12	3.64562e-11	37.05	0.47
Down	comp143307_c1_seq1	-6.47417	3.50668	1.94035e-12	3.66142e-11	18.34	0.15
Down	comp148491_c1_seq2	-5.89645	4.57313	1.94711e-12	3.67252e-11	16	0.17
Up	comp127881_c0_seq4	6.30303	3.36836	1.95265e-12	3.68009e-11	0.15	11.52
Up	comp120387_c0_seq2	7.34525	2.66238	1.95304e-12	3.68009e-11	0.15	19.72
Up	comp126059_c0_seq1	6.37767	3.22463	1.95376e-12	3.68009e-11	0.33	21.02
Down	comp132785_c2_seq3	-5.89794	4.78394	1.96329e-12	3.69638e-11	22.65	0.27
Up	comp147169_c2_seq7	5.74689	5.38002	1.97321e-12	3.70904e-11	0.96	80.67
Up	comp137853_c0_seq6	6.30012	3.3655	1.9882e-12	3.7348e-11	0.22	14.63
Up	comp136887_c0_seq1	7.98952	2.39224	1.99083e-12	3.7348e-11	0.02	3.84
Up	comp133136_c0_seq4	7.98952	2.39224	1.99083e-12	3.7348e-11	0.03	9.61
Down	comp122004_c1_seq1	-7.82562	2.41151	1.99083e-12	3.7348e-11	20.96	0.06
Down	comp123015_c0_seq1	-6.60525	3.07022	2.02165e-12	3.79094e-11	39.69	0.29
Down	comp137494_c0_seq3	-5.83679	4.96294	2.05747e-12	3.85638e-11	57.03	0.79
Down	comp136516_c0_seq1	-7.82059	2.4066	2.06171e-12	3.86204e-11	6.62	0.02
Up	comp141551_c0_seq2	6.99661	2.86984	2.07274e-12	3.87806e-11	0.05	5.95
Down	comp139853_c0_seq1	-6.44796	3.22632	2.07425e-12	3.87915e-11	13.2	0.14
Down	comp135977_c0_seq4	-5.7369	5.58619	2.07896e-12	3.88622e-11	120.9	1.89
Down	comp148824_c2_seq1	-5.73468	5.58402	2.11188e-12	3.94601e-11	149.76	2.1
Up	comp122804_c0_seq1	6.36802	3.21513	2.11621e-12	3.95233e-11	0.95	59.27
Up	comp131836_c0_seq2	6.36479	3.21195	2.15911e-12	4.02886e-11	0.19	8.27
Up	comp123043_c0_seq1	6.77361	3.04763	2.16185e-12	4.03217e-11	0.39	32.6
Up	comp148297_c1_seq8	5.77503	5.26381	2.173e-12	4.05118e-11	0.42	19.88
Up	comp139321_c0_seq1	6.28845	3.35401	2.177e-12	4.05684e-11	0.79	46.62
Up	comp129245_c0_seq3	7.97239	2.37529	2.21194e-12	4.11827e-11	0.04	11.32
Up	comp118545_c0_seq1	7.97239	2.37529	2.21194e-12	4.11827e-11	0.07	15.74
Up	comp129900_c2_seq1	6.9843	2.85768	2.23691e-12	4.16291e-11	0.12	12.04
Up	comp144983_c0_seq24	5.586	8.41377	2.25089e-12	4.18707e-11	6.41	352.95
Down	comp144612_c0_seq1	-6.45056	3.48357	2.25324e-12	4.1881e-11	10.52	0.15
Down	comp129353_c1_seq1	-5.70315	5.85339	2.27228e-12	4.21563e-11	58.04	0.85
Up	comp122121_c0_seq1	6.22001	3.47539	2.2913e-12	4.24761e-11	1.38	78.75
Up	comp137053_c0_seq1	7.96663	2.3696	2.29154e-12	4.24761e-11	0.04	8.51
Up	comp147958_c2_seq3	6.98017	2.85361	2.29477e-12	4.24796e-11	0.08	7.51
Up	comp122113_c0_seq1	6.98017	2.85361	2.29477e-12	4.24796e-11	0.15	14.51
Up	comp124448_c0_seq1	6.98017	2.85361	2.29477e-12	4.24796e-11	0.25	24.51
Up	comp133762_c0_seq2	5.65433	6.08442	2.31263e-12	4.27913e-11	2.05	58.08
Down	comp145850_c0_seq2	-5.58271	8.21673	2.32017e-12	4.29076e-11	155.87	2.38
Down	comp140635_c0_seq2	-6.09531	3.99034	2.32096e-12	4.29076e-11	13.93	0.15
Up	comp134846_c0_seq1	6.97604	2.84952	2.35428e-12	4.34836e-11	0.43	41.53
Up	comp125167_c1_seq6	6.97604	2.84952	2.35428e-12	4.34836e-11	0.14	13.84
Down	comp130707_c0_seq1	-7.80028	2.38678	2.3743e-12	4.37139e-11	44.51	0.13
Up	comp141283_c1_seq1	5.58541	7.85267	2.37501e-12	4.37139e-11	10	359.39
Down	comp140243_c2_seq1	-5.65036	6.1386	2.39844e-12	4.41258e-11	80.54	1.2
Down	comp125601_c1_seq1	-7.13923	2.64671	2.39995e-12	4.41342e-11	23.56	0.12
Down	comp134067_c0_seq5	-5.63002	6.69482	2.41012e-12	4.43018e-11	135.11	2.09
Up	comp139929_c1_seq3	6.97189	2.84542	2.41549e-12	4.43422e-11	0.17	32.2
Down	comp142663_c2_seq1	-6.79489	2.85967	2.41549e-12	4.43422e-11	32.54	0.21
Down	comp146515_c2_seq2	-6.79489	2.85967	2.41549e-12	4.43422e-11	103.13	0.27
Up	comp131574_c0_seq1	6.34525	3.19272	2.43746e-12	4.47259e-11	0.39	23.98
Up	comp143031_c1_seq1	5.96598	4.21166	2.44667e-12	4.48753e-11	1.9	88.65
Down	comp128711_c1_seq1	-6.43861	3.47187	2.45077e-12	4.49307e-11	11.51	0.22
Down	comp147439_c0_seq2	-5.59532	7.48314	2.45217e-12	4.49369e-11	83.63	1.58
Up	comp140154_c0_seq1	7.95505	2.35814	2.46037e-12	4.50279e-11	0.03	10.93
Up	comp120467_c1_seq2	7.95505	2.35814	2.46037e-12	4.50279e-11	0.07	13.91
Up	comp140672_c0_seq1	7.95505	2.35814	2.46037e-12	4.50279e-11	0.03	7.19
Up	comp145991_c0_seq12	6.96772	2.84131	2.47846e-12	4.52799e-11	0.05	17.85
Up	comp142195_c3_seq1	6.20647	3.46207	2.49252e-12	4.55169e-11	1.64	85.93
Up	comp129399_c0_seq2	6.15671	3.57997	2.49713e-12	4.55696e-11	0.55	29.33
Down	comp130204_c1_seq1	-5.68542	5.86288	2.49757e-12	4.55696e-11	128.25	1.66
Down	comp138115_c1_seq2	-6.56987	3.03567	2.53242e-12	4.61853e-11	12.26	0.09
Up	comp111016_c0_seq1	6.96355	2.83719	2.54323e-12	4.63623e-11	1	94.55
Up	comp137324_c0_seq1	6.26182	3.3278	2.56856e-12	4.68036e-11	0.26	15.51
Down	comp121405_c1_seq1	-6.43139	3.46481	2.57838e-12	4.69621e-11	32.1	0.27
Down	comp137705_c2_seq1	-5.76923	5.05311	2.61498e-12	4.75667e-11	29.83	0.41
Up	comp133579_c0_seq1	7.29734	2.61503	2.62498e-12	4.7728e-11	0.07	8.68
Down	comp137066_c1_seq1	-6.1235	3.88294	2.63725e-12	4.79303e-11	14.39	0.15
Up	comp127392_c0_seq1	7.94338	2.3466	2.64297e-12	4.79926e-11	0.04	8.59
Up	comp99424_c0_seq1	7.94338	2.3466	2.64297e-12	4.79926e-11	0.35	70.95
Up	comp129631_c2_seq3	6.33208	3.17975	2.64487e-12	4.80062e-11	0.64	32.08
Down	comp134831_c0_seq1	-6.41042	3.18965	2.6997e-12	4.89719e-11	15.57	0.13
Down	comp134339_c1_seq1	-6.32432	3.57634	2.70041e-12	4.89719e-11	14.4	0.13
Up	comp148201_c0_seq7	6.03889	3.87296	2.70531e-12	4.89978e-11	0.13	12.11
Down	comp130731_c0_seq1	-6.56007	3.02611	2.71219e-12	4.91005e-11	15.04	0.12
Up	comp124344_c0_seq2	6.03684	3.87095	2.74007e-12	4.95838e-11	1.75	86.52
Down	comp136696_c0_seq2	-7.11774	2.62574	2.78786e-12	5.04052e-11	4.93	0.03
Down	comp131114_c1_seq1	-7.11774	2.62574	2.78786e-12	5.04052e-11	4.6	0.02
Down	comp140395_c0_seq1	-5.82401	4.57546	2.81033e-12	5.07894e-11	58.61	0.77
Down	comp142085_c0_seq1	-7.76926	2.35654	2.8406e-12	5.11821e-11	6.33	0.02
Down	comp134769_c1_seq1	-7.76926	2.35654	2.8406e-12	5.11821e-11	2.2	0.01
Down	comp129773_c0_seq2	-5.59189	6.75489	2.90497e-12	5.22946e-11	113.59	1.77
Down	comp144492_c0_seq4	-6.41197	3.4458	2.90552e-12	5.22946e-11	11.27	0.08
Down	comp134101_c1_seq2	-6.55021	3.01647	2.90609e-12	5.22946e-11	11.56	0.15
Down	comp136631_c0_seq2	-7.76403	2.35144	2.94547e-12	5.29578e-11	12.2	0.03
Down	comp123482_c0_seq1	-7.76403	2.35144	2.94547e-12	5.29578e-11	19.23	0.06
Down	comp126410_c0_seq3	-5.6893	5.50583	2.96619e-12	5.31452e-11	121.67	1.46
Up	comp148495_c0_seq2	6.05451	3.76449	2.96731e-12	5.31452e-11	0.14	3.45
Down	comp132540_c3_seq1	-6.76515	2.83065	2.97324e-12	5.32288e-11	35.87	0.24
Down	comp128104_c0_seq1	-5.89307	4.32485	2.99281e-12	5.35562e-11	69.38	0.88
Up	comp140511_c0_seq8	5.72566	5.21539	3.01812e-12	5.39862e-11	0.68	25.77
Down	comp146050_c1_seq4	-5.89174	4.32355	3.02103e-12	5.40151e-11	21.91	0.28
Down	comp130958_c0_seq2	-6.54359	3.01002	3.04381e-12	5.43912e-11	17.12	0.14
Down	comp136559_c0_seq1	-5.53277	9.05891	3.04526e-12	5.43912e-11	212.61	3.46
Down	comp135004_c1_seq1	-5.60186	6.34616	3.04596e-12	5.43912e-11	69.17	1.08
Up	comp149442_c1_seq1	7.27772	2.59565	3.05341e-12	5.44528e-11	0.03	3.56
Down	comp146435_c0_seq1	-7.10468	2.61301	3.05341e-12	5.44528e-11	3.4	0.02
Up	comp136043_c1_seq6	7.92568	2.3291	3.05461e-12	5.44528e-11	0.04	7.51
Down	comp138214_c3_seq1	-7.75878	2.34632	3.05461e-12	5.44528e-11	8.22	0.03
Down	comp130183_c0_seq8	-6.3898	3.16952	3.05616e-12	5.44573e-11	13.82	0.13
Down	comp128837_c0_seq1	-5.94327	4.18394	3.06366e-12	5.45678e-11	19.83	0.94
Down	comp141942_c1_seq1	-5.63054	5.96057	3.12685e-12	5.55517e-11	56.11	0.85
Down	comp141472_c0_seq1	-7.10031	2.60874	3.14802e-12	5.5904e-11	39.85	0.2
Up	comp131088_c0_seq1	6.08017	3.65424	3.15208e-12	5.59524e-11	0.29	14.8
Down	comp128799_c0_seq2	-6.09616	3.8562	3.15653e-12	5.60078e-11	34.18	0.36
Up	comp144420_c0_seq1	5.92821	4.17455	3.16031e-12	5.60511e-11	0.31	26.27
Up	comp147229_c0_seq4	7.91974	2.32323	3.16821e-12	5.61674e-11	0.01	1.99
Down	comp148012_c1_seq1	-6.53694	3.00353	3.18874e-12	5.65074e-11	16.75	0.15
Down	comp144354_c3_seq2	-6.29728	3.54988	3.21481e-12	5.69453e-11	85.32	0.77
Up	comp127145_c0_seq1	5.78276	4.55099	3.21698e-12	5.69597e-11	1.56	64.36
Down	comp141264_c0_seq8	-7.09151	2.60016	3.24586e-12	5.74468e-11	6.88	0.1
Up	comp138460_c0_seq1	5.50917	10.9733	3.26198e-12	5.76834e-11	76.74	2623.13
Down	comp133999_c2_seq1	-6.53361	3.00028	3.26404e-12	5.76954e-11	31.54	0.24
Up	comp122476_c0_seq1	6.16506	3.42134	3.27889e-12	5.79336e-11	1.43	74.59
Down	comp140682_c1_seq1	-5.69143	5.40159	3.28237e-12	5.79698e-11	232.73	3.37
Up	comp132550_c0_seq1	7.91376	2.31732	3.28648e-12	5.79698e-11	0.03	6.79
Up	comp138606_c0_seq1	7.91376	2.31732	3.28648e-12	5.79698e-11	0.02	4.46
Down	comp125675_c0_seq1	-7.74821	2.33603	3.28648e-12	5.79698e-11	56.96	0.17
Down	comp146494_c1_seq12	-5.79921	4.55122	3.29525e-12	5.81001e-11	23.36	0.3
Down	comp135244_c5_seq1	-6.75005	2.81591	3.30412e-12	5.82319e-11	11.7	0.08
Up	comp126136_c1_seq1	6.55542	3.14386	3.32244e-12	5.85302e-11	2.17	148.5
Down	comp128434_c0_seq1	-6.39228	3.42654	3.33641e-12	5.87517e-11	26.25	0.57
Up	comp130363_c0_seq1	5.87499	4.36797	3.34444e-12	5.88683e-11	0.59	26.3
Down	comp149266_c0_seq1	-5.60277	6.0704	3.34881e-12	5.89205e-11	27.56	0.43
Down	comp141958_c1_seq2	-5.68828	5.39851	3.3564e-12	5.90292e-11	56.85	0.84
Up	comp129454_c0_seq1	6.92113	2.79532	3.39303e-12	5.96484e-11	0.13	12.01
Down	comp141434_c1_seq1	-5.77309	4.84449	3.409e-12	5.98995e-11	34.13	0.47
Up	comp134574_c0_seq1	6.00363	3.83831	3.4127e-12	5.99189e-11	0.27	13.07
Down	comp137108_c0_seq1	-5.78555	4.7983	3.42055e-12	6.00315e-11	59.52	4.08
Down	comp149310_c1_seq2	-5.54372	7.44076	3.4393e-12	6.03354e-11	137.63	1.84
Down	comp147276_c1_seq1	-6.38482	3.41925	3.51574e-12	6.16247e-11	22.99	0.2
Up	comp144844_c1_seq5	6.15381	3.41028	3.51574e-12	6.16247e-11	0.23	13.02
Up	comp129262_c0_seq1	7.90175	2.30545	3.53786e-12	6.19865e-11	0.09	18.22
Up	comp127854_c0_seq2	6.06338	3.63774	3.55106e-12	6.21918e-11	1.12	62.93
Up	comp139409_c0_seq1	6.91249	2.7868	3.57886e-12	6.2574e-11	0.13	12.14
Down	comp135699_c0_seq3	-6.73862	2.80476	3.57886e-12	6.2574e-11	11.81	0.08
Up	comp140180_c0_seq1	6.06096	3.63537	3.60472e-12	6.29999e-11	0.4	20.36
Down	comp148950_c0_seq1	-5.69527	5.29056	3.66873e-12	6.40433e-11	87.97	1.41
Up	comp134334_c0_seq4	7.8957	2.29947	3.67142e-12	6.40433e-11	0.06	23.92
Up	comp133929_c1_seq1	7.8957	2.29947	3.67142e-12	6.40433e-11	0.02	4.71
Down	comp135388_c0_seq1	-7.07376	2.58286	3.67206e-12	6.40433e-11	11.19	0.06
Down	comp144402_c0_seq10	-7.07376	2.58286	3.67206e-12	6.40433e-11	15.17	0.13
Up	comp139242_c0_seq7	6.20704	3.27392	3.67575e-12	6.40811e-11	0.11	16.45
Down	comp142976_c0_seq5	-6.19371	3.63651	3.71474e-12	6.47338e-11	15.5	0.17
Down	comp141713_c1_seq1	-6.07017	3.83078	3.74086e-12	6.51618e-11	38.84	0.43
Down	comp135435_c0_seq1	-5.53197	7.22994	3.76908e-12	6.55445e-11	120.78	1.96
Up	comp132626_c0_seq2	6.27816	3.1267	3.77097e-12	6.55501e-11	0.22	12.37
Down	comp135028_c0_seq1	-6.27203	3.52519	3.77712e-12	6.56298e-11	22.38	0.21
Up	comp144757_c0_seq1	7.88963	2.29347	3.81055e-12	6.61559e-11	0.15	24.17
Up	comp103949_c0_seq1	7.88963	2.29347	3.81055e-12	6.61559e-11	0.17	33.54
Up	comp116073_c0_seq1	5.96104	3.91051	3.81476e-12	6.62016e-11	0.8	37.43
Down	comp131799_c0_seq3	-5.85672	4.28931	3.831e-12	6.64558e-11	57.17	0.73
Up	comp148726_c0_seq5	6.68414	2.95937	3.84928e-12	6.67453e-11	0.1	6.72
Down	comp143001_c2_seq1	-6.35374	3.13433	3.852e-12	6.67649e-11	40.12	0.36
Down	comp148084_c0_seq1	-5.90915	4.15059	3.85612e-12	6.68086e-11	11.95	0.18
Up	comp144764_c4_seq2	6.89944	2.77392	3.87893e-12	6.7176e-11	0.78	50.03
Down	comp146813_c2_seq1	-6.26507	3.51838	3.96629e-12	6.85755e-11	53.35	0.51
Down	comp148333_c1_seq1	-6.36475	3.39963	3.97683e-12	6.8701e-11	14.8	0.13
Down	comp143070_c0_seq2	-6.36475	3.39963	3.97683e-12	6.8701e-11	19.79	0.2
Up	comp128787_c0_seq16	6.89506	2.7696	3.98502e-12	6.88143e-11	0.24	28.89
Down	comp145548_c1_seq2	-5.56324	6.29029	3.99482e-12	6.89551e-11	185.38	3.22
Down	comp141534_c0_seq2	-5.66087	5.3717	4.01931e-12	6.93492e-11	50.21	0.77
Down	comp142443_c2_seq4	-5.76044	4.77375	4.02867e-12	6.94821e-11	64.89	0.9
Up	comp145333_c2_seq4	7.23257	2.55106	4.03211e-12	6.95129e-11	0.15	17.37
Down	comp142034_c1_seq1	-5.50684	7.92272	4.04104e-12	6.96381e-11	222.23	3.68
Down	comp144251_c2_seq1	-5.55138	6.49787	4.06376e-12	6.99974e-11	93.54	3.54
Up	comp137099_c0_seq3	5.72314	4.72237	4.06523e-12	6.99974e-11	0.46	16.16
Down	comp145438_c0_seq1	-6.71548	2.7822	4.09432e-12	7.04693e-11	11.49	0.06
Up	comp143010_c0_seq6	6.19145	3.25859	4.12746e-12	7.09523e-11	0.17	9.22
Down	comp140288_c1_seq2	-5.54176	6.65101	4.21116e-12	7.23615e-11	106.85	1.71
Up	comp115010_c1_seq1	5.46993	10.9247	4.23616e-12	7.27613e-11	116.14	3851.83
Down	comp148339_c0_seq1	-5.55652	6.2654	4.24029e-12	7.28024e-11	39.88	0.64
Up	comp133500_c1_seq5	7.87126	2.27532	4.26396e-12	7.31787e-11	0.06	6.54
Down	comp114891_c0_seq1	-5.77763	4.45693	4.2909e-12	7.3611e-11	35.1	0.48
Down	comp144366_c0_seq1	-5.60657	5.75889	4.32317e-12	7.4104e-11	54.27	0.62
Down	comp130099_c0_seq1	-6.48954	2.95729	4.33782e-12	7.42943e-11	17.56	0.2
Down	comp144173_c0_seq8	-6.48954	2.95729	4.33782e-12	7.42943e-11	5.47	0.06
Up	comp143856_c3_seq1	7.86509	2.26922	4.42803e-12	7.57464e-11	0.14	27.53
Up	comp116611_c0_seq2	7.86509	2.26922	4.42803e-12	7.57464e-11	0.26	53.32
Down	comp134353_c0_seq1	-7.70517	2.29409	4.42803e-12	7.57464e-11	13.53	0.03
Up	comp139916_c0_seq8	7.2172	2.53589	4.43138e-12	7.57728e-11	0.49	8.21
Down	comp131712_c1_seq2	-6.70377	2.77078	4.44247e-12	7.59181e-11	47.84	0.32
Up	comp125299_c0_seq1	6.66478	2.94028	4.4435e-12	7.59181e-11	0.09	7.35
Down	comp145902_c1_seq2	-5.57387	5.92891	4.45804e-12	7.61355e-11	56.48	0.87
Up	comp141925_c1_seq2	6.02674	3.60174	4.52655e-12	7.72644e-11	1.17	57.7
Up	comp139719_c1_seq1	5.62287	5.22383	4.54229e-12	7.73536e-11	1.17	36.29
Up	comp111359_c0_seq1	7.85888	2.26309	4.59907e-12	7.82277e-11	0.44	83.05
Up	comp145196_c1_seq1	7.85888	2.26309	4.59907e-12	7.82277e-11	0.09	17.95
Down	comp144354_c2_seq1	-6.24398	3.49777	4.59921e-12	7.82277e-11	50.41	0.49
Down	comp131265_c2_seq1	-5.62213	5.44014	4.63009e-12	7.87209e-11	61.14	0.93
Down	comp141490_c0_seq1	-5.76556	4.65441	4.72478e-12	8.02982e-11	38.76	0.53
Up	comp147076_c1_seq25	6.5002	3.08944	4.77664e-12	8.11139e-11	0.09	10.02
Down	comp146071_c0_seq2	-6.69197	2.75927	4.82347e-12	8.1876e-11	7.18	0.07
Down	comp134488_c0_seq1	-6.3367	3.3722	4.84166e-12	8.21513e-11	8.09	0.07
Up	comp135932_c0_seq6	7.20166	2.52056	4.87457e-12	8.26429e-11	0.39	9.33
Down	comp146959_c0_seq7	-7.03301	2.54314	4.87457e-12	8.26429e-11	11.81	0.04
Down	comp123908_c2_seq1	-6.23212	3.48619	4.91552e-12	8.33035e-11	70.56	0.68
Up	comp132677_c0_seq11	5.52538	6.43983	4.93023e-12	8.35189e-11	1.36	89.42
Down	comp147477_c0_seq1	-5.45645	9.31909	4.94718e-12	8.37722e-11	297.18	5.1
Down	comp147328_c0_seq1	-6.02836	3.78992	4.95259e-12	8.383e-11	21.67	0.25
Down	comp148286_c0_seq1	-5.98028	3.87785	4.96928e-12	8.40785e-11	17.18	0.15
Up	comp137070_c1_seq1	5.53881	6.06666	4.9813e-12	8.42447e-11	6.14	366.8
Down	comp136589_c0_seq1	-5.5013	6.97948	4.98312e-12	8.42447e-11	116.7	1.95
Up	comp132057_c0_seq1	6.23635	3.0856	4.98946e-12	8.43179e-11	0.15	8.58
Up	comp133716_c1_seq1	6.05001	3.4751	5.08259e-12	8.58224e-11	0.8	39.78
Up	comp146862_c0_seq4	6.09916	3.35657	5.11205e-12	8.62852e-11	0.26	12.28
Up	comp137675_c0_seq1	5.67865	4.78126	5.12541e-12	8.64758e-11	0.64	54.93
Up	comp138426_c1_seq1	6.6412	2.91704	5.14019e-12	8.66902e-11	0.52	39.82
Up	comp138236_c0_seq3	7.8464	2.25076	5.15735e-12	8.69448e-11	0.05	8.36
Up	comp135808_c1_seq5	6.0043	3.5797	5.20239e-12	8.76688e-11	0.55	49.74
Up	comp142651_c1_seq1	6.48606	3.07552	5.21275e-12	8.78081e-11	0.2	13.97
Up	comp145500_c1_seq4	5.97037	3.68183	5.22105e-12	8.79125e-11	0.14	19.48
Down	comp141107_c1_seq2	-5.973	3.87074	5.23014e-12	8.80302e-11	29.69	0.33
Up	comp144268_c1_seq3	6.22571	3.07514	5.3285e-12	8.9506e-11	0.44	31.54
Down	comp148956_c0_seq3	-6.22017	3.47451	5.34502e-12	8.97115e-11	7.84	0.04
Up	comp130437_c2_seq3	6.04188	3.46712	5.34502e-12	8.97115e-11	0.3	14.92
Down	comp148795_c0_seq1	-5.76236	4.36493	5.34952e-12	8.97511e-11	6.34	0.09
Up	comp121489_c0_seq2	7.84012	2.24455	5.35969e-12	8.98499e-11	0.17	51.29
Up	comp120518_c1_seq2	7.84012	2.24455	5.35969e-12	8.98499e-11	0.1	18.11
Up	comp135707_c0_seq2	7.19121	2.51025	5.367e-12	8.99364e-11	0.19	6.07
Up	comp126748_c2_seq1	6.85055	2.72569	5.3885e-12	9.01581e-11	0.26	47.6
Up	comp136534_c0_seq4	6.85055	2.72569	5.3885e-12	9.01581e-11	0.17	19.61
Up	comp123491_c0_seq4	6.85055	2.72569	5.3885e-12	9.01581e-11	0.17	32.19
Down	comp148320_c0_seq5	-5.61075	5.16756	5.38883e-12	9.01581e-11	14.47	0.27
Down	comp129068_c3_seq2	-5.72576	4.47945	5.39683e-12	9.02559e-11	192.18	2.41
Up	comp135492_c1_seq1	6.09034	3.34791	5.39915e-12	9.02586e-11	5.2	12.17
Up	comp122634_c1_seq1	5.69711	4.52801	5.4166e-12	9.05142e-11	1.04	40.47
Down	comp142946_c0_seq3	-5.54073	6.07365	5.42401e-12	9.06019e-11	103.35	2.14
Down	comp147550_c0_seq1	-6.21777	3.47216	5.43578e-12	9.07623e-11	7.7	0.08
Up	comp136912_c0_seq1	5.93262	3.76858	5.44784e-12	9.09275e-11	4.74	21.71
Up	comp134875_c1_seq2	7.83381	2.23832	5.5708e-12	9.26845e-11	0.16	30.76
Down	comp149554_c0_seq1	-7.66642	2.25637	5.5708e-12	9.26845e-11	3.97	0.01
Down	comp145117_c1_seq1	-5.72277	4.6761	5.66834e-12	9.427e-11	44.44	0.41
Up	comp140072_c2_seq2	6.21498	3.0646	5.69306e-12	9.46435e-11	0.35	19.71
Down	comp134328_c0_seq1	-6.66404	2.73206	5.69802e-12	9.46657e-11	9.49	0.07
Up	comp120872_c0_seq1	5.95625	3.66797	5.69892e-12	9.46657e-11	1.36	63.1
Up	comp140313_c0_seq8	7.18069	2.49986	5.72559e-12	9.50711e-11	0.07	5.78
Down	comp136575_c0_seq1	-5.68205	4.81159	5.76237e-12	9.56439e-11	54.76	0.79
Up	comp137172_c0_seq2	6.14038	3.20841	5.77501e-12	9.58158e-11	1.23	59.85
Up	comp128815_c0_seq1	7.82747	2.23206	5.79109e-12	9.58928e-11	0.43	80.53
Down	comp136053_c0_seq2	-5.54463	5.6431	5.86565e-12	9.7089e-11	39.51	0.64
Down	comp137921_c0_seq1	-7.0005	2.51147	5.91471e-12	9.78432e-11	11.59	0.06
Down	comp148246_c0_seq1	-6.0011	3.7633	5.91588e-12	9.78432e-11	4.72	0.05
Down	comp130269_c0_seq9	-6.20328	3.458	6.01724e-12	9.94803e-11	43.86	0.51
Down	comp145328_c1_seq1	-7.65515	2.24541	6.021e-12	9.95032e-11	16.23	0.06
Down	comp139308_c1_seq1	-6.65596	2.72419	6.0272e-12	9.95663e-11	7.75	0.06
Down	comp143352_c0_seq1	-5.90944	3.93199	6.05e-12	9.99037e-11	10.44	0.13
Up	comp148170_c1_seq12	6.46459	3.05437	6.08524e-12	1.00288e-10	0.11	4.03
Down	comp134704_c0_seq1	-5.4433	7.72437	6.16492e-12	1.01561e-10	215.53	3.46
Down	comp131802_c0_seq1	-5.72192	4.40253	6.18933e-12	1.01923e-10	66.4	0.93
Up	comp135640_c0_seq1	5.76911	4.33747	6.19635e-12	1.01999e-10	2.08	85.14
Down	comp148988_c1_seq5	-6.29754	3.33395	6.25528e-12	1.02928e-10	8.14	0.08
Up	comp132431_c1_seq1	7.81471	2.21945	6.26099e-12	1.02942e-10	0.02	3.6
Up	comp116198_c0_seq2	7.81471	2.21945	6.26099e-12	1.02942e-10	0.15	27.25
Down	comp147724_c0_seq3	-5.58681	5.14417	6.31314e-12	1.0373e-10	48.63	0.76
Up	comp140886_c0_seq2	7.16475	2.48413	6.31389e-12	1.0373e-10	0.04	4.12
Down	comp134565_c1_seq10	-6.19353	3.44849	6.33336e-12	1.03968e-10	26.07	0.26
Up	comp132493_c1_seq2	6.01723	3.44291	6.33336e-12	1.03968e-10	0.2	14.27
Down	comp147673_c1_seq1	-5.90067	3.92343	6.35562e-12	1.04293e-10	37.51	0.52
Up	comp130709_c0_seq1	5.88094	3.83188	6.43497e-12	1.05389e-10	0.98	43.32
Down	comp142050_c4_seq1	-5.49279	6.20312	6.47236e-12	1.0596e-10	115.12	1.92
Up	comp136747_c1_seq1	7.80828	2.21311	6.51154e-12	1.06393e-10	0.02	4.22
Up	comp129989_c1_seq2	7.80828	2.21311	6.51154e-12	1.06393e-10	0.04	7.17
Up	comp144676_c0_seq1	7.80828	2.21311	6.51154e-12	1.06393e-10	0.12	22.31
Up	comp137458_c0_seq4	7.80828	2.21311	6.51154e-12	1.06393e-10	0.07	13.17
Down	comp140647_c0_seq1	-7.6438	2.23436	6.51154e-12	1.06393e-10	4.62	0.02
Down	comp143591_c0_seq5	-6.98159	2.49306	6.74291e-12	1.09874e-10	12.39	0.17
Up	comp135720_c0_seq6	6.81392	2.68958	6.75015e-12	1.09949e-10	0.12	11.65
Up	comp148707_c0_seq3	7.80183	2.20674	6.77317e-12	1.10238e-10	0.01	1.07
Down	comp131164_c0_seq1	-7.63809	2.2288	6.77317e-12	1.10238e-10	9.65	0.03
Up	comp130432_c1_seq2	6.44645	3.0365	6.80659e-12	1.10739e-10	0.17	12.93
Down	comp136269_c0_seq4	-6.28157	3.31835	6.86562e-12	1.11613e-10	15.04	0.15
Up	comp132472_c0_seq1	6.0545	3.31271	6.86562e-12	1.11613e-10	0.35	17.96
Up	comp142907_c0_seq9	6.11085	3.1794	6.93118e-12	1.12635e-10	5.58	11.96
Up	comp149229_c0_seq2	5.77779	4.19528	6.94008e-12	1.12732e-10	0.17	12.78
Up	comp131365_c1_seq2	5.54412	5.48841	6.94254e-12	1.12732e-10	1.61	83.1
Down	comp122743_c2_seq2	-5.62965	4.86644	7.02706e-12	1.1406e-10	129.79	2.18
Down	comp148322_c0_seq3	-5.78925	4.13158	7.0555e-12	1.14478e-10	10.08	0.14
Down	comp137764_c0_seq1	-6.41538	2.88502	7.10021e-12	1.15025e-10	13.15	0.11
Down	comp143340_c0_seq6	-6.03038	3.64304	7.11804e-12	1.15269e-10	15.83	0.18
Up	comp127120_c2_seq2	6.18233	3.03251	7.12105e-12	1.15274e-10	4.67	58.97
Up	comp103690_c1_seq1	6.80462	2.68041	7.14698e-12	1.15559e-10	0.57	48.98
Up	comp149009_c0_seq2	6.80462	2.68041	7.14698e-12	1.15559e-10	0.02	2.03
Down	comp140164_c1_seq1	-6.63145	2.70032	7.14698e-12	1.15559e-10	12.22	0.09
Down	comp134509_c0_seq2	-6.97204	2.48377	7.20421e-12	1.1644e-10	3.79	0.02
Up	comp140174_c0_seq2	6.43545	3.02568	7.28425e-12	1.17688e-10	0.83	56.98
Up	comp138723_c0_seq1	5.91791	3.63035	7.335e-12	1.18462e-10	0.28	13.41
Down	comp136646_c1_seq9	-5.67834	4.43316	7.34429e-12	1.18567e-10	25.83	0.71
Up	comp139980_c0_seq1	5.7977	4.04648	7.42878e-12	1.19672e-10	0.55	23.11
Up	comp125582_c0_seq4	7.1378	2.45754	7.44779e-12	1.19868e-10	1.02	8
Up	comp114259_c1_seq1	5.61676	4.76928	7.45647e-12	1.19962e-10	3.65	132.99
Up	comp142300_c0_seq1	5.79588	4.04469	7.51321e-12	1.20828e-10	0.39	16.5
Up	comp146489_c1_seq15	5.6348	4.58171	7.58773e-12	1.2198e-10	0.36	19.86
Up	comp136537_c1_seq3	6.17127	3.02166	7.62312e-12	1.22502e-10	0.14	6.05
Up	comp113741_c0_seq1	7.13235	2.45217	7.70046e-12	1.2365e-10	0.34	36.95
Down	comp148974_c0_seq1	-6.96242	2.47441	7.70046e-12	1.2365e-10	3.26	0.02
Down	comp137075_c0_seq1	-5.5828	5.18064	7.71825e-12	1.23888e-10	58.71	0.94
Up	comp104749_c0_seq1	5.94531	3.5218	7.73801e-12	1.24158e-10	0.62	29.13
Down	comp147720_c1_seq1	-5.87045	3.89394	7.75955e-12	1.24456e-10	11.31	0.14
Up	comp134446_c0_seq1	6.42437	3.01477	7.79903e-12	1.25041e-10	0.33	21.95
Down	comp147390_c1_seq1	-5.43743	6.64371	7.89353e-12	1.26411e-10	43.72	0.76
Down	comp125601_c0_seq1	-7.61501	2.20637	7.94156e-12	1.27132e-10	17.4	0.06
Down	comp137013_c1_seq10	-5.86686	3.89043	7.95781e-12	1.27343e-10	27	0.36
Down	comp145406_c0_seq2	-6.95759	2.46971	7.96259e-12	1.27371e-10	7.11	0.65
Down	comp136066_c1_seq4	-5.76931	4.11212	8.0292e-12	1.28388e-10	26.34	0.34
Down	comp135154_c1_seq4	-5.60939	4.84665	8.05252e-12	1.28711e-10	68.66	1.15
Down	comp139796_c0_seq2	-5.56171	5.03536	8.22697e-12	1.31187e-10	59.37	1.01
Up	comp130554_c4_seq1	7.12138	2.44135	8.23457e-12	1.31221e-10	0.33	35.9
Up	comp144918_c0_seq1	6.56805	2.84498	8.27145e-12	1.31758e-10	0.05	3.48
Up	comp149116_c0_seq1	6.08408	3.15311	8.34706e-12	1.32912e-10	1.22	61.99
Up	comp137658_c1_seq1	5.63846	4.40959	8.3742e-12	1.33294e-10	0.5	18.65
Down	comp139424_c0_seq1	-5.76312	4.10608	8.38589e-12	1.33429e-10	16.51	0.23
Down	comp140661_c0_seq1	-6.60651	2.67605	8.49988e-12	1.35192e-10	8.16	0.06
Up	comp134080_c0_seq1	7.7625	2.16792	8.60755e-12	1.36749e-10	0.02	4.59
Up	comp131417_c0_seq13	7.7625	2.16792	8.60755e-12	1.36749e-10	0.03	8.49
Up	comp138660_c0_seq11	7.7625	2.16792	8.60755e-12	1.36749e-10	0.04	3.96
Up	comp141237_c1_seq2	5.79401	3.95071	8.65537e-12	1.3736e-10	0.6	25.16
Down	comp144448_c0_seq3	-5.50201	5.65673	8.66118e-12	1.3736e-10	62.27	1.16
Up	comp124799_c0_seq1	6.15266	3.00338	8.74825e-12	1.38668e-10	0.19	10.44
Up	comp141950_c1_seq1	6.77634	2.65254	8.75162e-12	1.38669e-10	0.1	10.48
Up	comp132910_c1_seq1	5.74119	4.1594	8.80022e-12	1.39387e-10	2.87	114
Up	comp135573_c0_seq7	5.92421	3.5011	8.81623e-12	1.39587e-10	0.08	11.36
Down	comp146669_c1_seq1	-5.57555	4.91238	8.84502e-12	1.39991e-10	38.68	0.61
Up	comp143946_c0_seq2	7.75584	2.16135	8.9634e-12	1.41811e-10	0.03	5.17
Up	comp138124_c1_seq9	5.96375	3.39042	8.97145e-12	1.41884e-10	0.59	21.61
Down	comp147059_c0_seq3	-5.48436	5.71859	9.02223e-12	1.42634e-10	65.93	1.08
Up	comp138104_c1_seq1	5.72317	4.21906	9.1036e-12	1.43866e-10	0.88	32.14
Down	comp146160_c1_seq3	-6.05666	3.50266	9.26232e-12	1.46209e-10	15.78	0.18
Up	comp138343_c2_seq3	6.00842	3.26748	9.30368e-12	1.46806e-10	0.31	15
Up	comp145919_c3_seq2	7.74915	2.15474	9.3355e-12	1.47253e-10	0.18	34.98
Up	comp142549_c0_seq3	5.88102	3.59416	9.35725e-12	1.4754e-10	0.24	10.56
Down	comp142614_c1_seq1	-5.39783	7.06122	9.38448e-12	1.47914e-10	131.52	2.34
Up	comp128323_c0_seq1	6.54706	2.82431	9.41074e-12	1.48272e-10	0.2	14.78
Up	comp118688_c0_seq3	5.74513	4.08156	9.45993e-12	1.48991e-10	1.19	42.52
Down	comp145265_c0_seq1	-5.49369	5.44525	9.46705e-12	1.49047e-10	62.48	1.08
Down	comp142074_c0_seq2	-5.38086	7.56042	9.48009e-12	1.49197e-10	216.93	5.33
Up	comp137399_c0_seq2	5.91355	3.49064	9.57348e-12	1.5061e-10	0.57	25.13
Down	comp145816_c0_seq2	-5.47741	5.52005	9.67687e-12	1.51781e-10	61.44	1.03
Down	comp133565_c2_seq2	-5.50488	5.35939	9.71376e-12	1.52302e-10	623.23	9.53
Down	comp147912_c0_seq3	-7.5797	2.17204	9.72466e-12	1.52359e-10	2.31	0.01
Down	comp135923_c0_seq2	-7.5797	2.17204	9.72466e-12	1.52359e-10	15.1	0.06
Down	comp146876_c1_seq1	-6.04957	3.49575	9.73336e-12	1.52438e-10	9.37	0.11
Down	comp146032_c1_seq2	-5.45414	5.96811	9.79853e-12	1.53402e-10	70.26	1.2
Up	comp136693_c5_seq3	5.55978	4.89317	9.84021e-12	1.53997e-10	2.65	92.55
Down	comp95342_c0_seq1	-6.58114	2.65135	9.84388e-12	1.53997e-10	177.77	1.29
Down	comp146283_c0_seq8	-5.73651	4.08013	9.99742e-12	1.5634e-10	11.02	0.17
Down	comp130784_c1_seq1	-5.66768	4.49239	1.00412e-11	1.56966e-10	50.51	0.74
Down	comp142355_c0_seq1	-6.20987	2.99414	1.00587e-11	1.57182e-10	11.01	0.11
Up	comp143859_c2_seq1	5.6041	4.43694	1.00667e-11	1.57248e-10	1.89	68.76
Up	comp139354_c0_seq4	7.09359	2.41395	1.00973e-11	1.57662e-10	0.04	5.8
Down	comp134241_c1_seq1	-7.57373	2.16624	1.01317e-11	1.57793e-10	17.84	0.06
Up	comp149215_c1_seq1	6.75234	2.6289	1.01398e-11	1.5786e-10	0.05	4.31
Up	comp99689_c0_seq1	5.45144	5.80475	1.02037e-11	1.58796e-10	2.82	92.68
Up	comp146210_c1_seq1	6.0499	3.11957	1.03044e-11	1.60304e-10	0.5	26.32
Up	comp140208_c1_seq1	6.53432	2.81177	1.04468e-11	1.62459e-10	0.06	4.56
Down	comp134447_c1_seq1	-6.20313	2.98758	1.05424e-11	1.63885e-10	18.56	0.18
Up	comp126598_c0_seq1	7.73568	2.14145	1.05576e-11	1.63999e-10	0.1	18.38
Down	comp145246_c1_seq5	-7.56773	2.16041	1.05576e-11	1.63999e-10	11.37	0.04
Down	comp130919_c0_seq1	-5.40625	6.49041	1.05638e-11	1.64035e-10	254.21	4.38
Down	comp137255_c0_seq1	-5.96927	3.58342	1.05926e-11	1.6436e-10	19.18	0.23
Down	comp125856_c0_seq1	-5.96927	3.58342	1.05926e-11	1.6436e-10	53.56	0.63
Down	comp148338_c0_seq7	-5.75567	4.00076	1.06096e-11	1.64562e-10	13.39	0.14
Down	comp118618_c0_seq1	-5.4854	5.37337	1.06641e-11	1.65102e-10	101.52	1.74
Down	comp142217_c2_seq4	-5.46696	5.48025	1.06701e-11	1.65134e-10	42.89	0.84
Down	comp149377_c0_seq5	-5.39045	6.72312	1.06871e-11	1.65337e-10	32.8	1.66
Down	comp149315_c0_seq4	-5.59993	4.67534	1.06999e-11	1.65473e-10	10.97	0.14
Up	comp126404_c0_seq1	6.11855	2.96989	1.07938e-11	1.66803e-10	0.33	18.37
Up	comp145343_c0_seq6	6.11855	2.96989	1.07938e-11	1.66803e-10	0.69	5.51
Up	comp134681_c1_seq1	7.72889	2.13475	1.10033e-11	1.69977e-10	0.03	4.98
[truncated: 10,820 more rows]

## Sheet: T2vsT22
Type	id	logFC	logCPM	PValue	FDR	T2	T22
Up	comp117085_c0_seq1	13.9963	11.5785	5.79238e-36	1.66346e-31	1.14	12239.2
Up	comp121040_c0_seq1	14.7421	10.4978	7.40714e-36	1.66346e-31	0.11	2054.22
Up	comp131107_c2_seq1	13.282	12.7489	7.66314e-35	1.1473e-30	16.52	104992
Up	comp115246_c0_seq1	13.6609	10.7905	2.86978e-34	3.2224e-30	0.11	977.32
Up	comp144332_c0_seq1	12.8992	14.4142	3.88834e-34	3.4929e-30	4.12	27285.1
Up	comp129069_c0_seq2	13.5114	10.2344	2.0916e-33	1.56573e-29	0.24	2000.74
Up	comp127541_c1_seq2	13.3543	9.82081	1.22421e-32	7.22383e-29	1	7038.6
Up	comp149568_c1_seq1	12.5429	11.938	1.28667e-32	7.22383e-29	2.11	8264.52
Up	comp136650_c0_seq1	14.7885	9.08358	2.22529e-32	1.11054e-28	0.02	518.61
Up	comp128512_c0_seq1	13.7924	8.99527	4.1037e-32	1.72706e-28	0.19	1858.7
Up	comp136134_c0_seq1	12.8901	10.187	4.22969e-32	1.72706e-28	0.36	1756.88
Up	comp144729_c5_seq1	13.0752	9.54181	8.46129e-32	3.16699e-28	0.18	1029.04
Up	comp136701_c0_seq1	13.6698	8.87268	9.59551e-32	3.31525e-28	0.03	306.75
Up	comp117446_c0_seq1	13.1	8.8558	6.46814e-31	2.07512e-27	0.07	379.93
Up	comp127541_c0_seq1	12.325	9.62192	2.12112e-30	6.35135e-27	0.28	950.1
Up	comp128512_c1_seq1	12.8811	8.63689	2.94586e-30	8.26959e-27	0.24	1257.47
Down	comp125699_c0_seq1	-12.8418	8.96448	4.63187e-30	1.22377e-26	1385.33	0.12
Up	comp131461_c0_seq3	11.4138	13.6015	9.85687e-30	2.45956e-26	3.61	6505.28
Up	comp143117_c2_seq1	11.8221	9.40461	2.01771e-29	4.76977e-26	0.46	1095.93
Up	comp88073_c0_seq1	13.6506	7.94567	5.88623e-29	1.3219e-25	0.06	610.8
Up	comp124327_c0_seq1	12.6627	7.86562	1.02521e-28	2.19272e-25	0.04	196.89
Up	comp136145_c2_seq1	11.7345	8.45763	4.6319e-28	9.45645e-25	0.3	681.89
Up	comp120918_c0_seq6	11.7295	8.19623	9.4371e-28	1.8429e-24	0.23	512.78
Up	comp61840_c0_seq1	10.8618	10.6986	9.89681e-28	1.85215e-24	4.57	5585.26
Up	comp121851_c0_seq1	10.8271	10.9353	1.13717e-27	2.00526e-24	4.39	5224.46
Up	comp142891_c0_seq1	11.4145	8.71165	1.16079e-27	2.00526e-24	0.16	287.77
Down	comp141581_c0_seq2	-11.8026	7.92601	6.16884e-27	1.0262e-23	163.56	0.03
Down	comp133280_c0_seq3	-10.5995	9.89942	1.04086e-26	1.66965e-23	10231.3	2.55
Up	comp120993_c0_seq1	10.4004	11.8821	1.24738e-26	1.93193e-23	22.14	19402.8
Down	comp143484_c0_seq14	-12.0648	7.62848	1.38459e-26	2.05542e-23	184.02	0.03
Down	comp144746_c0_seq2	-11.2657	8.10588	1.41863e-26	2.05542e-23	302.55	0.08
Up	comp132690_c0_seq2	11.651	7.40691	1.47089e-26	2.06454e-23	0.18	375.93
Up	comp130124_c2_seq1	11.5865	7.34243	2.29537e-26	3.12413e-23	0.06	119.86
Down	comp146357_c0_seq5	-11.5987	7.72238	2.52757e-26	3.339e-23	302.07	0.06
Up	comp61666_c0_seq1	10.5705	9.00776	2.87179e-26	3.68532e-23	1.56	1558.33
Up	comp137500_c0_seq3	10.9746	7.91561	5.26277e-26	6.38858e-23	0.15	158.75
Up	comp141885_c0_seq1	11.7544	6.9573	5.50063e-26	6.5016e-23	0.05	121.58
Up	comp133122_c0_seq1	10.117	10.2031	1.53815e-25	1.77144e-22	1.24	907.2
Up	comp143117_c1_seq3	10.3073	8.67123	1.85913e-25	2.08757e-22	1.63	1346.41
Up	comp126898_c0_seq1	10.7245	7.85469	1.94578e-25	2.13158e-22	0.25	316.87
Up	comp117691_c0_seq1	11.4921	6.69505	3.36904e-25	3.60286e-22	0.06	130.57
Up	comp139060_c0_seq5	10.3153	8.43334	3.56424e-25	3.72297e-22	0.43	371.42
Up	comp123650_c3_seq1	11.4064	6.60938	6.09501e-25	6.20117e-22	0.42	730.43
Down	comp146212_c0_seq1	-10.3837	7.89107	7.23034e-25	7.0598e-22	216.65	0.1
Up	comp139454_c2_seq1	10.2796	7.98675	7.40054e-25	7.07224e-22	1.48	406.84
Up	comp120993_c1_seq1	10.3221	7.76952	7.89237e-25	7.38512e-22	11.81	9592.48
Up	comp146718_c0_seq5	10.0129	8.65088	1.20829e-24	1.10756e-21	0.53	259.65
Up	comp122276_c0_seq2	12.1579	6.45288	1.79498e-24	1.61218e-21	0.1	310.63
Up	comp135612_c3_seq1	12.155	6.44999	1.83059e-24	1.61218e-21	0.09	293.99
Down	comp146379_c1_seq1	-9.63058	12.5533	2.11389e-24	1.82587e-21	4369.96	3.64
Down	comp133904_c1_seq2	-10.1493	7.65707	3.65386e-24	3.09647e-21	370.72	0.21
Up	comp127175_c0_seq4	11.054	6.25703	6.95773e-24	5.78715e-21	0.09	203.6
Down	comp141983_c0_seq1	-10.4564	6.98382	1.25949e-23	1.02855e-20	247.76	0.11
Down	comp138318_c4_seq2	-11.5326	6.17098	1.28747e-23	1.03262e-20	74.23	0.01
Down	comp132796_c0_seq5	-11.504	6.14245	1.57014e-23	1.23724e-20	27.94	0.01
Up	comp118176_c0_seq1	9.80964	7.63137	1.6499e-23	1.27768e-20	0.34	200.85
Down	comp141983_c1_seq2	-10.6234	6.74869	2.13601e-23	1.62608e-20	254.5	0.1
Down	comp135770_c0_seq1	-10.5979	6.72323	2.55148e-23	1.87868e-20	144.18	0.06
Down	comp130505_c2_seq1	-10.301	6.82875	3.68422e-23	2.58557e-20	467.71	0.24
Up	comp125900_c0_seq1	9.68713	7.50899	3.84504e-23	2.65692e-20	0.38	210.19
Up	comp127994_c0_seq1	11.6603	5.95525	5.56958e-23	3.7337e-20	0.04	87.29
Down	comp137439_c0_seq2	-10.8222	6.38799	7.41327e-23	4.82561e-20	183.85	0.06
Up	comp142951_c1_seq3	10.6542	5.85724	1.09645e-22	7.03532e-20	0.05	66.73
Up	comp141462_c0_seq2	9.1985	8.89436	1.17125e-22	7.40939e-20	1.64	635.79
Up	comp133796_c0_seq1	9.80122	6.74294	1.74684e-22	1.06026e-19	0.17	101.33
Up	comp122175_c0_seq1	10.5713	5.77432	1.94291e-22	1.16354e-19	0.07	74.79
Down	comp146510_c0_seq1	-9.563	7.23956	2.50224e-22	1.44135e-19	454.94	0.39
Up	comp121152_c0_seq1	9.43674	7.14468	2.50306e-22	1.44135e-19	0.85	391.48
Up	comp127171_c0_seq1	11.4207	5.7156	2.90324e-22	1.65062e-19	0.09	149.82
Up	comp134391_c0_seq1	9.18921	7.88923	3.46345e-22	1.94451e-19	1.23	266.75
Up	comp129003_c0_seq1	9.40823	6.99216	3.59178e-22	1.99166e-19	0.4	181.6
Down	comp144466_c1_seq1	-9.94705	6.47572	4.23602e-22	2.2923e-19	157.19	0.1
Down	comp147719_c0_seq2	-9.91726	6.44601	5.19517e-22	2.77787e-19	37.37	0.03
Up	comp140118_c1_seq6	9.6642	6.38834	7.59722e-22	4.01446e-19	0.19	111.84
Up	comp126861_c2_seq1	11.2702	5.56505	8.20222e-22	4.28375e-19	0.1	176.79
Up	comp140840_c0_seq44	10.3342	5.53729	9.96848e-22	5.14637e-19	0.05	61.21
Up	comp148868_c0_seq2	9.02921	7.39463	1.27201e-21	6.4923e-19	0.16	177.23
Up	comp142570_c0_seq1	9.52825	6.25251	1.9413e-21	9.5529e-19	0.08	41.08
Up	comp138955_c0_seq2	8.97405	7.26215	1.95673e-21	9.5529e-19	0.52	153.7
Down	comp146253_c2_seq1	-9.71306	6.24247	2.1252e-21	1.02638e-18	67.09	0.05
Up	comp144391_c0_seq3	11.1155	5.41035	2.37849e-21	1.12452e-18	0.01	20.66
Up	comp130179_c0_seq1	8.98622	7.19247	3.16423e-21	1.46517e-18	0.47	159.55
Down	comp147674_c1_seq1	-9.86381	5.99128	4.02944e-21	1.80982e-18	28.03	0.02
Up	comp112918_c0_seq1	9.81362	5.57006	4.75e-21	2.09163e-18	0.19	114.32
Down	comp142333_c1_seq1	-10.6498	5.29148	5.6449e-21	2.46156e-18	55.01	0.02
Down	comp147006_c2_seq1	-9.5647	6.09464	5.89415e-21	2.54554e-18	81.04	0.07
Up	comp126281_c0_seq2	8.52905	9.38055	5.96852e-21	2.5531e-18	1.54	716.4
Up	comp115274_c0_seq1	10.0528	5.256	6.90915e-21	2.90023e-18	0.38	276.85
Down	comp142608_c1_seq2	-9.7505	5.87841	8.77006e-21	3.61787e-18	103.03	0.12
Up	comp148188_c0_seq3	9.53783	5.69339	8.77987e-21	3.61787e-18	0.12	65.44
Up	comp140086_c1_seq6	10.0015	5.20471	9.85142e-21	3.95068e-18	0.07	66.82
Down	comp142808_c0_seq1	-9.48682	6.01706	1.00857e-20	3.98024e-18	94.83	0.08
Down	comp127041_c0_seq1	-8.91002	6.87451	1.01024e-20	3.98024e-18	176.49	0.24
Up	comp133834_c3_seq5	9.69521	5.45172	1.07213e-20	4.18736e-18	0.12	84.58
Up	comp135506_c0_seq1	9.65273	5.40927	1.43463e-20	5.54696e-18	0.07	61.77
Down	comp138451_c0_seq1	-10.5129	5.15531	1.44617e-20	5.54696e-18	41.73	0.02
Up	comp129587_c1_seq1	9.94301	5.14619	1.46964e-20	5.54696e-18	0.14	99.75
Up	comp141885_c1_seq1	10.849	5.14372	1.48551e-20	5.56016e-18	0.03	41.13
Up	comp128657_c2_seq10	8.62163	7.2617	1.79383e-20	6.5951e-18	1.66	402.45
Up	comp143435_c0_seq1	8.73331	6.94006	1.80607e-20	6.5951e-18	0.28	80.58
Up	comp120683_c0_seq1	9.61432	5.37088	1.8751e-20	6.79196e-18	0.2	104.87
Up	comp146312_c0_seq1	9.89956	5.10276	1.98336e-20	7.07007e-18	0.04	27.18
Up	comp128378_c2_seq6	9.8885	5.0917	2.14376e-20	7.58164e-18	0.09	92.79
Down	comp147273_c0_seq1	-10.4422	5.08494	2.34475e-20	8.2277e-18	168.57	0.07
Down	comp130505_c0_seq1	-9.98423	5.55295	2.38216e-20	8.29417e-18	505.22	0.3
Up	comp117833_c0_seq1	10.7338	5.02853	3.28634e-20	1.13543e-17	0.05	66.77
Up	comp134873_c0_seq17	9.82218	5.0254	3.36383e-20	1.15333e-17	0.06	28.44
Up	comp126573_c0_seq2	10.6866	4.98134	4.54982e-20	1.54815e-17	0.06	116.29
Up	comp127234_c0_seq2	8.29986	8.0565	4.72875e-20	1.59693e-17	1.8	432.01
Up	comp143117_c0_seq1	8.35361	7.63767	4.9433e-20	1.65693e-17	1.59	342.9
Down	comp147431_c0_seq3	-9.84839	5.41776	6.05694e-20	2.01517e-17	61.27	0.03
Down	comp138223_c0_seq1	-9.84382	5.41322	6.24961e-20	2.06398e-17	63.81	0.04
Up	comp124043_c0_seq2	9.70929	4.91255	7.30877e-20	2.37879e-17	0.09	56.19
Up	comp146939_c0_seq1	8.20465	8.22397	8.16241e-20	2.63751e-17	1.21	234.01
Up	comp108615_c0_seq1	8.18581	8.36405	8.36021e-20	2.68213e-17	3.88	741.99
Down	comp139271_c0_seq2	-8.34043	7.29876	8.529e-20	2.71688e-17	172.95	0.36
Up	comp95426_c0_seq1	9.67105	4.87432	9.49659e-20	2.99827e-17	0.12	70.15
Up	comp138748_c0_seq2	8.8863	5.82912	9.54586e-20	2.99827e-17	0.37	104.9
Down	comp130505_c1_seq2	-8.75262	6.07497	9.79065e-20	3.0538e-17	359.46	0.53
Up	comp145196_c0_seq1	8.59106	6.04065	1.21017e-19	3.74859e-17	0.23	119.94
Down	comp149051_c1_seq1	-8.71863	6.04114	1.23496e-19	3.79919e-17	71.05	0.11
Down	comp148694_c1_seq1	-9.71539	5.28546	1.50657e-19	4.57214e-17	55.2	0.04
Down	comp131799_c0_seq3	-8.38973	6.89165	1.55904e-19	4.69962e-17	370.16	0.73
Up	comp126551_c0_seq6	8.47405	6.29791	1.64769e-19	4.86342e-17	0.85	196.06
Up	comp108374_c0_seq1	8.02055	9.63131	1.65669e-19	4.86342e-17	14.63	2481.36
Down	comp141953_c3_seq1	-8.7755	5.8796	1.67936e-19	4.89795e-17	314.69	0.47
Up	comp140733_c0_seq2	9.28188	5.03869	1.84112e-19	5.33509e-17	0.08	36
Down	comp137410_c0_seq1	-9.68061	5.25087	1.91071e-19	5.50125e-17	44.3	0.03
Up	comp128701_c0_seq1	9.56497	4.76829	1.97351e-19	5.64587e-17	0.12	64.51
Down	comp149343_c0_seq2	-8.16804	7.42095	2.22646e-19	6.26447e-17	48.88	0.11
Down	comp147393_c0_seq2	-8.06074	8.19974	2.23158e-19	6.26447e-17	212.11	0.52
Up	comp144233_c0_seq1	9.54279	4.74611	2.28668e-19	6.37926e-17	0.01	20.52
Up	comp131288_c0_seq2	8.4952	5.945	2.34378e-19	6.49819e-17	0.8	192.5
Up	comp133645_c0_seq2	9.52026	4.72359	2.6745e-19	7.3247e-17	0.08	50.79
Down	comp148757_c0_seq1	-9.6298	5.20036	2.71634e-19	7.35364e-17	25.72	0.02
Up	comp139803_c0_seq2	9.50584	4.70918	2.9587e-19	7.95747e-17	0.03	13.41
Up	comp142943_c0_seq6	9.18036	4.93725	3.68536e-19	9.79456e-17	0.06	23.39
Up	comp140214_c1_seq2	8.29194	6.49978	3.76526e-19	9.94803e-17	4.36	851.3
Down	comp133745_c0_seq1	-10.0341	4.6795	3.85439e-19	1.00651e-16	102.28	0.06
Up	comp122103_c0_seq1	9.45798	4.66134	4.09163e-19	1.06229e-16	0.09	43.55
Down	comp147971_c4_seq1	-8.9248	5.45779	4.78434e-19	1.22793e-16	79.57	0.11
Up	comp117532_c0_seq1	8.05568	7.21566	5.16383e-19	1.3178e-16	0.21	37.46
Down	comp145730_c0_seq1	-8.07171	7.21462	5.25753e-19	1.33413e-16	111.18	0.27
Down	comp144461_c1_seq1	-8.42049	5.93396	5.46829e-19	1.37982e-16	135.72	0.25
Up	comp126540_c0_seq4	10.3123	4.60698	5.90044e-19	1.48055e-16	0.09	62.94
Down	comp149429_c1_seq2	-9.51101	5.08229	6.14292e-19	1.53283e-16	14.95	0.01
Up	comp143968_c0_seq2	9.3981	4.60149	6.18263e-19	1.53422e-16	0.45	12.63
Up	comp115164_c0_seq1	7.81642	9.67618	6.51533e-19	1.60789e-16	20.71	3041.98
Down	comp144466_c2_seq1	-9.11998	5.25106	6.65992e-19	1.63459e-16	266.88	0.3
Down	comp133782_c1_seq1	-8.23552	6.32711	7.58913e-19	1.85253e-16	198.61	0.44
Up	comp132884_c2_seq2	8.65402	5.37949	7.91149e-19	1.92078e-16	0.19	51.27
Up	comp141616_c1_seq5	7.91498	7.48906	7.99811e-19	1.93137e-16	6.01	771.18
Up	comp144572_c1_seq2	9.35854	4.56195	8.0904e-19	1.94321e-16	0.1	59.88
Up	comp118810_c0_seq1	7.72917	13.564	9.18332e-19	2.19398e-16	649.78	89515.2
Up	comp139981_c0_seq4	8.55518	5.49861	9.26765e-19	2.20241e-16	0.12	27.98
Up	comp123649_c1_seq1	8.85405	5.01034	9.62564e-19	2.26354e-16	0.37	105.4
Down	comp140523_c1_seq1	-9.0625	5.19395	9.86856e-19	2.30857e-16	45.7	0.05
Down	comp143407_c0_seq1	-8.11807	6.6213	1.00723e-18	2.34402e-16	119.06	0.28
Up	comp118693_c0_seq1	9.29988	4.50332	1.20787e-18	2.76793e-16	0.11	50.64
Down	comp138972_c0_seq3	-7.98425	6.80766	1.28111e-18	2.92086e-16	177.41	0.51
Up	comp121900_c0_seq1	8.1896	5.9	1.33909e-18	3.01736e-16	0.69	134.32
Up	comp121136_c0_seq2	7.99965	6.57781	1.33955e-18	3.01736e-16	2.31	381.54
Up	comp133799_c0_seq1	8.57678	5.3024	1.34359e-18	3.01736e-16	0.26	65.82
Down	comp148507_c1_seq1	-8.14988	6.24195	1.36569e-18	3.05175e-16	85.67	0.2
Up	comp137699_c0_seq7	7.73305	8.53247	1.53418e-18	3.41126e-16	1.88	503.83
Down	comp141193_c0_seq1	-8.44914	5.55511	1.57896e-18	3.49354e-16	56.09	0.1
Up	comp135594_c1_seq4	8.12002	6.05072	1.65302e-18	3.63947e-16	1.67	300.09
Down	comp147537_c0_seq3	-8.98306	5.11503	1.70353e-18	3.7324e-16	66.04	0.16
Up	comp138627_c0_seq1	10.1537	4.44832	1.75584e-18	3.82833e-16	0.04	35.62
Down	comp146479_c2_seq1	-9.8087	4.45591	1.80213e-18	3.91028e-16	60.96	0.04
Up	comp147879_c1_seq1	7.79314	7.52256	1.88267e-18	4.06539e-16	0.99	144.81
Up	comp146325_c0_seq3	7.6513	8.8934	2.26547e-18	4.84541e-16	1.48	423.15
Down	comp134476_c1_seq1	-8.52424	5.37279	2.29302e-18	4.8811e-16	77.15	0.13
Up	comp135612_c2_seq1	8.90887	4.66604	2.368e-18	5.01693e-16	0.09	30.9
Up	comp140739_c0_seq1	8.59118	5.06018	2.38296e-18	5.02491e-16	0.11	29.72
Up	comp129928_c0_seq1	7.92785	6.29615	2.48662e-18	5.21899e-16	1.28	224.43
Up	comp73754_c0_seq1	10.1007	4.39532	2.52085e-18	5.26623e-16	0.1	81.04
Up	comp130975_c0_seq1	7.62239	9.15296	2.5613e-18	5.32596e-16	4.61	423.38
Down	comp149334_c3_seq3	-9.29975	4.87245	2.60658e-18	5.39515e-16	47.63	0.04
Down	comp137587_c0_seq2	-9.75075	4.39846	2.66082e-18	5.48214e-16	70.19	0.05
Down	comp142542_c0_seq2	-8.66278	5.19745	2.88717e-18	5.89443e-16	80.74	0.14
Up	comp144857_c0_seq3	8.09968	5.68629	2.9214e-18	5.92955e-16	0.18	38.25
Down	comp149102_c1_seq1	-8.9042	5.03672	2.93078e-18	5.92955e-16	70.83	0.1
Up	comp136614_c0_seq4	7.53396	13.1479	3.51113e-18	7.04029e-16	178.32	24856
Up	comp140788_c2_seq2	10.0457	4.34029	3.66861e-18	7.30834e-16	0.04	36.08
Up	comp131896_c1_seq6	7.95012	6.15907	3.93393e-18	7.78381e-16	0.59	113.8
Up	comp127626_c0_seq2	10.0269	4.32147	4.18385e-18	8.206e-16	0.05	42.55
Down	comp135123_c0_seq1	-9.677	4.32539	4.42861e-18	8.61086e-16	32.19	0.03
Up	comp125911_c0_seq2	10.0094	4.304	4.68921e-18	9.07828e-16	0.21	76.72
Up	comp143433_c0_seq1	8.60178	4.75846	5.40121e-18	1.03673e-15	0.13	35.09
Down	comp141685_c0_seq1	-9.17355	4.74721	6.17479e-18	1.17517e-15	56.39	0.08
Up	comp131520_c0_seq1	7.6486	7.01303	6.26598e-18	1.1875e-15	1.38	183.72
Up	comp144518_c3_seq1	9.9557	4.25029	6.78829e-18	1.27572e-15	0.32	234.8
Up	comp145296_c0_seq1	7.97583	5.56285	6.8168e-18	1.27574e-15	0.2	31.77
Down	comp141940_c1_seq1	-8.77516	4.90864	7.06382e-18	1.31312e-15	49.26	0.07
Down	comp130942_c0_seq1	-8.53199	5.06761	7.07503e-18	1.31312e-15	64.2	0.11
Up	comp130802_c0_seq1	7.66627	6.64223	7.79549e-18	1.43498e-15	1.06	142.12
Up	comp60586_c0_seq1	8.40853	4.87789	8.28796e-18	1.5194e-15	0.37	84.73
Down	comp147581_c1_seq3	-8.50776	5.04357	8.35408e-18	1.5253e-15	19.77	0.03
Up	comp133034_c0_seq1	7.50572	7.96013	8.70468e-18	1.58064e-15	4.12	491.09
Down	comp149535_c0_seq1	-8.74393	4.87765	8.72759e-18	1.58064e-15	6.99	0.01
Up	comp118651_c1_seq1	7.91026	5.62158	9.09345e-18	1.64029e-15	2.08	326.63
Down	comp145602_c0_seq1	-7.56174	7.23105	9.3246e-18	1.67526e-15	154.14	0.49
Down	comp146436_c0_seq1	-8.48085	5.01687	1.00091e-17	1.79108e-15	30.89	0.06
Down	comp142447_c0_seq1	-7.65446	6.54977	1.07242e-17	1.91142e-15	83.88	0.27
Up	comp126609_c0_seq1	8.68442	4.44187	1.10191e-17	1.95621e-15	0.06	16.88
Up	comp125657_c0_seq3	8.67567	4.43314	1.16113e-17	2.05011e-15	0.2	57.28
Up	comp131520_c1_seq1	7.7919	6.00147	1.16393e-17	2.05011e-15	3.63	521.98
Up	comp111851_c0_seq1	7.42153	8.4665	1.23655e-17	2.16952e-15	5	563.45
Up	comp140278_c0_seq1	7.54634	6.7514	1.26687e-17	2.21407e-15	2.25	392.03
Up	comp131451_c0_seq1	8.47616	4.63306	1.27876e-17	2.22618e-15	0.33	78.98
Up	comp142740_c2_seq1	8.64909	4.40659	1.39766e-17	2.42378e-15	0.62	164.26
Down	comp135835_c1_seq1	-8.67238	4.80669	1.42633e-17	2.46398e-15	243.75	0.36
Up	comp145202_c0_seq5	9.84189	4.13646	1.4704e-17	2.53039e-15	0.02	13.02
Down	comp138421_c0_seq1	-8.6645	4.79887	1.50633e-17	2.58233e-15	88.36	0.14
Up	comp147055_c3_seq1	7.65576	6.02519	1.60473e-17	2.74055e-15	2.97	390.25
Up	comp149450_c0_seq1	8.13503	5.07948	1.64925e-17	2.80591e-15	0.03	6.22
Up	comp144351_c1_seq2	7.84035	5.42785	1.72812e-17	2.918e-15	0.53	87.2
Down	comp132597_c1_seq1	-8.39777	4.93447	1.768e-17	2.96543e-15	127.05	0.25
Up	comp141923_c2_seq22	7.77402	5.70597	1.76942e-17	2.96543e-15	0.44	81.04
Up	comp104426_c0_seq2	8.89598	4.09971	1.90798e-17	3.18576e-15	0.15	47.62
Down	comp126385_c1_seq2	-8.62082	4.75557	2.03043e-17	3.37765e-15	81.61	0.94
Down	comp144199_c0_seq6	-8.37034	4.90727	2.13498e-17	3.53847e-15	16.76	0.03
Down	comp136728_c0_seq1	-8.98741	4.56262	2.19584e-17	3.62596e-15	219.68	0.27
Down	comp143475_c0_seq2	-9.43724	4.08806	2.25326e-17	3.70715e-15	20.63	0.02
Down	comp139623_c0_seq1	-7.42018	7.27732	2.27475e-17	3.72884e-15	58.91	0.23
Up	comp138433_c0_seq1	7.79777	5.38543	2.31163e-17	3.76732e-15	0.36	51.39
Up	comp135668_c1_seq1	8.86432	4.06807	2.35656e-17	3.80738e-15	0.1	31.55
Up	comp117434_c0_seq1	7.41688	7.11849	2.47449e-17	3.98358e-15	6.4	710.8
Up	comp140225_c0_seq1	7.71944	5.54575	2.90694e-17	4.64645e-15	0.25	35.56
Up	comp134908_c0_seq2	8.5376	4.29527	2.98502e-17	4.75433e-15	0.12	30.74
Up	comp146286_c2_seq1	7.45758	6.43458	3.25724e-17	5.15137e-15	2.19	252.11
Up	comp145283_c0_seq2	8.20804	4.67786	3.26933e-17	5.15235e-15	1.84	350.9
Down	comp130437_c1_seq7	-8.54273	4.67816	3.44341e-17	5.40772e-15	77.56	0.15
Down	comp139308_c1_seq1	-8.53794	4.67342	3.574e-17	5.59324e-15	32.54	0.06
Up	comp110041_c1_seq1	9.70853	4.00308	3.64512e-17	5.63523e-15	0.04	22.3
Down	comp145280_c1_seq7	-8.53218	4.66771	3.71005e-17	5.70674e-15	33.75	0.09
Up	comp124665_c0_seq1	7.61473	5.82506	3.90394e-17	5.98448e-15	1.3	167.45
Down	comp147127_c0_seq2	-8.51864	4.6543	4.0604e-17	6.20316e-15	21.67	0.03
Up	comp107020_c0_seq1	8.78098	3.98481	4.2004e-17	6.39529e-15	0.16	49.95
Up	comp128139_c0_seq1	7.66845	5.38072	4.75488e-17	7.21504e-15	0.41	55.32
Down	comp149396_c0_seq1	-9.31709	3.96928	5.09072e-17	7.69864e-15	5.64	0.01
Down	comp136941_c2_seq9	-7.32252	6.91139	5.43979e-17	8.17152e-15	121.54	0.47
Down	comp146110_c0_seq2	-9.30608	3.9584	5.5439e-17	8.30015e-15	200.29	0.17
Down	comp138717_c0_seq3	-7.64532	5.6169	5.93336e-17	8.8244e-15	76.7	0.2
Down	comp134264_c0_seq1	-9.29022	3.94272	6.11693e-17	9.06739e-15	18.53	0.02
Down	comp149334_c1_seq1	-8.03389	4.88635	6.51798e-17	9.59853e-15	52.57	0.13
Down	comp147308_c1_seq1	-8.82665	4.40338	6.57455e-17	9.62056e-15	50.31	0.08
Up	comp142449_c0_seq1	7.58208	5.51486	6.57578e-17	9.62056e-15	0.11	14.63
Down	comp132748_c0_seq1	-8.20297	4.74141	6.68675e-17	9.75115e-15	78.54	0.17
Down	comp140772_c0_seq15	-9.26446	3.91728	7.2831e-17	1.05523e-14	25.67	0.02
Up	comp134507_c0_seq1	9.59815	3.89268	7.75721e-17	1.11672e-14	0.26	148.52
Up	comp133747_c1_seq1	7.32949	6.20459	8.01608e-17	1.14427e-14	2.8	287.55
Up	comp125798_c0_seq1	7.52242	5.64642	8.0247e-17	1.14427e-14	0.47	58.28
Down	comp131646_c0_seq5	-8.0038	4.85655	8.02505e-17	1.14427e-14	49.85	0.12
Up	comp131074_c0_seq1	9.5832	3.87773	8.58797e-17	1.21681e-14	0.03	16.1
Down	comp134816_c0_seq1	-7.24799	6.9972	8.71359e-17	1.22968e-14	223	0.96
Down	comp144726_c1_seq1	-7.84226	4.95304	9.95292e-17	1.38879e-14	104.63	0.29
Up	comp132201_c0_seq3	9.55721	3.85174	1.01546e-16	1.41206e-14	0.03	23.02
Down	comp140480_c0_seq1	-9.2132	3.86666	1.02876e-16	1.42613e-14	14.82	0.01
Up	comp146913_c0_seq1	8.03628	4.50655	1.05012e-16	1.45127e-14	0.08	14.48
Down	comp145340_c0_seq1	-7.51448	5.61111	1.05818e-16	1.45791e-14	45.08	0.16
Up	comp124943_c0_seq1	8.14692	4.30452	1.20006e-16	1.64835e-14	0.16	30.09
Up	comp136853_c1_seq4	8.01241	4.48275	1.24164e-16	1.70026e-14	0.1	17.85
Up	comp147606_c0_seq1	7.90644	4.63376	1.31579e-16	1.78779e-14	0.26	40.94
Up	comp136913_c0_seq3	8.00389	4.47425	1.31751e-16	1.78779e-14	0.14	31.57
Up	comp118755_c0_seq3	8.31524	4.07329	1.35454e-16	1.83251e-14	0.23	53.29
Down	comp139773_c0_seq1	-7.92482	4.77834	1.37677e-16	1.85699e-14	34.02	0.09
Up	comp123452_c1_seq1	8.12433	4.28198	1.39965e-16	1.8822e-14	0.44	83
Up	comp124215_c0_seq2	7.71078	5.01314	1.40399e-16	1.88239e-14	0.34	53.44
Down	comp138421_c1_seq1	-7.39066	5.70821	1.4571e-16	1.94778e-14	129.9	0.5
Down	comp147407_c1_seq1	-9.16006	3.8142	1.4912e-16	1.97574e-14	21.1	0.02
Up	comp141972_c0_seq1	8.29443	4.05252	1.56818e-16	2.06784e-14	0.09	16.3
Up	comp140578_c0_seq4	8.28487	4.04298	1.66001e-16	2.17374e-14	0.16	35.31
Up	comp129106_c1_seq2	8.28487	4.04298	1.66001e-16	2.17374e-14	0.12	26.97
Down	comp126613_c0_seq1	-7.60443	5.29108	1.73026e-16	2.25914e-14	48.05	0.16
Up	comp133499_c0_seq1	7.86372	4.59118	1.76468e-16	2.29741e-14	0.4	32.82
Up	comp134549_c0_seq1	9.4763	3.77083	1.78023e-16	2.31095e-14	0.06	30.54
Up	comp139419_c0_seq1	7.95317	4.42368	1.8618e-16	2.40296e-14	0.12	20.03
Up	comp141233_c1_seq11	7.03445	7.69086	1.88958e-16	2.43182e-14	2.48	337.26
Up	comp127426_c0_seq1	7.40219	5.43449	2.00967e-16	2.57163e-14	1.28	140.52
Up	comp142308_c0_seq2	8.06964	4.22743	2.03682e-16	2.59897e-14	0.15	27.78
Up	comp134077_c0_seq4	7.03807	7.47754	2.11788e-16	2.68713e-14	2.92	252.4
Down	comp146508_c0_seq1	-8.27359	4.41171	2.16455e-16	2.73861e-14	21.16	0.04
Up	comp119464_c0_seq4	7.17283	6.29293	2.20806e-16	2.77802e-14	1.85	145.09
Up	comp114613_c0_seq1	7.8278	4.55538	2.23882e-16	2.80884e-14	0.89	133.62
Up	comp116221_c0_seq2	8.52635	3.73046	2.35272e-16	2.94352e-14	0.19	53.56
Down	comp134897_c0_seq3	-7.17786	6.14358	2.46391e-16	3.06818e-14	280.12	1.17
Up	comp123452_c0_seq3	8.22814	3.98636	2.46602e-16	3.06818e-14	0.09	19.41
Up	comp116073_c0_seq1	8.22614	3.98437	2.49549e-16	3.08774e-14	0.18	37.43
Up	comp146520_c3_seq1	7.90671	4.37736	2.54532e-16	3.14074e-14	0.07	11.35
Up	comp116022_c0_seq1	9.42213	3.71666	2.56192e-16	3.15257e-14	0.03	14.4
Up	comp143294_c0_seq1	7.38229	5.31607	2.56957e-16	3.15334e-14	0.78	84.99
Down	comp133083_c1_seq1	-6.93802	9.07339	2.7029e-16	3.30793e-14	412.31	2.22
Down	comp121280_c0_seq1	-9.07184	3.72717	2.71273e-16	3.31093e-14	24.24	0.03
Down	comp143222_c1_seq25	-7.53729	5.22459	2.73315e-16	3.32682e-14	96.63	0.47
Down	comp149115_c0_seq1	-7.15642	6.30549	2.76982e-16	3.35427e-14	22.49	0.1
Down	comp136589_c0_seq1	-6.9335	8.48818	3.03827e-16	3.64877e-14	357.87	1.95
Up	comp138881_c0_seq13	7.07722	6.40663	3.12623e-16	3.74439e-14	1.31	75.74
Down	comp146227_c0_seq1	-7.21228	5.8905	3.42573e-16	4.08134e-14	28.6	0.13
Down	comp149323_c1_seq7	-7.55808	4.88929	3.45661e-16	4.10724e-14	19.91	0.21
Down	comp149547_c0_seq1	-9.0285	3.68444	3.629e-16	4.27813e-14	8.77	0.01
Down	comp141460_c0_seq7	-9.0285	3.68444	3.629e-16	4.27813e-14	42.35	0.05
Down	comp148541_c0_seq3	-7.95289	4.49392	3.66784e-16	4.31259e-14	9.69	0.03
Up	comp132491_c2_seq4	8.46061	3.66481	3.68302e-16	4.31913e-14	0.29	40.03
Down	comp135556_c0_seq1	-9.02275	3.67877	3.73792e-16	4.3721e-14	44.54	0.06
Up	comp120811_c0_seq3	7.56205	4.86505	3.85712e-16	4.4998e-14	0.81	93.65
Up	comp142479_c2_seq1	7.04073	6.4461	4.00302e-16	4.64376e-14	1.12	97.27
Up	comp127971_c5_seq1	6.93301	7.47747	4.01153e-16	4.64376e-14	8.38	667.94
Up	comp118676_c0_seq1	9.35331	3.64784	4.08684e-16	4.71647e-14	0.06	28.33
Down	comp148500_c1_seq1	-7.93648	4.47769	4.09534e-16	4.71647e-14	13.48	0.04
Down	comp143407_c2_seq1	-7.93207	4.47334	4.2016e-16	4.81415e-14	95.03	0.25
Up	comp144508_c1_seq1	7.54564	4.84871	4.30926e-16	4.92494e-14	0.22	27.65
Up	comp140792_c0_seq3	7.82201	4.29293	4.54215e-16	5.17793e-14	0.26	17.68
Up	comp139144_c0_seq4	8.42785	3.6321	4.60901e-16	5.23777e-14	0.05	32.3
Down	comp137854_c1_seq1	-7.91877	4.46018	4.61796e-16	5.23777e-14	24.44	0.06
Down	comp139010_c2_seq1	-7.50932	4.84106	4.82039e-16	5.45359e-14	97.77	0.35
Up	comp125645_c0_seq2	9.32535	3.61989	4.89729e-16	5.52668e-14	0.07	38.27
Up	comp142914_c1_seq2	6.80752	13.2634	5.06264e-16	5.68471e-14	691.3	53629.4
Up	comp143937_c4_seq1	8.11832	3.87678	5.16395e-16	5.78401e-14	0.7	130.95
Down	comp148289_c0_seq2	-7.19722	5.51665	5.43939e-16	6.05986e-14	19.56	0.09
Up	comp134626_c1_seq1	9.30987	3.6044	5.4507e-16	6.05986e-14	0.51	233.06
Down	comp146719_c2_seq2	-7.06737	6.15878	5.66263e-16	6.27993e-14	126.64	0.41
Down	comp136605_c0_seq1	-7.50154	5.02223	5.76844e-16	6.38151e-14	35.59	0.13
Up	comp135145_c0_seq4	7.10595	5.75234	5.83909e-16	6.44381e-14	0.35	31.41
Down	comp136476_c2_seq1	-8.95592	3.61292	5.88805e-16	6.46606e-14	29.27	0.05
Up	comp144129_c0_seq6	8.39172	3.59603	5.88805e-16	6.46606e-14	0.06	11.64
Up	comp139277_c0_seq2	6.83045	8.23394	6.0018e-16	6.5749e-14	20.05	1360.83
Down	comp128255_c0_seq2	-7.08284	5.91303	6.08513e-16	6.64996e-14	171.11	0.68
Down	comp147470_c0_seq4	-7.03487	6.1851	6.3509e-16	6.92356e-14	37.47	0.22
Up	comp148495_c0_seq2	8.08125	3.83979	6.6036e-16	7.18161e-14	0.02	3.45
Up	comp141559_c1_seq19	7.59119	4.53752	6.69378e-16	7.26211e-14	0.22	41.96
Down	comp141062_c0_seq11	-7.55952	4.67331	6.81619e-16	7.35169e-14	28.27	0.18
Up	comp131782_c0_seq1	7.08277	5.72932	6.82466e-16	7.35169e-14	0.9	80.95
Up	comp134827_c0_seq1	7.25706	5.08566	6.82546e-16	7.35169e-14	0.64	59.62
Down	comp140475_c1_seq2	-8.93362	3.59096	6.88329e-16	7.39625e-14	11.31	0.01
Up	comp138020_c0_seq2	6.8977	6.69007	7.11013e-16	7.58555e-14	1.45	106.8
Down	comp135644_c0_seq1	-7.01557	6.16599	7.22471e-16	7.68952e-14	172.93	0.87
Up	comp140065_c2_seq5	9.25972	3.55426	7.68974e-16	8.16513e-14	0.08	14.16
Up	comp144518_c0_seq1	6.88235	6.70279	7.9469e-16	8.41828e-14	1.4	108.79
Up	comp131681_c0_seq1	8.04999	3.80861	8.16204e-16	8.60559e-14	0.21	37.68
Down	comp147342_c1_seq1	-8.07388	4.21432	8.31395e-16	8.74092e-14	23.26	0.06
Down	comp147514_c0_seq1	-8.90473	3.56251	8.32932e-16	8.74092e-14	11.09	0.01
Up	comp108956_c0_seq1	9.24622	3.54076	8.46413e-16	8.85965e-14	0.1	42.86
Down	comp128124_c0_seq2	-6.95163	6.41115	8.48191e-16	8.85965e-14	116.38	0.62
Up	comp147432_c0_seq1	6.74693	9.49804	8.66886e-16	9.03392e-14	4.6	288.28
Up	comp137539_c0_seq1	7.72514	4.1964	8.75081e-16	9.09821e-14	0.4	61.43
Up	comp127145_c0_seq1	7.49077	4.62681	8.80796e-16	9.13648e-14	0.54	64.36
Up	comp148185_c0_seq1	8.03638	3.79503	8.96763e-16	9.28068e-14	0.65	114.97
Up	comp140431_c0_seq2	7.71995	4.19122	9.025e-16	9.30066e-14	0.09	12.09
Up	comp146190_c0_seq2	9.22986	3.52441	9.32516e-16	9.56255e-14	0.26	117.9
Down	comp136476_c4_seq1	-8.88796	3.54599	9.32516e-16	9.56255e-14	48.28	0.06
Up	comp147052_c4_seq1	9.21885	3.5134	1.01165e-15	1.02707e-13	0.12	55.09
Down	comp145181_c2_seq1	-7.22848	5.20408	1.01448e-15	1.02707e-13	69	0.31
Up	comp149600_c0_seq1	7.01994	5.72799	1.01529e-15	1.02707e-13	1.31	111.73
Down	comp149244_c2_seq1	-6.99622	6.02738	1.03071e-15	1.03799e-13	45.93	0.24
Up	comp99689_c0_seq1	6.94955	5.87941	1.05436e-15	1.05944e-13	1.14	92.68
Down	comp143579_c1_seq3	-8.86458	3.52298	1.09824e-15	1.10106e-13	13.88	0.03
Up	comp143616_c0_seq1	6.75294	7.8262	1.10799e-15	1.10836e-13	8.63	528.4
Down	comp147375_c1_seq4	-7.12714	5.34167	1.11946e-15	1.11735e-13	32.25	0.15
Up	comp126553_c1_seq1	6.7793	7.35816	1.16105e-15	1.15629e-13	15.57	1105.09
Down	comp126545_c0_seq1	-7.25981	5.09961	1.17826e-15	1.17083e-13	31.42	0.13
Down	comp136612_c0_seq4	-8.85166	3.51026	1.19305e-15	1.18292e-13	18.18	0.02
Down	comp144684_c0_seq3	-8.01588	4.15704	1.23528e-15	1.22208e-13	16.78	0.04
Down	comp144319_c0_seq1	-8.84516	3.50386	1.25424e-15	1.23812e-13	20.65	0.03
Down	comp149102_c2_seq2	-7.03072	5.62909	1.39963e-15	1.37258e-13	104.87	0.52
Up	comp127597_c0_seq2	6.82098	6.40156	1.42119e-15	1.39069e-13	1.93	143.64
Down	comp132456_c0_seq3	-8.37061	3.9526	1.44739e-15	1.41325e-13	10.06	0.02
Up	comp134507_c1_seq2	8.25477	3.4593	1.4845e-15	1.44634e-13	0.31	69.4
Down	comp135763_c1_seq1	-8.81664	3.47581	1.50996e-15	1.46797e-13	17.71	0.02
Down	comp140702_c0_seq1	-7.97681	4.11849	1.61705e-15	1.5653e-13	37.14	0.09
Up	comp111440_c0_seq1	7.76204	3.92074	1.63708e-15	1.58128e-13	0.21	30.5
Up	comp138207_c0_seq1	6.87546	6.04195	1.65777e-15	1.59783e-13	0.7	53.42
Up	comp118651_c0_seq1	9.14516	3.43971	1.67325e-15	1.60929e-13	0.92	372.6
Up	comp118777_c0_seq1	6.64591	9.74789	1.69734e-15	1.62897e-13	42.41	2805.91
Up	comp140770_c0_seq4	6.87811	5.80853	1.71813e-15	1.64542e-13	1.67	138.69
Down	comp146963_c2_seq3	-7.10013	5.20099	1.76777e-15	1.68935e-13	27.21	0.13
Down	comp144528_c0_seq2	-8.34014	3.92254	1.7861e-15	1.70324e-13	12.73	0.02
Up	comp124769_c0_seq2	9.1276	3.42216	1.85617e-15	1.76258e-13	0.09	35.14
Up	comp137895_c0_seq1	8.21987	3.42446	1.85617e-15	1.76258e-13	0.07	14.26
Down	comp140558_c1_seq1	-7.94825	4.0903	1.95027e-15	1.84414e-13	13.62	0.03
Up	comp136522_c1_seq2	8.21397	3.41857	1.95579e-15	1.84547e-13	0.45	94.18
Up	comp137361_c0_seq1	9.11281	3.40737	2.06133e-15	1.94098e-13	0.07	28.2
Down	comp141448_c0_seq1	-6.79523	6.34609	2.12151e-15	1.98516e-13	127.23	0.75
Down	comp136787_c0_seq1	-8.76246	3.42252	2.17316e-15	2.02926e-13	5.51	0.01
Up	comp147197_c1_seq1	6.61002	9.49097	2.21084e-15	2.05264e-13	25.16	440.22
Down	comp131906_c0_seq1	-8.76016	3.42026	2.21191e-15	2.05264e-13	14.02	0.04
Down	comp137203_c0_seq4	-8.76016	3.42026	2.21191e-15	2.05264e-13	19.53	0.04
Up	comp128854_c0_seq2	6.90252	5.61145	2.25044e-15	2.08409e-13	2.95	220.82
Down	comp149464_c1_seq1	-7.27894	4.61347	2.2967e-15	2.12256e-13	7.47	0.03
Down	comp131960_c0_seq2	-7.92205	4.06446	2.33398e-15	2.14817e-13	12.96	0.04
Down	comp133502_c0_seq1	-7.67809	4.22251	2.35033e-15	2.15793e-13	31.72	0.1
Down	comp149487_c0_seq1	-7.22093	4.91168	2.35419e-15	2.15793e-13	33.42	0.15
Down	comp149235_c0_seq1	-8.74859	3.40889	2.37468e-15	2.17228e-13	4.63	0.01
Down	comp148548_c1_seq1	-7.6662	4.21077	2.55009e-15	2.32328e-13	45.19	0.18
Up	comp122443_c0_seq1	6.88079	5.3284	3.01868e-15	2.73355e-13	0.23	17.96
Up	comp132465_c0_seq1	7.4373	4.16644	3.16922e-15	2.8428e-13	0.31	36.07
Up	comp128743_c0_seq1	8.14123	3.34597	3.17098e-15	2.8428e-13	0.21	40.43
Down	comp126765_c2_seq8	-7.87426	4.01733	3.22156e-15	2.8824e-13	34.55	0.09
Up	comp134628_c0_seq3	6.54155	10.2502	3.30986e-15	2.95515e-13	16.97	774.57
Down	comp136256_c0_seq2	-8.24812	3.83182	3.31604e-15	2.95515e-13	9.15	0.09
Down	comp140232_c1_seq7	-7.24395	4.7676	3.32721e-15	2.95924e-13	26.2	0.11
Down	comp148191_c0_seq2	-6.96348	5.17995	3.39321e-15	3.00603e-13	48.32	0.24
Down	comp149361_c1_seq1	-7.31731	4.43416	3.53878e-15	3.11933e-13	23.01	0.09
Up	comp129105_c0_seq1	9.03334	3.32792	3.54194e-15	3.11933e-13	0.11	42.39
Up	comp138839_c0_seq8	9.03019	3.32478	3.60828e-15	3.17155e-13	0.02	10.01
Down	comp149351_c0_seq1	-6.79908	5.70221	3.66789e-15	3.21764e-13	24.64	0.19
Up	comp137450_c1_seq1	9.02704	3.32163	3.676e-15	3.21847e-13	0.07	15.42
Down	comp148229_c3_seq1	-8.23074	3.81469	3.74031e-15	3.26841e-13	27.25	0.06
Down	comp142855_c1_seq1	-7.42185	4.28139	4.17483e-15	3.61843e-13	22.41	0.08
Down	comp141944_c0_seq1	-7.83579	3.97941	4.18115e-15	3.61843e-13	17.62	0.05
Up	comp139648_c0_seq1	7.62163	3.78082	4.22507e-15	3.6494e-13	0.11	15.3
Down	comp140243_c2_seq1	-6.60013	7.17083	4.24919e-15	3.66319e-13	177.61	1.2
Down	comp148715_c2_seq1	-7.8311	3.9748	4.33478e-15	3.72982e-13	33.97	0.09
Up	comp143288_c1_seq2	9.00157	3.29616	4.35244e-15	3.73786e-13	0.14	50.97
Down	comp138208_c2_seq2	-8.19713	3.78158	4.64996e-15	3.97815e-13	22.97	0.07
Down	comp137705_c0_seq1	-8.64758	3.30965	4.69611e-15	4.0069e-13	20.33	0.03
Up	comp144440_c0_seq8	7.24207	4.37937	4.74785e-15	4.03882e-13	0.19	11.65
Down	comp147673_c0_seq1	-8.64509	3.3072	4.78662e-15	4.0641e-13	27.15	0.04
Up	comp137370_c0_seq3	8.07768	3.28255	4.87905e-15	4.13477e-13	0.03	6.16
Down	comp142562_c4_seq3	-6.89667	5.31793	5.21494e-15	4.4111e-13	63.36	0.35
Up	comp140870_c0_seq3	8.97236	3.26697	5.37166e-15	4.50968e-13	0.02	6.19
Down	comp137841_c1_seq1	-6.97791	4.95654	5.5414e-15	4.64351e-13	45.43	0.23
Up	comp121337_c0_seq1	7.35371	4.08324	5.60703e-15	4.68104e-13	0.4	43.86
Down	comp141319_c0_seq18	-7.08694	4.77938	5.81115e-15	4.84245e-13	106.33	2.09
Down	comp144001_c0_seq4	-7.01074	4.85359	6.39619e-15	5.30046e-13	73.52	0.27
Up	comp139826_c1_seq1	6.52001	7.22675	6.41887e-15	5.30945e-13	1.23	74.51
Up	comp126224_c0_seq1	8.9392	3.23382	6.65959e-15	5.47661e-13	0.14	53.59
Up	comp121493_c0_seq1	7.42469	3.89716	6.66972e-15	5.47661e-13	0.67	93.29
Up	comp145103_c1_seq1	8.93585	3.23047	6.79255e-15	5.56729e-13	0.2	70.13
Up	comp127701_c0_seq2	7.18293	4.32056	7.05756e-15	5.76346e-13	0.23	20.46
Up	comp111450_c0_seq1	7.31387	4.04361	7.34108e-15	5.97667e-13	0.37	39.22
Up	comp141258_c0_seq2	8.92233	3.21696	7.50271e-15	6.08274e-13	0.14	46.92
Up	comp138113_c2_seq1	8.92233	3.21696	7.50271e-15	6.08274e-13	0.03	10.49
Up	comp131365_c0_seq1	8.01121	3.21622	7.65432e-15	6.18334e-13	0.81	142.9
Up	comp138978_c4_seq2	7.12145	4.42676	7.69922e-15	6.20844e-13	0.45	41.35
Down	comp142734_c2_seq2	-7.11785	4.64315	7.78405e-15	6.2656e-13	44.83	0.2
Down	comp126527_c1_seq3	-8.56294	3.22658	8.29539e-15	6.65334e-13	25.53	0.05
Down	comp147916_c0_seq1	-7.49148	4.03856	8.32664e-15	6.66651e-13	3.69	0.01
Down	comp141107_c0_seq3	-7.48547	4.03265	8.62007e-15	6.88916e-13	29.03	0.11
Up	comp120425_c0_seq1	8.90183	3.19646	8.63789e-15	6.89113e-13	0.08	28.21
Up	comp138150_c0_seq1	8.89838	3.19302	8.81495e-15	6.99511e-13	0.02	7.32
Down	comp146253_c1_seq1	-8.55499	3.21879	8.81495e-15	6.99511e-13	30.48	0.05
Down	comp144351_c0_seq4	-6.78501	5.29977	8.97817e-15	7.11208e-13	35.92	0.21
Down	comp134957_c0_seq5	-8.09711	3.68309	9.07179e-15	7.17358e-13	41.88	0.26
Down	comp141318_c2_seq1	-6.68438	5.51918	9.1002e-15	7.1834e-13	51.9	0.32
Up	comp129399_c0_seq2	7.49905	3.65872	9.62308e-15	7.56954e-13	0.24	29.33
Down	comp140001_c0_seq9	-8.53897	3.20307	9.76227e-15	7.62898e-13	10.19	0.01
Down	comp138860_c1_seq1	-8.08748	3.67362	9.76659e-15	7.62898e-13	32.16	0.07
Up	comp133547_c0_seq6	6.46062	7.04265	1.01111e-14	7.88435e-13	1.3	75.59
Down	comp147105_c1_seq1	-6.40343	8.46228	1.02174e-14	7.95342e-13	584.08	4.53
Down	comp129992_c0_seq2	-8.52819	3.1925	1.03841e-14	8.06922e-13	31.96	0.04
Down	comp129394_c0_seq1	-7.70018	3.84585	1.04635e-14	8.11687e-13	16.57	0.04
Up	comp129569_c0_seq3	6.39314	8.24324	1.07416e-14	8.31827e-13	3.77	336.33
Down	comp139389_c0_seq2	-7.0465	4.3843	1.10933e-14	8.57582e-13	24.63	0.12
Down	comp133940_c1_seq5	-6.67305	5.43469	1.13576e-14	8.74999e-13	52.32	0.36
Up	comp143251_c0_seq1	7.34375	3.81659	1.14781e-14	8.82769e-13	0.09	10.23
Down	comp131105_c2_seq1	-7.67773	3.82377	1.21061e-14	9.27893e-13	35.13	0.11
Down	comp147430_c0_seq1	-8.05428	3.64095	1.22275e-14	9.356e-13	10.97	0.02
Down	comp146736_c0_seq2	-6.72779	5.24331	1.32301e-14	1.00888e-12	38.94	2.03
Down	comp139593_c1_seq1	-6.64553	5.40755	1.36772e-14	1.04121e-12	53.85	0.35
Up	comp144022_c2_seq2	6.39927	7.1947	1.37103e-14	1.04196e-12	3.01	171.32
Up	comp124200_c0_seq1	6.56835	5.50154	1.40182e-14	1.06356e-12	0.84	52.76
Down	comp136061_c1_seq6	-7.65139	3.79785	1.4423e-14	1.09243e-12	104.16	0.18
Up	comp141839_c0_seq2	6.65533	5.03133	1.45112e-14	1.09726e-12	0.43	47.86
Up	comp128639_c0_seq9	6.47859	6.15735	1.47145e-14	1.11076e-12	2.05	129.37
Down	comp145340_c1_seq1	-7.40187	3.95036	1.50737e-14	1.13597e-12	25.61	0.1
Down	comp141490_c0_seq1	-6.57096	5.5436	1.51519e-14	1.13903e-12	77.27	0.53
Up	comp130432_c1_seq2	7.90902	3.11429	1.51651e-14	1.13903e-12	0.08	12.93
Down	comp137991_c1_seq1	-7.2258	4.08828	1.56597e-14	1.17226e-12	37.81	0.16
Up	comp127120_c2_seq2	7.9017	3.10699	1.58311e-14	1.18312e-12	2.11	58.97
Down	comp142113_c0_seq2	-8.46456	3.13014	1.61761e-14	1.2027e-12	33.58	0.05
Up	comp122369_c0_seq2	7.89802	3.10333	1.61761e-14	1.2027e-12	0.12	15.87
Up	comp131446_c0_seq8	7.11913	4.06785	1.63742e-14	1.21361e-12	2.81	43.26
Down	comp138772_c1_seq1	-7.38746	3.93618	1.6631e-14	1.23061e-12	37.22	0.15
Up	comp146202_c0_seq1	7.00463	4.3107	1.68301e-14	1.24126e-12	0.16	14.15
Down	comp147968_c0_seq1	-6.98511	4.32386	1.68301e-14	1.24126e-12	18.93	0.1
Down	comp148916_c2_seq2	-7.62817	3.77501	1.70005e-14	1.25176e-12	30.92	0.1
Up	comp136567_c1_seq1	7.60077	3.36073	1.71047e-14	1.25738e-12	0.04	5.33
Up	comp131365_c2_seq1	8.79838	3.09307	1.72618e-14	1.26479e-12	0.18	59.38
Up	comp126580_c0_seq1	7.89065	3.09597	1.72618e-14	1.26479e-12	0.11	18.36
Up	comp131421_c2_seq1	6.48472	5.85764	1.74649e-14	1.27758e-12	2.53	156.37
Up	comp148254_c1_seq1	6.3437	7.53304	1.76522e-14	1.28919e-12	0.74	39.58
Up	comp138990_c0_seq3	6.60465	5.19133	1.81314e-14	1.31989e-12	0.77	38.42
Down	comp135682_c1_seq1	-6.50979	5.92743	1.83854e-14	1.33621e-12	91.45	0.67
Down	comp146712_c2_seq7	-7.19949	4.06239	1.85308e-14	1.34461e-12	37.31	0.17
Up	comp132808_c0_seq1	7.40311	3.5632	1.85665e-14	1.34502e-12	0.37	42.59
Up	comp147821_c0_seq1	7.27224	3.74545	1.87354e-14	1.35507e-12	0.35	35.89
Up	comp126015_c0_seq1	8.78351	3.07821	1.8836e-14	1.35797e-12	0.05	16.24
Down	comp145516_c0_seq1	-8.43888	3.10498	1.8836e-14	1.35797e-12	8.32	0.01
Down	comp148011_c0_seq2	-6.79429	4.77548	1.91548e-14	1.37434e-12	209.99	1.21
Down	comp131423_c0_seq2	-6.63895	5.24222	1.98614e-14	1.42277e-12	74.92	0.49
Down	comp145951_c3_seq1	-6.43227	6.26368	1.99791e-14	1.42694e-12	366.18	2.73
Up	comp137713_c2_seq1	6.83064	4.2879	1.99832e-14	1.42694e-12	0.57	42.91
Down	comp136620_c0_seq3	-6.58343	5.34631	2.08076e-14	1.47409e-12	51.7	0.36
Down	comp133265_c0_seq2	-7.3516	3.90091	2.13568e-14	1.50867e-12	28	0.12
Up	comp148786_c2_seq1	6.28725	8.55516	2.13953e-14	1.50867e-12	1.58	81.48
Down	comp148254_c0_seq1	-6.65421	4.98044	2.16496e-14	1.52413e-12	23.55	0.15
Up	comp120870_c0_seq2	7.15117	3.88178	2.19053e-14	1.53971e-12	0.37	34.4
Up	comp126032_c0_seq1	7.00925	4.14796	2.28806e-14	1.60325e-12	0.31	26.31
Up	comp135073_c2_seq1	7.06709	4.01613	2.32986e-14	1.62746e-12	0.38	33.83
Down	comp142926_c0_seq2	-7.03716	4.15822	2.33703e-14	1.62993e-12	20.28	0.1
Up	comp127773_c0_seq1	7.36783	3.52808	2.3598e-14	1.64327e-12	0.41	42.9
Up	comp125306_c0_seq1	6.57502	5.02531	2.38827e-14	1.65872e-12	0.73	45.93
Down	comp138344_c0_seq5	-7.33333	3.88295	2.39505e-14	1.65872e-12	28.5	0.1
Down	comp147523_c1_seq3	-6.92868	4.26834	2.45087e-14	1.69355e-12	22.7	0.1
Up	comp130819_c0_seq7	8.74181	3.03654	2.51481e-14	1.73506e-12	0.05	13.39
Up	comp137664_c1_seq23	6.35527	6.47982	2.59456e-14	1.7846e-12	2.34	82.51
Down	comp130256_c0_seq1	-6.52845	5.36543	2.61256e-14	1.7915e-12	42.18	0.3
Up	comp121761_c0_seq1	7.82637	3.03187	2.63112e-14	1.80148e-12	0.12	19.84
Up	comp136708_c0_seq4	6.73252	4.45052	2.74091e-14	1.87094e-12	0.49	30.32
Down	comp147868_c1_seq4	-7.31143	3.86143	2.79631e-14	1.90586e-12	17.03	0.06
Up	comp138498_c0_seq2	6.52319	5.2941	2.857e-14	1.94428e-12	0.86	50.36
Down	comp143267_c0_seq3	-7.29779	3.84802	3.06417e-14	2.0821e-12	8.71	0.04
Up	comp134628_c1_seq5	6.32054	6.30377	3.13458e-14	2.12353e-12	9.39	184.17
Down	comp147558_c1_seq2	-6.71964	4.70196	3.16858e-14	2.14333e-12	86.41	0.62
Up	comp136092_c0_seq1	6.96004	4.09908	3.19345e-14	2.1569e-12	0.22	22.11
Up	comp130503_c2_seq2	7.09408	3.82503	3.22982e-14	2.17819e-12	0.25	21.9
Up	comp145704_c0_seq3	7.50192	3.26226	3.29634e-14	2.21684e-12	0.37	45.95
Down	comp144876_c1_seq1	-6.76496	4.61136	3.35896e-14	2.25512e-12	45.79	0.28
Down	comp134200_c2_seq1	-6.90072	4.4292	3.37645e-14	2.26348e-12	36.61	0.2
Up	comp111758_c0_seq1	7.31181	3.47232	3.39069e-14	2.26964e-12	1.99	207.45
Up	comp131659_c3_seq18	7.08509	3.8161	3.40538e-14	2.27608e-12	0.28	29.41
Up	comp146163_c2_seq1	7.49198	3.25236	3.49419e-14	2.33084e-12	0.11	13.88
Up	comp137501_c0_seq13	7.17694	3.65065	3.5298e-14	2.34875e-12	0.2	17.5
Up	comp146205_c0_seq2	7.78319	2.98882	3.54804e-14	2.3574e-12	0.05	7.04
Up	comp140790_c0_seq3	8.68694	2.98171	3.63194e-14	2.40958e-12	0.06	19.58
Down	comp149513_c1_seq1	-7.09712	3.96175	3.69853e-14	2.45014e-12	8.86	0.04
Up	comp146245_c3_seq1	6.62862	4.66639	3.80652e-14	2.51426e-12	0.34	22.62
Down	comp145325_c0_seq1	-7.09236	3.95707	3.83583e-14	2.5299e-12	15.45	0.07
Down	comp147213_c1_seq3	-6.33267	6.30233	3.84167e-14	2.53004e-12	73.2	0.64
Up	comp142557_c0_seq1	6.17712	10.0036	3.8835e-14	2.55384e-12	14.27	793.07
Up	comp141895_c1_seq1	6.29597	6.44356	3.89633e-14	2.55853e-12	2.51	127.84
Down	comp147008_c0_seq1	-6.68808	4.6709	3.92112e-14	2.57106e-12	32.45	0.21
Up	comp130664_c0_seq1	6.70147	4.29559	3.95091e-14	2.58681e-12	2.08	141.1
Up	comp135298_c0_seq2	8.67087	2.96565	3.99008e-14	2.60486e-12	0.04	9.18
Down	comp136949_c0_seq4	-8.32823	2.99669	3.99008e-14	2.60486e-12	16.32	0.03
Down	comp147243_c1_seq5	-6.42123	5.57895	4.05333e-14	2.64231e-12	24.62	0.19
Down	comp148120_c1_seq2	-7.25078	3.80183	4.16357e-14	2.70632e-12	28.15	0.12
Down	comp145924_c0_seq1	-8.322	2.99059	4.18358e-14	2.70845e-12	6.11	0.01
Up	comp143569_c0_seq1	7.46515	3.22564	4.2541e-14	2.74925e-12	0.09	11.32
Up	comp129952_c0_seq1	7.75503	2.96074	4.28418e-14	2.76471e-12	0.08	13.75
Up	comp137684_c0_seq5	6.17218	8.76443	4.44231e-14	2.86094e-12	12.08	397.37
Down	comp145528_c0_seq2	-6.46967	5.23425	4.49138e-14	2.87908e-12	22.83	0.17
Up	comp128413_c0_seq2	7.74688	2.95262	4.49346e-14	2.87908e-12	0.21	28.28
Up	comp142083_c0_seq1	7.74688	2.95262	4.49346e-14	2.87908e-12	0.06	8.84
Down	comp148105_c1_seq2	-7.24012	3.79136	4.51734e-14	2.89026e-12	25.62	0.11
Up	comp138381_c0_seq4	6.47145	4.99274	4.61743e-14	2.9501e-12	0.42	25.13
Up	comp144846_c0_seq2	6.67034	4.26473	4.88659e-14	3.11763e-12	0.54	38.24
Up	comp130049_c2_seq2	7.12813	3.60212	4.9217e-14	3.13557e-12	1.08	88.68
Down	comp134066_c0_seq1	-8.29681	2.96596	4.94659e-14	3.14697e-12	12.95	0.03
Down	comp127971_c2_seq1	-6.31645	5.91632	5.06756e-14	3.21482e-12	306.69	2.5
Up	comp125167_c1_seq6	8.63404	2.92886	5.19183e-14	3.28438e-12	0.05	13.84
Down	comp145194_c0_seq1	-7.83719	3.42767	5.20447e-14	3.28774e-12	5.99	0.02
Up	comp128078_c0_seq1	6.24573	6.25449	5.23557e-14	3.30275e-12	2.11	105.7
Up	comp136450_c0_seq1	7.72216	2.92798	5.31944e-14	3.34645e-12	0.21	22.73
Up	comp139440_c0_seq1	6.2141	6.78263	5.31975e-14	3.34645e-12	2.44	119.44
Up	comp124431_c0_seq1	7.42741	3.18807	5.41541e-14	3.40186e-12	0.34	42.53
Down	comp149429_c0_seq2	-6.54525	4.97143	5.58971e-14	3.50645e-12	28.2	0.15
Down	comp144024_c1_seq1	-6.54644	4.7689	5.67844e-14	3.55714e-12	23.06	0.16
Down	comp148638_c0_seq1	-6.82203	4.35178	5.69445e-14	3.5622e-12	22.99	0.28
Down	comp148499_c1_seq1	-6.38356	5.48344	5.82103e-14	3.63632e-12	41.87	0.34
Up	comp61766_c0_seq1	6.1066	12.2836	5.90507e-14	3.67859e-12	115.16	5221.89
Down	comp142813_c1_seq1	-6.6799	4.52767	5.96083e-14	3.70818e-12	22	0.14
Up	comp138544_c0_seq2	6.24419	6.07117	6.01752e-14	3.73413e-12	1.99	97.84
Down	comp142529_c0_seq1	-7.43788	3.58806	6.02189e-14	3.73413e-12	14.09	0.05
Down	comp141992_c3_seq1	-6.1786	7.3311	6.02748e-14	3.73413e-12	268.42	2.44
Down	comp148597_c0_seq1	-7.81404	3.40495	6.10055e-14	3.76021e-12	4.33	0.06
Down	comp145156_c0_seq1	-7.81404	3.40495	6.10055e-14	3.76021e-12	12.22	0.04
Down	comp149520_c0_seq2	-6.36456	5.34028	6.10307e-14	3.76021e-12	9.74	0.08
Up	comp133710_c0_seq1	6.34223	5.51392	6.12209e-14	3.76676e-12	0.54	28.82
Down	comp125357_c0_seq5	-6.89206	4.01563	6.14963e-14	3.77853e-12	62.86	0.34
Down	comp140054_c1_seq1	-7.02071	3.8867	6.1592e-14	3.77924e-12	21.33	0.11
Up	comp118597_c0_seq1	7.22044	3.38141	6.32194e-14	3.87381e-12	0.1	11.34
Up	comp140522_c1_seq6	6.65789	4.11656	6.38661e-14	3.9081e-12	0.24	18.99
Down	comp142139_c1_seq1	-7.80467	3.39577	6.43594e-14	3.93293e-12	12.67	0.04
Down	comp134193_c1_seq1	-6.30106	5.81424	6.45306e-14	3.93803e-12	67.43	0.56
Down	comp118840_c0_seq2	-8.25491	2.92501	6.47384e-14	3.94001e-12	16.01	0.03
Down	comp135318_c0_seq1	-8.25491	2.92501	6.47384e-14	3.94001e-12	33.21	0.13
Down	comp132356_c0_seq2	-6.51991	4.94649	6.62717e-14	4.02523e-12	33.22	0.24
Up	comp137372_c1_seq1	7.68852	2.89445	6.63656e-14	4.02523e-12	0.09	16.17
Up	comp145396_c0_seq1	6.53006	4.66113	6.73001e-14	4.06835e-12	0.36	22.17
Down	comp134769_c1_seq1	-8.23846	2.90895	7.15232e-14	4.31783e-12	3.46	0.01
Up	comp146174_c0_seq1	6.10286	8.63364	7.17634e-14	4.32651e-12	11.75	531.02
Down	comp143581_c0_seq1	-6.99885	3.86523	7.18701e-14	4.32714e-12	46.44	0.23
Up	comp129612_c0_seq2	7.06946	3.5438	7.28132e-14	4.37805e-12	0.15	21.89
Up	comp129454_c0_seq1	8.57913	2.87401	7.33391e-14	4.3979e-12	0.04	12.01
Up	comp149209_c0_seq1	6.10701	8.08457	7.41833e-14	4.44259e-12	1.79	128.89
Up	comp133508_c0_seq1	6.83013	3.97011	7.60501e-14	4.54832e-12	0.35	26.05
Up	comp137967_c0_seq1	8.57482	2.8697	7.71251e-14	4.60037e-12	0.09	25.49
Up	comp149602_c0_seq1	8.57482	2.8697	7.71251e-14	4.60037e-12	0.26	71.38
Up	comp145797_c0_seq1	6.52055	4.55936	7.89431e-14	4.69934e-12	0.28	13.12
Down	comp145246_c1_seq5	-8.22517	2.89597	7.90983e-14	4.69934e-12	21.19	0.04
Down	comp145699_c0_seq4	-8.22517	2.89597	7.90983e-14	4.69934e-12	6.94	0.02
Up	comp120749_c1_seq1	8.56616	2.86105	8.11272e-14	4.81351e-12	0.11	30.35
Up	comp134143_c1_seq9	6.51378	4.55265	8.28169e-14	4.9049e-12	0.46	33.32
Up	comp60931_c1_seq1	8.56181	2.8567	8.32135e-14	4.9049e-12	0.43	117.53
Up	comp148941_c0_seq7	8.55744	2.85234	8.53589e-14	5.02477e-12	0.01	3.77
Down	comp125912_c0_seq1	-6.75911	4.28993	8.71203e-14	5.11504e-12	62.35	0.37
Down	comp130511_c0_seq2	-8.20838	2.87957	8.75654e-14	5.13446e-12	21.44	0.05
Down	comp136110_c0_seq2	-6.16554	6.45826	8.91376e-14	5.21304e-12	187.85	2.5
Up	comp118766_c0_seq1	7.34885	3.10986	9.13049e-14	5.33285e-12	1.43	154.79
Up	comp129559_c0_seq4	6.28156	5.45398	9.21177e-14	5.37333e-12	0.77	39.9
Up	comp137452_c0_seq3	8.54427	2.83919	9.457e-14	5.50368e-12	0.06	9.17
Up	comp143360_c0_seq1	7.34149	3.10253	9.5316e-14	5.53116e-12	0.03	3.57
Up	comp124340_c0_seq1	8.53986	2.83477	9.70401e-14	5.62246e-12	0.03	7.98
Down	comp128045_c1_seq1	-6.72432	4.06757	9.71397e-14	5.62246e-12	33.32	0.2
Down	comp123015_c0_seq1	-7.12318	3.67659	9.85714e-14	5.68336e-12	64.85	0.29
Down	comp135503_c0_seq1	-7.36411	3.51571	9.91034e-14	5.70671e-12	91.84	0.35
Up	comp143871_c0_seq1	7.3341	3.09517	1.01701e-13	5.84129e-12	0.05	5.27
Up	comp131938_c0_seq1	7.3341	3.09517	1.01701e-13	5.84129e-12	0.06	7.05
Down	comp138970_c3_seq1	-8.18797	2.85965	1.02196e-13	5.85476e-12	24.76	0.05
Up	comp137152_c0_seq2	7.62325	2.82941	1.02196e-13	5.85476e-12	0.09	12.01
Up	comp136196_c0_seq2	6.46697	4.59867	1.02926e-13	5.88906e-12	1.38	83.8
Down	comp139015_c3_seq1	-6.73239	4.26367	1.03811e-13	5.93213e-12	34.9	0.22
Up	comp129349_c0_seq2	6.84473	3.79529	1.04011e-13	5.93602e-12	0.34	25.65
Up	comp108160_c0_seq1	6.04755	8.54032	1.04253e-13	5.94231e-12	47.8	1876.76
Up	comp141108_c0_seq1	7.61879	2.82496	1.04886e-13	5.96325e-12	0.04	5.47
Up	comp122188_c0_seq1	7.61879	2.82496	1.04886e-13	5.96325e-12	0.25	33.89
Down	comp136893_c1_seq1	-6.70951	4.05304	1.06349e-13	6.03874e-12	17.34	0.1
Down	comp146886_c0_seq1	-6.81042	3.9355	1.0681e-13	6.05193e-12	8.26	0.05
Down	comp149511_c1_seq1	-6.94003	3.80753	1.0685e-13	6.05193e-12	7.17	0.04
Up	comp129500_c1_seq2	6.06198	7.54629	1.08178e-13	6.1117e-12	13.48	599.98
Down	comp149310_c1_seq2	-6.0576	8.04242	1.09384e-13	6.17208e-12	188.31	1.84
Up	comp137798_c0_seq1	6.83324	3.78388	1.1127e-13	6.27066e-12	0.41	31.24
Down	comp149554_c0_seq1	-8.17074	2.84283	1.13436e-13	6.37099e-12	6.38	0.01
Down	comp127067_c1_seq3	-6.26883	5.42896	1.13476e-13	6.37099e-12	104.33	0.88
Up	comp139370_c1_seq2	6.20376	5.57998	1.1642e-13	6.52811e-12	0.85	41.52
Down	comp135661_c3_seq2	-7.09191	3.64593	1.21451e-13	6.79324e-12	15.42	0.07
Down	comp132114_c0_seq2	-6.1119	6.43136	1.2347e-13	6.89112e-12	120.33	0.56
Down	comp145428_c0_seq2	-6.51575	4.50147	1.24589e-13	6.94283e-12	21.58	0.13
Up	comp106026_c0_seq1	8.49948	2.79445	1.26051e-13	7.01558e-12	0.05	14.25
Up	comp128196_c0_seq1	7.30034	3.06157	1.26627e-13	7.03893e-12	0.1	10.52
Up	comp139003_c2_seq1	6.70301	4.01135	1.27787e-13	7.06434e-12	0.19	13.5
Down	comp129678_c0_seq1	-6.70254	4.23435	1.27871e-13	7.06434e-12	32.51	0.2
Up	comp145197_c0_seq14	6.18897	5.56539	1.28538e-13	7.09249e-12	1.93	87.78
Up	comp134603_c0_seq9	6.81232	3.76312	1.29284e-13	7.12492e-12	0.71	17.12
Down	comp145740_c4_seq1	-6.35881	4.96647	1.31358e-13	7.2303e-12	36.92	0.29
Down	comp132756_c1_seq7	-7.69742	3.29064	1.32638e-13	7.27403e-12	15.71	0.04
Down	comp127110_c0_seq1	-7.69235	3.28567	1.37848e-13	7.54136e-12	46.07	0.14
Up	comp134453_c0_seq1	6.51301	4.10886	1.39521e-13	7.62361e-12	0.29	17.6
Down	comp149126_c2_seq1	-6.89884	3.76714	1.40446e-13	7.66478e-12	6.14	0.03
Down	comp148085_c0_seq1	-7.068	3.6225	1.41361e-13	7.68953e-12	13.98	0.07
Down	comp137729_c0_seq1	-6.66107	4.00553	1.46987e-13	7.97333e-12	17.7	0.11
Up	comp139321_c0_seq1	6.96215	3.43717	1.48361e-13	8.03352e-12	0.56	46.62
Down	comp144119_c0_seq1	-6.60639	4.3063	1.48454e-13	8.03352e-12	17.94	0.12
Down	comp139012_c1_seq1	-6.11016	6.29528	1.49561e-13	8.08369e-12	85.72	0.67
Up	comp110614_c0_seq1	8.47192	2.76692	1.52008e-13	8.1864e-12	0.07	19.41
Up	comp122695_c0_seq4	8.47192	2.76692	1.52008e-13	8.1864e-12	0.09	22.52
Up	comp141912_c1_seq7	6.78633	3.73733	1.52676e-13	8.2125e-12	0.09	19.61
Down	comp140740_c0_seq5	-6.67473	4.20704	1.53425e-13	8.24295e-12	17.08	0.1
Down	comp149338_c0_seq1	-6.7561	3.88224	1.53767e-13	8.25145e-12	11.84	0.14
Down	comp146391_c0_seq1	-6.65336	3.99796	1.55906e-13	8.3562e-12	22.04	0.14
Up	comp133607_c2_seq1	6.95333	3.4284	1.58937e-13	8.5085e-12	0.15	12.36
Down	comp149110_c0_seq1	-6.6487	3.99341	1.59638e-13	8.5359e-12	5.78	0.04
Up	comp144470_c1_seq2	6.15509	5.45421	1.61276e-13	8.6132e-12	0.57	24.26
Down	comp144628_c0_seq4	-6.64715	3.99188	1.61542e-13	8.61715e-12	20.46	0.17
Down	comp138943_c1_seq5	-7.28864	3.44175	1.64533e-13	8.76632e-12	41.94	0.18
Up	comp142185_c0_seq2	7.55021	2.75665	1.64889e-13	8.77487e-12	0.07	9.28
Up	comp144332_c1_seq1	6.08053	6.20865	1.65526e-13	8.79833e-12	2.25	100.49
Down	comp148741_c0_seq1	-6.27461	5.04241	1.66366e-13	8.83254e-12	15.05	0.13
Down	comp149334_c2_seq1	-6.21047	5.37158	1.67503e-13	8.88239e-12	43.82	0.38
Down	comp147693_c0_seq3	-7.2795	3.4328	1.73339e-13	9.17023e-12	7.69	0.04
Up	comp120387_c0_seq2	8.44855	2.74358	1.74141e-13	9.18022e-12	0.06	19.72
Down	comp139749_c2_seq2	-6.15042	5.66605	1.77456e-13	9.33886e-12	120.08	2.15
Up	comp134182_c0_seq1	7.25013	3.01162	1.77566e-13	9.33886e-12	0.85	41.64
Down	comp126647_c0_seq1	-6.34027	4.67173	1.78683e-13	9.38661e-12	181.18	1.44
Down	comp145736_c0_seq6	-8.09968	2.77353	1.7898e-13	9.39123e-12	10.85	0.03
Down	comp147508_c1_seq3	-6.24089	5.08251	1.81094e-13	9.48e-12	45.01	0.77
Up	comp133819_c0_seq3	8.44383	2.73887	1.83968e-13	9.61922e-12	0.03	6.72
Down	comp138142_c0_seq1	-7.6459	3.24019	1.84929e-13	9.65825e-12	14.55	0.05
Up	comp137352_c2_seq2	6.42551	4.26071	1.87164e-13	9.7523e-12	0.59	45.04
Down	comp136941_c1_seq1	-7.64328	3.23762	1.88646e-13	9.81811e-12	114.39	0.35
Down	comp138662_c1_seq1	-6.36312	4.79235	1.89975e-13	9.87582e-12	18.97	0.15
Up	comp141230_c0_seq1	6.8266	3.55935	1.9287e-13	1.00146e-11	0.12	9.3
Up	comp127578_c0_seq3	6.18311	5.01425	1.93328e-13	1.00154e-11	1.19	37.61
Up	comp129002_c0_seq6	7.23433	2.9959	1.94701e-13	1.00749e-11	0.1	10.74
Down	comp149096_c0_seq7	-7.01688	3.57242	1.99064e-13	1.02888e-11	6.16	0.03
Down	comp134117_c0_seq3	-6.84517	3.71455	1.9982e-13	1.03022e-11	25.77	0.15
Down	comp145130_c0_seq1	-6.04936	6.3176	2.01199e-13	1.03515e-11	61.55	1.06
Up	comp146276_c0_seq12	6.48454	3.94484	2.02886e-13	1.04264e-11	0.14	8.15
Down	comp143103_c1_seq6	-6.29016	4.89902	2.07582e-13	1.06555e-11	61.23	0.6
Down	comp144091_c0_seq2	-7.63008	3.22471	2.08505e-13	1.06906e-11	8.96	0.05
Down	comp141749_c0_seq2	-7.62477	3.21951	2.12746e-13	1.08957e-11	20.34	0.06
Down	comp148956_c0_seq3	-6.60616	3.95171	2.13e-13	1.08962e-11	12.69	0.04
Up	comp139910_c2_seq1	7.03564	3.19767	2.17083e-13	1.10909e-11	1.28	110.91
Down	comp135531_c0_seq2	-8.07396	2.74847	2.17298e-13	1.10909e-11	20.66	0.05
Down	comp142979_c0_seq1	-6.38594	4.4975	2.19289e-13	1.11798e-11	27.72	0.22
Down	comp138860_c3_seq1	-6.33887	4.76854	2.24026e-13	1.13954e-11	40.36	0.33
Down	comp141007_c2_seq2	-6.5413	4.24242	2.27982e-13	1.15835e-11	42.52	0.3
Up	comp138619_c0_seq4	7.50261	2.70924	2.29843e-13	1.16649e-11	0.18	13.22
Down	comp144931_c0_seq3	-6.82045	3.69034	2.34296e-13	1.1864e-11	27.92	0.15
Up	comp138079_c0_seq1	5.96066	7.03181	2.34654e-13	1.18688e-11	3.34	137.61
Up	comp139435_c1_seq4	7.02174	3.18385	2.35428e-13	1.18945e-11	0.14	16.6
Down	comp148172_c0_seq2	-6.99168	3.54775	2.37289e-13	1.19751e-11	7.53	0.11
Down	comp146164_c0_seq2	-6.0145	6.33559	2.38109e-13	1.2003e-11	221.14	3.59
Up	comp121570_c0_seq2	6.79112	3.52414	2.45071e-13	1.2307e-11	0.74	61.15
Down	comp138830_c1_seq1	-7.60332	3.19852	2.45235e-13	1.2307e-11	11.89	0.02
Up	comp144124_c0_seq1	6.20331	4.97788	2.46144e-13	1.23353e-11	0.41	19
Down	comp129580_c0_seq1	-7.22577	3.3802	2.4714e-13	1.23353e-11	14.77	0.06
Up	comp148062_c1_seq1	5.98041	6.70902	2.47393e-13	1.23353e-11	3.84	183.59
Down	comp138770_c1_seq2	-6.36611	4.47805	2.48779e-13	1.23641e-11	19.82	0.16
Up	comp130110_c0_seq2	6.22695	4.68107	2.48851e-13	1.23641e-11	0.35	15.5
Up	comp118593_c0_seq1	5.9985	6.17214	2.49423e-13	1.23788e-11	3.52	147.9
Down	comp144711_c2_seq1	-6.8089	3.67903	2.55822e-13	1.26824e-11	32.19	0.18
Up	comp142330_c0_seq1	5.95188	6.82233	2.6389e-13	1.3068e-11	5.35	217.92
Down	comp143077_c0_seq1	-6.40246	4.39028	2.66922e-13	1.3189e-11	11.34	0.09
Up	comp135508_c0_seq1	6.12921	5.0675	2.70031e-13	1.33193e-11	0.66	30.38
Down	comp146588_c0_seq2	-6.97035	3.52686	2.70153e-13	1.33193e-11	10.44	0.06
Down	comp149370_c0_seq1	-7.21382	3.3685	2.70597e-13	1.33266e-11	4.94	0.02
Up	comp123680_c0_seq1	6.63955	3.78108	2.74505e-13	1.35042e-11	0.22	14.4
Up	comp141668_c0_seq1	7.18173	2.94358	2.77187e-13	1.36064e-11	1.04	100.94
Down	comp129411_c0_seq1	-6.66256	3.79061	2.85926e-13	1.402e-11	30.52	0.19
Up	comp140165_c0_seq7	6.86201	3.33772	2.9113e-13	1.42286e-11	0.08	10.49
Up	comp144367_c1_seq2	6.86201	3.33772	2.9113e-13	1.42286e-11	0.1	8.87
Up	comp131918_c2_seq3	8.3711	2.66625	2.97061e-13	1.44869e-11	0.05	22.62
Up	comp138425_c0_seq1	8.3711	2.66625	2.97061e-13	1.44869e-11	0.02	5.62
Up	comp149481_c0_seq1	6.33789	4.27996	3.00016e-13	1.46152e-11	0.06	3.48
Down	comp139424_c0_seq1	-6.29474	4.72521	3.00963e-13	1.46454e-11	27.21	0.23
Up	comp134818_c0_seq1	6.85571	3.33146	3.02034e-13	1.46817e-11	0.23	18.22
Down	comp149365_c1_seq1	-6.95087	3.5078	3.08094e-13	1.496e-11	26.51	0.14
Down	comp145730_c1_seq1	-6.11951	5.28223	3.08792e-13	1.49777e-11	126.95	1.19
Down	comp149495_c1_seq1	-7.56501	3.16105	3.2106e-13	1.5556e-11	2.87	0.01
Down	comp136203_c0_seq1	-6.94432	3.50139	3.23802e-13	1.5672e-11	9.15	0.15
Down	comp149249_c0_seq2	-6.42711	4.27945	3.24157e-13	1.56722e-11	6.61	0.05
Down	comp134328_c0_seq1	-7.18473	3.34004	3.25216e-13	1.57065e-11	15.49	0.07
Down	comp146942_c2_seq1	-7.18228	3.33765	3.31312e-13	1.59838e-11	16.93	0.07
Down	comp128415_c3_seq1	-6.28126	4.5085	3.36733e-13	1.62279e-11	32.71	0.27
Up	comp146899_c0_seq1	8.34601	2.64121	3.43557e-13	1.65213e-11	0.02	5.62
Up	comp136051_c1_seq10	7.43828	2.64519	3.43557e-13	1.65213e-11	0.46	21.09
Down	comp148443_c0_seq1	-6.4786	4.18094	3.45942e-13	1.66004e-11	32.91	0.24
Down	comp140656_c3_seq1	-7.99784	2.67434	3.53786e-13	1.69587e-11	21.42	0.05
Down	comp147600_c0_seq2	-6.54909	4.0838	3.55879e-13	1.70408e-11	14.98	0.18
Up	comp132558_c1_seq1	6.59964	3.74153	3.56376e-13	1.70464e-11	0.2	12.88
Down	comp142946_c0_seq3	-5.93585	6.55839	3.57497e-13	1.70819e-11	178.23	2.14
Up	comp145375_c0_seq2	6.16978	4.62462	3.6398e-13	1.73732e-11	0.42	18.41
Down	comp146801_c0_seq1	-6.62632	3.75513	3.6645e-13	1.74725e-11	7.66	0.05
Down	comp148286_c0_seq1	-6.35453	4.34329	3.67565e-13	1.75071e-11	24.98	0.15
Up	comp136699_c1_seq2	5.8338	11.6308	3.71076e-13	1.76255e-11	190.42	7106.02
Up	comp141638_c1_seq1	7.13992	2.902	3.71124e-13	1.76255e-11	0.21	19.9
Down	comp147057_c0_seq2	-7.98607	2.66289	3.86538e-13	1.83136e-11	2.32	0.01
Down	comp146510_c4_seq1	-7.98607	2.66289	3.86538e-13	1.83136e-11	34.46	0.08
Down	comp149098_c1_seq2	-6.51541	3.86285	3.89263e-13	1.84233e-11	28.3	0.22
Down	comp149051_c0_seq1	-5.90984	6.84962	3.97595e-13	1.87979e-11	103.28	1.13
Down	comp138214_c3_seq1	-7.97817	2.6552	3.98185e-13	1.8806e-11	10.83	0.03
Down	comp137219_c0_seq1	-7.9742	2.65134	4.10219e-13	1.9273e-11	3.8	0.01
Down	comp147528_c0_seq2	-6.73348	3.60523	4.20833e-13	1.9751e-11	8.28	0.09
Down	comp147128_c1_seq7	-7.97022	2.64747	4.22655e-13	1.97952e-11	4.7	0.01
Up	comp128113_c0_seq1	7.4076	2.61465	4.22655e-13	1.97952e-11	0.13	14.96
Down	comp136444_c0_seq1	-6.90437	3.46232	4.2395e-13	1.98351e-11	17.06	0.09
Down	comp134765_c0_seq1	-6.33244	4.32163	4.26939e-13	1.99542e-11	26.15	0.21
Down	comp134851_c1_seq2	-6.1193	5.09929	4.34136e-13	2.02695e-11	71.63	0.67
Down	comp145798_c0_seq1	-7.13996	3.29627	4.39605e-13	2.05035e-11	7.57	0.04
Down	comp148519_c0_seq1	-7.51707	3.11419	4.42209e-13	2.06035e-11	5.8	0.02
Down	comp140000_c2_seq2	-6.49655	3.84441	4.43448e-13	2.06399e-11	13.54	0.1
Down	comp146434_c2_seq1	-6.1128	5.09291	4.53716e-13	2.10959e-11	21.75	0.21
Up	comp125271_c0_seq3	6.04322	5.17457	4.61194e-13	2.14214e-11	1.81	78.42
Up	comp135613_c0_seq1	6.05164	4.88456	4.66885e-13	2.1641e-11	0.98	42.87
Up	comp147545_c0_seq2	6.91673	3.07953	4.72039e-13	2.18574e-11	0.17	13.59
Down	comp137866_c0_seq1	-6.43007	4.13339	4.79876e-13	2.21973e-11	14.23	0.11
Down	comp146891_c1_seq1	-7.12473	3.28138	4.83936e-13	2.23402e-11	12.17	0.06
Up	comp147715_c2_seq1	7.09687	2.8592	4.88702e-13	2.25129e-11	0.47	41.86
Down	comp144293_c0_seq1	-6.4757	3.82401	5.06046e-13	2.32215e-11	10.76	0.08
Down	comp131079_c3_seq1	-6.4757	3.82401	5.06046e-13	2.32215e-11	41.35	0.3
Down	comp146005_c0_seq1	-6.26032	4.37435	5.06153e-13	2.32215e-11	28.07	0.24
Down	comp129716_c0_seq1	-6.70051	3.57299	5.23807e-13	2.40069e-11	18.67	0.12
Down	comp146574_c1_seq1	-6.05366	5.15924	5.34085e-13	2.4453e-11	90.05	0.89
Up	comp126048_c0_seq6	8.27869	2.574	5.38474e-13	2.46289e-11	0.05	11.62
Down	comp148824_c0_seq2	-6.06839	5.11286	5.42504e-13	2.47796e-11	96.53	0.91
Down	comp135745_c0_seq1	-5.89155	6.21486	5.42873e-13	2.47796e-11	93.84	0.99
Down	comp147992_c0_seq2	-6.17194	4.50668	5.47904e-13	2.49585e-11	17.21	0.21
Up	comp142195_c3_seq1	6.59542	3.54801	5.49307e-13	2.49971e-11	1.35	85.93
Down	comp149094_c1_seq1	-7.48224	3.08017	5.50627e-13	2.50318e-11	20.29	0.07
Up	comp142560_c1_seq11	8.27337	2.5687	5.55256e-13	2.51912e-11	0.04	7.59
Down	comp145449_c0_seq1	-7.92982	2.60819	5.55256e-13	2.51912e-11	3.78	0.01
Up	comp147055_c5_seq1	5.8011	8.19835	5.58433e-13	2.53098e-11	9.41	344.63
Up	comp138768_c1_seq1	7.07485	2.83731	5.6971e-13	2.57949e-11	0.05	4.84
Down	comp148736_c0_seq1	-6.08529	4.85664	5.92344e-13	2.67657e-11	17.22	0.31
Up	comp142432_c1_seq67	5.96022	5.30153	5.96705e-13	2.69357e-11	0.61	49.01
Down	comp134704_c0_seq1	-5.79174	8.16284	5.97776e-13	2.69569e-11	305.67	3.46
Up	comp126136_c1_seq1	6.7544	3.23091	5.99818e-13	2.6981e-11	2.23	148.5
Up	comp121620_c0_seq1	7.06594	2.82846	5.99909e-13	2.6981e-11	0.23	21.09
Down	comp135106_c1_seq3	-6.08273	4.85413	6.00112e-13	2.6981e-11	47.06	0.43
Up	comp131281_c0_seq1	6.47241	3.78287	6.02409e-13	2.70173e-11	0.77	45.02
Up	comp143333_c0_seq3	5.79754	7.73563	6.02417e-13	2.70173e-11	3.46	121.58
Up	comp144953_c2_seq1	6.25061	4.08777	6.02724e-13	2.70173e-11	0.78	39.41
Down	comp148994_c0_seq1	-6.27952	4.2698	6.08955e-13	2.72497e-11	11.08	0.09
Up	comp142487_c0_seq2	7.35496	2.56227	6.09151e-13	2.72497e-11	0.04	4.9
Down	comp149221_c0_seq1	-6.84933	3.40852	6.10756e-13	2.72497e-11	7.91	0.04
Up	comp127775_c0_seq1	6.65503	3.38915	6.10756e-13	2.72497e-11	0.47	31.87
Up	comp121694_c1_seq1	7.06147	2.82402	6.15666e-13	2.73788e-11	0.05	4.4
Down	comp139002_c0_seq1	-6.44563	3.79461	6.1895e-13	2.74748e-11	19.28	0.14
Up	comp128370_c1_seq1	5.78497	8.21949	6.19048e-13	2.74748e-11	14.92	539.55
Down	comp144527_c2_seq6	-6.45726	3.99384	6.52963e-13	2.8949e-11	13.8	0.1
Down	comp145908_c1_seq1	-6.43846	3.7876	6.53552e-13	2.8949e-11	14.08	0.11
Down	comp129722_c1_seq2	-7.45556	3.05412	6.58526e-13	2.91406e-11	21.54	0.11
Down	comp146283_c0_seq8	-6.17608	4.60884	6.65814e-13	2.94051e-11	16.75	0.17
Up	comp147170_c2_seq1	6.21804	4.16152	6.69215e-13	2.95263e-11	0.76	37.72
Up	comp138245_c0_seq7	6.07745	4.53353	6.76009e-13	2.97968e-11	4.27	123.17
Up	comp123491_c0_seq4	7.04797	2.8106	6.83404e-13	3.00932e-11	0.27	32.19
Up	comp140096_c0_seq1	7.33336	2.54077	6.90166e-13	3.03315e-11	0.08	24.85
Up	comp136924_c0_seq2	8.23563	2.53104	7.12226e-13	3.11829e-11	0.04	9.56
Down	comp146716_c1_seq2	-7.89247	2.57189	7.12226e-13	3.11829e-11	79.15	0.21
Up	comp136200_c1_seq11	7.3279	2.53534	7.12226e-13	3.11829e-11	0.23	20.39
Up	comp135594_c0_seq1	5.77266	7.77416	7.12315e-13	3.11829e-11	5.13	183.35
Down	comp133279_c2_seq1	-5.87676	6.066	7.15942e-13	3.13111e-11	113.43	1.27
Up	comp142417_c0_seq1	6.85535	3.01858	7.21039e-13	3.14728e-11	0.2	9.22
Down	comp144296_c2_seq1	-6.25231	4.24316	7.27174e-13	3.17097e-11	55.95	0.48
Down	comp143861_c0_seq7	-6.52168	3.65282	7.33117e-13	3.19379e-11	37.45	0.24
Up	comp124344_c0_seq2	6.23723	3.96023	7.53106e-13	3.27769e-11	1.76	86.52
Down	comp134635_c1_seq1	-7.88404	2.5637	7.58708e-13	3.29887e-11	42.34	0.1
Up	comp143031_c1_seq1	6.16663	4.30181	7.68448e-13	3.33799e-11	1.88	88.65
Down	comp136058_c4_seq1	-6.41309	3.76281	7.70787e-13	3.34492e-11	36.56	0.28
Up	comp145239_c2_seq2	7.02519	2.78796	7.7986e-13	3.38102e-11	0.13	11.43
Up	comp128320_c0_seq1	8.22467	2.52009	7.83192e-13	3.38567e-11	0.04	8.32
Up	comp132294_c1_seq1	8.22467	2.52009	7.83192e-13	3.38567e-11	0.21	46.73
Up	comp144765_c0_seq2	7.31694	2.52443	7.83192e-13	3.38567e-11	0.32	35.95
Down	comp141932_c0_seq2	-7.42837	3.02758	7.90141e-13	3.41242e-11	10.59	0.03
Up	comp131611_c0_seq1	5.97141	4.80551	7.97434e-13	3.44061e-11	1.05	43.36
Down	comp138262_c0_seq1	-6.4076	3.75744	8.03589e-13	3.46384e-11	19.81	0.15
Up	comp148892_c1_seq1	5.73702	8.2129	8.24601e-13	3.5442e-11	3.71	154.54
Down	comp147591_c0_seq3	-7.86702	2.54717	8.34811e-13	3.58466e-11	5.32	0.02
Down	comp143027_c0_seq1	-7.04334	3.20189	8.43645e-13	3.61223e-11	23.48	0.11
Up	comp141279_c0_seq1	6.82765	2.99109	8.66598e-13	3.70698e-11	0.23	17.35
Up	comp137290_c0_seq2	6.52287	3.47613	8.80234e-13	3.75815e-11	0.31	17.99
Up	comp143202_c0_seq1	5.95346	4.84203	8.84704e-13	3.77365e-11	1.74	70.93
Down	comp126528_c0_seq1	-7.85844	2.53884	8.90197e-13	3.79347e-11	17.79	0.05
Down	comp147347_c1_seq1	-5.94627	5.16843	8.91139e-13	3.79389e-11	68.62	0.73
Up	comp139596_c2_seq2	5.70026	11.5886	9.08385e-13	3.86365e-11	340.19	13113.8
Up	comp138861_c0_seq1	8.19688	2.49237	9.19396e-13	3.90309e-11	0.02	4.89
Down	comp147912_c0_seq3	-7.85413	2.53465	9.19396e-13	3.90309e-11	3.21	0.01
Down	comp126201_c2_seq1	-6.48572	3.61769	9.3408e-13	3.96168e-11	32.19	0.25
Down	comp147673_c1_seq1	-6.16794	4.28392	9.39503e-13	3.98092e-11	48.73	0.52
Down	comp138686_c1_seq4	-7.40067	3.00055	9.51271e-13	4.0232e-11	20.26	0.08
Up	comp137641_c0_seq1	6.81158	2.97514	9.51271e-13	4.0232e-11	0.72	53.71
Down	comp142042_c0_seq20	-6.2642	4.11991	9.60608e-13	4.05124e-11	19.96	0.14
Up	comp133144_c0_seq2	6.99267	2.75566	9.66859e-13	4.06996e-11	0.1	8.65
Up	comp143732_c1_seq1	6.99267	2.75566	9.66859e-13	4.06996e-11	0.13	9.84
Up	comp125613_c2_seq1	5.73682	7.26975	9.89348e-13	4.16073e-11	4.11	144.4
Up	comp130475_c0_seq1	8.18561	2.48112	1.0135e-12	4.25435e-11	0.04	9.06
Up	comp129801_c0_seq1	8.18561	2.48112	1.0135e-12	4.25435e-11	0.06	11.44
Down	comp142288_c2_seq1	-6.20038	4.19236	1.0257e-12	4.30151e-11	68.98	0.61
Up	comp131758_c0_seq1	5.9202	5.0534	1.05108e-12	4.39156e-11	0.86	24.77
Down	comp146274_c1_seq1	-6.4674	3.59981	1.05672e-12	4.41103e-11	14.16	0.1
Down	comp147226_c0_seq1	-6.38556	3.92369	1.0592e-12	4.41728e-11	12.17	0.11
Up	comp123945_c0_seq1	5.92525	4.81425	1.07128e-12	4.4635e-11	5.12	199.88
Up	comp142043_c2_seq1	6.43331	3.5768	1.07326e-12	4.4676e-11	1.31	76.47
Up	comp140050_c0_seq1	6.49396	3.4475	1.07707e-12	4.4793e-11	1.09	64.88
Down	comp146947_c1_seq3	-7.00502	3.1645	1.08108e-12	4.48767e-11	14.22	0.05
Up	comp117217_c0_seq1	8.16855	2.4641	1.11832e-12	4.62941e-11	0.05	9.99
Down	comp124902_c0_seq1	-7.82358	2.50501	1.11832e-12	4.62941e-11	16.2	0.04
Up	comp145350_c0_seq1	7.26082	2.46862	1.11832e-12	4.62941e-11	0.06	3.27
Up	comp135171_c2_seq2	6.42796	3.5715	1.1246e-12	4.65115e-11	0.22	10.48
Up	comp139794_c0_seq1	5.9088	4.94942	1.15203e-12	4.76022e-11	0.94	38.18
Up	comp131365_c1_seq2	5.80174	5.57883	1.15441e-12	4.76186e-11	1.49	83.1
Down	comp130744_c0_seq3	-6.37243	3.91085	1.15561e-12	4.76186e-11	58.86	1.09
Down	comp128611_c0_seq2	-6.37243	3.91085	1.15561e-12	4.76186e-11	35.66	0.28
Down	comp140111_c0_seq1	-6.18265	4.17502	1.16143e-12	4.78144e-11	14.33	0.13
Up	comp144318_c0_seq2	6.17217	3.89598	1.17016e-12	4.81296e-11	0.2	9.56
Down	comp136595_c0_seq1	-6.45091	3.58371	1.17866e-12	4.83465e-11	19.09	0.14
Down	comp148730_c0_seq6	-6.98828	3.14818	1.20096e-12	4.92165e-11	5.44	0.03
Down	comp149075_c0_seq1	-7.36288	2.9637	1.2056e-12	4.93615e-11	1.74	0.01
Up	comp141909_c0_seq5	6.36676	3.67831	1.21339e-12	4.9635e-11	0.83	36.51
Down	comp135079_c0_seq1	-5.69174	7.76935	1.22373e-12	5.00005e-11	497.59	6.31
Down	comp143042_c0_seq3	-7.80583	2.48779	1.23517e-12	5.03429e-11	10.86	0.02
Up	comp145311_c0_seq1	6.95459	2.71784	1.23832e-12	5.04253e-11	0.34	35.94
Up	comp132716_c1_seq2	6.18233	3.78185	1.27442e-12	5.18013e-11	7.56	17.85
Up	comp139838_c1_seq2	6.18233	3.78185	1.27442e-12	5.18013e-11	0.56	28.76
Up	comp104399_c0_seq1	8.15128	2.44687	1.27706e-12	5.18619e-11	1.04	211.03
Up	comp100378_c0_seq2	5.65627	9.35134	1.3051e-12	5.29049e-11	64.43	2109.62
Up	comp140154_c0_seq1	7.23774	2.44567	1.32052e-12	5.34816e-11	0.07	10.93
Down	comp130927_c2_seq1	-6.42793	3.56129	1.35874e-12	5.49306e-11	34.66	0.65
Down	comp147555_c2_seq3	-7.34683	2.94806	1.36013e-12	5.49375e-11	17.84	0.07
Up	comp135035_c0_seq1	7.23192	2.43988	1.36561e-12	5.51089e-11	0.04	4.07
Up	comp146545_c0_seq11	6.45849	3.41238	1.37019e-12	5.52442e-11	0.06	10.27
Up	comp99424_c0_seq1	8.1338	2.42943	1.41239e-12	5.68438e-11	0.35	70.95
Down	comp146610_c0_seq1	-7.78786	2.47036	1.41239e-12	5.68438e-11	14.36	0.02
Down	comp149083_c0_seq1	-6.34077	3.87989	1.41431e-12	5.68701e-11	9.25	0.07
Down	comp136216_c1_seq2	-6.9628	3.12334	1.42437e-12	5.72231e-11	34.62	0.17
Down	comp141958_c1_seq2	-5.8049	5.61063	1.42705e-12	5.72798e-11	69.85	0.84
Up	comp122035_c0_seq2	6.14181	3.866	1.43248e-12	5.74462e-11	2.87	123.92
Down	comp143774_c0_seq2	-7.78334	2.46597	1.46095e-12	5.85357e-11	5.88	0.02
Up	comp130692_c0_seq1	6.93027	2.69368	1.4655e-12	5.86656e-11	0.43	35.57
Up	comp143949_c0_seq2	6.44647	3.40049	1.46932e-12	5.87663e-11	0.24	13.81
Down	comp136394_c3_seq1	-7.33061	2.93225	1.49949e-12	5.99196e-11	14.47	0.06
Up	comp130686_c0_seq2	6.92536	2.6888	1.50764e-12	6.01917e-11	0.21	15.78
Up	comp123080_c0_seq1	7.21429	2.42236	1.51135e-12	6.02862e-11	0.05	5.38
Up	comp140711_c1_seq1	5.87426	4.70986	1.5183e-12	6.05097e-11	2.35	90.14
Up	comp107412_c0_seq2	6.51482	3.25021	1.54326e-12	6.14498e-11	5.7	359.16
Down	comp130953_c0_seq1	-6.04678	4.48226	1.56417e-12	6.22275e-11	76.67	0.75
Up	comp126230_c0_seq1	5.93949	4.53427	1.57053e-12	6.24251e-11	1.18	47.41
Down	comp145700_c0_seq1	-5.78209	5.62459	1.57329e-12	6.24371e-11	25.88	0.33
Down	comp149285_c0_seq2	-7.32407	2.92588	1.575e-12	6.24371e-11	3.7	0.02
Up	comp127459_c2_seq1	6.73696	2.9011	1.575e-12	6.24371e-11	0.18	12.01
Up	comp126088_c0_seq2	5.68064	6.8364	1.60737e-12	6.3496e-11	5.62	189.51
Up	comp103577_c0_seq1	6.10029	3.93936	1.64469e-12	6.49134e-11	1.05	47.62
Down	comp136244_c2_seq2	-6.12953	4.12309	1.64805e-12	6.49888e-11	54.81	0.51
Up	comp124107_c0_seq1	6.05198	4.18869	1.65596e-12	6.51861e-11	1.19	52.14
Up	comp128001_c0_seq2	6.72414	2.88839	1.69623e-12	6.66919e-11	0.15	10.8
Down	comp129704_c0_seq1	-5.64374	7.75994	1.69718e-12	6.66919e-11	383.92	5.04
Down	comp124057_c0_seq1	-7.75587	2.43935	1.73295e-12	6.79194e-11	14.84	0.04
Up	comp124994_c0_seq1	7.19645	2.40463	1.73295e-12	6.79194e-11	0.06	6.58
Down	comp145930_c0_seq1	-5.78387	5.55279	1.73588e-12	6.79746e-11	36.65	0.44
Up	comp135583_c3_seq7	6.71985	2.88412	1.73889e-12	6.80333e-11	0.13	13.86
Down	comp141064_c0_seq4	-5.998	4.52636	1.75942e-12	6.87768e-11	24.8	0.24
Up	comp136741_c0_seq3	6.58959	3.06749	1.77031e-12	6.91421e-11	0.37	23.82
Up	comp146388_c0_seq1	8.09819	2.39392	1.79378e-12	6.99981e-11	0.14	29.44
Down	comp132811_c1_seq3	-5.78645	5.51709	1.8109e-12	7.05436e-11	77.08	0.93
Down	comp137094_c0_seq1	-5.85421	5.02224	1.81968e-12	7.0824e-11	49.53	0.58
Up	comp126553_c0_seq1	5.62478	7.89301	1.82533e-12	7.09824e-11	14.63	480.84
Down	comp148861_c0_seq1	-6.29975	3.83982	1.85546e-12	7.20881e-11	15.8	0.13
Down	comp147574_c0_seq1	-7.74659	2.43036	1.85697e-12	7.20881e-11	10.34	0.03
Up	comp125359_c0_seq2	6.57816	3.05616	1.89139e-12	7.31084e-11	0.21	13.5
Up	comp124643_c1_seq2	6.89049	2.65418	1.89704e-12	7.32637e-11	0.15	12.1
Down	comp139116_c0_seq4	-7.74193	2.42585	1.92262e-12	7.4124e-11	12.26	0.03
Down	comp126075_c0_seq1	-7.74193	2.42585	1.92262e-12	7.4124e-11	22.1	0.05
Down	comp146188_c0_seq1	-5.98503	4.51368	1.9254e-12	7.41677e-11	42.16	0.71
Down	comp148378_c0_seq6	-5.98286	4.51156	1.95739e-12	7.53353e-11	18.04	0.49
Down	comp148370_c0_seq1	-5.80995	5.08898	2.02086e-12	7.7645e-11	16.65	0.2
Down	comp126114_c0_seq1	-6.49475	3.37216	2.06147e-12	7.91376e-11	39.16	0.28
Down	comp137425_c3_seq1	-7.28082	2.88376	2.07274e-12	7.93667e-11	53.66	0.21
Up	comp118590_c0_seq1	6.69378	2.85828	2.07274e-12	7.93667e-11	0.8	55.4
Up	comp103116_c0_seq1	6.56277	3.04092	2.11396e-12	8.08761e-11	1.67	103.61
Down	comp148623_c0_seq3	-5.63731	6.78493	2.13298e-12	8.15341e-11	53.87	0.71
Down	comp143385_c1_seq2	-7.72315	2.40765	2.13537e-12	8.15562e-11	22.58	0.04
Up	comp134085_c1_seq3	6.01285	4.15011	2.14571e-12	8.18703e-11	4.44	159.9
Up	comp130554_c1_seq1	5.99994	4.2242	2.14724e-12	8.18703e-11	1.79	74.61
Down	comp144173_c0_seq8	-6.65707	3.22095	2.15911e-12	8.21137e-11	7.76	0.06
Up	comp133414_c1_seq1	6.05584	3.89551	2.2104e-12	8.39932e-11	0.31	14.33
Up	comp121527_c0_seq1	6.00562	4.14298	2.23794e-12	8.49678e-11	1.73	52.81
Up	comp129088_c0_seq1	5.76186	4.98483	2.2466e-12	8.52246e-11	1.2	43.07
Up	comp125299_c0_seq1	6.55113	3.02938	2.26124e-12	8.55826e-11	0.12	7.35
Up	comp136060_c0_seq7	6.86505	2.62893	2.26175e-12	8.55826e-11	0.09	7.69
Up	comp133747_c0_seq2	5.72487	5.31935	2.28987e-12	8.65736e-11	4.13	140.14
Down	comp148586_c0_seq1	-5.99239	4.22588	2.30312e-12	8.70014e-11	17.74	0.18
Down	comp142865_c0_seq8	-7.70889	2.39385	2.3743e-12	8.94646e-11	5.79	0.02
Up	comp134144_c0_seq2	6.06528	3.79049	2.38758e-12	8.98894e-11	0.62	27.81
Down	comp146073_c0_seq2	-7.26041	2.86389	2.41549e-12	9.08641e-11	6.2	0.02
Down	comp148715_c1_seq2	-5.62342	6.74197	2.41839e-12	9.08769e-11	59.51	0.79
Down	comp62333_c0_seq1	-6.88355	3.04613	2.41988e-12	9.08769e-11	15.57	0.08
Up	comp138409_c2_seq1	8.0493	2.34517	2.46037e-12	9.23202e-11	0.08	15.3
Down	comp132840_c0_seq1	-6.46561	3.34377	2.47528e-12	9.27311e-11	20.58	0.15
Up	comp115436_c1_seq1	6.53938	3.01775	2.47545e-12	9.27311e-11	3.42	206.05
Down	comp147217_c2_seq1	-5.75383	5.13632	2.48418e-12	9.29808e-11	45.92	0.56
Up	comp143107_c0_seq1	5.87296	4.40204	2.53413e-12	9.47713e-11	0.48	15.09
Down	comp82482_c0_seq1	-7.69449	2.37991	2.54987e-12	9.52808e-11	23.39	0.07
Down	comp145669_c0_seq1	-6.33217	3.46794	2.57838e-12	9.62659e-11	14.97	0.11
Down	comp146160_c1_seq3	-6.25037	3.79161	2.58892e-12	9.65794e-11	20.74	0.18
Down	comp134560_c0_seq1	-5.84254	4.69227	2.59309e-12	9.66544e-11	52.55	0.6
Down	comp140533_c0_seq1	-5.91218	4.52877	2.59969e-12	9.682e-11	20.47	0.22
Down	comp34086_c0_seq2	-7.24664	2.85049	2.60988e-12	9.71191e-11	16.43	0.07
Up	comp147249_c0_seq3	6.43219	3.16839	2.64487e-12	9.83396e-11	0.15	12.05
Down	comp138653_c3_seq5	-5.58471	7.41553	2.64749e-12	9.83556e-11	666.84	10.65
Up	comp138047_c0_seq1	6.65378	2.81861	2.67845e-12	9.94236e-11	0.16	11.39
Down	comp140687_c1_seq2	-6.62465	3.18939	2.6997e-12	1.0013e-10	16.91	0.11
Up	comp124923_c1_seq1	5.70058	5.32784	2.70909e-12	1.0023e-10	6.52	220.31
Down	comp140206_c0_seq2	-6.86533	3.0284	2.71219e-12	1.00262e-10	11.79	0.14
Up	comp128364_c0_seq1	6.06629	3.66733	2.76117e-12	1.01988e-10	0.79	35.01
Down	comp138115_c1_seq2	-6.61918	3.18406	2.81316e-12	1.03738e-10	14.01	0.09
Down	comp138467_c0_seq1	-6.61644	3.18138	2.81316e-12	1.03738e-10	6.39	0.04
Down	comp139205_c1_seq1	-5.55272	8.27968	2.82733e-12	1.04175e-10	398.42	5.59
Down	comp123741_c0_seq1	-6.85614	3.01945	2.83981e-12	1.04407e-10	48.96	0.25
Up	comp127036_c0_seq4	8.02422	2.32016	2.8406e-12	1.04407e-10	0.05	8.44
Down	comp138928_c1_seq1	-5.59756	6.85786	2.87554e-12	1.05542e-10	270.4	6.55
Up	comp137902_c0_seq2	6.08672	3.55163	2.87616e-12	1.05542e-10	0.19	8.5
Down	comp143867_c0_seq1	-7.67507	2.36111	2.94547e-12	1.07996e-10	5.46	0.38
Up	comp128815_c0_seq1	8.01789	2.31384	3.05461e-12	1.11724e-10	0.43	80.53
Down	comp138834_c2_seq3	-7.67018	2.35638	3.05461e-12	1.11724e-10	6.23	0.03
Down	comp146923_c0_seq4	-5.83722	4.61397	3.09214e-12	1.13005e-10	15.07	0.17
Up	comp137324_c0_seq1	6.27241	3.41765	3.11278e-12	1.133e-10	0.3	15.51
Up	comp135320_c2_seq1	6.22554	3.53871	3.11378e-12	1.133e-10	0.88	45.3
Down	comp134533_c0_seq1	-6.84378	3.00743	3.11535e-12	1.133e-10	24.33	0.13
Up	comp100732_c0_seq1	5.60717	6.202	3.14095e-12	1.14139e-10	2.71	87.08
Down	comp134819_c0_seq1	-7.66526	2.35162	3.16821e-12	1.15037e-10	26.3	0.08
Down	comp144906_c0_seq1	-6.21954	3.76153	3.17899e-12	1.15335e-10	11.03	0.13
Up	comp123043_c0_seq1	6.40355	3.14005	3.18624e-12	1.15504e-10	0.58	32.6
Up	comp148596_c0_seq2	6.26942	3.4147	3.22246e-12	1.16723e-10	0.1	5.26
Up	comp143689_c0_seq7	8.00512	2.30112	3.28648e-12	1.18659e-10	0.03	5.9
Down	comp131192_c0_seq1	-7.65539	2.34207	3.28648e-12	1.18659e-10	16.24	0.05
Down	comp142931_c0_seq1	-7.65539	2.34207	3.28648e-12	1.18659e-10	4.49	0.03
Up	comp131977_c2_seq9	5.74702	4.8831	3.31281e-12	1.19514e-10	1.3	46.64
Down	comp144324_c0_seq1	-6.19226	3.54742	3.31945e-12	1.19657e-10	14.39	0.13
Down	comp124113_c0_seq2	-6.5915	3.15711	3.32244e-12	1.19669e-10	20.9	0.14
Down	comp149518_c0_seq1	-5.62801	5.79402	3.35301e-12	1.20674e-10	9.58	0.13
Up	comp132206_c0_seq1	5.75106	4.64294	3.40689e-12	1.22353e-10	1.23	46.99
Down	comp139298_c0_seq1	-6.02011	4.01628	3.41057e-12	1.22353e-10	27.23	0.27
Down	comp148296_c1_seq1	-5.54845	7.12293	3.49852e-12	1.25408e-10	58.01	0.82
Up	comp137675_c0_seq1	5.73829	4.87452	3.53019e-12	1.26393e-10	0.73	54.93
Down	comp140374_c2_seq1	-6.01395	4.01028	3.53162e-12	1.26393e-10	21.36	0.22
Up	comp116318_c0_seq3	7.99225	2.28829	3.53786e-12	1.26515e-10	0.14	25.72
Up	comp144103_c1_seq20	5.60914	5.91484	3.54102e-12	1.26527e-10	8.47	87.86
Down	comp135408_c1_seq5	-6.2818	3.4189	3.57785e-12	1.27373e-10	20.75	0.18
Down	comp138763_c1_seq9	-7.19739	2.80259	3.57886e-12	1.27373e-10	11.62	0.06
Down	comp148974_c0_seq1	-7.19739	2.80259	3.57886e-12	1.27373e-10	4.39	0.02
Up	comp118826_c0_seq1	6.61264	2.77784	3.57886e-12	1.27373e-10	0.73	47.69
Up	comp128317_c0_seq1	6.00147	3.72758	3.60316e-12	1.28136e-10	0.67	28.97
Down	comp148229_c0_seq1	-6.17727	3.53283	3.65653e-12	1.29828e-10	23.87	0.21
Up	comp131689_c1_seq1	6.05083	3.51622	3.65653e-12	1.29828e-10	1.16	50.55
Up	comp124259_c0_seq2	7.07804	2.28697	3.67142e-12	1.30254e-10	0.34	30.47
Up	comp136091_c0_seq1	5.91708	4.14258	3.69669e-12	1.31047e-10	0.82	32.71
Up	comp103175_c0_seq1	5.9451	3.99098	3.70044e-12	1.31077e-10	2.04	82.17
Down	comp132184_c1_seq1	-5.666	5.3197	3.70445e-12	1.31115e-10	190.31	2.44
Down	comp144001_c1_seq1	-5.88504	4.41601	3.73891e-12	1.32176e-10	58.79	0.63
Up	comp132644_c0_seq2	5.68476	4.90912	3.74029e-12	1.32176e-10	3.21	122.8
Up	comp127912_c0_seq4	6.04523	3.5107	3.77712e-12	1.33372e-10	0.86	41.9
Down	comp131144_c0_seq1	-7.63543	2.32277	3.81055e-12	1.34447e-10	33.81	0.1
Down	comp149163_c0_seq4	-5.71073	5.14272	3.90401e-12	1.37636e-10	15.64	0.18
Up	comp149196_c0_seq1	6.59397	2.75934	3.98502e-12	1.40272e-10	1.06	74.81
Up	comp136537_c1_seq3	6.37065	3.10749	4.01989e-12	1.41389e-10	0.12	6.05
Up	comp113741_c0_seq1	6.77506	2.53964	4.03211e-12	1.41708e-10	0.51	36.95
Down	comp146840_c2_seq2	-5.47719	9.65549	4.09397e-12	1.43769e-10	425.78	6.26
Down	comp140690_c0_seq2	-5.81727	4.51748	4.10201e-12	1.43883e-10	25.23	0.21
Down	comp145823_c1_seq1	-6.56042	3.12688	4.10683e-12	1.43883e-10	9.6	0.07
Up	comp129284_c0_seq1	6.36694	3.10383	4.10683e-12	1.43883e-10	0.09	5.11
Down	comp148916_c0_seq1	-5.59134	5.895	4.15499e-12	1.45457e-10	58.56	0.8
Down	comp146142_c0_seq6	-5.71388	4.94117	4.17384e-12	1.46003e-10	24.04	0.32
Down	comp142496_c0_seq2	-7.17212	2.77803	4.20692e-12	1.47046e-10	9.26	0.04
Down	comp147428_c0_seq1	-5.58362	5.91333	4.22584e-12	1.47592e-10	42.18	0.56
Down	comp137705_c2_seq1	-5.67261	5.057	4.25732e-12	1.48576e-10	31.84	0.41
Up	comp130484_c0_seq1	7.96615	2.26227	4.26396e-12	1.48577e-10	0.07	12.9
Up	comp129051_c0_seq1	7.05842	2.26749	4.26396e-12	1.48577e-10	0.17	15.72
Down	comp143612_c0_seq1	-5.89614	4.3351	4.28611e-12	1.49148e-10	24.38	0.27
Up	comp133096_c0_seq1	6.35951	3.09648	4.287e-12	1.49148e-10	0.19	10.48
Up	comp127423_c0_seq1	5.63162	5.32276	4.31797e-12	1.49911e-10	2.95	95.9
Up	comp144918_c0_seq1	6.4544	2.9336	4.33782e-12	1.50334e-10	0.06	3.48
Down	comp133740_c0_seq1	-5.59987	5.82281	4.3627e-12	1.5108e-10	137.43	1.9
Down	comp126648_c3_seq1	-7.61009	2.29827	4.42803e-12	1.53224e-10	22.65	0.09
Down	comp148989_c1_seq3	-5.74049	4.66224	4.45175e-12	1.53926e-10	17.48	0.2
Down	comp148525_c0_seq2	-5.97802	3.97525	4.47021e-12	1.54446e-10	13.81	0.36
Down	comp142323_c1_seq1	-7.16115	2.76737	4.56566e-12	1.5726e-10	7.04	0.03
Down	comp135356_c0_seq1	-7.16115	2.76737	4.56566e-12	1.5726e-10	15.86	0.07
Up	comp139365_c3_seq1	5.56029	6.03665	4.5814e-12	1.57681e-10	4.19	129.1
Up	comp138482_c0_seq2	7.04519	2.25435	4.59907e-12	1.58047e-10	0.07	14.85
Up	comp128204_c0_seq1	7.04519	2.25435	4.59907e-12	1.58047e-10	0.22	19.81
Down	comp147599_c0_seq10	-5.88641	4.12251	4.62336e-12	1.5876e-10	10.57	0.12
Down	comp148023_c0_seq1	-6.78038	2.94577	4.66345e-12	1.60015e-10	7.29	0.03
Down	comp132697_c0_seq2	-6.08617	3.79735	4.69198e-12	1.6087e-10	30.95	0.29
Down	comp147085_c0_seq1	-5.79652	4.49723	4.72025e-12	1.61716e-10	25.43	0.21
Down	comp143876_c0_seq3	-5.59448	5.67246	4.7255e-12	1.61773e-10	54.63	0.8
Up	comp118417_c0_seq1	7.94626	2.24245	4.77741e-12	1.62929e-10	0.07	17.77
Up	comp143365_c4_seq1	7.03853	2.24774	4.77741e-12	1.62929e-10	0.6	54.35
Down	comp146071_c0_seq2	-6.77388	2.93946	4.89544e-12	1.66828e-10	9.9	0.07
Down	comp148428_c0_seq8	-6.36136	3.24233	4.92377e-12	1.6765e-10	5.57	0.11
Down	comp134249_c1_seq8	-6.152	3.69568	4.92703e-12	1.6765e-10	17.21	0.18
Up	comp125074_c1_seq1	5.7792	4.23986	4.93468e-12	1.67783e-10	1.26	55.24
Up	comp146097_c1_seq3	5.69371	4.63886	4.94163e-12	1.67892e-10	0.46	14.44
Up	comp135986_c1_seq2	5.56515	5.56033	4.94778e-12	1.67974e-10	5.36	165.08
Down	comp148303_c0_seq3	-5.51792	6.69694	4.95973e-12	1.67996e-10	55.05	0.64
Down	comp139721_c0_seq1	-7.59466	2.28337	4.96339e-12	1.67996e-10	5.24	0.02
Down	comp136516_c0_seq1	-7.59466	2.28337	4.96339e-12	1.67996e-10	6.41	0.02
Up	comp145919_c3_seq2	7.03184	2.24109	4.96339e-12	1.67996e-10	0.36	34.98
Down	comp142561_c0_seq1	-7.14268	2.74943	5.09739e-12	1.72093e-10	17.73	0.08
Up	comp142670_c0_seq4	6.33318	3.07044	5.09976e-12	1.72093e-10	0.09	4.63
Up	comp122997_c1_seq3	7.02511	2.23442	5.15735e-12	1.73906e-10	0.98	11.12
Up	comp131903_c1_seq7	6.7363	2.50121	5.19703e-12	1.75112e-10	0.12	15.96
Up	comp63525_c0_seq1	5.86536	4.09167	5.20863e-12	1.75372e-10	1.44	55.28
Up	comp149554_c2_seq1	6.1926	3.3388	5.30153e-12	1.77833e-10	1.11	53.65
Down	comp135388_c0_seq1	-7.13523	2.7422	5.3885e-12	1.80615e-10	13.28	0.06
Down	comp131842_c0_seq3	-6.7608	2.92675	5.39846e-12	1.80814e-10	53.99	0.93
Up	comp136709_c0_seq1	5.96191	3.56443	5.45176e-12	1.82463e-10	0.26	10.74
Down	comp144354_c1_seq4	-6.75421	2.92035	5.53292e-12	1.85042e-10	30	0.22
Down	comp143192_c0_seq3	-6.34278	3.22427	5.54798e-12	1.85407e-10	4.85	0.04
Down	comp133887_c0_seq3	-7.57907	2.26831	5.5708e-12	1.85893e-10	7.43	0.02
Down	comp125601_c0_seq1	-7.57384	2.26326	5.5708e-12	1.85893e-10	19.15	0.06
Down	comp141562_c0_seq2	-5.89882	4.0212	5.59177e-12	1.86455e-10	27.87	0.28
Up	comp120688_c0_seq1	5.5367	5.82373	5.67257e-12	1.89008e-10	2.39	72.97
Down	comp135482_c0_seq2	-6.21014	3.3492	5.70408e-12	1.89918e-10	46.86	0.49
Up	comp136650_c1_seq1	5.43394	9.09891	5.73283e-12	1.90734e-10	7.83	223.34
Down	comp140635_c0_seq2	-5.93955	3.93777	5.76047e-12	1.91511e-10	14.28	0.15
Up	comp121946_c0_seq2	7.91931	2.21559	5.79109e-12	1.91819e-10	0.06	11.34
Up	comp126427_c0_seq4	7.01157	2.22098	5.79109e-12	1.91819e-10	0.07	5.79
Up	comp141316_c1_seq1	7.01157	2.22098	5.79109e-12	1.91819e-10	0.22	19.57
Down	comp147788_c1_seq1	-6.33475	3.21646	5.89234e-12	1.95029e-10	21.71	0.2
Up	comp136887_c0_seq1	6.71937	2.48442	5.91471e-12	1.95586e-10	0.05	3.84
Up	comp147148_c0_seq3	6.17673	3.32313	5.91787e-12	1.95586e-10	0.21	12.86
Down	comp132652_c0_seq1	-6.33206	3.21385	6.01229e-12	1.9856e-10	28.68	0.23
Down	comp134781_c0_seq2	-7.56332	2.25309	6.021e-12	1.98702e-10	9.08	0.03
Up	comp139068_c0_seq8	5.66129	4.65745	6.05721e-12	1.9975e-10	0.57	21.54
Down	comp146030_c2_seq4	-5.53812	5.70623	6.09331e-12	2.00352e-10	40.76	0.6
Down	comp146638_c0_seq1	-6.32937	3.21123	6.13494e-12	2.01426e-10	13.07	0.1
Down	comp127798_c2_seq1	-6.32937	3.21123	6.13494e-12	2.01426e-10	18.64	0.15
Down	comp138257_c2_seq1	-5.42644	8.89749	6.14937e-12	2.01752e-10	733.87	11.23
Down	comp144769_c0_seq7	-5.70207	4.75455	6.1728e-12	2.02373e-10	13.6	0.19
Down	comp148333_c0_seq1	-7.11643	2.72394	6.19959e-12	2.03103e-10	9.58	0.04
Down	comp135575_c1_seq2	-5.65233	5.03721	6.24855e-12	2.04558e-10	42.81	7.02
Up	comp120585_c0_seq1	6.39917	2.87894	6.2629e-12	2.04878e-10	0.26	14.81
Up	comp136735_c0_seq1	5.6069	4.91493	6.28779e-12	2.05543e-10	1.64	55.64
Up	comp146615_c0_seq1	5.9674	3.43398	6.33336e-12	2.06882e-10	1.26	32.39
Up	comp146889_c0_seq5	6.16391	3.31047	6.3724e-12	2.07868e-10	0.19	8.62
Down	comp125601_c1_seq1	-7.10884	2.71657	6.37742e-12	2.07868e-10	26.21	0.12
Up	comp149442_c1_seq1	6.52172	2.68778	6.37742e-12	2.07868e-10	0.06	3.56
Down	comp148795_c0_seq1	-5.74955	4.45143	6.45199e-12	2.0969e-10	7.17	0.09
Up	comp135705_c0_seq1	5.73784	4.19921	6.46333e-12	2.09906e-10	1.93	67.38
Down	comp145024_c0_seq1	-6.73093	2.89773	6.58403e-12	2.13672e-10	5.37	0.03
Up	comp144643_c0_seq4	5.64204	4.78005	6.68424e-12	2.16767e-10	0.71	29.99
Down	comp137405_c1_seq1	-6.18545	3.3252	6.7385e-12	2.17898e-10	44.82	0.59
Down	comp148824_c2_seq1	-5.54018	5.49189	6.79898e-12	2.19695e-10	149.32	2.1
Up	comp138804_c0_seq1	5.71712	4.31558	6.86378e-12	2.21629e-10	0.25	9.38
Down	comp131484_c0_seq1	-7.54203	2.23255	7.0464e-12	2.27363e-10	14.68	0.05
Down	comp149208_c1_seq8	-6.71745	2.88465	7.10021e-12	2.28606e-10	18.85	0.14
Up	comp131050_c0_seq1	6.37735	2.85735	7.10021e-12	2.28606e-10	0.16	9.04
Down	comp131265_c2_seq1	-5.53826	5.45629	7.21046e-12	2.3199e-10	65.84	0.93
Down	comp148320_c0_seq5	-5.56567	5.22179	7.21671e-12	2.32025e-10	19.02	0.27
Down	comp140828_c0_seq1	-5.50806	5.91449	7.2555e-12	2.33105e-10	60.17	0.87
Down	comp135667_c0_seq1	-7.53666	2.22737	7.33181e-12	2.35388e-10	10.37	0.03
Up	comp128812_c2_seq1	6.50183	2.66808	7.35497e-12	2.35963e-10	0.14	8.48
Down	comp140903_c0_seq1	-5.78136	4.31489	7.3988e-12	2.372e-10	23.82	0.36
Down	comp148471_c1_seq1	-5.81618	4.0541	7.42878e-12	2.37991e-10	52.24	0.5
Down	comp128011_c2_seq1	-6.46905	3.0381	7.45156e-12	2.38551e-10	47.93	0.34
Down	comp134950_c0_seq1	-5.40897	7.94671	7.56396e-12	2.41977e-10	429.08	7.83
Down	comp143687_c1_seq11	-7.52586	2.21695	7.62999e-12	2.43915e-10	6.9	0.09
Down	comp136380_c1_seq1	-6.70725	2.87475	7.66125e-12	2.44741e-10	17.93	0.11
Down	comp130550_c1_seq3	-7.07807	2.68671	7.7912e-12	2.48715e-10	35.5	0.09
Up	comp123495_c0_seq3	7.87089	2.16736	7.94156e-12	2.53155e-10	0.14	23.41
Up	comp133295_c1_seq1	5.93141	3.39853	8.07122e-12	2.57105e-10	1.53	61.2
Up	comp122449_c0_seq3	6.66735	2.43286	8.23457e-12	2.61752e-10	0.38	23.59
Up	comp139775_c0_seq2	6.66735	2.43286	8.23457e-12	2.61752e-10	0.07	5.31
Down	comp142143_c0_seq12	-6.45067	3.02026	8.35411e-12	2.65176e-10	5.53	0.05
Up	comp141072_c1_seq1	6.2592	2.99731	8.35411e-12	2.65176e-10	0.13	6.96
Down	comp122004_c0_seq1	-5.65529	4.70894	8.42138e-12	2.67123e-10	76.41	0.99
Up	comp125351_c0_seq1	6.66145	2.42702	8.51681e-12	2.69959e-10	0.11	9.6
Down	comp146813_c1_seq2	-6.27721	3.16058	8.52308e-12	2.69968e-10	14.02	0.12
Down	comp129352_c0_seq1	-6.44759	3.01727	8.54868e-12	2.70588e-10	24.07	0.18
Down	comp141007_c0_seq1	-7.50951	2.20117	8.60755e-12	2.72068e-10	46.16	0.15
Up	comp126599_c0_seq1	6.94902	2.15891	8.60755e-12	2.72068e-10	0.25	21.72
Up	comp144453_c2_seq1	5.82668	3.77573	8.97566e-12	2.83503e-10	0.55	20.63
Down	comp149208_c0_seq3	-6.06083	3.60692	9.07378e-12	2.86401e-10	27	0.35
Down	comp126860_c0_seq1	-5.74721	4.28162	9.29929e-12	2.92902e-10	49.17	0.6
Down	comp130320_c0_seq2	-6.67624	2.84466	9.41074e-12	2.96204e-10	30.75	0.26
Down	comp118767_c0_seq1	-5.59078	4.82112	9.43064e-12	2.96623e-10	109.52	1.48
Up	comp140382_c0_seq1	6.4612	2.62787	9.55742e-12	3.00386e-10	0.1	5.93
Up	comp133517_c3_seq2	5.83313	3.67614	9.56366e-12	3.00386e-10	1.03	38.84
Down	comp127798_c1_seq1	-6.67275	2.84128	9.65872e-12	3.02525e-10	15.38	0.1
Down	comp127191_c0_seq20	-6.67275	2.84128	9.65872e-12	3.02525e-10	18.86	0.1
Down	comp134750_c0_seq2	-7.49296	2.18522	9.72466e-12	3.04378e-10	3.38	0.01
Up	comp123081_c0_seq1	5.89762	3.36525	9.98336e-12	3.12041e-10	0.57	22.38
Up	comp132471_c1_seq2	5.89762	3.36525	9.98336e-12	3.12041e-10	2.7	14.61
Down	comp148187_c0_seq1	-5.85424	3.85473	1.01459e-11	3.16023e-10	6.82	0.08
Down	comp148914_c0_seq1	-5.90697	3.77145	1.0146e-11	3.16023e-10	7.09	0.07
Up	comp134476_c0_seq1	5.89451	3.36218	1.01639e-11	3.16363e-10	0.57	22.34
Up	comp145423_c0_seq7	5.77629	3.91725	1.02635e-11	3.19241e-10	0.32	12.48
Down	comp112761_c0_seq1	-5.65485	4.43616	1.03314e-11	3.21133e-10	58.91	0.76
Down	comp143549_c1_seq8	-7.03466	2.64462	1.04456e-11	3.24455e-10	8.67	0.03
Down	comp132753_c0_seq2	-6.24613	3.13042	1.05264e-11	3.26741e-10	18.86	0.17
Down	comp146946_c0_seq4	-5.84906	3.8497	1.05484e-11	3.27196e-10	12.39	0.18
Down	comp139447_c0_seq1	-7.47623	2.16909	1.05576e-11	3.27257e-10	12.5	0.04
Down	comp125228_c0_seq2	-5.51996	5.25682	1.06029e-11	3.28434e-10	59.44	0.86
Up	comp129850_c0_seq1	6.03803	3.35363	1.07275e-11	3.31606e-10	0.37	16.37
Up	comp126621_c0_seq1	6.62554	2.39145	1.08176e-11	3.34163e-10	0.16	13
Down	comp145715_c1_seq1	-6.02981	3.57675	1.11013e-11	3.42689e-10	9.45	0.09
Down	comp115854_c0_seq4	-6.23754	3.12208	1.12245e-11	3.46023e-10	31.94	0.26
Up	comp140841_c0_seq3	5.56785	4.56582	1.12356e-11	3.46023e-10	2.73	21.12
Down	comp142050_c4_seq1	-5.40328	6.21341	1.12702e-11	3.46713e-10	123.49	1.92
Down	comp131900_c0_seq2	-6.10608	3.24815	1.13037e-11	3.47507e-10	35.38	0.21
Up	comp131610_c0_seq2	5.63716	4.30089	1.13252e-11	3.47929e-10	2.81	91.72
Up	comp130854_c0_seq2	5.77419	3.82281	1.1407e-11	3.50047e-10	0.44	15.6
Down	comp137694_c0_seq4	-7.0226	2.63292	1.14253e-11	3.50047e-10	16.96	0.1
Down	comp147101_c1_seq1	-7.01855	2.629	1.14253e-11	3.50047e-10	7.85	0.04
Down	comp144625_c0_seq7	-7.01855	2.629	1.14253e-11	3.50047e-10	16.31	0.06
Up	comp127931_c0_seq1	7.81349	2.11019	1.14698e-11	3.51169e-10	0.11	16.21
Down	comp149242_c2_seq1	-5.6176	4.47296	1.14833e-11	3.51196e-10	10.07	0.13
Up	comp149486_c0_seq2	5.78871	3.73839	1.14863e-11	3.51196e-10	0.1	5.47
Down	comp126788_c3_seq1	-7.01449	2.62507	1.17741e-11	3.5975e-10	64.12	0.13
Up	comp141024_c0_seq1	5.39541	6.05882	1.17829e-11	3.59775e-10	4.63	131.37
Up	comp129242_c0_seq2	6.20631	2.94505	1.18674e-11	3.61863e-10	0.42	21.5
Up	comp137640_c0_seq1	5.65788	3.96966	1.19351e-11	3.63681e-10	0.47	15.87
Up	comp144372_c0_seq3	7.80616	2.10289	1.19581e-11	3.63887e-10	0.07	11.03
Up	comp140458_c0_seq1	7.80616	2.10289	1.19581e-11	3.63887e-10	0.02	3.45
Up	comp141691_c0_seq1	6.60725	2.37333	1.20064e-11	3.65109e-10	0.08	5.65
Up	comp128848_c0_seq1	6.42469	2.59174	1.21345e-11	3.68507e-10	0.18	10.21
Up	comp130301_c0_seq2	6.42469	2.59174	1.21345e-11	3.68507e-10	0.36	19.58
Up	comp137315_c0_seq2	5.37217	6.51208	1.23354e-11	3.74354e-10	13.84	78.89
Down	comp136728_c3_seq1	-7.45361	2.1473	1.24693e-11	3.77908e-10	172.94	0.56
Up	comp141207_c2_seq1	6.89105	2.10141	1.24693e-11	3.77908e-10	0.07	6.61
Down	comp134525_c0_seq2	-5.60408	4.45981	1.24995e-11	3.78059e-10	15.71	0.21
Up	comp127709_c0_seq1	5.44585	5.31376	1.25361e-11	3.78909e-10	5.34	151.9
Up	comp124842_c0_seq1	6.29129	2.77226	1.25754e-11	3.79841e-10	0.11	6.03
Down	comp141514_c0_seq9	-5.77401	3.89975	1.26733e-11	3.82284e-10	11.18	0.12
Up	comp133468_c1_seq1	5.74407	3.88558	1.26733e-11	3.82284e-10	2.54	88.77
Down	comp148486_c1_seq2	-7.4479	2.1418	1.30047e-11	3.91756e-10	3.79	0.01
Up	comp142746_c2_seq9	6.88364	2.09406	1.30047e-11	3.91756e-10	0.08	7.41
Down	comp148908_c0_seq4	-6.21145	3.09678	1.30599e-11	3.93154e-10	2.77	0.02
Up	comp145452_c1_seq4	5.85663	3.3249	1.31077e-11	3.9433e-10	0.42	15.94
Down	comp147055_c4_seq1	-5.59613	4.45207	1.31565e-11	3.95533e-10	60.83	0.82
Down	comp137460_c0_seq2	-6.99815	2.60924	1.32908e-11	3.99034e-10	12.61	0.12
Up	comp143240_c2_seq5	5.82579	3.43042	1.34042e-11	4.02169e-10	0.63	16.43
Down	comp144966_c4_seq1	-6.6194	2.78955	1.36301e-11	4.08676e-10	5.94	0.05
Down	comp146479_c1_seq1	-6.37475	2.94663	1.37046e-11	4.10636e-10	59.21	0.45
Down	comp135086_c0_seq1	-5.80872	3.81049	1.37253e-11	4.10981e-10	33.29	0.39
Down	comp149241_c0_seq1	-6.07683	3.21979	1.37869e-11	4.12551e-10	26.18	0.25
Up	comp111359_c0_seq1	6.58872	2.35498	1.38207e-11	4.13136e-10	1.3	83.05
Down	comp134939_c0_seq1	-5.92342	3.63897	1.38249e-11	4.13136e-10	23.87	0.26
Up	comp122717_c0_seq3	5.84701	3.31543	1.38538e-11	4.13638e-10	0.64	27.37
Down	comp140789_c1_seq5	-5.6844	4.03098	1.38601e-11	4.13638e-10	14.88	0.19
Up	comp122634_c1_seq1	5.5307	4.62527	1.40935e-11	4.1949e-10	1.33	40.47
Down	comp132308_c0_seq2	-7.43063	2.12517	1.41531e-11	4.20984e-10	14.58	0.04
Up	comp139601_c0_seq4	5.75712	3.70733	1.41743e-11	4.21336e-10	0.31	15.6
Down	comp127374_c0_seq1	-6.1997	3.08539	1.42553e-11	4.23464e-10	18.15	0.17
Up	comp132830_c0_seq3	6.5825	2.34881	1.432e-11	4.25105e-10	0.08	6.12
Down	comp143221_c3_seq1	-5.96921	3.33071	1.43771e-11	4.26517e-10	19.4	0.2
Up	comp124613_c0_seq1	6.2725	2.75369	1.43872e-11	4.26535e-10	0.21	11.08
Down	comp146768_c0_seq5	-7.42483	2.11958	1.47687e-11	4.37557e-10	4.8	0.01
Up	comp122476_c0_seq1	5.78836	3.51777	1.47785e-11	4.3756e-10	1.98	74.59
Up	comp131630_c0_seq2	6.03607	3.18432	1.49434e-11	4.4215e-10	0.28	12.19
Up	comp138623_c1_seq4	6.39264	2.56004	1.50252e-11	4.44277e-10	0.18	10.09
Up	comp132653_c0_seq5	5.74478	3.69521	1.52186e-11	4.49699e-10	0.83	34.89
Down	comp142335_c1_seq1	-5.49044	4.82932	1.53527e-11	4.53364e-10	27.05	0.39
Down	comp135556_c1_seq1	-5.57318	4.42975	1.53665e-11	4.53473e-10	38.24	0.53
Up	comp139669_c0_seq5	6.56996	2.3364	1.53794e-11	4.53555e-10	1.38	39.37
Up	comp114632_c1_seq1	5.83082	3.2995	1.54901e-11	4.56416e-10	1.8	66.95
Up	comp144850_c1_seq1	6.38723	2.55469	1.54967e-11	4.56416e-10	0.14	8.85
Down	comp144668_c0_seq1	-6.18487	3.07102	1.55722e-11	4.58038e-10	7.29	0.06
Down	comp138543_c0_seq1	-6.35513	2.92761	1.58596e-11	4.65882e-10	11.5	0.07
Up	comp138744_c0_seq1	6.15999	2.8993	1.58596e-11	4.65882e-10	0.57	13.26
Up	comp124782_c1_seq13	5.73981	3.69033	1.58856e-11	4.66341e-10	0.55	14.82
Down	comp149451_c0_seq1	-5.33187	6.63823	1.60543e-11	4.70985e-10	41.29	2.68
Up	comp144268_c1_seq3	6.01837	3.16687	1.65416e-11	4.84018e-10	0.58	31.54
Down	comp149218_c0_seq1	-5.94665	3.30884	1.66986e-11	4.88294e-10	10.26	0.11
Up	comp145087_c0_seq2	5.50551	4.55348	1.67221e-11	4.88661e-10	0.35	10.4
Up	comp146429_c0_seq1	5.30978	6.92658	1.67698e-11	4.89738e-10	1.08	77.99
Down	comp139703_c0_seq1	-7.40728	2.10269	1.67995e-11	4.89966e-10	6.7	0.03
Up	comp125261_c0_seq1	6.84599	2.05675	1.67995e-11	4.89966e-10	0.2	16.2
Down	comp145840_c0_seq4	-5.51736	4.69364	1.69149e-11	4.93013e-10	21.93	0.31
Up	comp147531_c1_seq1	5.72733	3.67806	1.70699e-11	4.97027e-10	0.42	14.92
Down	comp130958_c0_seq2	-6.34189	2.9148	1.70748e-11	4.97027e-10	16.8	0.14
Up	comp113586_c0_seq1	5.74521	3.5897	1.70972e-11	4.97357e-10	1.16	41.09
Up	comp117786_c0_seq2	5.59476	3.98523	1.72701e-11	5.02062e-10	4.6	129.44
Up	comp98970_c0_seq1	6.07318	3.03158	1.74099e-11	5.05472e-10	0.67	29.88
Down	comp133408_c0_seq1	-7.40138	2.09702	1.75431e-11	5.08683e-10	7.44	0.03
Up	comp132247_c0_seq1	6.83834	2.04917	1.75431e-11	5.08683e-10	0.12	9.67
Up	comp129640_c1_seq2	5.78354	3.38887	1.76938e-11	5.12721e-10	1.78	78.84
Up	comp82228_c0_seq1	6.55094	2.31758	1.77663e-11	5.14491e-10	0.7	44.16
Down	comp145425_c1_seq1	-5.6787	4.12331	1.7865e-11	5.17016e-10	11.86	0.15
Down	comp148754_c0_seq1	-5.45765	4.98833	1.78911e-11	5.17435e-10	13.45	0.2
Up	comp127461_c0_seq1	6.00765	3.1563	1.79559e-11	5.18976e-10	1.96	82.16
Up	comp128053_c0_seq1	5.31687	6.48045	1.802e-11	5.20493e-10	5.14	134.64
Up	comp138302_c0_seq2	6.36538	2.53308	1.81121e-11	5.22818e-10	0.08	4.5
Up	comp132936_c0_seq12	5.32359	6.285	1.81801e-11	5.24444e-10	2.09	44.15
Down	comp146964_c2_seq1	-5.95252	3.50165	1.82657e-11	5.26172e-10	20.5	0.21
Down	comp140744_c1_seq2	-6.5715	2.74317	1.84169e-11	5.29576e-10	6.65	0.09
Up	comp131546_c0_seq2	5.31234	6.46489	1.84411e-11	5.2993e-10	2.45	43.33
Down	comp141821_c0_seq1	-5.52155	4.44907	1.89842e-11	5.4519e-10	27.21	0.39
Down	comp145766_c0_seq1	-5.87452	3.59147	1.90459e-11	5.46445e-10	6.19	0.07
Up	comp136937_c2_seq1	6.05746	3.01608	1.90523e-11	5.46445e-10	1.11	48.61
Down	comp141586_c1_seq1	-5.63824	4.17561	1.90851e-11	5.47037e-10	21.43	0.28
Up	comp140287_c1_seq1	7.73065	2.02772	1.91416e-11	5.48041e-10	0.11	17.73
Down	comp143788_c1_seq1	-5.49895	4.67574	1.91445e-11	5.48041e-10	18.75	0.27
Down	comp148397_c0_seq3	-5.81071	3.67792	1.91719e-11	5.48475e-10	4.58	0.05
Down	comp143177_c0_seq3	-6.93946	2.55241	1.92912e-11	5.51536e-10	5.12	0.02
Down	comp134339_c1_seq1	-5.92374	3.28664	1.94392e-11	5.54708e-10	12.47	0.13
Up	comp99216_c0_seq1	6.0535	3.01217	1.9489e-11	5.55777e-10	0.79	34.88
Down	comp148988_c1_seq5	-6.02209	3.16674	1.95043e-11	5.55859e-10	8.16	0.08
Up	comp123679_c0_seq1	5.67282	3.81561	2.01128e-11	5.72839e-10	4.68	153.83
Down	comp141398_c0_seq1	-5.9186	3.28166	2.01992e-11	5.74936e-10	17.89	0.2
Down	comp140137_c0_seq2	-5.57452	4.2811	2.04514e-11	5.81377e-10	50.89	0.71
Down	comp135919_c0_seq2	-5.28281	6.79727	2.04865e-11	5.82006e-10	165.76	3.27
Down	comp146561_c0_seq6	-6.93087	2.54411	2.05552e-11	5.8322e-10	5.2	0.03
Up	comp130280_c0_seq1	6.3432	2.51115	2.05552e-11	5.8322e-10	0.33	18.3
Up	comp132470_c0_seq1	5.42645	4.65604	2.06059e-11	5.84288e-10	1.98	55.12
Up	comp129915_c1_seq3	5.69946	3.65069	2.06294e-11	5.84587e-10	2.38	71.72
Up	comp141004_c0_seq1	5.9309	3.24805	2.14013e-11	6.06079e-10	0.17	6.93
Down	comp140901_c1_seq1	-5.69323	3.82131	2.14822e-11	6.07984e-10	21.73	0.24
Up	comp136613_c2_seq5	5.73123	3.46162	2.15655e-11	6.09958e-10	0.67	19.43
Down	comp147161_c0_seq3	-5.65282	3.89534	2.16988e-11	6.12572e-10	23.39	0.27
Down	comp137147_c0_seq2	-6.54504	2.71756	2.17877e-11	6.1462e-10	6.82	0.05
Up	comp124531_c0_seq1	5.55344	4.01827	2.17987e-11	6.1462e-10	2.96	84.01
Down	comp147868_c0_seq1	-5.73763	3.74146	2.1831e-11	6.15144e-10	23.3	0.28
Up	comp111167_c0_seq2	6.80733	2.01844	2.18479e-11	6.15235e-10	0.19	13.51
Up	comp134561_c1_seq1	5.72831	3.45875	2.193e-11	6.17158e-10	0.59	19.84
Down	comp143580_c0_seq1	-5.39476	5.05538	2.23042e-11	6.27296e-10	25.08	0.39
Down	comp141902_c0_seq1	-6.9179	2.53156	2.26255e-11	6.35537e-10	11.74	0.06
Down	comp135724_c0_seq1	-6.9179	2.53156	2.26255e-11	6.35537e-10	7.86	0.04
Up	comp113977_c0_seq1	5.51921	4.30497	2.32628e-11	6.53029e-10	1.05	31.9
Up	comp127112_c0_seq5	6.32633	2.49448	2.33657e-11	6.5551e-10	0.19	8.39
Up	comp136912_c0_seq1	5.63546	3.86576	2.3704e-11	6.64585e-10	1.8	21.71
Up	comp134015_c1_seq2	5.54726	3.93867	2.38102e-11	6.67147e-10	0.34	17.55
Up	comp137675_c3_seq2	6.79157	2.00283	2.3885e-11	6.68824e-10	0.07	5.55
Up	comp111063_c0_seq1	5.63325	3.8636	2.40067e-11	6.71815e-10	2	64.87
Down	comp137188_c0_seq2	-5.32993	5.61383	2.41848e-11	6.76375e-10	96.22	1.53
Down	comp141634_c0_seq2	-5.54731	4.25467	2.43584e-11	6.80385e-10	6.72	0.09
Down	comp149083_c1_seq1	-5.8346	3.55273	2.44841e-11	6.83047e-10	12.68	0.3
Down	comp129273_c1_seq1	-5.8346	3.55273	2.44841e-11	6.83047e-10	53.66	0.64
Up	comp139759_c0_seq1	6.49897	2.26615	2.47729e-11	6.90621e-10	0.74	45.01
Up	comp118412_c0_seq1	5.29899	5.68941	2.47864e-11	6.90621e-10	3.57	93.43
Down	comp141807_c0_seq2	-6.90042	2.51466	2.49274e-11	6.93894e-10	4.84	0.02
Up	comp122691_c0_seq2	5.62883	3.85926	2.49408e-11	6.93894e-10	1.04	34.04
Down	comp146899_c1_seq10	-7.3472	2.04491	2.49811e-11	6.93894e-10	9.02	0.03
Down	comp129744_c1_seq13	-7.3472	2.04491	2.49811e-11	6.93894e-10	10.65	0.05
Up	comp140369_c2_seq2	6.78363	1.99497	2.49811e-11	6.93894e-10	0.44	33.22
Down	comp134923_c1_seq1	-6.52584	2.69898	2.51183e-11	6.97273e-10	11.24	0.08
Up	comp122820_c0_seq1	5.34146	5.23865	2.52293e-11	6.99921e-10	4.67	152.55
Down	comp137150_c1_seq1	-5.88208	3.2463	2.55059e-11	7.07159e-10	15.8	0.17
Up	comp137259_c0_seq1	7.68337	1.98068	2.61329e-11	7.21425e-10	0.02	2.44
Up	comp140645_c0_seq2	7.68337	1.98068	2.61329e-11	7.21425e-10	0.04	5.94
Up	comp144098_c0_seq3	7.68337	1.98068	2.61329e-11	7.21425e-10	0.04	5.05
Down	comp139204_c0_seq1	-7.33487	2.03307	2.61329e-11	7.21425e-10	8.31	0.03
Down	comp143511_c0_seq4	-5.87679	3.24118	2.65312e-11	7.31971e-10	6.89	0.08
Up	comp141024_c2_seq2	5.25747	6.14187	2.68823e-11	7.41202e-10	2.06	52.58
Up	comp130344_c1_seq1	5.43622	4.33428	2.72384e-11	7.49685e-10	1.29	37.07
Up	comp138775_c0_seq1	5.71776	3.32422	2.724e-11	7.49685e-10	0.27	10.51
Down	comp148879_c0_seq1	-5.89171	3.44265	2.73391e-11	7.51146e-10	5.69	0.06
Up	comp131313_c0_seq1	7.67534	1.97269	2.73433e-11	7.51146e-10	0.02	2.86
Up	comp136983_c0_seq2	7.67534	1.97269	2.73433e-11	7.51146e-10	0.06	9.76
Up	comp140026_c0_seq1	5.64124	3.69223	2.73688e-11	7.51388e-10	0.85	28.1
Down	comp137198_c1_seq1	-5.45868	4.57835	2.74801e-11	7.53981e-10	51.74	0.76
Down	comp129068_c1_seq1	-6.09893	2.98781	2.75532e-11	7.55526e-10	124.34	1.1
Up	comp142248_c1_seq2	5.43277	4.38315	2.76409e-11	7.57469e-10	0.48	13.9
Up	comp128511_c0_seq2	5.74012	3.21033	2.81552e-11	7.71091e-10	0.93	31.18
Down	comp140395_c0_seq1	-5.47753	4.33684	2.87895e-11	7.87024e-10	52.6	0.77
Up	comp139877_c0_seq3	6.47227	2.23974	2.88216e-11	7.87423e-10	0.23	16.41
Up	comp148433_c1_seq20	6.06719	2.80774	2.90851e-11	7.94139e-10	0.11	7.43
Up	comp148786_c1_seq1	5.42204	4.42308	2.92564e-11	7.98331e-10	2.05	57.71
Down	comp137868_c2_seq1	-5.24852	6.4343	2.94298e-11	8.02575e-10	120.94	3.57
Down	comp148894_c0_seq2	-5.4039	4.69326	2.96753e-11	8.08778e-10	10.54	0.16
Down	comp117677_c0_seq1	-6.49852	2.67256	2.98746e-11	8.13126e-10	20.97	0.15
Up	comp141441_c1_seq1	5.48953	4.1562	2.98854e-11	8.13126e-10	0.46	12.61
Down	comp144300_c1_seq3	-5.85811	3.22311	2.98892e-11	8.13126e-10	23.45	0.79
Up	comp120583_c0_seq1	7.66726	1.96466	2.99535e-11	8.13399e-10	0.08	11.41
Up	comp125811_c0_seq1	7.66726	1.96466	2.99535e-11	8.13399e-10	0.02	3.76
Up	comp128240_c0_seq1	7.66726	1.96466	2.99535e-11	8.13399e-10	0.1	14.42
Down	comp138344_c1_seq1	-5.95645	3.10322	3.04618e-11	8.24805e-10	24.82	0.24
Down	comp145170_c1_seq12	-5.64103	3.77068	3.04746e-11	8.24805e-10	15.09	0.2
Down	comp130784_c3_seq1	-5.8001	3.51928	3.06642e-11	8.2869e-10	22.59	0.26
Down	comp142944_c0_seq1	-5.25533	5.93428	3.14529e-11	8.49095e-10	80.83	1.36
Down	comp144305_c0_seq1	-5.59632	3.84054	3.1457e-11	8.49095e-10	14.1	0.24
Down	comp148566_c0_seq1	-5.85003	3.21529	3.17413e-11	8.56253e-10	5.08	0.07
Down	comp149306_c0_seq1	-5.28732	5.462	3.19165e-11	8.60461e-10	78.87	1.33
Up	comp146577_c0_seq2	6.45873	2.22635	3.23359e-11	8.70822e-10	0.08	4.39
Down	comp134531_c1_seq1	-6.0734	2.96313	3.25216e-11	8.75198e-10	12.5	0.12
Down	comp135834_c0_seq1	-5.16359	9.79801	3.25427e-11	8.75243e-10	1785.62	32.73
Up	comp133278_c0_seq1	6.144	2.6268	3.26177e-11	8.76735e-10	0.35	10.67
Up	comp35509_c0_seq1	7.65097	1.94846	3.28404e-11	8.81665e-10	0.27	39.45
Up	comp129859_c0_seq2	7.65097	1.94846	3.28404e-11	8.81665e-10	0.01	8.84
Down	comp148920_c1_seq3	-5.37621	4.86376	3.29078e-11	8.82946e-10	11.48	0.18
Down	comp141886_c0_seq1	-5.67266	3.67846	3.34983e-11	8.98254e-10	13.34	0.17
Down	comp130226_c0_seq7	-6.85577	2.47151	3.35288e-11	8.98535e-10	21.01	0.08
Down	comp126346_c0_seq1	-5.78474	3.50439	3.38225e-11	9.05865e-10	20.68	0.24
Down	comp141713_c1_seq1	-5.72216	3.59204	3.39282e-11	9.08157e-10	34.79	0.43
Down	comp144595_c0_seq2	-5.85678	3.40879	3.42521e-11	9.1628e-10	10.28	0.11
Up	comp143571_c0_seq1	7.64275	1.94029	3.43975e-11	9.18529e-10	0.02	2.77
Up	comp133931_c0_seq3	7.64275	1.94029	3.43975e-11	9.18529e-10	0.03	6.19
Down	comp148857_c0_seq1	-6.06047	2.95063	3.4946e-11	9.32619e-10	6.61	0.06
Down	comp138855_c0_seq1	-5.32874	5.10896	3.52117e-11	9.39153e-10	33.63	0.55
Up	comp148899_c0_seq2	5.90352	3.05372	3.55028e-11	9.46354e-10	0.08	3.32
Up	comp148347_c0_seq7	5.23161	5.94524	3.55722e-11	9.47641e-10	1.01	121.01
Up	comp118798_c0_seq1	6.72676	1.93866	3.60363e-11	9.57734e-10	0.48	35.07
Up	comp129106_c6_seq1	6.72676	1.93866	3.60363e-11	9.57734e-10	0.95	67.93
Up	comp122667_c0_seq1	6.72676	1.93866	3.60363e-11	9.57734e-10	0.69	12.15
Up	comp131284_c0_seq1	6.72676	1.93866	3.60363e-11	9.57734e-10	0.17	13.72
Up	comp129426_c0_seq5	6.43818	2.20603	3.63274e-11	9.64899e-10	0.15	8.69
Up	comp122505_c0_seq1	5.1712	7.53947	3.68265e-11	9.77579e-10	10.44	247.21
Down	comp147665_c0_seq2	-6.83752	2.45388	3.70845e-11	9.83846e-10	7.72	0.04
Up	comp148533_c0_seq6	5.44736	4.23464	3.72663e-11	9.88085e-10	0.27	8.95
Up	comp114915_c1_seq1	7.62618	1.92381	3.77613e-11	9.99441e-10	0.1	15.07
Up	comp122876_c0_seq2	7.62618	1.92381	3.77613e-11	9.99441e-10	0.11	12.46
Down	comp126364_c0_seq1	-7.27808	1.97854	3.77613e-11	9.99441e-10	3.75	0.01
Down	comp143350_c1_seq1	-5.25022	5.80249	3.78076e-11	9.99979e-10	41.65	0.72
Down	comp143744_c0_seq2	-6.46261	2.63787	3.78262e-11	9.99979e-10	15.03	0.11
Down	comp132649_c1_seq1	-6.04741	2.93801	3.84932e-11	1.01701e-09	15.84	0.15
Up	comp132836_c0_seq1	5.29995	5.05826	3.90148e-11	1.02898e-09	2.69	63.78
Down	comp147920_c0_seq2	-5.83541	3.38809	3.94503e-11	1.03985e-09	8.67	0.1
Down	comp122004_c1_seq1	-7.27163	1.97235	3.95777e-11	1.04169e-09	16.16	0.06
Up	comp142694_c0_seq4	5.46962	3.86263	3.95817e-11	1.04169e-09	0.39	20.63
Up	comp130363_c0_seq1	5.37363	4.4716	3.95895e-11	1.04169e-09	0.96	26.3
Down	comp145680_c0_seq8	-5.64504	3.65169	3.99658e-11	1.05097e-09	16.64	0.23
Down	comp148476_c0_seq2	-6.45044	2.62612	4.01604e-11	1.05547e-09	3.38	0.03
Down	comp143134_c2_seq5	-5.29376	4.9976	4.07987e-11	1.07162e-09	103.23	1.54
Down	comp148050_c0_seq3	-5.41474	4.47501	4.09396e-11	1.07335e-09	15.77	0.24
Down	comp148654_c0_seq5	-6.82367	2.44052	4.10595e-11	1.07407e-09	2.97	0.03
Up	comp137200_c0_seq1	5.57509	3.62735	4.17895e-11	1.09254e-09	5.51	168.75
Down	comp134067_c0_seq5	-5.19683	6.36975	4.20754e-11	1.09937e-09	114.41	2.09
[truncated: 9,453 more rows]
