# Supplementary material for: RNA-sequencing of the sturgeon Acipenser baeri provides insights into expression dynamics of morphogenic differentiation and developmental regulatory genes in early versus late developmental stages
Source: BMC Genomics. 2016 Aug 8;17:564. doi: 10.1186/s12864-016-2839-3 (PMC4977659; doi:10.1186/s12864-016-2839-3)
Supplement: Additional file 13: — Significantly enriched GO-terms obtained from the GO enrichment analysis of DEGs between T1-T2. (XLSX 26 kb) [file 12864_2016_2839_MOESM13_ESM.xlsx]

## Sheet: T1_vs_T2.genes.all_GO_enrichmen
GO_ID	Term	Type	All_annotated_num	All_num_this_term	All_DEGs_num	DEGs_this_term	UP	Down	Expected	Pvalue	FDR	DEGs_list
GO:0044767	single-organism developmental process	biological_process	45301	4695	985/613	129	46	83	65.77	2.2e-14	4.7e-11	comp108117_c1_seq1,comp115118_c0_seq1,comp122263_c0_seq1,comp124557_c3_seq1,comp124860_c0_seq2,comp126585_c0_seq2,comp127061_c0_seq1,comp127516_c0_seq2,comp128056_c0_seq1,comp128102_c0_seq1,comp128377_c0_seq1,comp128611_c0_seq2,comp128696_c0_seq2,comp128924_c0_seq1,comp129298_c1_seq3,comp129613_c0_seq1,comp129722_c1_seq2,comp129729_c0_seq1,comp129822_c0_seq1,comp130034_c0_seq1,comp130236_c1_seq1,…
GO:0007275	multicellular organismal development	biological_process	45301	4193	985/613	119	44	75	58.74	3.3e-14	4.7e-11	comp108117_c1_seq1,comp115118_c0_seq1,comp122263_c0_seq1,comp124557_c3_seq1,comp124860_c0_seq2,comp126585_c0_seq2,comp127061_c0_seq1,comp127516_c0_seq2,comp128056_c0_seq1,comp128102_c0_seq1,comp128377_c0_seq1,comp128611_c0_seq2,comp128696_c0_seq2,comp129298_c1_seq3,comp129613_c0_seq1,comp129722_c1_seq2,comp129729_c0_seq1,comp129822_c0_seq1,comp130034_c0_seq1,comp130236_c1_seq1,comp130890_c0_seq1,…
GO:0032502	developmental process	biological_process	45301	4725	985/613	129	46	83	66.19	3.5e-14	4.7e-11	comp108117_c1_seq1,comp115118_c0_seq1,comp122263_c0_seq1,comp124557_c3_seq1,comp124860_c0_seq2,comp126585_c0_seq2,comp127061_c0_seq1,comp127516_c0_seq2,comp128056_c0_seq1,comp128102_c0_seq1,comp128377_c0_seq1,comp128611_c0_seq2,comp128696_c0_seq2,comp128924_c0_seq1,comp129298_c1_seq3,comp129613_c0_seq1,comp129722_c1_seq2,comp129729_c0_seq1,comp129822_c0_seq1,comp130034_c0_seq1,comp130236_c1_seq1,…
GO:0048856	anatomical structure development	biological_process	45301	4165	985/613	113	42	71	58.35	3.4e-12	3.42e-09	comp108117_c1_seq1,comp115118_c0_seq1,comp122263_c0_seq1,comp124557_c3_seq1,comp124860_c0_seq2,comp126585_c0_seq2,comp127061_c0_seq1,comp127516_c0_seq2,comp128056_c0_seq1,comp128102_c0_seq1,comp128377_c0_seq1,comp128611_c0_seq2,comp128696_c0_seq2,comp128924_c0_seq1,comp129298_c1_seq3,comp129613_c0_seq1,comp129722_c1_seq2,comp129822_c0_seq1,comp130034_c0_seq1,comp130236_c1_seq1,comp131385_c0_seq1,…
GO:0044699	single-organism process	biological_process	45301	22632	985/613	388	120	268	317.06	2.1e-11	1.69e-08	comp103826_c0_seq3,comp108117_c1_seq1,comp109100_c0_seq1,comp113339_c0_seq1,comp114584_c0_seq1,comp114891_c0_seq1,comp115062_c0_seq1,comp115118_c0_seq1,comp115125_c0_seq2,comp116149_c0_seq1,comp117666_c0_seq1,comp118607_c0_seq1,comp118646_c0_seq1,comp118807_c0_seq2,comp120482_c0_seq2,comp120722_c0_seq1,comp120767_c0_seq2,comp121091_c0_seq1,comp121478_c0_seq2,comp122263_c0_seq1,comp123965_c0_seq1,…
GO:0044707	single-multicellular organism process	biological_process	45301	5358	985/613	130	47	83	75.06	1.2e-10	8.05e-08	comp108117_c1_seq1,comp115118_c0_seq1,comp122263_c0_seq1,comp124557_c3_seq1,comp124860_c0_seq2,comp126585_c0_seq2,comp126613_c0_seq1,comp127061_c0_seq1,comp127516_c0_seq2,comp128056_c0_seq1,comp128102_c0_seq1,comp128377_c0_seq1,comp128611_c0_seq2,comp128696_c0_seq2,comp129298_c1_seq3,comp129613_c0_seq1,comp129722_c1_seq2,comp129729_c0_seq1,comp129822_c0_seq1,comp130034_c0_seq1,comp130236_c1_seq1,…
GO:0032501	multicellular organismal process	biological_process	45301	5526	985/613	132	48	84	77.42	2.2e-10	1.27e-07	comp108117_c1_seq1,comp115118_c0_seq1,comp122263_c0_seq1,comp124557_c3_seq1,comp124860_c0_seq2,comp126585_c0_seq2,comp126613_c0_seq1,comp127061_c0_seq1,comp127516_c0_seq2,comp128056_c0_seq1,comp128102_c0_seq1,comp128377_c0_seq1,comp128611_c0_seq2,comp128696_c0_seq2,comp129298_c1_seq3,comp129613_c0_seq1,comp129722_c1_seq2,comp129729_c0_seq1,comp129822_c0_seq1,comp130034_c0_seq1,comp130236_c1_seq1,…
GO:0048513	organ development	biological_process	45301	2609	985/613	74	34	40	36.55	5.9e-09	2.97e-06	comp108117_c1_seq1,comp115118_c0_seq1,comp122263_c0_seq1,comp124557_c3_seq1,comp124860_c0_seq2,comp127061_c0_seq1,comp128102_c0_seq1,comp128377_c0_seq1,comp128611_c0_seq2,comp129613_c0_seq1,comp129822_c0_seq1,comp130034_c0_seq1,comp130236_c1_seq1,comp131484_c0_seq1,comp131517_c1_seq2,comp131581_c1_seq1,comp132697_c0_seq2,comp132811_c1_seq3,comp133680_c0_seq1,comp133940_c1_seq5,comp134331_c0_seq1,…
GO:0048731	system development	biological_process	45301	3402	985/613	89	39	50	47.66	6.7e-09	3e-06	comp108117_c1_seq1,comp115118_c0_seq1,comp122263_c0_seq1,comp124557_c3_seq1,comp124860_c0_seq2,comp127061_c0_seq1,comp127516_c0_seq2,comp128102_c0_seq1,comp128377_c0_seq1,comp128611_c0_seq2,comp129298_c1_seq3,comp129613_c0_seq1,comp129722_c1_seq2,comp129822_c0_seq1,comp130034_c0_seq1,comp130236_c1_seq1,comp131484_c0_seq1,comp131517_c1_seq2,comp131581_c1_seq1,comp132697_c0_seq2,comp132811_c1_seq3,…
GO:0009653	anatomical structure morphogenesis	biological_process	45301	2381	985/613	67	26	41	33.36	4.6e-08	1.85e-05	comp108117_c1_seq1,comp122263_c0_seq1,comp124860_c0_seq2,comp127061_c0_seq1,comp127516_c0_seq2,comp128056_c0_seq1,comp128102_c0_seq1,comp128377_c0_seq1,comp128696_c0_seq2,comp128924_c0_seq1,comp129613_c0_seq1,comp129722_c1_seq2,comp130034_c0_seq1,comp131484_c0_seq1,comp131517_c1_seq2,comp131581_c1_seq1,comp132579_c0_seq1,comp132697_c0_seq2,comp132811_c1_seq3,comp133164_c0_seq1,comp133502_c0_seq1,…
GO:0005515	protein binding	molecular_function	45301	6494	985/613	131	43	88	84.82	1.2e-07	4.39e-05	comp103826_c0_seq3,comp104436_c0_seq1,comp109974_c0_seq2,comp110319_c0_seq1,comp113001_c0_seq1,comp114584_c0_seq1,comp115062_c0_seq1,comp118646_c0_seq1,comp120767_c0_seq2,comp124271_c0_seq1,comp124329_c0_seq1,comp124860_c0_seq2,comp125269_c0_seq1,comp126075_c0_seq1,comp126208_c0_seq2,comp126585_c0_seq2,comp126613_c0_seq1,comp127061_c0_seq1,comp128056_c0_seq1,comp128080_c0_seq1,comp128144_c0_seq3,…
GO:0005198	structural molecule activity	molecular_function	45301	1433	985/613	44	30	14	18.72	1.9e-07	6.37e-05	comp100565_c0_seq1,comp115010_c1_seq1,comp115106_c0_seq1,comp115118_c0_seq1,comp118807_c1_seq1,comp120994_c1_seq1,comp121002_c0_seq1,comp121080_c0_seq1,comp122091_c0_seq1,comp122792_c0_seq1,comp124557_c3_seq1,comp124733_c0_seq1,comp126039_c0_seq1,comp128403_c1_seq18,comp128419_c2_seq1,comp128924_c0_seq1,comp130546_c0_seq1,comp132452_c1_seq1,comp132452_c2_seq1,comp133583_c0_seq1,comp134346_c1_seq1…
GO:0009888	tissue development	biological_process	45301	1486	985/613	47	21	26	20.82	2.2e-07	6.81e-05	comp108117_c1_seq1,comp122263_c0_seq1,comp127061_c0_seq1,comp128056_c0_seq1,comp128377_c0_seq1,comp128924_c0_seq1,comp129613_c0_seq1,comp129722_c1_seq2,comp129822_c0_seq1,comp130236_c1_seq1,comp131517_c1_seq2,comp131581_c1_seq1,comp132697_c0_seq2,comp132811_c1_seq3,comp133940_c1_seq5,comp134331_c0_seq1,comp134697_c0_seq4,comp134775_c0_seq6,comp137461_c3_seq1,comp137758_c0_seq1,comp138451_c0_seq1,…
GO:0044763	single-organism cellular process	biological_process	45301	19856	985/613	334	102	232	278.17	3.5e-07	9.66e-05	comp103826_c0_seq3,comp108117_c1_seq1,comp109100_c0_seq1,comp113339_c0_seq1,comp114584_c0_seq1,comp114891_c0_seq1,comp115062_c0_seq1,comp115118_c0_seq1,comp115125_c0_seq2,comp117666_c0_seq1,comp118607_c0_seq1,comp118646_c0_seq1,comp118807_c0_seq2,comp120482_c0_seq2,comp120722_c0_seq1,comp120767_c0_seq2,comp121091_c0_seq1,comp122263_c0_seq1,comp123965_c0_seq1,comp124271_c0_seq1,comp124329_c0_seq1,…
GO:0009790	embryo development	biological_process	45301	1322	985/613	43	16	27	18.52	3.6e-07	9.66e-05	comp124860_c0_seq2,comp126585_c0_seq2,comp127061_c0_seq1,comp128056_c0_seq1,comp128611_c0_seq2,comp128696_c0_seq2,comp129722_c1_seq2,comp130034_c0_seq1,comp131385_c0_seq1,comp131484_c0_seq1,comp132697_c0_seq2,comp132811_c1_seq3,comp133502_c0_seq1,comp133940_c1_seq5,comp134331_c0_seq1,comp134697_c0_seq4,comp137461_c3_seq1,comp137758_c0_seq1,comp138451_c0_seq1,comp139298_c0_seq1,comp139298_c1_seq1,…
GO:0048646	anatomical structure formation involved in morphogenesis	biological_process	45301	1913	985/613	53	22	31	26.8	2.1e-06	0.000528281	comp108117_c1_seq1,comp124860_c0_seq2,comp127061_c0_seq1,comp127516_c0_seq2,comp128056_c0_seq1,comp128102_c0_seq1,comp128377_c0_seq1,comp128696_c0_seq2,comp129722_c1_seq2,comp130034_c0_seq1,comp131517_c1_seq2,comp132579_c0_seq1,comp132697_c0_seq2,comp132811_c1_seq3,comp133164_c0_seq1,comp133502_c0_seq1,comp133940_c1_seq5,comp134697_c0_seq4,comp134775_c0_seq6,comp135162_c1_seq1,comp135444_c0_seq9,…
GO:0048869	cellular developmental process	biological_process	45301	2656	985/613	67	24	43	37.21	2.3e-06	0.000529605	comp108117_c1_seq1,comp115118_c0_seq1,comp122263_c0_seq1,comp127061_c0_seq1,comp127516_c0_seq2,comp128102_c0_seq1,comp128377_c0_seq1,comp129722_c1_seq2,comp130034_c0_seq1,comp130236_c1_seq1,comp131484_c0_seq1,comp132579_c0_seq1,comp132697_c0_seq2,comp133164_c0_seq1,comp133940_c1_seq5,comp134555_c0_seq1,comp134697_c0_seq4,comp135162_c1_seq1,comp135444_c0_seq9,comp136083_c0_seq1,comp136394_c0_seq2,…
GO:0022607	cellular component assembly	biological_process	45301	1721	985/613	49	14	35	24.11	2.5e-06	0.000529605	comp103826_c0_seq3,comp108117_c1_seq1,comp114584_c0_seq1,comp115062_c0_seq1,comp124733_c0_seq1,comp126208_c0_seq2,comp126585_c0_seq2,comp126613_c0_seq1,comp127271_c1_seq1,comp128377_c0_seq1,comp129729_c0_seq1,comp131802_c0_seq1,comp132193_c0_seq4,comp132579_c0_seq1,comp132787_c0_seq1,comp133164_c0_seq1,comp133940_c1_seq5,comp134565_c1_seq10,comp135162_c1_seq1,comp135444_c0_seq9,comp136696_c1_seq2…
GO:0048069	eye pigmentation	biological_process	45301	8	985/613	4	0	4	0.11	2.5e-06	0.000529605	comp133381_c0_seq1,comp140024_c1_seq2,comp143319_c0_seq3,comp145603_c0_seq1
GO:0019900	kinase binding	molecular_function	45301	374	985/613	18	2	16	4.88	2.7e-06	0.000543375	comp113001_c0_seq1,comp118646_c0_seq1,comp130086_c0_seq1,comp137844_c2_seq1,comp138442_c0_seq1,comp139173_c0_seq10,comp140288_c0_seq1,comp140682_c0_seq1,comp140682_c1_seq1,comp141136_c0_seq11,comp142669_c0_seq5,comp142701_c0_seq1,comp142701_c1_seq2,comp143553_c0_seq1,comp145576_c0_seq1,comp145576_c1_seq3,comp146645_c0_seq1,comp146645_c1_seq6
GO:0001706	endoderm formation	biological_process	45301	33	985/613	6	0	6	0.46	5.9e-06	0.0010675	comp137461_c3_seq1,comp139298_c0_seq1,comp139298_c1_seq1,comp140000_c2_seq2,comp144195_c0_seq1,comp144195_c1_seq3
GO:0001704	formation of primary germ layer	biological_process	45301	92	985/613	9	1	8	1.29	6e-06	0.0010675	comp129722_c1_seq2,comp134697_c0_seq4,comp137461_c3_seq1,comp137758_c0_seq1,comp139298_c0_seq1,comp139298_c1_seq1,comp140000_c2_seq2,comp144195_c0_seq1,comp144195_c1_seq3
GO:0030154	cell differentiation	biological_process	45301	2410	985/613	61	24	37	33.76	6.1e-06	0.0010675	comp108117_c1_seq1,comp115118_c0_seq1,comp122263_c0_seq1,comp127061_c0_seq1,comp127516_c0_seq2,comp128102_c0_seq1,comp128377_c0_seq1,comp129722_c1_seq2,comp130034_c0_seq1,comp130236_c1_seq1,comp131484_c0_seq1,comp132697_c0_seq2,comp133940_c1_seq5,comp134555_c0_seq1,comp134697_c0_seq4,comp135162_c1_seq1,comp136083_c0_seq1,comp136394_c0_seq2,comp137518_c0_seq3,comp137623_c0_seq2,comp138442_c0_seq1,…
GO:0007492	endoderm development	biological_process	45301	73	985/613	8	0	8	1.02	8.5e-06	0.00142552	comp131581_c1_seq1,comp132811_c1_seq3,comp137461_c3_seq1,comp139298_c0_seq1,comp139298_c1_seq1,comp140000_c2_seq2,comp144195_c0_seq1,comp144195_c1_seq3
GO:0003002	regionalization	biological_process	45301	422	985/613	19	7	12	5.91	1e-05	0.00161	comp128056_c0_seq1,comp128696_c0_seq2,comp130034_c0_seq1,comp131484_c0_seq1,comp132811_c1_seq3,comp133502_c0_seq1,comp133680_c0_seq1,comp134331_c0_seq1,comp134697_c0_seq4,comp138799_c0_seq3,comp139298_c0_seq1,comp139298_c1_seq1,comp142965_c0_seq1,comp143179_c1_seq1,comp143319_c0_seq3,comp144117_c0_seq13,comp144528_c0_seq2,comp144824_c0_seq3,comp148298_c1_seq2
GO:0007049	cell cycle	biological_process	45301	1441	985/613	41	6	35	20.19	1.7e-05	0.00263173	comp113339_c0_seq1,comp114891_c0_seq1,comp118646_c0_seq1,comp120767_c0_seq2,comp124557_c3_seq1,comp126585_c0_seq2,comp127271_c0_seq1,comp127271_c1_seq1,comp130034_c0_seq1,comp130086_c0_seq1,comp132787_c0_seq1,comp134178_c0_seq1,comp134874_c1_seq1,comp137175_c2_seq3,comp138050_c0_seq2,comp138187_c0_seq2,comp138442_c0_seq1,comp139488_c2_seq2,comp139795_c1_seq1,comp140048_c1_seq1,comp140288_c0_seq1,…
GO:0035282	segmentation	biological_process	45301	133	985/613	10	4	6	1.86	1.9e-05	0.00283241	comp128056_c0_seq1,comp128696_c0_seq2,comp133502_c0_seq1,comp134697_c0_seq4,comp138799_c0_seq3,comp139298_c0_seq1,comp139298_c1_seq1,comp143319_c0_seq3,comp144528_c0_seq2,comp144824_c0_seq3
GO:0016043	cellular component organization	biological_process	45301	4710	985/613	99	28	71	65.98	2.2e-05	0.0031625	comp103826_c0_seq3,comp108117_c1_seq1,comp113339_c0_seq1,comp114584_c0_seq1,comp115062_c0_seq1,comp118646_c0_seq1,comp120767_c0_seq2,comp122263_c0_seq1,comp124733_c0_seq1,comp126208_c0_seq2,comp126585_c0_seq2,comp126613_c0_seq1,comp127061_c0_seq1,comp127271_c0_seq1,comp127271_c1_seq1,comp128377_c0_seq1,comp128415_c0_seq1,comp129729_c0_seq1,comp130034_c0_seq1,comp131802_c0_seq1,comp132193_c0_seq4,…
GO:0051246	regulation of protein metabolic process	biological_process	45301	1262	985/613	37	12	25	17.68	2.4e-05	0.00333103	comp115118_c0_seq1,comp118646_c0_seq1,comp120767_c0_seq2,comp128377_c0_seq1,comp130034_c0_seq1,comp130086_c0_seq1,comp131517_c1_seq2,comp134102_c1_seq1,comp134472_c0_seq3,comp134775_c0_seq6,comp135162_c1_seq1,comp137299_c0_seq4,comp137518_c0_seq3,comp138442_c0_seq1,comp138642_c0_seq2,comp139488_c2_seq2,comp139543_c0_seq1,comp139795_c0_seq2,comp141136_c0_seq11,comp142534_c1_seq2,comp142669_c0_seq5…
GO:0060429	epithelium development	biological_process	45301	794	985/613	27	11	16	11.12	2.6e-05	0.00348833	comp122263_c0_seq1,comp127061_c0_seq1,comp132697_c0_seq2,comp132811_c1_seq3,comp133940_c1_seq5,comp134697_c0_seq4,comp134775_c0_seq6,comp137461_c3_seq1,comp138451_c0_seq1,comp138642_c0_seq2,comp138799_c0_seq3,comp139298_c0_seq1,comp139298_c1_seq1,comp140393_c1_seq1,comp142132_c0_seq1,comp143319_c0_seq3,comp143730_c0_seq5,comp144528_c0_seq2,comp144824_c0_seq3,comp145117_c1_seq1,comp145139_c2_seq1,…
GO:0007389	pattern specification process	biological_process	45301	582	985/613	22	8	14	8.15	3.1e-05	0.004025	comp128056_c0_seq1,comp128696_c0_seq2,comp130034_c0_seq1,comp131484_c0_seq1,comp132811_c1_seq3,comp133164_c0_seq1,comp133502_c0_seq1,comp133680_c0_seq1,comp133940_c1_seq5,comp134331_c0_seq1,comp134697_c0_seq4,comp138451_c0_seq1,comp138799_c0_seq3,comp139298_c0_seq1,comp139298_c1_seq1,comp142965_c0_seq1,comp143179_c1_seq1,comp143319_c0_seq3,comp144117_c0_seq13,comp144528_c0_seq2,comp144824_c0_seq3…
GO:0044085	cellular component biogenesis	biological_process	45301	1956	985/613	50	15	35	27.4	3.5e-05	0.00440234	comp103826_c0_seq3,comp108117_c1_seq1,comp114584_c0_seq1,comp115062_c0_seq1,comp121002_c0_seq1,comp124733_c0_seq1,comp126208_c0_seq2,comp126585_c0_seq2,comp126613_c0_seq1,comp127271_c1_seq1,comp128377_c0_seq1,comp129729_c0_seq1,comp131802_c0_seq1,comp132193_c0_seq4,comp132579_c0_seq1,comp132787_c0_seq1,comp133164_c0_seq1,comp133940_c1_seq5,comp134565_c1_seq10,comp135162_c1_seq1,comp135444_c0_seq9…
GO:0019901	protein kinase binding	molecular_function	45301	332	985/613	15	2	13	4.34	3.7e-05	0.00451288	comp113001_c0_seq1,comp118646_c0_seq1,comp130086_c0_seq1,comp137844_c2_seq1,comp140682_c0_seq1,comp140682_c1_seq1,comp141136_c0_seq11,comp142669_c0_seq5,comp142701_c0_seq1,comp142701_c1_seq2,comp143553_c0_seq1,comp145576_c0_seq1,comp145576_c1_seq3,comp146645_c0_seq1,comp146645_c1_seq6
GO:0051301	cell division	biological_process	45301	780	985/613	26	0	26	10.93	5.1e-05	0.0060375	comp113339_c0_seq1,comp118646_c0_seq1,comp120767_c0_seq2,comp124329_c0_seq1,comp126585_c0_seq2,comp127271_c0_seq1,comp127271_c1_seq1,comp130086_c0_seq1,comp132787_c0_seq1,comp134874_c1_seq1,comp138442_c0_seq1,comp139488_c2_seq2,comp139795_c1_seq1,comp140288_c0_seq1,comp140682_c1_seq1,comp141136_c0_seq11,comp142669_c0_seq5,comp142701_c0_seq1,comp142701_c1_seq2,comp143319_c0_seq3,comp144354_c1_seq4…
GO:0006461	protein complex assembly	biological_process	45301	982	985/613	30	6	24	13.76	6.8e-05	0.00750608	comp103826_c0_seq3,comp114584_c0_seq1,comp115062_c0_seq1,comp126208_c0_seq2,comp126585_c0_seq2,comp126613_c0_seq1,comp127271_c1_seq1,comp129729_c0_seq1,comp131802_c0_seq1,comp132193_c0_seq4,comp132787_c0_seq1,comp134565_c1_seq10,comp136696_c1_seq2,comp137442_c0_seq1,comp138558_c0_seq1,comp139795_c1_seq1,comp139920_c0_seq3,comp139920_c1_seq2,comp140094_c1_seq1,comp140094_c2_seq1,comp140343_c2_seq2…
GO:0019899	enzyme binding	molecular_function	45301	1002	985/613	29	6	23	13.09	6.8e-05	0.00750608	comp113001_c0_seq1,comp118646_c0_seq1,comp125269_c0_seq1,comp126585_c0_seq2,comp130086_c0_seq1,comp131517_c1_seq2,comp137844_c2_seq1,comp138442_c0_seq1,comp139173_c0_seq10,comp139508_c1_seq39,comp139793_c2_seq6,comp140288_c0_seq1,comp140682_c0_seq1,comp140682_c1_seq1,comp141136_c0_seq11,comp141798_c1_seq1,comp142282_c0_seq1,comp142669_c0_seq5,comp142701_c0_seq1,comp142701_c1_seq2,comp143553_c0_se…
GO:0070271	protein complex biogenesis	biological_process	45301	983	985/613	30	6	24	13.77	6.9e-05	0.00750608	comp103826_c0_seq3,comp114584_c0_seq1,comp115062_c0_seq1,comp126208_c0_seq2,comp126585_c0_seq2,comp126613_c0_seq1,comp127271_c1_seq1,comp129729_c0_seq1,comp131802_c0_seq1,comp132193_c0_seq4,comp132787_c0_seq1,comp134565_c1_seq10,comp136696_c1_seq2,comp137442_c0_seq1,comp138558_c0_seq1,comp139795_c1_seq1,comp139920_c0_seq3,comp139920_c1_seq2,comp140094_c1_seq1,comp140094_c2_seq1,comp140343_c2_seq2…
GO:0005882	intermediate filament	cellular_component	45301	134	985/613	10	8	2	2.18	7.2e-05	0.00754687	comp122091_c0_seq1,comp128403_c1_seq18,comp128924_c0_seq1,comp130546_c0_seq1,comp132452_c1_seq1,comp132452_c2_seq1,comp133583_c0_seq1,comp137678_c0_seq1,comp145139_c1_seq1,comp145139_c2_seq1
GO:0007498	mesoderm development	biological_process	45301	126	985/613	9	2	7	1.77	7.5e-05	0.00754687	comp128056_c0_seq1,comp129722_c1_seq2,comp132811_c1_seq3,comp134331_c0_seq1,comp134697_c0_seq4,comp137758_c0_seq1,comp138451_c0_seq1,comp139298_c0_seq1,comp139298_c1_seq1
GO:0071822	protein complex subunit organization	biological_process	45301	1233	985/613	35	9	26	17.27	7.5e-05	0.00754687	comp103826_c0_seq3,comp108117_c1_seq1,comp114584_c0_seq1,comp115062_c0_seq1,comp126208_c0_seq2,comp126585_c0_seq2,comp126613_c0_seq1,comp127271_c1_seq1,comp129729_c0_seq1,comp131802_c0_seq1,comp132193_c0_seq4,comp132452_c2_seq1,comp132787_c0_seq1,comp134565_c1_seq10,comp136696_c1_seq2,comp137442_c0_seq1,comp137461_c3_seq1,comp138558_c0_seq1,comp139795_c1_seq1,comp139920_c0_seq3,comp139920_c1_seq2…
GO:0060541	respiratory system development	biological_process	45301	157	985/613	10	5	5	2.2	8e-05	0.00785366	comp124860_c0_seq2,comp127061_c0_seq1,comp133940_c1_seq5,comp138685_c0_seq2,comp140393_c1_seq1,comp146498_c1_seq1,comp146645_c0_seq1,comp146645_c1_seq6,comp147173_c0_seq2,comp149449_c0_seq1
GO:0009069	serine family amino acid metabolic process	biological_process	45301	75	985/613	7	1	6	1.05	8.9e-05	0.008225	comp131517_c1_seq2,comp134181_c2_seq1,comp137303_c0_seq1,comp139589_c0_seq2,comp145671_c0_seq2,comp145671_c1_seq2,comp146497_c0_seq1
GO:0009953	dorsal/ventral pattern formation	biological_process	45301	159	985/613	10	2	8	2.23	8.9e-05	0.008225	comp130034_c0_seq1,comp132811_c1_seq3,comp133680_c0_seq1,comp134331_c0_seq1,comp139298_c0_seq1,comp139298_c1_seq1,comp142965_c0_seq1,comp143179_c1_seq1,comp144117_c0_seq13,comp148298_c1_seq2
GO:0051726	regulation of cell cycle	biological_process	45301	716	985/613	24	3	21	10.03	9.1e-05	0.008225	comp118646_c0_seq1,comp120767_c0_seq2,comp124557_c3_seq1,comp130034_c0_seq1,comp130086_c0_seq1,comp132787_c0_seq1,comp137175_c2_seq3,comp138050_c0_seq2,comp138442_c0_seq1,comp140288_c0_seq1,comp140393_c1_seq1,comp141136_c0_seq11,comp142669_c0_seq5,comp142701_c0_seq1,comp142701_c1_seq2,comp143319_c0_seq3,comp143553_c0_seq1,comp144499_c0_seq4,comp145576_c0_seq1,comp145576_c1_seq3,comp145593_c0_seq1…
GO:2001256	regulation of store-operated calcium entry	biological_process	45301	7	985/613	3	3	0	0.1	9.2e-05	0.008225	comp138097_c2_seq1,comp139250_c0_seq1,comp142567_c0_seq4
GO:0007423	sensory organ development	biological_process	45301	628	985/613	22	12	10	8.8	9.4e-05	0.008225	comp124860_c0_seq2,comp127061_c0_seq1,comp129613_c0_seq1,comp130034_c0_seq1,comp132697_c0_seq2,comp134697_c0_seq4,comp142378_c0_seq1,comp142669_c0_seq5,comp143117_c0_seq1,comp143319_c0_seq3,comp143730_c0_seq5,comp144931_c0_seq3,comp145117_c1_seq1,comp145139_c2_seq1,comp145608_c0_seq4,comp145965_c0_seq6,comp146241_c0_seq1,comp146498_c1_seq1,comp148376_c1_seq1,comp148855_c2_seq2,comp149184_c0_seq1,…
GO:0071840	cellular component organization or biogenesis	biological_process	45301	4954	985/613	100	29	71	69.4	9.7e-05	0.00830691	comp103826_c0_seq3,comp108117_c1_seq1,comp113339_c0_seq1,comp114584_c0_seq1,comp115062_c0_seq1,comp118646_c0_seq1,comp120767_c0_seq2,comp121002_c0_seq1,comp122263_c0_seq1,comp124733_c0_seq1,comp126208_c0_seq2,comp126585_c0_seq2,comp126613_c0_seq1,comp127061_c0_seq1,comp127271_c0_seq1,comp127271_c1_seq1,comp128377_c0_seq1,comp128415_c0_seq1,comp129729_c0_seq1,comp130034_c0_seq1,comp131802_c0_seq1,…
GO:0000079	regulation of cyclin-dependent protein serine/threonine kinase activity	biological_process	45301	103	985/613	8	0	8	1.44	0.0001	0.00838542	comp118646_c0_seq1,comp130086_c0_seq1,comp141136_c0_seq11,comp142669_c0_seq5,comp142701_c0_seq1,comp142701_c1_seq2,comp145576_c0_seq1,comp145576_c1_seq3
GO:0065009	regulation of molecular function	biological_process	45301	2681	985/613	61	19	42	37.56	0.00013	0.0106786	comp113339_c0_seq1,comp118607_c0_seq1,comp118646_c0_seq1,comp120767_c0_seq2,comp126208_c0_seq2,comp126585_c0_seq2,comp128144_c0_seq3,comp128611_c0_seq2,comp129273_c2_seq3,comp129298_c1_seq3,comp129613_c0_seq1,comp130086_c0_seq1,comp131448_c1_seq1,comp131517_c1_seq2,comp131802_c0_seq1,comp132787_c0_seq1,comp133940_c1_seq5,comp134027_c0_seq1,comp134697_c0_seq4,comp134874_c1_seq1,comp135162_c1_seq1,…
GO:0006022	aminoglycan metabolic process	biological_process	45301	172	985/613	10	7	3	2.41	0.00017	0.0134167	comp125699_c0_seq1,comp133280_c0_seq3,comp142378_c0_seq1,comp144936_c2_seq2,comp146067_c1_seq4,comp146110_c0_seq2,comp146110_c2_seq2,comp147047_c2_seq1,comp147682_c0_seq1,comp147682_c1_seq4
GO:0031769	glucagon receptor binding	molecular_function	45301	2	985/613	2	0	2	0.03	0.00017	0.0134167	comp104436_c0_seq1,comp109974_c0_seq2
GO:0048729	tissue morphogenesis	biological_process	45301	615	985/613	21	7	14	8.62	0.00019	0.0147067	comp129722_c1_seq2,comp132811_c1_seq3,comp134697_c0_seq4,comp134775_c0_seq6,comp137461_c3_seq1,comp137758_c0_seq1,comp138451_c0_seq1,comp138799_c0_seq3,comp139298_c0_seq1,comp139298_c1_seq1,comp140393_c1_seq1,comp142378_c0_seq1,comp143319_c0_seq3,comp143730_c0_seq5,comp144528_c0_seq2,comp144824_c0_seq3,comp145117_c1_seq1,comp146498_c1_seq1,comp146645_c0_seq1,comp146645_c1_seq6,comp149449_c0_seq1
GO:0065003	macromolecular complex assembly	biological_process	45301	1096	985/613	31	7	24	15.35	0.0002	0.0151887	comp103826_c0_seq3,comp114584_c0_seq1,comp115062_c0_seq1,comp124733_c0_seq1,comp126208_c0_seq2,comp126585_c0_seq2,comp126613_c0_seq1,comp127271_c1_seq1,comp129729_c0_seq1,comp131802_c0_seq1,comp132193_c0_seq4,comp132787_c0_seq1,comp134565_c1_seq10,comp136696_c1_seq2,comp137442_c0_seq1,comp138558_c0_seq1,comp139795_c1_seq1,comp139920_c0_seq3,comp139920_c1_seq2,comp140094_c1_seq1,comp140094_c2_seq1…
GO:0002115	store-operated calcium entry	biological_process	45301	9	985/613	3	3	0	0.13	0.00022	0.0163981	comp138097_c2_seq1,comp139250_c0_seq1,comp142567_c0_seq4
GO:0009070	serine family amino acid biosynthetic process	biological_process	45301	22	985/613	4	1	3	0.31	0.00023	0.0168318	comp131517_c1_seq2,comp145671_c0_seq2,comp145671_c1_seq2,comp146497_c0_seq1
GO:0043933	macromolecular complex subunit organization	biological_process	45301	1362	985/613	36	10	26	19.08	0.00024	0.01725	comp103826_c0_seq3,comp108117_c1_seq1,comp114584_c0_seq1,comp115062_c0_seq1,comp124733_c0_seq1,comp126208_c0_seq2,comp126585_c0_seq2,comp126613_c0_seq1,comp127271_c1_seq1,comp129729_c0_seq1,comp131802_c0_seq1,comp132193_c0_seq4,comp132452_c2_seq1,comp132787_c0_seq1,comp134565_c1_seq10,comp136696_c1_seq2,comp137442_c0_seq1,comp137461_c3_seq1,comp138558_c0_seq1,comp139795_c1_seq1,comp139920_c0_seq3…
GO:0007369	gastrulation	biological_process	45301	215	985/613	11	1	10	3.01	0.00025	0.0173491	comp129722_c1_seq2,comp132811_c1_seq3,comp134697_c0_seq4,comp137461_c3_seq1,comp137758_c0_seq1,comp139298_c0_seq1,comp139298_c1_seq1,comp140000_c2_seq2,comp143319_c0_seq3,comp144195_c0_seq1,comp144195_c1_seq3
GO:0043565	sequence-specific DNA binding	molecular_function	45301	1081	985/613	29	11	18	14.12	0.00025	0.0173491	comp124860_c0_seq2,comp127061_c0_seq1,comp127061_c1_seq1,comp128571_c1_seq1,comp129722_c1_seq2,comp131135_c2_seq5,comp131581_c1_seq1,comp132427_c0_seq2,comp132427_c1_seq1,comp133085_c0_seq1,comp133680_c0_seq1,comp133940_c1_seq5,comp134697_c0_seq4,comp136646_c1_seq9,comp137461_c3_seq1,comp139298_c0_seq1,comp139298_c1_seq1,comp139624_c0_seq1,comp140000_c2_seq2,comp142277_c0_seq17,comp143077_c2_seq2…
GO:0040007	growth	biological_process	45301	722	985/613	23	9	14	10.11	0.00026	0.0177373	comp124329_c0_seq1,comp128377_c0_seq1,comp128924_c0_seq1,comp129613_c0_seq1,comp130034_c0_seq1,comp131467_c0_seq1,comp132811_c1_seq3,comp133940_c1_seq5,comp134331_c0_seq1,comp134697_c0_seq4,comp134775_c0_seq6,comp139298_c0_seq1,comp139298_c1_seq1,comp142132_c0_seq1,comp142282_c0_seq1,comp142965_c0_seq1,comp143319_c0_seq3,comp143876_c0_seq3,comp144427_c1_seq2,comp144696_c0_seq12,comp146498_c1_seq1…
GO:0035020	regulation of Rac protein signal transduction	biological_process	45301	23	985/613	4	3	1	0.32	0.00027	0.0181125	comp135162_c1_seq1,comp141898_c2_seq9,comp146274_c0_seq1,comp146274_c1_seq1
GO:0016055	Wnt signaling pathway	biological_process	45301	375	985/613	15	6	9	5.25	0.00031	0.0204549	comp127061_c0_seq1,comp129722_c1_seq2,comp134775_c0_seq6,comp136083_c0_seq1,comp138799_c0_seq3,comp139793_c2_seq6,comp140959_c1_seq1,comp140959_c2_seq1,comp143553_c0_seq1,comp143771_c0_seq5,comp144677_c1_seq1,comp144740_c1_seq1,comp145965_c0_seq6,comp146067_c1_seq4,comp148298_c1_seq2
GO:0006996	organelle organization	biological_process	45301	2945	985/613	64	12	52	41.26	0.00032	0.0207742	comp103826_c0_seq3,comp108117_c1_seq1,comp113339_c0_seq1,comp114584_c0_seq1,comp115062_c0_seq1,comp118646_c0_seq1,comp120767_c0_seq2,comp124733_c0_seq1,comp126208_c0_seq2,comp126585_c0_seq2,comp127271_c0_seq1,comp127271_c1_seq1,comp129729_c0_seq1,comp131802_c0_seq1,comp132193_c0_seq4,comp132452_c2_seq1,comp132579_c0_seq1,comp132787_c0_seq1,comp133164_c0_seq1,comp133940_c1_seq5,comp134346_c1_seq1,…
GO:0009948	anterior/posterior axis specification	biological_process	45301	43	985/613	5	1	4	0.6	0.00033	0.0210833	comp132811_c1_seq3,comp133502_c0_seq1,comp133680_c0_seq1,comp144528_c0_seq2,comp144824_c0_seq3
GO:0004693	cyclin-dependent protein serine/threonine kinase activity	molecular_function	45301	132	985/613	8	0	8	1.72	0.00036	0.0222923	comp118646_c0_seq1,comp130086_c0_seq1,comp141136_c0_seq11,comp142669_c0_seq5,comp142701_c0_seq1,comp142701_c1_seq2,comp145576_c0_seq1,comp145576_c1_seq3
GO:0097472	cyclin-dependent protein kinase activity	molecular_function	45301	132	985/613	8	0	8	1.72	0.00036	0.0222923	comp118646_c0_seq1,comp130086_c0_seq1,comp141136_c0_seq11,comp142669_c0_seq5,comp142701_c0_seq1,comp142701_c1_seq2,comp145576_c0_seq1,comp145576_c1_seq3
GO:0030324	lung development	biological_process	45301	124	985/613	8	4	4	1.74	0.00037	0.0225644	comp133940_c1_seq5,comp138685_c0_seq2,comp140393_c1_seq1,comp146498_c1_seq1,comp146645_c0_seq1,comp146645_c1_seq6,comp147173_c0_seq2,comp149449_c0_seq1
GO:0030323	respiratory tube development	biological_process	45301	125	985/613	8	4	4	1.75	0.0004	0.0240299	comp133940_c1_seq5,comp138685_c0_seq2,comp140393_c1_seq1,comp146498_c1_seq1,comp146645_c0_seq1,comp146645_c1_seq6,comp147173_c0_seq2,comp149449_c0_seq1
GO:0048598	embryonic morphogenesis	biological_process	45301	701	985/613	22	7	15	9.82	0.00043	0.0250833	comp124860_c0_seq2,comp127061_c0_seq1,comp129722_c1_seq2,comp130034_c0_seq1,comp131484_c0_seq1,comp132697_c0_seq2,comp132811_c1_seq3,comp134697_c0_seq4,comp137461_c3_seq1,comp137758_c0_seq1,comp138451_c0_seq1,comp139298_c0_seq1,comp139298_c1_seq1,comp140000_c2_seq2,comp142378_c0_seq1,comp143319_c0_seq3,comp143730_c0_seq5,comp144195_c0_seq1,comp144195_c1_seq3,comp144931_c0_seq3,comp146498_c1_seq1,…
GO:0051128	regulation of cellular component organization	biological_process	45301	1094	985/613	30	10	20	15.33	0.00043	0.0250833	comp115062_c0_seq1,comp120767_c0_seq2,comp126585_c0_seq2,comp128377_c0_seq1,comp130034_c0_seq1,comp132787_c0_seq1,comp134280_c0_seq1,comp135162_c1_seq1,comp138442_c0_seq1,comp138558_c0_seq1,comp139508_c1_seq39,comp139727_c1_seq1,comp139795_c1_seq1,comp140288_c0_seq1,comp141898_c2_seq9,comp142679_c0_seq3,comp143319_c0_seq3,comp143553_c0_seq1,comp143771_c0_seq5,comp143876_c0_seq3,comp144427_c1_seq2…
GO:0007399	nervous system development	biological_process	45301	1574	985/613	39	16	23	22.05	0.00047	0.027025	comp124557_c3_seq1,comp124860_c0_seq2,comp127061_c0_seq1,comp128102_c0_seq1,comp128377_c0_seq1,comp129298_c1_seq3,comp129722_c1_seq2,comp130034_c0_seq1,comp131484_c0_seq1,comp131517_c1_seq2,comp132697_c0_seq2,comp132811_c1_seq3,comp133680_c0_seq1,comp133940_c1_seq5,comp134331_c0_seq1,comp134555_c0_seq1,comp135162_c1_seq1,comp136083_c0_seq1,comp137623_c0_seq2,comp138442_c0_seq1,comp138642_c0_seq2,…
GO:0048066	developmental pigmentation	biological_process	45301	71	985/613	6	1	5	0.99	0.00049	0.0277782	comp133381_c0_seq1,comp138642_c0_seq2,comp140024_c1_seq2,comp143319_c0_seq3,comp145603_c0_seq1,comp149184_c0_seq1
GO:0048286	lung alveolus development	biological_process	45301	27	985/613	4	2	2	0.38	0.00052	0.0290694	comp138685_c0_seq2,comp146645_c0_seq1,comp146645_c1_seq6,comp147173_c0_seq2
GO:0044445	cytosolic part	cellular_component	45301	236	985/613	12	7	5	3.85	0.00053	0.0292226	comp115118_c0_seq1,comp122792_c0_seq1,comp124733_c0_seq1,comp126284_c1_seq1,comp126284_c3_seq1,comp128377_c0_seq1,comp128419_c2_seq1,comp134555_c0_seq1,comp136464_c0_seq1,comp140523_c1_seq1,comp148094_c1_seq3,comp61758_c0_seq1
GO:0022403	cell cycle phase	biological_process	45301	667	985/613	21	1	20	9.34	0.00056	0.0304595	comp113339_c0_seq1,comp118646_c0_seq1,comp120767_c0_seq2,comp126585_c0_seq2,comp127271_c0_seq1,comp127271_c1_seq1,comp132787_c0_seq1,comp134874_c1_seq1,comp138442_c0_seq1,comp139488_c2_seq2,comp140288_c0_seq1,comp140393_c1_seq1,comp141136_c0_seq11,comp142679_c0_seq3,comp144354_c1_seq4,comp145164_c0_seq3,comp145576_c0_seq1,comp145576_c1_seq3,comp146498_c1_seq1,comp147248_c0_seq1,comp148128_c0_seq1
GO:0035025	positive regulation of Rho protein signal transduction	biological_process	45301	3	985/613	2	2	0	0.04	0.00058	0.0311267	comp146274_c0_seq1,comp146274_c1_seq1
GO:1901605	alpha-amino acid metabolic process	biological_process	45301	400	985/613	15	4	11	5.6	0.0006	0.0317763	comp128931_c0_seq2,comp130844_c0_seq1,comp130890_c0_seq1,comp131517_c1_seq2,comp134181_c2_seq1,comp135716_c0_seq1,comp137303_c0_seq1,comp139589_c0_seq2,comp145261_c1_seq1,comp145671_c0_seq2,comp145671_c1_seq2,comp145691_c0_seq1,comp146497_c0_seq1,comp146548_c0_seq10,comp148797_c0_seq3
GO:0032268	regulation of cellular protein metabolic process	biological_process	45301	1118	985/613	30	9	21	15.66	0.00061	0.0318864	comp115118_c0_seq1,comp118646_c0_seq1,comp120767_c0_seq2,comp130086_c0_seq1,comp131517_c1_seq2,comp134102_c1_seq1,comp135162_c1_seq1,comp137299_c0_seq4,comp138442_c0_seq1,comp138642_c0_seq2,comp139488_c2_seq2,comp139543_c0_seq1,comp139795_c0_seq2,comp141136_c0_seq11,comp142534_c1_seq2,comp142669_c0_seq5,comp142679_c0_seq3,comp142701_c0_seq1,comp142701_c1_seq2,comp143771_c0_seq5,comp144195_c0_seq1…
GO:0002675	positive regulation of acute inflammatory response	biological_process	45301	13	985/613	3	1	2	0.18	0.0007	0.0356646	comp134280_c0_seq1,comp137518_c0_seq3,comp142282_c0_seq1
GO:0030213	hyaluronan biosynthetic process	biological_process	45301	13	985/613	3	2	1	0.18	0.0007	0.0356646	comp146067_c1_seq4,comp146110_c0_seq2,comp146110_c2_seq2
GO:0065007	biological regulation	biological_process	45301	12976	985/613	217	79	138	181.78	0.00073	0.0367281	comp113001_c0_seq1,comp113339_c0_seq1,comp114891_c0_seq1,comp115062_c0_seq1,comp115118_c0_seq1,comp115125_c0_seq2,comp118607_c0_seq1,comp118646_c0_seq1,comp120767_c0_seq2,comp122263_c0_seq1,comp124271_c0_seq1,comp124329_c0_seq1,comp124557_c3_seq1,comp124860_c0_seq2,comp126208_c0_seq2,comp126585_c0_seq2,comp126613_c0_seq1,comp127061_c0_seq1,comp127061_c1_seq1,comp127300_c1_seq1,comp128102_c0_seq1,…
GO:0010605	negative regulation of macromolecule metabolic process	biological_process	45301	1134	985/613	30	14	16	15.89	0.00076	0.0373049	comp115118_c0_seq1,comp124860_c0_seq2,comp128377_c0_seq1,comp128611_c0_seq2,comp130034_c0_seq1,comp131385_c0_seq1,comp131484_c0_seq1,comp133502_c0_seq1,comp133940_c1_seq5,comp135156_c0_seq1,comp138442_c0_seq1,comp138642_c0_seq2,comp139488_c2_seq2,comp139795_c0_seq2,comp140393_c1_seq1,comp140575_c0_seq1,comp142534_c1_seq2,comp142679_c0_seq3,comp143319_c0_seq3,comp143484_c0_seq14,comp144195_c0_seq1…
GO:0065008	regulation of biological quality	biological_process	45301	2344	985/613	52	18	34	32.84	0.00076	0.0373049	comp113001_c0_seq1,comp115062_c0_seq1,comp115118_c0_seq1,comp122263_c0_seq1,comp126585_c0_seq2,comp126613_c0_seq1,comp127300_c1_seq1,comp129822_c0_seq1,comp130890_c0_seq1,comp131385_c0_seq1,comp131511_c1_seq1,comp131517_c1_seq2,comp132193_c0_seq4,comp132811_c1_seq3,comp134280_c0_seq1,comp134346_c1_seq1,comp134555_c0_seq1,comp134565_c1_seq10,comp134697_c0_seq4,comp135162_c1_seq1,comp136039_c2_seq2…
GO:0016601	Rac protein signal transduction	biological_process	45301	31	985/613	4	3	1	0.43	0.00089	0.0421441	comp135162_c1_seq1,comp141898_c2_seq9,comp146274_c0_seq1,comp146274_c1_seq1
GO:0046688	response to copper ion	biological_process	45301	14	985/613	3	3	0	0.2	0.00089	0.0421441	comp140138_c1_seq1,comp140138_c2_seq1,comp140138_c3_seq1
GO:0071900	regulation of protein serine/threonine kinase activity	biological_process	45301	373	985/613	14	2	12	5.23	0.00089	0.0421441	comp118646_c0_seq1,comp120767_c0_seq2,comp130086_c0_seq1,comp131517_c1_seq2,comp141136_c0_seq11,comp142534_c1_seq2,comp142669_c0_seq5,comp142701_c0_seq1,comp142701_c1_seq2,comp144195_c0_seq1,comp144195_c1_seq3,comp144499_c0_seq4,comp145576_c0_seq1,comp145576_c1_seq3
GO:0051248	negative regulation of protein metabolic process	biological_process	45301	332	985/613	13	6	7	4.65	0.00092	0.0430581	comp128377_c0_seq1,comp130034_c0_seq1,comp138442_c0_seq1,comp138642_c0_seq2,comp139795_c0_seq2,comp142534_c1_seq2,comp144195_c0_seq1,comp144195_c1_seq3,comp145479_c0_seq2,comp146067_c1_seq4,comp146645_c0_seq1,comp146645_c1_seq6,comp148298_c1_seq2
GO:0007067	mitosis	biological_process	45301	334	985/613	13	0	13	4.68	0.00097	0.043868	comp118646_c0_seq1,comp120767_c0_seq2,comp126585_c0_seq2,comp127271_c0_seq1,comp127271_c1_seq1,comp132787_c0_seq1,comp138442_c0_seq1,comp140288_c0_seq1,comp144354_c1_seq4,comp145164_c0_seq3,comp145576_c0_seq1,comp145576_c1_seq3,comp148128_c0_seq1
GO:0043228	non-membrane-bounded organelle	cellular_component	45301	4896	985/613	106	41	65	79.78	0.00097	0.043868	comp100565_c0_seq1,comp103826_c0_seq3,comp108117_c1_seq1,comp110319_c0_seq1,comp114584_c0_seq1,comp114891_c0_seq1,comp115010_c1_seq1,comp115062_c0_seq1,comp115106_c0_seq1,comp115118_c0_seq1,comp118807_c1_seq1,comp120994_c1_seq1,comp121002_c0_seq1,comp121080_c0_seq1,comp122091_c0_seq1,comp122792_c0_seq1,comp124401_c0_seq1,comp124557_c3_seq1,comp124733_c0_seq1,comp126039_c0_seq1,comp126208_c0_seq2,…
GO:0043232	intracellular non-membrane-bounded organelle	cellular_component	45301	4896	985/613	106	41	65	79.78	0.00097	0.043868	comp100565_c0_seq1,comp103826_c0_seq3,comp108117_c1_seq1,comp110319_c0_seq1,comp114584_c0_seq1,comp114891_c0_seq1,comp115010_c1_seq1,comp115062_c0_seq1,comp115106_c0_seq1,comp115118_c0_seq1,comp118807_c1_seq1,comp120994_c1_seq1,comp121002_c0_seq1,comp121080_c0_seq1,comp122091_c0_seq1,comp122792_c0_seq1,comp124401_c0_seq1,comp124557_c3_seq1,comp124733_c0_seq1,comp126039_c0_seq1,comp126208_c0_seq2,…
GO:0009071	serine family amino acid catabolic process	biological_process	45301	32	985/613	4	1	3	0.45	0.001	0.0446731	comp131517_c1_seq2,comp134181_c2_seq1,comp137303_c0_seq1,comp139589_c0_seq2
GO:0048872	homeostasis of number of cells	biological_process	45301	179	985/613	9	2	7	2.51	0.00101	0.0446731	comp115118_c0_seq1,comp134280_c0_seq1,comp138442_c0_seq1,comp138451_c0_seq1,comp139624_c0_seq1,comp142679_c0_seq3,comp144427_c1_seq2,comp145349_c0_seq1,comp145608_c0_seq4
GO:0035295	tube development	biological_process	45301	467	985/613	16	6	10	6.54	0.00104	0.0449393	comp132811_c1_seq3,comp133940_c1_seq5,comp134331_c0_seq1,comp134697_c0_seq4,comp138451_c0_seq1,comp138685_c0_seq2,comp140393_c1_seq1,comp142378_c0_seq1,comp143319_c0_seq3,comp143730_c0_seq5,comp145117_c1_seq1,comp146498_c1_seq1,comp146645_c0_seq1,comp146645_c1_seq6,comp147173_c0_seq2,comp149449_c0_seq1
GO:0022626	cytosolic ribosome	cellular_component	45301	71	985/613	6	6	0	1.16	0.00106	0.0449393	comp115118_c0_seq1,comp122792_c0_seq1,comp124733_c0_seq1,comp128377_c0_seq1,comp128419_c2_seq1,comp61758_c0_seq1
GO:0045111	intermediate filament cytoskeleton	cellular_component	45301	188	985/613	10	8	2	3.06	0.00109	0.0449393	comp122091_c0_seq1,comp128403_c1_seq18,comp128924_c0_seq1,comp130546_c0_seq1,comp132452_c1_seq1,comp132452_c2_seq1,comp133583_c0_seq1,comp137678_c0_seq1,comp145139_c1_seq1,comp145139_c2_seq1
GO:0007379	segment specification	biological_process	45301	15	985/613	3	3	0	0.21	0.0011	0.0449393	comp128056_c0_seq1,comp133502_c0_seq1,comp138799_c0_seq3
GO:0051225	spindle assembly	biological_process	45301	56	985/613	5	0	5	0.78	0.00112	0.0449393	comp126585_c0_seq2,comp127271_c1_seq1,comp132787_c0_seq1,comp146498_c1_seq1,comp148128_c0_seq1
GO:0072358	cardiovascular system development	biological_process	45301	955	985/613	26	14	12	13.38	0.00112	0.0449393	comp127516_c0_seq2,comp128102_c0_seq1,comp128611_c0_seq2,comp131581_c1_seq1,comp132697_c0_seq2,comp132811_c1_seq3,comp133940_c1_seq5,comp134331_c0_seq1,comp134697_c0_seq4,comp137758_c0_seq1,comp137844_c2_seq1,comp138451_c0_seq1,comp140682_c0_seq1,comp141898_c2_seq9,comp142378_c0_seq1,comp143319_c0_seq3,comp144677_c1_seq1,comp145117_c1_seq1,comp145965_c0_seq6,comp146274_c0_seq1,comp146274_c1_seq1,…
GO:0072359	circulatory system development	biological_process	45301	955	985/613	26	14	12	13.38	0.00112	0.0449393	comp127516_c0_seq2,comp128102_c0_seq1,comp128611_c0_seq2,comp131581_c1_seq1,comp132697_c0_seq2,comp132811_c1_seq3,comp133940_c1_seq5,comp134331_c0_seq1,comp134697_c0_seq4,comp137758_c0_seq1,comp137844_c2_seq1,comp138451_c0_seq1,comp140682_c0_seq1,comp141898_c2_seq9,comp142378_c0_seq1,comp143319_c0_seq3,comp144677_c1_seq1,comp145117_c1_seq1,comp145965_c0_seq6,comp146274_c0_seq1,comp146274_c1_seq1,…
GO:0016333	morphogenesis of follicular epithelium	biological_process	45301	4	985/613	2	0	2	0.06	0.00115	0.0449393	comp144528_c0_seq2,comp144824_c0_seq3
GO:0035283	central nervous system segmentation	biological_process	45301	4	985/613	2	0	2	0.06	0.00115	0.0449393	comp139298_c0_seq1,comp139298_c1_seq1
GO:0035284	brain segmentation	biological_process	45301	4	985/613	2	0	2	0.06	0.00115	0.0449393	comp139298_c0_seq1,comp139298_c1_seq1
GO:0045143	homologous chromosome segregation	biological_process	45301	4	985/613	2	0	2	0.06	0.00115	0.0449393	comp113339_c0_seq1,comp134874_c1_seq1
GO:0048148	behavioral response to cocaine	biological_process	45301	4	985/613	2	2	0	0.06	0.00115	0.0449393	comp139250_c0_seq1,comp142567_c0_seq4
GO:0000087	mitotic M phase	biological_process	45301	341	985/613	13	0	13	4.78	0.00117	0.0452813	comp118646_c0_seq1,comp120767_c0_seq2,comp126585_c0_seq2,comp127271_c0_seq1,comp127271_c1_seq1,comp132787_c0_seq1,comp138442_c0_seq1,comp140288_c0_seq1,comp144354_c1_seq4,comp145164_c0_seq3,comp145576_c0_seq1,comp145576_c1_seq3,comp148128_c0_seq1
GO:0000280	nuclear division	biological_process	45301	477	985/613	16	0	16	6.68	0.00129	0.04945	comp113339_c0_seq1,comp118646_c0_seq1,comp120767_c0_seq2,comp126585_c0_seq2,comp127271_c0_seq1,comp127271_c1_seq1,comp132787_c0_seq1,comp134874_c1_seq1,comp138442_c0_seq1,comp139488_c2_seq2,comp140288_c0_seq1,comp144354_c1_seq4,comp145164_c0_seq3,comp145576_c0_seq1,comp145576_c1_seq3,comp148128_c0_seq1
