# Supplementary material for: RNA-sequencing of the sturgeon Acipenser baeri provides insights into expression dynamics of morphogenic differentiation and developmental regulatory genes in early versus late developmental stages
Source: BMC Genomics. 2016 Aug 8;17:564. doi: 10.1186/s12864-016-2839-3 (PMC4977659; doi:10.1186/s12864-016-2839-3)
Supplement: Additional file 14: — Significantly enriched pathways obtained from the KEGG pathway enrichment analysis of DEGs between T1 and T2. (XLSX 11 kb) [file 12864_2016_2839_MOESM14_ESM.xlsx]

## Sheet: T1_vs_T2.genes.all_kegg_enrichm
KO_ID	Term	Type	All_annotated_num	All_num_this_term	All_DEGs_num	DEGs_this_term	UP	Down	Pvalue	FDR	DEGs_list
ko04110	Cell cycle	Cell growth and death	7868	200	985/150	12	0	12	0.00041779	0.0927495	comp140288_c0_seq1,comp137317_c1_seq1,comp145576_c0_seq1,comp141136_c0_seq11,comp142669_c0_seq5,comp113339_c0_seq1,comp134178_c0_seq1,comp142701_c1_seq2,comp134874_c0_seq2,comp138442_c0_seq1,comp145164_c0_seq3,comp136210_c0_seq2
ko05310	Asthma	Immune diseases	7868	3	985/150	2	0	2	0.00106965	0.118732	comp134280_c0_seq1,comp143616_c0_seq1
ko05140	Leishmaniasis	Infectious diseases Parasitic	7868	54	985/150	5	1	4	0.00351404	0.260039	comp142282_c0_seq1,comp145341_c0_seq1,comp146067_c1_seq4,comp143616_c0_seq1,comp148555_c1_seq1
ko04913	Ovarian steroidogenesis	Endocrine system	7868	41	985/150	4	1	3	0.0074329	0.412526	comp142282_c0_seq1,comp131117_c0_seq2,comp117666_c0_seq1,comp142132_c0_seq1
ko00260	Glycine, serine and threonine metabolism	Amino acid metabolism	7868	74	985/150	5	1	4	0.0132249	0.504835	comp139589_c0_seq2,comp145671_c1_seq2,comp134181_c2_seq1,comp142259_c0_seq3,comp131517_c1_seq2
ko00944	Flavone and flavonol biosynthesis	Biosynthesis of other secondary metabolites	7868	1	985/150	1	0	1	0.0190646	0.504835	comp143947_c0_seq2
ko00350	Tyrosine metabolism	Amino acid metabolism	7868	55	985/150	4	1	3	0.0204084	0.504835	comp134958_c0_seq2,comp135745_c0_seq1,comp142017_c0_seq1,comp143065_c0_seq14
ko05322	Systemic lupus erythematosus	Immune diseases	7868	56	985/150	4	0	4	0.0216616	0.504835	comp103826_c0_seq3,comp137442_c0_seq1,comp114584_c0_seq1,comp143616_c0_seq1
ko04664	Fc epsilon RI signaling pathway	Immune system	7868	57	985/150	4	0	4	0.0229609	0.504835	comp128696_c0_seq2,comp117666_c0_seq1,comp145341_c0_seq1,comp134280_c0_seq1
ko04668	TNF signaling pathway	Signal transduction	7868	124	985/150	6	3	3	0.0309091	0.504835	comp128696_c0_seq2,comp142282_c0_seq1,comp141219_c1_seq8,comp145341_c0_seq1,comp146067_c1_seq4,comp134816_c0_seq1
ko00520	Amino sugar and nucleotide sugar metabolism	Carbohydrate metabolism	7868	93	985/150	5	3	2	0.03209	0.504835	comp146432_c0_seq2,comp145691_c0_seq1,comp131511_c1_seq1,comp139971_c1_seq1,comp144936_c2_seq2
ko04914	Progesterone-mediated oocyte maturation	Endocrine system	7868	96	985/150	5	0	5	0.0360904	0.504835	comp145576_c0_seq1,comp141136_c0_seq11,comp142669_c0_seq5,comp145341_c0_seq1,comp142701_c1_seq2
ko00533	Glycosaminoglycan biosynthesis - keratan sulfate	Glycan biosynthesis and metabolism	7868	16	985/150	2	1	1	0.0363744	0.504835	comp142355_c0_seq1,comp141530_c1_seq1
ko00740	Riboflavin metabolism	Metabolism of cofactors and vitamins	7868	16	985/150	2	1	1	0.0363744	0.504835	comp115315_c0_seq1,comp133881_c0_seq1
ko00830	Retinol metabolism	Metabolism of cofactors and vitamins	7868	40	985/150	3	0	3	0.0401486	0.504835	comp136039_c2_seq2,comp127300_c1_seq1,comp142017_c0_seq1
ko00680	Methane metabolism	Energy metabolism	7868	70	985/150	4	0	4	0.0441773	0.504835	comp126284_c3_seq1,comp145671_c1_seq2,comp142017_c0_seq1,comp136464_c0_seq1
ko00950	Isoquinoline alkaloid biosynthesis	Biosynthesis of other secondary metabolites	7868	18	985/150	2	1	1	0.0452466	0.504835	comp135745_c0_seq1,comp143065_c0_seq14
ko04113	Meiosis - yeast	Cell growth and death	7868	103	985/150	5	0	5	0.0465783	0.504835	comp140288_c0_seq1,comp137317_c1_seq1,comp140682_c0_seq1,comp134178_c0_seq1,comp136210_c0_seq2
ko00860	Porphyrin and chlorophyll metabolism	Metabolism of cofactors and vitamins	7868	43	985/150	3	0	3	0.0481407	0.504835	comp143947_c0_seq2,comp143461_c1_seq1,comp145349_c0_seq1
ko00071	Fatty acid metabolism	Lipid metabolism	7868	72	985/150	4	0	4	0.0481652	0.504835	comp136150_c0_seq2,comp141891_c0_seq2,comp142017_c0_seq1,comp145796_c0_seq3
