# Supplementary material for: RNA-sequencing of the sturgeon Acipenser baeri provides insights into expression dynamics of morphogenic differentiation and developmental regulatory genes in early versus late developmental stages
Source: BMC Genomics. 2016 Aug 8;17:564. doi: 10.1186/s12864-016-2839-3 (PMC4977659; doi:10.1186/s12864-016-2839-3)
Supplement: Additional file 15: — GO enrichment analysis of DEGs screened between T1 and T22. (XLSX 147 kb) [file 12864_2016_2839_MOESM15_ESM.xlsx]

## Sheet: T1_vs_T22.genes.all_GO_enrichme
GO_ID	Term	Type	All_annotated_num	All_num_this_term	All_DEGs_num	DEGs_this_term	UP	Down	Expected	Pvalue	FDR	DEGs_list
GO:0005622	intracellular	cellular_component	45301	19552	4551/2152	1263	335	928	1067.46	1e-30	1.68e-27	comp100378_c0_seq2,comp100565_c0_seq1,comp104120_c0_seq1,comp105039_c0_seq1,comp106968_c0_seq1,comp106999_c0_seq1,comp108351_c0_seq1,comp108905_c0_seq1,comp109237_c0_seq1,comp110135_c0_seq1,comp111037_c0_seq1,comp111105_c0_seq1,comp112259_c0_seq1,comp112315_c0_seq1,comp112337_c1_seq1,comp112365_c0_seq1,comp113739_c0_seq1,comp113893_c0_seq1,comp114041_c1_seq1,comp114828_c0_seq1,comp115010_c1_seq1,…
GO:0043226	organelle	cellular_component	45301	14076	4551/2152	985	254	731	768.49	1e-30	1.68e-27	comp100565_c0_seq1,comp104120_c0_seq1,comp105039_c0_seq1,comp106968_c0_seq1,comp106999_c0_seq1,comp108351_c0_seq1,comp108905_c0_seq1,comp111037_c0_seq1,comp111105_c0_seq1,comp112259_c0_seq1,comp112315_c0_seq1,comp112337_c1_seq1,comp112365_c0_seq1,comp113739_c0_seq1,comp113893_c0_seq1,comp114041_c1_seq1,comp114828_c0_seq1,comp115010_c1_seq1,comp115053_c0_seq1,comp115058_c0_seq1,comp115062_c0_seq1,…
GO:0043229	intracellular organelle	cellular_component	45301	14059	4551/2152	984	254	730	767.56	1e-30	1.68e-27	comp100565_c0_seq1,comp104120_c0_seq1,comp105039_c0_seq1,comp106968_c0_seq1,comp106999_c0_seq1,comp108351_c0_seq1,comp108905_c0_seq1,comp111037_c0_seq1,comp111105_c0_seq1,comp112259_c0_seq1,comp112315_c0_seq1,comp112337_c1_seq1,comp112365_c0_seq1,comp113739_c0_seq1,comp113893_c0_seq1,comp114041_c1_seq1,comp114828_c0_seq1,comp115010_c1_seq1,comp115053_c0_seq1,comp115058_c0_seq1,comp115062_c0_seq1,…
GO:0044424	intracellular part	cellular_component	45301	16890	4551/2152	1162	312	850	922.12	1e-30	1.68e-27	comp100378_c0_seq2,comp100565_c0_seq1,comp104120_c0_seq1,comp105039_c0_seq1,comp106968_c0_seq1,comp106999_c0_seq1,comp108351_c0_seq1,comp108905_c0_seq1,comp110135_c0_seq1,comp111037_c0_seq1,comp111105_c0_seq1,comp112259_c0_seq1,comp112315_c0_seq1,comp112337_c1_seq1,comp112365_c0_seq1,comp113739_c0_seq1,comp113893_c0_seq1,comp114041_c1_seq1,comp114828_c0_seq1,comp115010_c1_seq1,comp115053_c0_seq1,…
GO:0043231	intracellular membrane-bounded organelle	cellular_component	45301	11345	4551/2152	810	153	657	619.39	1.5e-24	2.01e-21	comp104120_c0_seq1,comp106968_c0_seq1,comp106999_c0_seq1,comp108351_c0_seq1,comp111037_c0_seq1,comp111105_c0_seq1,comp113739_c0_seq1,comp113893_c0_seq1,comp114041_c1_seq1,comp114828_c0_seq1,comp115058_c0_seq1,comp115118_c0_seq1,comp115315_c0_seq1,comp117082_c1_seq1,comp117387_c1_seq1,comp117387_c2_seq1,comp117897_c0_seq1,comp118019_c0_seq1,comp118715_c0_seq1,comp118728_c1_seq1,comp118730_c0_seq1,…
GO:0005634	nucleus	cellular_component	45301	7409	4551/2152	580	73	507	404.5	2.4e-24	2.59e-21	comp104120_c0_seq1,comp106968_c0_seq1,comp111037_c0_seq1,comp113739_c0_seq1,comp114041_c1_seq1,comp115118_c0_seq1,comp115315_c0_seq1,comp117082_c1_seq1,comp117897_c0_seq1,comp118019_c0_seq1,comp118715_c0_seq1,comp118728_c1_seq1,comp118730_c0_seq1,comp118749_c1_seq1,comp118767_c0_seq1,comp118860_c0_seq1,comp120897_c2_seq3,comp121112_c0_seq1,comp121958_c0_seq21,comp122139_c1_seq1,comp122140_c0_seq2…
GO:0043227	membrane-bounded organelle	cellular_component	45301	11365	4551/2152	810	153	657	620.48	2.7e-24	2.59e-21	comp104120_c0_seq1,comp106968_c0_seq1,comp106999_c0_seq1,comp108351_c0_seq1,comp111037_c0_seq1,comp111105_c0_seq1,comp113739_c0_seq1,comp113893_c0_seq1,comp114041_c1_seq1,comp114828_c0_seq1,comp115058_c0_seq1,comp115118_c0_seq1,comp115315_c0_seq1,comp117082_c1_seq1,comp117387_c1_seq1,comp117387_c2_seq1,comp117897_c0_seq1,comp118019_c0_seq1,comp118715_c0_seq1,comp118728_c1_seq1,comp118730_c0_seq1,…
GO:0005623	cell	cellular_component	45301	21333	4551/2152	1305	351	954	1164.69	2.2e-21	1.64e-18	comp100378_c0_seq2,comp100565_c0_seq1,comp104120_c0_seq1,comp105039_c0_seq1,comp106968_c0_seq1,comp106999_c0_seq1,comp108351_c0_seq1,comp108905_c0_seq1,comp109237_c0_seq1,comp110135_c0_seq1,comp111037_c0_seq1,comp111105_c0_seq1,comp112259_c0_seq1,comp112315_c0_seq1,comp112337_c1_seq1,comp112365_c0_seq1,comp113739_c0_seq1,comp113893_c0_seq1,comp114041_c1_seq1,comp114828_c0_seq1,comp115010_c1_seq1,…
GO:0044464	cell part	cellular_component	45301	21333	4551/2152	1305	351	954	1164.69	2.2e-21	1.64e-18	comp100378_c0_seq2,comp100565_c0_seq1,comp104120_c0_seq1,comp105039_c0_seq1,comp106968_c0_seq1,comp106999_c0_seq1,comp108351_c0_seq1,comp108905_c0_seq1,comp109237_c0_seq1,comp110135_c0_seq1,comp111037_c0_seq1,comp111105_c0_seq1,comp112259_c0_seq1,comp112315_c0_seq1,comp112337_c1_seq1,comp112365_c0_seq1,comp113739_c0_seq1,comp113893_c0_seq1,comp114041_c1_seq1,comp114828_c0_seq1,comp115010_c1_seq1,…
GO:0006396	RNA processing	biological_process	45301	916	4551/2152	111	3	108	43.09	7.4e-20	4.96e-17	comp106999_c0_seq1,comp114041_c1_seq1,comp117082_c1_seq1,comp117897_c0_seq1,comp118767_c0_seq1,comp121487_c1_seq1,comp124480_c0_seq1,comp124652_c1_seq1,comp126304_c0_seq1,comp127067_c0_seq6,comp127147_c0_seq2,comp128859_c0_seq1,comp129704_c0_seq1,comp130260_c1_seq5,comp130781_c0_seq1,comp130794_c0_seq1,comp130919_c2_seq2,comp131329_c1_seq2,comp131756_c0_seq1,comp131805_c1_seq5,comp132234_c0_seq1,…
GO:0031981	nuclear lumen	cellular_component	45301	1854	4551/2152	194	14	180	101.22	5.3e-19	3.23e-16	comp106968_c0_seq1,comp114041_c1_seq1,comp115118_c0_seq1,comp117082_c1_seq1,comp118019_c0_seq1,comp118860_c0_seq1,comp121112_c0_seq1,comp122139_c1_seq1,comp122654_c0_seq1,comp124401_c0_seq1,comp124601_c0_seq1,comp124652_c1_seq1,comp125077_c0_seq3,comp125199_c1_seq1,comp126063_c0_seq1,comp126409_c0_seq1,comp126963_c0_seq1,comp127147_c0_seq2,comp127276_c0_seq1,comp128415_c1_seq1,comp128419_c2_seq1,…
GO:0044428	nuclear part	cellular_component	45301	2561	4551/2152	243	16	227	139.82	2.8e-18	1.56e-15	comp106968_c0_seq1,comp114041_c1_seq1,comp115118_c0_seq1,comp117082_c1_seq1,comp118019_c0_seq1,comp118728_c1_seq1,comp118860_c0_seq1,comp121112_c0_seq1,comp122139_c1_seq1,comp122654_c0_seq1,comp123346_c0_seq1,comp124401_c0_seq1,comp124480_c0_seq1,comp124601_c0_seq1,comp124652_c1_seq1,comp125077_c0_seq3,comp125199_c1_seq1,comp126063_c0_seq1,comp126409_c0_seq1,comp126963_c0_seq1,comp127147_c0_seq2,…
GO:0016070	RNA metabolic process	biological_process	45301	5420	4551/2152	384	47	337	254.96	1.4e-17	7.22e-15	comp106968_c0_seq1,comp106999_c0_seq1,comp114041_c1_seq1,comp115118_c0_seq1,comp116772_c0_seq1,comp117082_c1_seq1,comp117897_c0_seq1,comp118019_c0_seq1,comp118767_c0_seq1,comp121112_c0_seq1,comp121487_c1_seq1,comp121724_c0_seq2,comp121958_c0_seq21,comp122139_c1_seq1,comp123351_c0_seq4,comp124135_c0_seq4,comp124223_c0_seq1,comp124295_c1_seq2,comp124480_c0_seq1,comp124568_c3_seq2,comp124601_c0_seq1…
GO:0070013	intracellular organelle lumen	cellular_component	45301	2079	4551/2152	206	22	184	113.5	1.7e-17	8.14e-15	comp106968_c0_seq1,comp114041_c1_seq1,comp115118_c0_seq1,comp117082_c1_seq1,comp118019_c0_seq1,comp118860_c0_seq1,comp120807_c0_seq1,comp121112_c0_seq1,comp122139_c1_seq1,comp122654_c0_seq1,comp124401_c0_seq1,comp124601_c0_seq1,comp124652_c1_seq1,comp125077_c0_seq3,comp125199_c1_seq1,comp126063_c0_seq1,comp126409_c0_seq1,comp126963_c0_seq1,comp127147_c0_seq2,comp127276_c0_seq1,comp128415_c1_seq1,…
GO:0043233	organelle lumen	cellular_component	45301	2082	4551/2152	206	22	184	113.67	2e-17	8.94e-15	comp106968_c0_seq1,comp114041_c1_seq1,comp115118_c0_seq1,comp117082_c1_seq1,comp118019_c0_seq1,comp118860_c0_seq1,comp120807_c0_seq1,comp121112_c0_seq1,comp122139_c1_seq1,comp122654_c0_seq1,comp124401_c0_seq1,comp124601_c0_seq1,comp124652_c1_seq1,comp125077_c0_seq3,comp125199_c1_seq1,comp126063_c0_seq1,comp126409_c0_seq1,comp126963_c0_seq1,comp127147_c0_seq2,comp127276_c0_seq1,comp128415_c1_seq1,…
GO:0032502	developmental process	biological_process	45301	4725	4551/2152	344	81	263	222.27	2.3e-17	9.64e-15	comp106968_c0_seq1,comp112365_c0_seq1,comp113739_c0_seq1,comp114041_c1_seq1,comp115114_c0_seq1,comp115118_c0_seq1,comp116902_c0_seq1,comp117007_c0_seq1,comp117308_c0_seq3,comp118019_c0_seq1,comp118730_c0_seq1,comp121112_c0_seq1,comp122563_c1_seq1,comp122634_c0_seq1,comp124101_c0_seq2,comp124557_c3_seq1,comp125199_c1_seq1,comp125417_c0_seq1,comp125454_c0_seq2,comp126063_c0_seq1,comp126127_c0_seq5,…
GO:0031974	membrane-enclosed lumen	cellular_component	45301	2117	4551/2152	208	23	185	115.58	2.9e-17	1.14e-14	comp106968_c0_seq1,comp114041_c1_seq1,comp115118_c0_seq1,comp117082_c1_seq1,comp118019_c0_seq1,comp118860_c0_seq1,comp120807_c0_seq1,comp121112_c0_seq1,comp122139_c1_seq1,comp122654_c0_seq1,comp124401_c0_seq1,comp124601_c0_seq1,comp124652_c1_seq1,comp125077_c0_seq3,comp125199_c1_seq1,comp126063_c0_seq1,comp126409_c0_seq1,comp126963_c0_seq1,comp127147_c0_seq2,comp127276_c0_seq1,comp128415_c1_seq1,…
GO:0044767	single-organism developmental process	biological_process	45301	4695	4551/2152	340	81	259	220.86	8.4e-17	3.13e-14	comp106968_c0_seq1,comp112365_c0_seq1,comp113739_c0_seq1,comp114041_c1_seq1,comp115114_c0_seq1,comp115118_c0_seq1,comp116902_c0_seq1,comp117007_c0_seq1,comp117308_c0_seq3,comp118019_c0_seq1,comp118730_c0_seq1,comp121112_c0_seq1,comp122563_c1_seq1,comp122634_c0_seq1,comp124101_c0_seq2,comp124557_c3_seq1,comp125199_c1_seq1,comp125417_c0_seq1,comp125454_c0_seq2,comp126063_c0_seq1,comp126127_c0_seq5,…
GO:0048856	anatomical structure development	biological_process	45301	4165	4551/2152	309	72	237	195.93	1.3e-16	4.59e-14	comp106968_c0_seq1,comp112365_c0_seq1,comp113739_c0_seq1,comp114041_c1_seq1,comp115114_c0_seq1,comp115118_c0_seq1,comp116902_c0_seq1,comp117007_c0_seq1,comp118019_c0_seq1,comp118730_c0_seq1,comp121112_c0_seq1,comp122563_c1_seq1,comp122634_c0_seq1,comp124101_c0_seq2,comp124557_c3_seq1,comp125199_c1_seq1,comp125417_c0_seq1,comp125454_c0_seq2,comp126063_c0_seq1,comp126127_c0_seq5,comp126409_c0_seq1,…
GO:0005654	nucleoplasm	cellular_component	45301	1083	4551/2152	125	7	118	59.13	1.4e-15	4.47e-13	comp106968_c0_seq1,comp114041_c1_seq1,comp118019_c0_seq1,comp121112_c0_seq1,comp122139_c1_seq1,comp124601_c0_seq1,comp124652_c1_seq1,comp125077_c0_seq3,comp125199_c1_seq1,comp126063_c0_seq1,comp126409_c0_seq1,comp126963_c0_seq1,comp128419_c2_seq1,comp128571_c0_seq1,comp130177_c0_seq1,comp130204_c1_seq1,comp130260_c1_seq5,comp130335_c0_seq1,comp130919_c2_seq2,comp131345_c2_seq2,comp131943_c0_seq1,…
GO:0010467	gene expression	biological_process	45301	9095	4551/2152	571	154	417	427.84	1.4e-15	4.47e-13	comp100565_c0_seq1,comp106968_c0_seq1,comp106999_c0_seq1,comp108905_c0_seq1,comp110135_c0_seq1,comp111717_c0_seq1,comp112259_c0_seq1,comp112315_c0_seq1,comp112337_c1_seq1,comp112365_c0_seq1,comp114041_c1_seq1,comp115010_c1_seq1,comp115053_c0_seq1,comp115058_c0_seq1,comp115106_c0_seq1,comp115113_c1_seq1,comp115114_c0_seq1,comp115118_c0_seq1,comp116772_c0_seq1,comp117007_c0_seq1,comp117011_c0_seq1,…
GO:0071840	cellular component organization or biogenesis	biological_process	45301	4954	4551/2152	349	58	291	233.04	1.7e-15	5.18e-13	comp104120_c0_seq1,comp105039_c0_seq1,comp106968_c0_seq1,comp106999_c0_seq1,comp112315_c0_seq1,comp114041_c1_seq1,comp115062_c0_seq1,comp118026_c0_seq1,comp118728_c1_seq1,comp120897_c1_seq1,comp120897_c2_seq3,comp121002_c0_seq1,comp121040_c0_seq1,comp121942_c0_seq1,comp122505_c0_seq1,comp122941_c0_seq1,comp123346_c0_seq1,comp124601_c0_seq1,comp124719_c0_seq2,comp124898_c0_seq1,comp125199_c1_seq1,…
GO:0005737	cytoplasm	cellular_component	45301	10132	4551/2152	698	244	454	553.16	2.3e-15	6.71e-13	comp100378_c0_seq2,comp100565_c0_seq1,comp105039_c0_seq1,comp106968_c0_seq1,comp106999_c0_seq1,comp108351_c0_seq1,comp108905_c0_seq1,comp110135_c0_seq1,comp111105_c0_seq1,comp112259_c0_seq1,comp112315_c0_seq1,comp112337_c1_seq1,comp112365_c0_seq1,comp113893_c0_seq1,comp114828_c0_seq1,comp115010_c1_seq1,comp115053_c0_seq1,comp115058_c0_seq1,comp115062_c0_seq1,comp115106_c0_seq1,comp115113_c1_seq1,…
GO:0044422	organelle part	cellular_component	45301	6781	4551/2152	499	110	389	370.21	9.3e-15	2.6e-12	comp105039_c0_seq1,comp106968_c0_seq1,comp108351_c0_seq1,comp111105_c0_seq1,comp112259_c0_seq1,comp112315_c0_seq1,comp112337_c1_seq1,comp113739_c0_seq1,comp114041_c1_seq1,comp115058_c0_seq1,comp115113_c1_seq1,comp115118_c0_seq1,comp117016_c2_seq1,comp117082_c1_seq1,comp117387_c1_seq1,comp117387_c2_seq1,comp118019_c0_seq1,comp118026_c0_seq1,comp118728_c1_seq1,comp118856_c1_seq1,comp118860_c0_seq1,…
GO:0044446	intracellular organelle part	cellular_component	45301	6652	4551/2152	490	108	382	363.17	1.6e-14	4.29e-12	comp105039_c0_seq1,comp106968_c0_seq1,comp108351_c0_seq1,comp111105_c0_seq1,comp112259_c0_seq1,comp112315_c0_seq1,comp112337_c1_seq1,comp113739_c0_seq1,comp114041_c1_seq1,comp115058_c0_seq1,comp115113_c1_seq1,comp115118_c0_seq1,comp117016_c2_seq1,comp117082_c1_seq1,comp117387_c1_seq1,comp117387_c2_seq1,comp118019_c0_seq1,comp118026_c0_seq1,comp118728_c1_seq1,comp118856_c1_seq1,comp118860_c0_seq1,…
GO:0030529	ribonucleoprotein complex	cellular_component	45301	1502	4551/2152	154	77	77	82	2e-14	5.16e-12	comp100565_c0_seq1,comp108905_c0_seq1,comp112259_c0_seq1,comp112315_c0_seq1,comp112337_c1_seq1,comp112365_c0_seq1,comp115010_c1_seq1,comp115053_c0_seq1,comp115058_c0_seq1,comp115106_c0_seq1,comp115113_c1_seq1,comp115114_c0_seq1,comp115118_c0_seq1,comp115201_c0_seq3,comp117007_c0_seq1,comp117011_c0_seq1,comp117016_c2_seq1,comp117082_c1_seq1,comp117137_c0_seq1,comp117897_c0_seq1,comp118728_c1_seq1,…
GO:0007275	multicellular organismal development	biological_process	45301	4193	4551/2152	298	71	227	197.24	1.2e-13	2.98e-11	comp106968_c0_seq1,comp112365_c0_seq1,comp114041_c1_seq1,comp115114_c0_seq1,comp115118_c0_seq1,comp116902_c0_seq1,comp117007_c0_seq1,comp117308_c0_seq3,comp118019_c0_seq1,comp118730_c0_seq1,comp121112_c0_seq1,comp122563_c1_seq1,comp122634_c0_seq1,comp124101_c0_seq2,comp124557_c3_seq1,comp125199_c1_seq1,comp125417_c0_seq1,comp125454_c0_seq2,comp126063_c0_seq1,comp126127_c0_seq5,comp126409_c0_seq1,…
GO:0060255	regulation of macromolecule metabolic process	biological_process	45301	5152	4551/2152	350	58	292	242.36	2.4e-13	5.75e-11	comp104120_c0_seq1,comp106968_c0_seq1,comp106999_c0_seq1,comp114041_c1_seq1,comp115118_c0_seq1,comp117082_c1_seq1,comp118019_c0_seq1,comp118715_c0_seq1,comp121112_c0_seq1,comp121724_c0_seq2,comp121958_c0_seq21,comp122139_c1_seq1,comp122505_c0_seq1,comp123351_c0_seq4,comp123417_c2_seq1,comp124135_c0_seq4,comp124295_c1_seq2,comp124568_c3_seq2,comp124601_c0_seq1,comp125199_c1_seq1,comp125711_c1_seq3…
GO:0005198	structural molecule activity	molecular_function	45301	1433	4551/2152	124	93	31	63.94	1.6e-12	3.7e-10	comp100565_c0_seq1,comp106968_c0_seq1,comp108905_c0_seq1,comp112259_c0_seq1,comp112315_c0_seq1,comp112337_c1_seq1,comp112365_c0_seq1,comp115010_c1_seq1,comp115053_c0_seq1,comp115058_c0_seq1,comp115106_c0_seq1,comp115113_c1_seq1,comp115114_c0_seq1,comp115118_c0_seq1,comp117007_c0_seq1,comp117011_c0_seq1,comp117016_c2_seq1,comp117082_c1_seq1,comp117137_c0_seq1,comp118026_c0_seq1,comp118807_c1_seq1,…
GO:0044085	cellular component biogenesis	biological_process	45301	1956	4551/2152	161	26	135	92.01	2.9e-12	6.48e-10	comp106968_c0_seq1,comp106999_c0_seq1,comp112315_c0_seq1,comp115062_c0_seq1,comp118026_c0_seq1,comp120897_c1_seq1,comp120897_c2_seq3,comp121002_c0_seq1,comp122941_c0_seq1,comp125199_c1_seq1,comp126073_c0_seq1,comp126629_c0_seq1,comp127147_c0_seq2,comp127271_c1_seq1,comp127283_c1_seq1,comp127382_c0_seq2,comp127408_c0_seq3,comp127618_c0_seq1,comp128024_c0_seq1,comp128377_c0_seq1,comp128810_c3_seq1,…
GO:0080090	regulation of primary metabolic process	biological_process	45301	5466	4551/2152	361	61	300	257.13	3.9e-12	8.44e-10	comp104120_c0_seq1,comp106968_c0_seq1,comp106999_c0_seq1,comp114041_c1_seq1,comp115118_c0_seq1,comp117082_c1_seq1,comp118019_c0_seq1,comp118715_c0_seq1,comp121112_c0_seq1,comp121724_c0_seq2,comp121958_c0_seq21,comp122139_c1_seq1,comp123346_c0_seq1,comp123351_c0_seq4,comp123391_c0_seq2,comp123417_c2_seq1,comp124135_c0_seq4,comp124295_c1_seq2,comp124568_c3_seq2,comp124601_c0_seq1,comp125199_c1_seq1…
GO:0022613	ribonucleoprotein complex biogenesis	biological_process	45301	319	4551/2152	47	3	44	15.01	4.3e-12	9.01e-10	comp106999_c0_seq1,comp112315_c0_seq1,comp121002_c0_seq1,comp127147_c0_seq2,comp127283_c1_seq1,comp129704_c0_seq1,comp130794_c0_seq1,comp130919_c2_seq2,comp131756_c0_seq1,comp132562_c1_seq1,comp132692_c0_seq1,comp132783_c0_seq2,comp133635_c3_seq2,comp133901_c0_seq1,comp134645_c0_seq1,comp135025_c0_seq1,comp135044_c0_seq3,comp135066_c6_seq7,comp135607_c0_seq2,comp136564_c0_seq1,comp137579_c0_seq2,…
GO:0006397	mRNA processing	biological_process	45301	392	4551/2152	53	0	53	18.44	5.8e-12	1.18e-09	comp114041_c1_seq1,comp118767_c0_seq1,comp124480_c0_seq1,comp126304_c0_seq1,comp127067_c0_seq6,comp128859_c0_seq1,comp130260_c1_seq5,comp130781_c0_seq1,comp132562_c1_seq1,comp133252_c0_seq1,comp133842_c1_seq2,comp134699_c0_seq1,comp136262_c0_seq1,comp136532_c3_seq2,comp136826_c1_seq1,comp137347_c1_seq1,comp138001_c0_seq1,comp139205_c2_seq1,comp139780_c0_seq5,comp139925_c0_seq2,comp140745_c1_seq1,…
GO:0016071	mRNA metabolic process	biological_process	45301	466	4551/2152	59	0	59	21.92	6e-12	1.18e-09	comp114041_c1_seq1,comp118767_c0_seq1,comp124480_c0_seq1,comp126304_c0_seq1,comp127067_c0_seq6,comp128039_c0_seq1,comp128859_c0_seq1,comp130260_c1_seq5,comp130781_c0_seq1,comp132562_c1_seq1,comp133252_c0_seq1,comp133842_c1_seq2,comp134699_c0_seq1,comp136262_c0_seq1,comp136532_c3_seq2,comp136826_c1_seq1,comp137347_c1_seq1,comp138001_c0_seq1,comp139205_c2_seq1,comp139780_c0_seq5,comp139925_c0_seq2,…
GO:0032991	macromolecular complex	cellular_component	45301	7071	4551/2152	500	155	345	386.05	9.4e-12	1.8e-09	comp100378_c0_seq2,comp100565_c0_seq1,comp105039_c0_seq1,comp106968_c0_seq1,comp108905_c0_seq1,comp112259_c0_seq1,comp112315_c0_seq1,comp112337_c1_seq1,comp112365_c0_seq1,comp114041_c1_seq1,comp115010_c1_seq1,comp115053_c0_seq1,comp115058_c0_seq1,comp115106_c0_seq1,comp115113_c1_seq1,comp115114_c0_seq1,comp115118_c0_seq1,comp115201_c0_seq3,comp117007_c0_seq1,comp117011_c0_seq1,comp117016_c2_seq1,…
GO:0010468	regulation of gene expression	biological_process	45301	4346	4551/2152	296	49	247	204.44	2.1e-11	3.91e-09	comp106968_c0_seq1,comp106999_c0_seq1,comp114041_c1_seq1,comp115118_c0_seq1,comp117082_c1_seq1,comp118019_c0_seq1,comp121112_c0_seq1,comp121724_c0_seq2,comp121958_c0_seq21,comp122139_c1_seq1,comp122505_c0_seq1,comp123351_c0_seq4,comp124135_c0_seq4,comp124295_c1_seq2,comp124568_c3_seq2,comp124601_c0_seq1,comp125199_c1_seq1,comp125711_c1_seq3,comp126063_c0_seq1,comp126409_c0_seq1,comp126963_c0_seq1…
GO:0016043	cellular component organization	biological_process	45301	4710	4551/2152	314	54	260	221.56	5.3e-11	9.61e-09	comp104120_c0_seq1,comp105039_c0_seq1,comp106968_c0_seq1,comp112315_c0_seq1,comp114041_c1_seq1,comp115062_c0_seq1,comp118026_c0_seq1,comp118728_c1_seq1,comp120897_c1_seq1,comp120897_c2_seq3,comp121942_c0_seq1,comp122505_c0_seq1,comp122941_c0_seq1,comp123346_c0_seq1,comp124601_c0_seq1,comp124719_c0_seq2,comp124898_c0_seq1,comp125199_c1_seq1,comp126073_c0_seq1,comp126127_c0_seq5,comp126409_c0_seq1,…
GO:0044451	nucleoplasm part	cellular_component	45301	933	4551/2152	100	5	95	50.94	8.4e-11	1.48e-08	comp106968_c0_seq1,comp114041_c1_seq1,comp118019_c0_seq1,comp121112_c0_seq1,comp122139_c1_seq1,comp124601_c0_seq1,comp124652_c1_seq1,comp125077_c0_seq3,comp125199_c1_seq1,comp126063_c0_seq1,comp126409_c0_seq1,comp126963_c0_seq1,comp128571_c0_seq1,comp130177_c0_seq1,comp130204_c1_seq1,comp130260_c1_seq5,comp130335_c0_seq1,comp131345_c2_seq2,comp132091_c0_seq1,comp132299_c1_seq1,comp132562_c1_seq1,…
GO:0006996	organelle organization	biological_process	45301	2945	4551/2152	214	32	182	138.54	9.1e-11	1.56e-08	comp104120_c0_seq1,comp105039_c0_seq1,comp106968_c0_seq1,comp112315_c0_seq1,comp114041_c1_seq1,comp115062_c0_seq1,comp118728_c1_seq1,comp120897_c2_seq3,comp121942_c0_seq1,comp122505_c0_seq1,comp122941_c0_seq1,comp123346_c0_seq1,comp124601_c0_seq1,comp124719_c0_seq2,comp124898_c0_seq1,comp126073_c0_seq1,comp126127_c0_seq5,comp126629_c0_seq1,comp127271_c1_seq1,comp127382_c0_seq2,comp127408_c0_seq3,…
GO:0031323	regulation of cellular metabolic process	biological_process	45301	5571	4551/2152	359	59	300	262.07	1e-10	1.68e-08	comp104120_c0_seq1,comp106968_c0_seq1,comp106999_c0_seq1,comp114041_c1_seq1,comp115118_c0_seq1,comp117082_c1_seq1,comp118019_c0_seq1,comp118607_c0_seq1,comp118715_c0_seq1,comp121112_c0_seq1,comp121724_c0_seq2,comp121958_c0_seq21,comp122139_c1_seq1,comp123346_c0_seq1,comp123351_c0_seq4,comp123391_c0_seq2,comp123417_c2_seq1,comp124135_c0_seq4,comp124295_c1_seq2,comp124568_c3_seq2,comp124601_c0_seq1…
GO:0007049	cell cycle	biological_process	45301	1441	4551/2152	123	14	109	67.79	1.4e-10	2.29e-08	comp104120_c0_seq1,comp105039_c0_seq1,comp106968_c0_seq1,comp115058_c0_seq1,comp118019_c0_seq1,comp118715_c0_seq1,comp118728_c1_seq1,comp120897_c2_seq3,comp121942_c0_seq1,comp122139_c1_seq1,comp122563_c1_seq1,comp122634_c0_seq1,comp123417_c2_seq1,comp124557_c3_seq1,comp125448_c0_seq1,comp126927_c0_seq1,comp127271_c1_seq1,comp127618_c0_seq1,comp128024_c0_seq1,comp128462_c0_seq1,comp128835_c0_seq2,…
GO:0009790	embryo development	biological_process	45301	1322	4551/2152	115	26	89	62.19	1.8e-10	2.87e-08	comp106968_c0_seq1,comp112365_c0_seq1,comp114041_c1_seq1,comp115114_c0_seq1,comp116902_c0_seq1,comp117007_c0_seq1,comp122634_c0_seq1,comp125199_c1_seq1,comp125417_c0_seq1,comp126409_c0_seq1,comp126927_c0_seq1,comp127596_c1_seq1,comp128415_c1_seq1,comp128571_c0_seq1,comp129511_c0_seq2,comp130116_c7_seq6,comp130806_c2_seq16,comp130929_c0_seq1,comp131257_c0_seq1,comp131518_c0_seq4,comp132288_c1_seq1…
GO:0003735	structural constituent of ribosome	molecular_function	45301	736	4551/2152	73	69	4	32.84	2.1e-10	3.28e-08	comp100565_c0_seq1,comp108905_c0_seq1,comp112259_c0_seq1,comp112315_c0_seq1,comp112337_c1_seq1,comp112365_c0_seq1,comp115010_c1_seq1,comp115053_c0_seq1,comp115058_c0_seq1,comp115106_c0_seq1,comp115113_c1_seq1,comp115114_c0_seq1,comp115118_c0_seq1,comp117007_c0_seq1,comp117011_c0_seq1,comp117016_c2_seq1,comp117082_c1_seq1,comp117137_c0_seq1,comp118807_c1_seq1,comp120994_c1_seq1,comp120999_c1_seq1,…
GO:0010556	regulation of macromolecule biosynthetic process	biological_process	45301	4107	4551/2152	277	41	236	193.2	3e-10	4.57e-08	comp106968_c0_seq1,comp106999_c0_seq1,comp114041_c1_seq1,comp115118_c0_seq1,comp118019_c0_seq1,comp118715_c0_seq1,comp121112_c0_seq1,comp121724_c0_seq2,comp121958_c0_seq21,comp122139_c1_seq1,comp123351_c0_seq4,comp124135_c0_seq4,comp124295_c1_seq2,comp124568_c3_seq2,comp124601_c0_seq1,comp125199_c1_seq1,comp125711_c1_seq3,comp126063_c0_seq1,comp126409_c0_seq1,comp126963_c0_seq1,comp127596_c1_seq1…
GO:0008134	transcription factor binding	molecular_function	45301	354	4551/2152	45	2	43	15.8	3.3e-10	4.81e-08	comp106968_c0_seq1,comp118019_c0_seq1,comp125199_c1_seq1,comp128415_c1_seq1,comp128571_c0_seq1,comp129328_c0_seq5,comp130177_c0_seq1,comp132063_c0_seq1,comp132771_c0_seq1,comp133482_c0_seq2,comp134434_c0_seq5,comp135614_c0_seq1,comp136059_c1_seq2,comp136754_c0_seq6,comp137392_c0_seq2,comp137597_c3_seq2,comp137831_c0_seq2,comp138257_c2_seq1,comp138971_c1_seq13,comp140045_c0_seq1,comp140607_c1_seq1…
GO:0019222	regulation of metabolic process	biological_process	45301	6799	4551/2152	421	81	340	319.83	3.3e-10	4.81e-08	comp104120_c0_seq1,comp106968_c0_seq1,comp106999_c0_seq1,comp114041_c1_seq1,comp115118_c0_seq1,comp117082_c1_seq1,comp118019_c0_seq1,comp118607_c0_seq1,comp118715_c0_seq1,comp121112_c0_seq1,comp121724_c0_seq2,comp121958_c0_seq21,comp122139_c1_seq1,comp122505_c0_seq1,comp123346_c0_seq1,comp123351_c0_seq4,comp123391_c0_seq2,comp123417_c2_seq1,comp124101_c0_seq2,comp124135_c0_seq4,comp124295_c1_seq2…
GO:0048731	system development	biological_process	45301	3402	4551/2152	237	59	178	160.03	4.1e-10	5.85e-08	comp106968_c0_seq1,comp114041_c1_seq1,comp115114_c0_seq1,comp115118_c0_seq1,comp118019_c0_seq1,comp118730_c0_seq1,comp121112_c0_seq1,comp122563_c1_seq1,comp122634_c0_seq1,comp124101_c0_seq2,comp124557_c3_seq1,comp125199_c1_seq1,comp125454_c0_seq2,comp126063_c0_seq1,comp126127_c0_seq5,comp126409_c0_seq1,comp126927_c0_seq1,comp127596_c1_seq1,comp127709_c0_seq1,comp128354_c0_seq2,comp128377_c0_seq1,…
GO:0016604	nuclear body	cellular_component	45301	187	4551/2152	34	2	32	10.21	5.7e-10	7.91e-08	comp125077_c0_seq3,comp130177_c0_seq1,comp130260_c1_seq5,comp131345_c2_seq2,comp132562_c1_seq1,comp133842_c1_seq2,comp134134_c0_seq1,comp135251_c0_seq1,comp135661_c2_seq1,comp137347_c1_seq1,comp137584_c1_seq3,comp139205_c2_seq1,comp139925_c0_seq2,comp140607_c1_seq1,comp140682_c1_seq1,comp141194_c0_seq1,comp141483_c0_seq1,comp141754_c0_seq1,comp141812_c0_seq1,comp142838_c1_seq2,comp143020_c0_seq2,…
GO:2000112	regulation of cellular macromolecule biosynthetic process	biological_process	45301	4025	4551/2152	271	41	230	189.34	5.8e-10	7.91e-08	comp106968_c0_seq1,comp106999_c0_seq1,comp114041_c1_seq1,comp115118_c0_seq1,comp118019_c0_seq1,comp118715_c0_seq1,comp121112_c0_seq1,comp121724_c0_seq2,comp121958_c0_seq21,comp122139_c1_seq1,comp123351_c0_seq4,comp124135_c0_seq4,comp124295_c1_seq2,comp124568_c3_seq2,comp124601_c0_seq1,comp125199_c1_seq1,comp125711_c1_seq3,comp126063_c0_seq1,comp126409_c0_seq1,comp126963_c0_seq1,comp127596_c1_seq1…
GO:0048513	organ development	biological_process	45301	2609	4551/2152	191	48	143	122.73	5.9e-10	7.91e-08	comp106968_c0_seq1,comp114041_c1_seq1,comp115114_c0_seq1,comp115118_c0_seq1,comp118019_c0_seq1,comp118730_c0_seq1,comp122634_c0_seq1,comp124101_c0_seq2,comp124557_c3_seq1,comp125199_c1_seq1,comp126409_c0_seq1,comp126927_c0_seq1,comp127596_c1_seq1,comp127709_c0_seq1,comp128377_c0_seq1,comp128415_c1_seq1,comp128571_c0_seq1,comp128792_c1_seq1,comp128859_c0_seq1,comp128938_c1_seq9,comp129511_c0_seq2,…
GO:0031326	regulation of cellular biosynthetic process	biological_process	45301	4196	4551/2152	280	41	239	197.38	6.9e-10	9.07e-08	comp106968_c0_seq1,comp106999_c0_seq1,comp114041_c1_seq1,comp115118_c0_seq1,comp118019_c0_seq1,comp118715_c0_seq1,comp121112_c0_seq1,comp121724_c0_seq2,comp121958_c0_seq21,comp122139_c1_seq1,comp123346_c0_seq1,comp123351_c0_seq4,comp124135_c0_seq4,comp124295_c1_seq2,comp124568_c3_seq2,comp124601_c0_seq1,comp125199_c1_seq1,comp125711_c1_seq3,comp126063_c0_seq1,comp126409_c0_seq1,comp126963_c0_seq1…
GO:0009889	regulation of biosynthetic process	biological_process	45301	4213	4551/2152	280	41	239	198.18	1e-09	1.27e-07	comp106968_c0_seq1,comp106999_c0_seq1,comp114041_c1_seq1,comp115118_c0_seq1,comp118019_c0_seq1,comp118715_c0_seq1,comp121112_c0_seq1,comp121724_c0_seq2,comp121958_c0_seq21,comp122139_c1_seq1,comp123346_c0_seq1,comp123351_c0_seq4,comp124135_c0_seq4,comp124295_c1_seq2,comp124568_c3_seq2,comp124601_c0_seq1,comp125199_c1_seq1,comp125711_c1_seq3,comp126063_c0_seq1,comp126409_c0_seq1,comp126963_c0_seq1…
GO:0044707	single-multicellular organism process	biological_process	45301	5358	4551/2152	342	85	257	252.05	1e-09	1.27e-07	comp106968_c0_seq1,comp112365_c0_seq1,comp113739_c0_seq1,comp114041_c1_seq1,comp115114_c0_seq1,comp115118_c0_seq1,comp116902_c0_seq1,comp117007_c0_seq1,comp117308_c0_seq3,comp118019_c0_seq1,comp118730_c0_seq1,comp121112_c0_seq1,comp122563_c1_seq1,comp122634_c0_seq1,comp124101_c0_seq2,comp124557_c3_seq1,comp125199_c1_seq1,comp125417_c0_seq1,comp125454_c0_seq2,comp125482_c0_seq1,comp126063_c0_seq1,…
GO:0043228	non-membrane-bounded organelle	cellular_component	45301	4896	4551/2152	357	125	232	267.3	1.1e-09	1.34e-07	comp100565_c0_seq1,comp105039_c0_seq1,comp106968_c0_seq1,comp108905_c0_seq1,comp112259_c0_seq1,comp112315_c0_seq1,comp112337_c1_seq1,comp112365_c0_seq1,comp113739_c0_seq1,comp114041_c1_seq1,comp115010_c1_seq1,comp115053_c0_seq1,comp115058_c0_seq1,comp115062_c0_seq1,comp115106_c0_seq1,comp115113_c1_seq1,comp115114_c0_seq1,comp115118_c0_seq1,comp117007_c0_seq1,comp117011_c0_seq1,comp117016_c2_seq1,…
GO:0043232	intracellular non-membrane-bounded organelle	cellular_component	45301	4896	4551/2152	357	125	232	267.3	1.1e-09	1.34e-07	comp100565_c0_seq1,comp105039_c0_seq1,comp106968_c0_seq1,comp108905_c0_seq1,comp112259_c0_seq1,comp112315_c0_seq1,comp112337_c1_seq1,comp112365_c0_seq1,comp113739_c0_seq1,comp114041_c1_seq1,comp115010_c1_seq1,comp115053_c0_seq1,comp115058_c0_seq1,comp115062_c0_seq1,comp115106_c0_seq1,comp115113_c1_seq1,comp115114_c0_seq1,comp115118_c0_seq1,comp117007_c0_seq1,comp117011_c0_seq1,comp117016_c2_seq1,…
GO:0008380	RNA splicing	biological_process	45301	278	4551/2152	39	1	38	13.08	1.2e-09	1.44e-07	comp117082_c1_seq1,comp118767_c0_seq1,comp130260_c1_seq5,comp130781_c0_seq1,comp131805_c1_seq5,comp132562_c1_seq1,comp133252_c0_seq1,comp133635_c3_seq2,comp133842_c1_seq2,comp134645_c0_seq1,comp134699_c0_seq1,comp136262_c0_seq1,comp137347_c1_seq1,comp138001_c0_seq1,comp139205_c2_seq1,comp139925_c0_seq2,comp140745_c1_seq1,comp141194_c0_seq1,comp141812_c0_seq1,comp141880_c1_seq2,comp142050_c4_seq1,…
GO:0042254	ribosome biogenesis	biological_process	45301	246	4551/2152	36	3	33	11.57	1.6e-09	1.85e-07	comp106999_c0_seq1,comp112315_c0_seq1,comp121002_c0_seq1,comp127147_c0_seq2,comp127283_c1_seq1,comp129704_c0_seq1,comp130794_c0_seq1,comp130919_c2_seq2,comp131756_c0_seq1,comp132692_c0_seq1,comp132783_c0_seq2,comp133635_c3_seq2,comp133901_c0_seq1,comp135025_c0_seq1,comp135044_c0_seq3,comp135066_c6_seq7,comp135607_c0_seq2,comp136564_c0_seq1,comp137579_c0_seq2,comp137868_c2_seq1,comp138523_c0_seq2,…
GO:0048522	positive regulation of cellular process	biological_process	45301	2504	4551/2152	183	40	143	117.79	1.6e-09	1.85e-07	comp106968_c0_seq1,comp114041_c1_seq1,comp115058_c0_seq1,comp115114_c0_seq1,comp118019_c0_seq1,comp118607_c0_seq1,comp122139_c1_seq1,comp122563_c1_seq1,comp123346_c0_seq1,comp124601_c0_seq1,comp124898_c0_seq1,comp125199_c1_seq1,comp126073_c0_seq1,comp126409_c0_seq1,comp126927_c0_seq1,comp127709_c0_seq1,comp128039_c0_seq1,comp128415_c1_seq1,comp129559_c0_seq4,comp129773_c0_seq2,comp130116_c7_seq6,…
GO:0034470	ncRNA processing	biological_process	45301	306	4551/2152	41	1	40	14.39	1.8e-09	2.05e-07	comp106999_c0_seq1,comp121487_c1_seq1,comp124652_c1_seq1,comp127147_c0_seq2,comp129704_c0_seq1,comp130794_c0_seq1,comp130919_c2_seq2,comp131756_c0_seq1,comp132234_c0_seq1,comp133635_c3_seq2,comp134228_c0_seq1,comp134645_c0_seq1,comp134720_c1_seq24,comp135025_c0_seq1,comp135044_c0_seq3,comp135066_c6_seq7,comp135607_c0_seq2,comp135819_c0_seq1,comp136004_c0_seq2,comp136564_c0_seq1,comp137579_c0_seq2…
GO:0032501	multicellular organismal process	biological_process	45301	5526	4551/2152	349	86	263	259.95	2.1e-09	2.35e-07	comp106968_c0_seq1,comp112365_c0_seq1,comp113739_c0_seq1,comp114041_c1_seq1,comp115114_c0_seq1,comp115118_c0_seq1,comp116902_c0_seq1,comp117007_c0_seq1,comp117308_c0_seq3,comp118019_c0_seq1,comp118730_c0_seq1,comp121112_c0_seq1,comp122563_c1_seq1,comp122634_c0_seq1,comp124101_c0_seq2,comp124557_c3_seq1,comp125199_c1_seq1,comp125417_c0_seq1,comp125454_c0_seq2,comp125482_c0_seq1,comp126063_c0_seq1,…
GO:0051254	positive regulation of RNA metabolic process	biological_process	45301	870	4551/2152	82	12	70	40.93	2.2e-09	2.42e-07	comp106968_c0_seq1,comp114041_c1_seq1,comp118019_c0_seq1,comp124601_c0_seq1,comp125199_c1_seq1,comp126409_c0_seq1,comp128415_c1_seq1,comp130116_c7_seq6,comp130204_c1_seq1,comp130929_c0_seq1,comp132505_c3_seq1,comp132771_c0_seq1,comp133252_c0_seq1,comp133847_c0_seq1,comp133901_c0_seq1,comp134427_c1_seq1,comp134434_c0_seq5,comp135054_c0_seq1,comp135156_c0_seq1,comp135249_c0_seq2,comp135257_c1_seq18…
GO:1902680	positive regulation of RNA biosynthetic process	biological_process	45301	858	4551/2152	81	12	69	40.36	2.6e-09	2.81e-07	comp106968_c0_seq1,comp114041_c1_seq1,comp118019_c0_seq1,comp124601_c0_seq1,comp125199_c1_seq1,comp126409_c0_seq1,comp128415_c1_seq1,comp130116_c7_seq6,comp130204_c1_seq1,comp130929_c0_seq1,comp132505_c3_seq1,comp132771_c0_seq1,comp133252_c0_seq1,comp133847_c0_seq1,comp133901_c0_seq1,comp134427_c1_seq1,comp134434_c0_seq5,comp135054_c0_seq1,comp135156_c0_seq1,comp135249_c0_seq2,comp135257_c1_seq18…
GO:0045934	negative regulation of nucleobase-containing compound metabolic process	biological_process	45301	788	4551/2152	76	12	64	37.07	3.2e-09	3.41e-07	comp106968_c0_seq1,comp115118_c0_seq1,comp117082_c1_seq1,comp118715_c0_seq1,comp123391_c0_seq2,comp125199_c1_seq1,comp128415_c1_seq1,comp130177_c0_seq1,comp130929_c0_seq1,comp132026_c3_seq10,comp132063_c0_seq1,comp133252_c0_seq1,comp133259_c0_seq1,comp133371_c1_seq1,comp133482_c0_seq2,comp134899_c1_seq1,comp135156_c0_seq1,comp135249_c0_seq2,comp135503_c1_seq3,comp135878_c0_seq1,comp136754_c0_seq6…
GO:0051172	negative regulation of nitrogen compound metabolic process	biological_process	45301	794	4551/2152	76	12	64	37.35	4.4e-09	4.61e-07	comp106968_c0_seq1,comp115118_c0_seq1,comp117082_c1_seq1,comp118715_c0_seq1,comp123391_c0_seq2,comp125199_c1_seq1,comp128415_c1_seq1,comp130177_c0_seq1,comp130929_c0_seq1,comp132026_c3_seq10,comp132063_c0_seq1,comp133252_c0_seq1,comp133259_c0_seq1,comp133371_c1_seq1,comp133482_c0_seq2,comp134899_c1_seq1,comp135156_c0_seq1,comp135249_c0_seq2,comp135503_c1_seq3,comp135878_c0_seq1,comp136754_c0_seq6…
GO:0045893	positive regulation of transcription, DNA-templated	biological_process	45301	840	4551/2152	79	12	67	39.51	4.8e-09	4.88e-07	comp106968_c0_seq1,comp114041_c1_seq1,comp118019_c0_seq1,comp124601_c0_seq1,comp125199_c1_seq1,comp126409_c0_seq1,comp128415_c1_seq1,comp130116_c7_seq6,comp130204_c1_seq1,comp130929_c0_seq1,comp132771_c0_seq1,comp133252_c0_seq1,comp133847_c0_seq1,comp133901_c0_seq1,comp134427_c1_seq1,comp134434_c0_seq5,comp135054_c0_seq1,comp135156_c0_seq1,comp135249_c0_seq2,comp135257_c1_seq18,comp135470_c1_seq1…
GO:0048518	positive regulation of biological process	biological_process	45301	2803	4551/2152	198	48	150	131.86	4.8e-09	4.88e-07	comp106968_c0_seq1,comp114041_c1_seq1,comp115058_c0_seq1,comp115114_c0_seq1,comp118019_c0_seq1,comp118607_c0_seq1,comp122139_c1_seq1,comp122563_c1_seq1,comp123346_c0_seq1,comp124601_c0_seq1,comp124898_c0_seq1,comp125199_c1_seq1,comp126073_c0_seq1,comp126409_c0_seq1,comp126927_c0_seq1,comp127709_c0_seq1,comp127968_c0_seq5,comp128039_c0_seq1,comp128415_c1_seq1,comp129559_c0_seq4,comp129773_c0_seq2,…
GO:0019219	regulation of nucleobase-containing compound metabolic process	biological_process	45301	4557	4551/2152	295	46	249	214.37	4.9e-09	4.9e-07	comp106968_c0_seq1,comp106999_c0_seq1,comp114041_c1_seq1,comp115118_c0_seq1,comp117082_c1_seq1,comp118019_c0_seq1,comp118715_c0_seq1,comp121112_c0_seq1,comp121724_c0_seq2,comp121958_c0_seq21,comp122139_c1_seq1,comp123351_c0_seq4,comp123391_c0_seq2,comp124135_c0_seq4,comp124295_c1_seq2,comp124568_c3_seq2,comp124601_c0_seq1,comp125199_c1_seq1,comp125711_c1_seq3,comp126063_c0_seq1,comp126409_c0_seq1…
GO:0010605	negative regulation of macromolecule metabolic process	biological_process	45301	1134	4551/2152	98	19	79	53.34	5.8e-09	5.72e-07	comp106968_c0_seq1,comp115118_c0_seq1,comp117082_c1_seq1,comp118715_c0_seq1,comp125199_c1_seq1,comp128377_c0_seq1,comp128415_c1_seq1,comp130177_c0_seq1,comp130929_c0_seq1,comp132026_c3_seq10,comp132063_c0_seq1,comp132980_c0_seq1,comp133252_c0_seq1,comp133259_c0_seq1,comp133278_c0_seq1,comp133371_c1_seq1,comp133482_c0_seq2,comp134645_c0_seq1,comp134899_c1_seq1,comp135156_c0_seq1,comp135249_c0_seq2…
GO:0051252	regulation of RNA metabolic process	biological_process	45301	3868	4551/2152	257	40	217	181.95	6e-09	5.83e-07	comp106968_c0_seq1,comp106999_c0_seq1,comp114041_c1_seq1,comp115118_c0_seq1,comp117082_c1_seq1,comp118019_c0_seq1,comp121112_c0_seq1,comp121724_c0_seq2,comp121958_c0_seq21,comp122139_c1_seq1,comp123351_c0_seq4,comp124135_c0_seq4,comp124295_c1_seq2,comp124568_c3_seq2,comp124601_c0_seq1,comp125199_c1_seq1,comp125711_c1_seq3,comp126063_c0_seq1,comp126409_c0_seq1,comp126963_c0_seq1,comp127596_c1_seq1…
GO:0044444	cytoplasmic part	cellular_component	45301	6645	4551/2152	457	188	269	362.79	7e-09	6.71e-07	comp100378_c0_seq2,comp100565_c0_seq1,comp106968_c0_seq1,comp106999_c0_seq1,comp108351_c0_seq1,comp108905_c0_seq1,comp111105_c0_seq1,comp112259_c0_seq1,comp112315_c0_seq1,comp112337_c1_seq1,comp112365_c0_seq1,comp113893_c0_seq1,comp114828_c0_seq1,comp115010_c1_seq1,comp115053_c0_seq1,comp115058_c0_seq1,comp115106_c0_seq1,comp115113_c1_seq1,comp115114_c0_seq1,comp115118_c0_seq1,comp117007_c0_seq1,…
GO:0051171	regulation of nitrogen compound metabolic process	biological_process	45301	4575	4551/2152	295	46	249	215.21	7.3e-09	6.89e-07	comp106968_c0_seq1,comp106999_c0_seq1,comp114041_c1_seq1,comp115118_c0_seq1,comp117082_c1_seq1,comp118019_c0_seq1,comp118715_c0_seq1,comp121112_c0_seq1,comp121724_c0_seq2,comp121958_c0_seq21,comp122139_c1_seq1,comp123351_c0_seq4,comp123391_c0_seq2,comp124135_c0_seq4,comp124295_c1_seq2,comp124568_c3_seq2,comp124601_c0_seq1,comp125199_c1_seq1,comp125711_c1_seq3,comp126063_c0_seq1,comp126409_c0_seq1…
GO:0048523	negative regulation of cellular process	biological_process	45301	2586	4551/2152	184	43	141	121.65	1.1e-08	1.02e-06	comp106968_c0_seq1,comp113739_c0_seq1,comp114041_c1_seq1,comp115062_c0_seq1,comp115118_c0_seq1,comp117082_c1_seq1,comp117308_c0_seq3,comp118019_c0_seq1,comp118715_c0_seq1,comp122505_c0_seq1,comp122563_c1_seq1,comp123168_c1_seq1,comp123391_c0_seq2,comp125199_c1_seq1,comp126927_c0_seq1,comp127382_c0_seq2,comp127479_c0_seq2,comp128377_c0_seq1,comp128415_c1_seq1,comp128810_c3_seq1,comp129559_c0_seq4,…
GO:0045935	positive regulation of nucleobase-containing compound metabolic process	biological_process	45301	934	4551/2152	84	12	72	43.94	1.2e-08	1.1e-06	comp106968_c0_seq1,comp114041_c1_seq1,comp118019_c0_seq1,comp124601_c0_seq1,comp125199_c1_seq1,comp126409_c0_seq1,comp128415_c1_seq1,comp130116_c7_seq6,comp130204_c1_seq1,comp130929_c0_seq1,comp132505_c3_seq1,comp132771_c0_seq1,comp133252_c0_seq1,comp133847_c0_seq1,comp133901_c0_seq1,comp134427_c1_seq1,comp134434_c0_seq5,comp134915_c0_seq1,comp135054_c0_seq1,comp135156_c0_seq1,comp135249_c0_seq2,…
GO:0010628	positive regulation of gene expression	biological_process	45301	891	4551/2152	81	12	69	41.91	1.4e-08	1.27e-06	comp106968_c0_seq1,comp114041_c1_seq1,comp118019_c0_seq1,comp124601_c0_seq1,comp125199_c1_seq1,comp126409_c0_seq1,comp128415_c1_seq1,comp130116_c7_seq6,comp130204_c1_seq1,comp130929_c0_seq1,comp132771_c0_seq1,comp133252_c0_seq1,comp133847_c0_seq1,comp133901_c0_seq1,comp134427_c1_seq1,comp134434_c0_seq5,comp135054_c0_seq1,comp135156_c0_seq1,comp135249_c0_seq2,comp135257_c1_seq18,comp135470_c1_seq1…
GO:0009892	negative regulation of metabolic process	biological_process	45301	1240	4551/2152	103	21	82	58.33	1.8e-08	1.61e-06	comp106968_c0_seq1,comp115118_c0_seq1,comp117082_c1_seq1,comp118715_c0_seq1,comp123391_c0_seq2,comp125199_c1_seq1,comp128377_c0_seq1,comp128415_c1_seq1,comp130177_c0_seq1,comp130929_c0_seq1,comp132026_c3_seq10,comp132063_c0_seq1,comp132980_c0_seq1,comp133252_c0_seq1,comp133259_c0_seq1,comp133278_c0_seq1,comp133371_c1_seq1,comp133482_c0_seq2,comp134645_c0_seq1,comp134899_c1_seq1,comp135156_c0_seq1…
GO:0048519	negative regulation of biological process	biological_process	45301	2872	4551/2152	199	47	152	135.1	1.9e-08	1.65e-06	comp106968_c0_seq1,comp113739_c0_seq1,comp114041_c1_seq1,comp115062_c0_seq1,comp115118_c0_seq1,comp117082_c1_seq1,comp117308_c0_seq3,comp118019_c0_seq1,comp118715_c0_seq1,comp122505_c0_seq1,comp122563_c1_seq1,comp123168_c1_seq1,comp123391_c0_seq2,comp125199_c1_seq1,comp126927_c0_seq1,comp127382_c0_seq2,comp127479_c0_seq2,comp127968_c0_seq5,comp128377_c0_seq1,comp128415_c1_seq1,comp128810_c3_seq1,…
GO:0051173	positive regulation of nitrogen compound metabolic process	biological_process	45301	943	4551/2152	84	12	72	44.36	1.9e-08	1.65e-06	comp106968_c0_seq1,comp114041_c1_seq1,comp118019_c0_seq1,comp124601_c0_seq1,comp125199_c1_seq1,comp126409_c0_seq1,comp128415_c1_seq1,comp130116_c7_seq6,comp130204_c1_seq1,comp130929_c0_seq1,comp132505_c3_seq1,comp132771_c0_seq1,comp133252_c0_seq1,comp133847_c0_seq1,comp133901_c0_seq1,comp134427_c1_seq1,comp134434_c0_seq5,comp134915_c0_seq1,comp135054_c0_seq1,comp135156_c0_seq1,comp135249_c0_seq2,…
GO:0033036	macromolecule localization	biological_process	45301	2383	4551/2152	171	26	145	112.1	2.1e-08	1.81e-06	comp106968_c0_seq1,comp115062_c0_seq1,comp117666_c0_seq1,comp118019_c0_seq1,comp118832_c0_seq1,comp122760_c1_seq1,comp126629_c0_seq1,comp127127_c0_seq5,comp127127_c1_seq1,comp127382_c0_seq2,comp127882_c0_seq33,comp128377_c0_seq1,comp128625_c0_seq1,comp128951_c0_seq1,comp129452_c0_seq7,comp129559_c0_seq4,comp129693_c0_seq1,comp129770_c1_seq2,comp129883_c0_seq1,comp129949_c1_seq1,comp130781_c0_seq1…
GO:0016607	nuclear speck	cellular_component	45301	93	4551/2152	21	0	21	5.08	2.2e-08	1.84e-06	comp125077_c0_seq3,comp130260_c1_seq5,comp132562_c1_seq1,comp133842_c1_seq2,comp134134_c0_seq1,comp135251_c0_seq1,comp135661_c2_seq1,comp137347_c1_seq1,comp137584_c1_seq3,comp139205_c2_seq1,comp139925_c0_seq2,comp140682_c1_seq1,comp141812_c0_seq1,comp144729_c1_seq2,comp144729_c7_seq2,comp144886_c1_seq2,comp146317_c0_seq5,comp146903_c2_seq4,comp147028_c0_seq1,comp148945_c1_seq3,comp149121_c0_seq5
GO:1902589	single-organism organelle organization	biological_process	45301	2092	4551/2152	154	23	131	98.41	2.2e-08	1.84e-06	comp104120_c0_seq1,comp105039_c0_seq1,comp106968_c0_seq1,comp114041_c1_seq1,comp115062_c0_seq1,comp118728_c1_seq1,comp120897_c2_seq3,comp121942_c0_seq1,comp122505_c0_seq1,comp124601_c0_seq1,comp124719_c0_seq2,comp126073_c0_seq1,comp126127_c0_seq5,comp126629_c0_seq1,comp127271_c1_seq1,comp127382_c0_seq2,comp127408_c0_seq3,comp128024_c0_seq1,comp128415_c1_seq1,comp128810_c3_seq1,comp128835_c0_seq2,…
GO:0032774	RNA biosynthetic process	biological_process	45301	4096	4551/2152	266	39	227	192.68	2.5e-08	2.07e-06	comp106968_c0_seq1,comp106999_c0_seq1,comp114041_c1_seq1,comp115118_c0_seq1,comp116772_c0_seq1,comp118019_c0_seq1,comp121112_c0_seq1,comp121724_c0_seq2,comp121958_c0_seq21,comp122139_c1_seq1,comp123351_c0_seq4,comp124135_c0_seq4,comp124223_c0_seq1,comp124295_c1_seq2,comp124568_c3_seq2,comp124601_c0_seq1,comp124948_c1_seq1,comp125199_c1_seq1,comp125711_c1_seq3,comp126063_c0_seq1,comp126409_c0_seq1…
GO:0006366	transcription from RNA polymerase II promoter	biological_process	45301	1218	4551/2152	101	17	84	57.3	2.8e-08	2.29e-06	comp106968_c0_seq1,comp114041_c1_seq1,comp115118_c0_seq1,comp118019_c0_seq1,comp125199_c1_seq1,comp126063_c0_seq1,comp126409_c0_seq1,comp128415_c1_seq1,comp128571_c0_seq1,comp128938_c1_seq9,comp129559_c0_seq4,comp130116_c7_seq6,comp130177_c0_seq1,comp130204_c1_seq1,comp130929_c0_seq1,comp130976_c0_seq2,comp132026_c3_seq10,comp132505_c3_seq1,comp132771_c0_seq1,comp133252_c0_seq1,comp133259_c0_seq1…
GO:0009653	anatomical structure morphogenesis	biological_process	45301	2381	4551/2152	170	30	140	112	3.2e-08	2.52e-06	comp106968_c0_seq1,comp114041_c1_seq1,comp118730_c0_seq1,comp122563_c1_seq1,comp122634_c0_seq1,comp125199_c1_seq1,comp126127_c0_seq5,comp126409_c0_seq1,comp126629_c0_seq1,comp127596_c1_seq1,comp128354_c0_seq2,comp128377_c0_seq1,comp128415_c1_seq1,comp128571_c0_seq1,comp128859_c0_seq1,comp128938_c1_seq9,comp129511_c0_seq2,comp129559_c0_seq4,comp129634_c2_seq48,comp129773_c0_seq2,comp130116_c7_seq6…
GO:0016072	rRNA metabolic process	biological_process	45301	149	4551/2152	25	2	23	7.01	3.2e-08	2.52e-06	comp106999_c0_seq1,comp127147_c0_seq2,comp128039_c0_seq1,comp129704_c0_seq1,comp130794_c0_seq1,comp130919_c2_seq2,comp131756_c0_seq1,comp133635_c3_seq2,comp135025_c0_seq1,comp135044_c0_seq3,comp135066_c6_seq7,comp135607_c0_seq2,comp136564_c0_seq1,comp137579_c0_seq2,comp138523_c0_seq2,comp138727_c0_seq1,comp139249_c0_seq7,comp142623_c3_seq1,comp142705_c0_seq1,comp144591_c1_seq1,comp144691_c1_seq2,…
GO:2001141	regulation of RNA biosynthetic process	biological_process	45301	3795	4551/2152	249	39	210	178.52	3.2e-08	2.52e-06	comp106968_c0_seq1,comp106999_c0_seq1,comp114041_c1_seq1,comp115118_c0_seq1,comp118019_c0_seq1,comp121112_c0_seq1,comp121724_c0_seq2,comp121958_c0_seq21,comp122139_c1_seq1,comp123351_c0_seq4,comp124135_c0_seq4,comp124295_c1_seq2,comp124568_c3_seq2,comp124601_c0_seq1,comp125199_c1_seq1,comp125711_c1_seq3,comp126063_c0_seq1,comp126409_c0_seq1,comp126963_c0_seq1,comp127596_c1_seq1,comp127677_c2_seq1…
GO:0000375	RNA splicing, via transesterification reactions	biological_process	45301	160	4551/2152	26	0	26	7.53	3.4e-08	2.65e-06	comp130260_c1_seq5,comp132562_c1_seq1,comp133252_c0_seq1,comp136262_c0_seq1,comp137347_c1_seq1,comp138001_c0_seq1,comp139925_c0_seq2,comp140745_c1_seq1,comp141194_c0_seq1,comp141880_c1_seq2,comp143008_c1_seq1,comp144202_c0_seq15,comp144386_c0_seq6,comp144729_c1_seq2,comp144729_c7_seq2,comp145007_c0_seq2,comp145007_c1_seq3,comp145981_c1_seq4,comp146203_c4_seq1,comp146275_c0_seq1,comp147671_c0_seq2…
GO:0006351	transcription, DNA-templated	biological_process	45301	4017	4551/2152	260	39	221	188.96	5e-08	3.85e-06	comp106968_c0_seq1,comp106999_c0_seq1,comp114041_c1_seq1,comp115118_c0_seq1,comp116772_c0_seq1,comp118019_c0_seq1,comp121112_c0_seq1,comp121724_c0_seq2,comp121958_c0_seq21,comp122139_c1_seq1,comp123351_c0_seq4,comp124135_c0_seq4,comp124223_c0_seq1,comp124295_c1_seq2,comp124568_c3_seq2,comp124601_c0_seq1,comp124948_c1_seq1,comp125199_c1_seq1,comp125711_c1_seq3,comp126063_c0_seq1,comp126409_c0_seq1…
GO:0031328	positive regulation of cellular biosynthetic process	biological_process	45301	980	4551/2152	85	12	73	46.1	5.1e-08	3.89e-06	comp106968_c0_seq1,comp114041_c1_seq1,comp118019_c0_seq1,comp123346_c0_seq1,comp124601_c0_seq1,comp125199_c1_seq1,comp126409_c0_seq1,comp128415_c1_seq1,comp130116_c7_seq6,comp130204_c1_seq1,comp130929_c0_seq1,comp132505_c3_seq1,comp132771_c0_seq1,comp133252_c0_seq1,comp133847_c0_seq1,comp133901_c0_seq1,comp134134_c0_seq1,comp134427_c1_seq1,comp134434_c0_seq5,comp135054_c0_seq1,comp135156_c0_seq1,…
GO:0000989	transcription factor binding transcription factor activity	molecular_function	45301	403	4551/2152	44	2	42	17.98	5.3e-08	3.99e-06	comp106968_c0_seq1,comp106999_c0_seq1,comp124135_c0_seq4,comp129773_c0_seq2,comp130177_c0_seq1,comp130204_c1_seq1,comp132771_c0_seq1,comp133482_c0_seq2,comp135054_c0_seq1,comp135257_c1_seq18,comp135470_c1_seq11,comp135563_c1_seq1,comp135834_c0_seq1,comp136059_c1_seq2,comp137188_c3_seq1,comp138257_c2_seq1,comp138670_c0_seq1,comp140281_c0_seq25,comp140376_c0_seq1,comp140607_c1_seq1,comp141044_c0_se…
GO:0008104	protein localization	biological_process	45301	2020	4551/2152	148	24	124	95.02	5.7e-08	4.25e-06	comp106968_c0_seq1,comp115062_c0_seq1,comp118019_c0_seq1,comp118832_c0_seq1,comp122760_c1_seq1,comp126629_c0_seq1,comp127127_c0_seq5,comp127127_c1_seq1,comp127382_c0_seq2,comp127882_c0_seq33,comp128377_c0_seq1,comp128625_c0_seq1,comp128951_c0_seq1,comp129452_c0_seq7,comp129559_c0_seq4,comp129693_c0_seq1,comp129770_c1_seq2,comp129883_c0_seq1,comp129949_c1_seq1,comp130806_c2_seq16,comp131345_c2_seq…
GO:0010557	positive regulation of macromolecule biosynthetic process	biological_process	45301	953	4551/2152	83	12	71	44.83	6.1e-08	4.5e-06	comp106968_c0_seq1,comp114041_c1_seq1,comp118019_c0_seq1,comp124601_c0_seq1,comp125199_c1_seq1,comp126409_c0_seq1,comp128415_c1_seq1,comp130116_c7_seq6,comp130204_c1_seq1,comp130929_c0_seq1,comp132505_c3_seq1,comp132771_c0_seq1,comp133252_c0_seq1,comp133847_c0_seq1,comp133901_c0_seq1,comp134134_c0_seq1,comp134427_c1_seq1,comp134434_c0_seq5,comp135054_c0_seq1,comp135156_c0_seq1,comp135249_c0_seq2,…
GO:0010558	negative regulation of macromolecule biosynthetic process	biological_process	45301	771	4551/2152	71	11	60	36.27	6.6e-08	4.81e-06	comp106968_c0_seq1,comp115118_c0_seq1,comp118715_c0_seq1,comp125199_c1_seq1,comp128415_c1_seq1,comp130177_c0_seq1,comp130929_c0_seq1,comp132026_c3_seq10,comp132063_c0_seq1,comp132980_c0_seq1,comp133259_c0_seq1,comp133371_c1_seq1,comp133482_c0_seq2,comp134899_c1_seq1,comp135156_c0_seq1,comp135249_c0_seq2,comp135503_c1_seq3,comp135878_c0_seq1,comp136754_c0_seq6,comp136987_c1_seq1,comp137576_c3_seq1…
GO:0051253	negative regulation of RNA metabolic process	biological_process	45301	698	4551/2152	66	10	56	32.83	7.2e-08	5.19e-06	comp106968_c0_seq1,comp115118_c0_seq1,comp117082_c1_seq1,comp125199_c1_seq1,comp128415_c1_seq1,comp130177_c0_seq1,comp130929_c0_seq1,comp132026_c3_seq10,comp132063_c0_seq1,comp133252_c0_seq1,comp133259_c0_seq1,comp133371_c1_seq1,comp133482_c0_seq2,comp134899_c1_seq1,comp135156_c0_seq1,comp135249_c0_seq2,comp135503_c1_seq3,comp135878_c0_seq1,comp136754_c0_seq6,comp136987_c1_seq1,comp138257_c2_seq1…
GO:0000377	RNA splicing, via transesterification reactions with bulged adenosine as nucleophile	biological_process	45301	156	4551/2152	25	0	25	7.34	8.1e-08	5.66e-06	comp130260_c1_seq5,comp132562_c1_seq1,comp133252_c0_seq1,comp136262_c0_seq1,comp137347_c1_seq1,comp138001_c0_seq1,comp139925_c0_seq2,comp140745_c1_seq1,comp141194_c0_seq1,comp141880_c1_seq2,comp143008_c1_seq1,comp144202_c0_seq15,comp144386_c0_seq6,comp144729_c1_seq2,comp144729_c7_seq2,comp145007_c0_seq2,comp145007_c1_seq3,comp145981_c1_seq4,comp146203_c4_seq1,comp146275_c0_seq1,comp147671_c0_seq2…
GO:0000398	mRNA splicing, via spliceosome	biological_process	45301	156	4551/2152	25	0	25	7.34	8.1e-08	5.66e-06	comp130260_c1_seq5,comp132562_c1_seq1,comp133252_c0_seq1,comp136262_c0_seq1,comp137347_c1_seq1,comp138001_c0_seq1,comp139925_c0_seq2,comp140745_c1_seq1,comp141194_c0_seq1,comp141880_c1_seq2,comp143008_c1_seq1,comp144202_c0_seq15,comp144386_c0_seq6,comp144729_c1_seq2,comp144729_c7_seq2,comp145007_c0_seq2,comp145007_c1_seq3,comp145981_c1_seq4,comp146203_c4_seq1,comp146275_c0_seq1,comp147671_c0_seq2…
GO:0006355	regulation of transcription, DNA-templated	biological_process	45301	3745	4551/2152	244	39	205	176.17	8.1e-08	5.66e-06	comp106968_c0_seq1,comp106999_c0_seq1,comp114041_c1_seq1,comp115118_c0_seq1,comp118019_c0_seq1,comp121112_c0_seq1,comp121724_c0_seq2,comp121958_c0_seq21,comp122139_c1_seq1,comp123351_c0_seq4,comp124135_c0_seq4,comp124295_c1_seq2,comp124568_c3_seq2,comp124601_c0_seq1,comp125199_c1_seq1,comp125711_c1_seq3,comp126063_c0_seq1,comp126409_c0_seq1,comp126963_c0_seq1,comp127596_c1_seq1,comp127677_c2_seq1…
GO:0006357	regulation of transcription from RNA polymerase II promoter	biological_process	45301	1134	4551/2152	94	17	77	53.34	8.5e-08	5.88e-06	comp106968_c0_seq1,comp114041_c1_seq1,comp115118_c0_seq1,comp118019_c0_seq1,comp125199_c1_seq1,comp126063_c0_seq1,comp126409_c0_seq1,comp128415_c1_seq1,comp128571_c0_seq1,comp128938_c1_seq9,comp129559_c0_seq4,comp130116_c7_seq6,comp130177_c0_seq1,comp130204_c1_seq1,comp130929_c0_seq1,comp130976_c0_seq2,comp132026_c3_seq10,comp132505_c3_seq1,comp132771_c0_seq1,comp133252_c0_seq1,comp133259_c0_seq1…
GO:0009891	positive regulation of biosynthetic process	biological_process	45301	996	4551/2152	85	12	73	46.85	1e-07	6.64e-06	comp106968_c0_seq1,comp114041_c1_seq1,comp118019_c0_seq1,comp123346_c0_seq1,comp124601_c0_seq1,comp125199_c1_seq1,comp126409_c0_seq1,comp128415_c1_seq1,comp130116_c7_seq6,comp130204_c1_seq1,comp130929_c0_seq1,comp132505_c3_seq1,comp132771_c0_seq1,comp133252_c0_seq1,comp133847_c0_seq1,comp133901_c0_seq1,comp134134_c0_seq1,comp134427_c1_seq1,comp134434_c0_seq5,comp135054_c0_seq1,comp135156_c0_seq1,…
GO:0043966	histone H3 acetylation	biological_process	45301	61	4551/2152	15	1	14	2.87	1e-07	6.64e-06	comp124601_c0_seq1,comp128415_c1_seq1,comp130335_c0_seq1,comp132505_c3_seq1,comp135054_c0_seq1,comp138941_c1_seq3,comp138971_c1_seq13,comp140281_c0_seq25,comp141064_c3_seq1,comp141064_c4_seq1,comp143003_c2_seq14,comp146860_c2_seq3,comp148282_c1_seq6,comp148371_c0_seq1,comp148535_c0_seq13
GO:0044271	cellular nitrogen compound biosynthetic process	biological_process	45301	4873	4551/2152	304	50	254	229.23	1e-07	6.64e-06	comp106968_c0_seq1,comp106999_c0_seq1,comp114041_c1_seq1,comp115118_c0_seq1,comp116772_c0_seq1,comp117387_c1_seq1,comp117387_c2_seq1,comp118019_c0_seq1,comp121112_c0_seq1,comp121724_c0_seq2,comp121958_c0_seq21,comp122139_c1_seq1,comp123351_c0_seq4,comp124135_c0_seq4,comp124223_c0_seq1,comp124295_c1_seq2,comp124568_c3_seq2,comp124601_c0_seq1,comp124948_c1_seq1,comp125013_c0_seq1,comp125199_c1_seq1…
GO:2000113	negative regulation of cellular macromolecule biosynthetic process	biological_process	45301	749	4551/2152	69	11	58	35.23	1e-07	6.64e-06	comp106968_c0_seq1,comp115118_c0_seq1,comp118715_c0_seq1,comp125199_c1_seq1,comp128415_c1_seq1,comp130177_c0_seq1,comp130929_c0_seq1,comp132026_c3_seq10,comp132063_c0_seq1,comp132980_c0_seq1,comp133259_c0_seq1,comp133371_c1_seq1,comp133482_c0_seq2,comp134899_c1_seq1,comp135156_c0_seq1,comp135249_c0_seq2,comp135503_c1_seq3,comp135878_c0_seq1,comp136754_c0_seq6,comp136987_c1_seq1,comp137576_c3_seq1…
GO:0007369	gastrulation	biological_process	45301	215	4551/2152	30	3	27	10.11	1.1e-07	7.23e-06	comp106968_c0_seq1,comp114041_c1_seq1,comp125199_c1_seq1,comp130806_c2_seq16,comp130929_c0_seq1,comp131518_c0_seq4,comp132299_c1_seq1,comp134145_c0_seq2,comp135267_c0_seq3,comp135470_c1_seq11,comp135834_c0_seq1,comp137461_c3_seq1,comp138154_c0_seq16,comp138971_c1_seq13,comp140034_c0_seq1,comp140335_c0_seq2,comp141109_c0_seq3,comp141170_c1_seq1,comp141237_c0_seq1,comp141347_c0_seq11,comp141907_c1_…
GO:0000988	protein binding transcription factor activity	molecular_function	45301	414	4551/2152	44	2	42	18.47	1.2e-07	7.81e-06	comp106968_c0_seq1,comp106999_c0_seq1,comp124135_c0_seq4,comp129773_c0_seq2,comp130177_c0_seq1,comp130204_c1_seq1,comp132771_c0_seq1,comp133482_c0_seq2,comp135054_c0_seq1,comp135257_c1_seq18,comp135470_c1_seq11,comp135563_c1_seq1,comp135834_c0_seq1,comp136059_c1_seq2,comp137188_c3_seq1,comp138257_c2_seq1,comp138670_c0_seq1,comp140281_c0_seq25,comp140376_c0_seq1,comp140607_c1_seq1,comp141044_c0_se…
GO:0031324	negative regulation of cellular metabolic process	biological_process	45301	1112	4551/2152	92	20	72	52.31	1.3e-07	8.3e-06	comp106968_c0_seq1,comp115118_c0_seq1,comp117082_c1_seq1,comp118715_c0_seq1,comp123391_c0_seq2,comp125199_c1_seq1,comp128377_c0_seq1,comp128415_c1_seq1,comp130177_c0_seq1,comp130929_c0_seq1,comp132026_c3_seq10,comp132063_c0_seq1,comp132980_c0_seq1,comp133252_c0_seq1,comp133259_c0_seq1,comp133278_c0_seq1,comp133371_c1_seq1,comp133482_c0_seq2,comp134899_c1_seq1,comp135156_c0_seq1,comp135249_c0_seq2…
GO:0034654	nucleobase-containing compound biosynthetic process	biological_process	45301	4642	4551/2152	291	48	243	218.36	1.3e-07	8.3e-06	comp106968_c0_seq1,comp106999_c0_seq1,comp114041_c1_seq1,comp115118_c0_seq1,comp116772_c0_seq1,comp117387_c1_seq1,comp117387_c2_seq1,comp118019_c0_seq1,comp121112_c0_seq1,comp121724_c0_seq2,comp121958_c0_seq21,comp122139_c1_seq1,comp123351_c0_seq4,comp124135_c0_seq4,comp124223_c0_seq1,comp124295_c1_seq2,comp124568_c3_seq2,comp124601_c0_seq1,comp124948_c1_seq1,comp125013_c0_seq1,comp125199_c1_seq1…
GO:0003712	transcription cofactor activity	molecular_function	45301	392	4551/2152	42	1	41	17.49	1.8e-07	1.13e-05	comp106968_c0_seq1,comp106999_c0_seq1,comp124135_c0_seq4,comp129773_c0_seq2,comp130177_c0_seq1,comp130204_c1_seq1,comp132771_c0_seq1,comp133482_c0_seq2,comp135054_c0_seq1,comp135257_c1_seq18,comp135470_c1_seq11,comp135563_c1_seq1,comp135834_c0_seq1,comp136059_c1_seq2,comp137188_c3_seq1,comp138257_c2_seq1,comp138670_c0_seq1,comp140281_c0_seq25,comp140376_c0_seq1,comp140607_c1_seq1,comp141044_c0_se…
GO:0006364	rRNA processing	biological_process	45301	130	4551/2152	22	0	22	6.12	1.8e-07	1.13e-05	comp106999_c0_seq1,comp127147_c0_seq2,comp129704_c0_seq1,comp130794_c0_seq1,comp130919_c2_seq2,comp131756_c0_seq1,comp133635_c3_seq2,comp135025_c0_seq1,comp135044_c0_seq3,comp135066_c6_seq7,comp135607_c0_seq2,comp136564_c0_seq1,comp137579_c0_seq2,comp138523_c0_seq2,comp138727_c0_seq1,comp142623_c3_seq1,comp142705_c0_seq1,comp144691_c1_seq2,comp146386_c0_seq2,comp146426_c1_seq1,comp146690_c0_seq1,…
GO:0018130	heterocycle biosynthetic process	biological_process	45301	4793	4551/2152	298	49	249	225.47	1.9e-07	1.18e-05	comp106968_c0_seq1,comp106999_c0_seq1,comp114041_c1_seq1,comp115118_c0_seq1,comp116772_c0_seq1,comp117387_c1_seq1,comp117387_c2_seq1,comp118019_c0_seq1,comp121112_c0_seq1,comp121724_c0_seq2,comp121958_c0_seq21,comp122139_c1_seq1,comp123351_c0_seq4,comp124135_c0_seq4,comp124223_c0_seq1,comp124295_c1_seq2,comp124568_c3_seq2,comp124601_c0_seq1,comp124948_c1_seq1,comp125013_c0_seq1,comp125199_c1_seq1…
GO:0003729	mRNA binding	molecular_function	45301	86	4551/2152	17	3	14	3.84	2.2e-07	1.34e-05	comp115118_c0_seq1,comp117082_c1_seq1,comp133252_c0_seq1,comp135251_c0_seq1,comp137266_c1_seq2,comp138001_c0_seq1,comp139925_c0_seq2,comp141699_c1_seq1,comp142050_c4_seq1,comp142515_c2_seq3,comp142838_c1_seq2,comp143628_c0_seq1,comp144202_c0_seq15,comp145981_c1_seq4,comp146906_c1_seq1,comp147149_c0_seq9,comp148068_c0_seq1
GO:0044822	poly(A) RNA binding	molecular_function	45301	86	4551/2152	17	3	14	3.84	2.2e-07	1.34e-05	comp115118_c0_seq1,comp117082_c1_seq1,comp133252_c0_seq1,comp135251_c0_seq1,comp137266_c1_seq2,comp138001_c0_seq1,comp139925_c0_seq2,comp141699_c1_seq1,comp142050_c4_seq1,comp142515_c2_seq3,comp142838_c1_seq2,comp143628_c0_seq1,comp144202_c0_seq15,comp145981_c1_seq4,comp146906_c1_seq1,comp147149_c0_seq9,comp148068_c0_seq1
GO:0019438	aromatic compound biosynthetic process	biological_process	45301	4766	4551/2152	296	48	248	224.2	2.4e-07	1.44e-05	comp106968_c0_seq1,comp106999_c0_seq1,comp114041_c1_seq1,comp115118_c0_seq1,comp116772_c0_seq1,comp117387_c1_seq1,comp117387_c2_seq1,comp118019_c0_seq1,comp121112_c0_seq1,comp121724_c0_seq2,comp121958_c0_seq21,comp122139_c1_seq1,comp123351_c0_seq4,comp124135_c0_seq4,comp124223_c0_seq1,comp124295_c1_seq2,comp124568_c3_seq2,comp124601_c0_seq1,comp124948_c1_seq1,comp125013_c0_seq1,comp125199_c1_seq1…
GO:0031327	negative regulation of cellular biosynthetic process	biological_process	45301	813	4551/2152	72	11	61	38.24	2.4e-07	1.44e-05	comp106968_c0_seq1,comp115118_c0_seq1,comp118715_c0_seq1,comp125199_c1_seq1,comp128415_c1_seq1,comp130177_c0_seq1,comp130929_c0_seq1,comp132026_c3_seq10,comp132063_c0_seq1,comp132980_c0_seq1,comp133259_c0_seq1,comp133371_c1_seq1,comp133482_c0_seq2,comp134899_c1_seq1,comp135156_c0_seq1,comp135249_c0_seq2,comp135503_c1_seq3,comp135878_c0_seq1,comp136754_c0_seq6,comp136987_c1_seq1,comp137576_c3_seq1…
GO:1901362	organic cyclic compound biosynthetic process	biological_process	45301	4876	4551/2152	301	51	250	229.37	3.1e-07	1.84e-05	comp106968_c0_seq1,comp106999_c0_seq1,comp114041_c1_seq1,comp115118_c0_seq1,comp116772_c0_seq1,comp117387_c1_seq1,comp117387_c2_seq1,comp118019_c0_seq1,comp121112_c0_seq1,comp121724_c0_seq2,comp121958_c0_seq21,comp122139_c1_seq1,comp123351_c0_seq4,comp124135_c0_seq4,comp124223_c0_seq1,comp124295_c1_seq2,comp124568_c3_seq2,comp124601_c0_seq1,comp124948_c1_seq1,comp125013_c0_seq1,comp125199_c1_seq1…
GO:0009890	negative regulation of biosynthetic process	biological_process	45301	820	4551/2152	72	11	61	38.57	3.4e-07	2e-05	comp106968_c0_seq1,comp115118_c0_seq1,comp118715_c0_seq1,comp125199_c1_seq1,comp128415_c1_seq1,comp130177_c0_seq1,comp130929_c0_seq1,comp132026_c3_seq10,comp132063_c0_seq1,comp132980_c0_seq1,comp133259_c0_seq1,comp133371_c1_seq1,comp133482_c0_seq2,comp134899_c1_seq1,comp135156_c0_seq1,comp135249_c0_seq2,comp135503_c1_seq3,comp135878_c0_seq1,comp136754_c0_seq6,comp136987_c1_seq1,comp137576_c3_seq1…
GO:0003677	DNA binding	molecular_function	45301	4005	4551/2152	243	44	199	178.71	4e-07	2.33e-05	comp106968_c0_seq1,comp116934_c0_seq1,comp118019_c0_seq1,comp118807_c0_seq2,comp121112_c0_seq1,comp121942_c0_seq1,comp122139_c1_seq1,comp122376_c0_seq2,comp124135_c0_seq4,comp124223_c0_seq1,comp124601_c0_seq1,comp124948_c1_seq1,comp125199_c1_seq1,comp125215_c0_seq1,comp125711_c1_seq3,comp126056_c0_seq4,comp126188_c0_seq3,comp126409_c0_seq1,comp127129_c0_seq1,comp127403_c1_seq2,comp127410_c0_seq6,…
GO:0048869	cellular developmental process	biological_process	45301	2656	4551/2152	180	44	136	124.94	4.3e-07	2.49e-05	comp106968_c0_seq1,comp113739_c0_seq1,comp114041_c1_seq1,comp115114_c0_seq1,comp115118_c0_seq1,comp118019_c0_seq1,comp118730_c0_seq1,comp121112_c0_seq1,comp122634_c0_seq1,comp125199_c1_seq1,comp125454_c0_seq2,comp126063_c0_seq1,comp126409_c0_seq1,comp126629_c0_seq1,comp126927_c0_seq1,comp127709_c0_seq1,comp127903_c0_seq4,comp128354_c0_seq2,comp128377_c0_seq1,comp128415_c1_seq1,comp128571_c0_seq1,…
GO:0043009	chordate embryonic development	biological_process	45301	688	4551/2152	63	11	52	32.36	4.4e-07	2.52e-05	comp106968_c0_seq1,comp114041_c1_seq1,comp116902_c0_seq1,comp125199_c1_seq1,comp126409_c0_seq1,comp126927_c0_seq1,comp128415_c1_seq1,comp129511_c0_seq2,comp130116_c7_seq6,comp130806_c2_seq16,comp130929_c0_seq1,comp131257_c0_seq1,comp131518_c0_seq4,comp132505_c3_seq1,comp132771_c0_seq1,comp132851_c3_seq1,comp134453_c1_seq3,comp134626_c2_seq2,comp135343_c0_seq1,comp135420_c1_seq1,comp136679_c0_seq4…
GO:0045944	positive regulation of transcription from RNA polymerase II promoter	biological_process	45301	556	4551/2152	54	10	44	26.15	4.7e-07	2.67e-05	comp106968_c0_seq1,comp114041_c1_seq1,comp118019_c0_seq1,comp125199_c1_seq1,comp126409_c0_seq1,comp128415_c1_seq1,comp130116_c7_seq6,comp130204_c1_seq1,comp130929_c0_seq1,comp132771_c0_seq1,comp133252_c0_seq1,comp133847_c0_seq1,comp133901_c0_seq1,comp134434_c0_seq5,comp135156_c0_seq1,comp135249_c0_seq2,comp135257_c1_seq18,comp135470_c1_seq11,comp135575_c1_seq2,comp136059_c1_seq2,comp137615_c0_seq…
GO:0060026	convergent extension	biological_process	45301	68	4551/2152	15	1	14	3.2	4.8e-07	2.7e-05	comp130806_c2_seq16,comp132299_c1_seq1,comp134145_c0_seq2,comp135267_c0_seq3,comp135834_c0_seq1,comp137461_c3_seq1,comp141109_c0_seq3,comp141907_c1_seq1,comp141980_c0_seq1,comp143319_c0_seq3,comp144434_c0_seq1,comp146781_c2_seq4,comp146939_c0_seq1,comp148183_c0_seq2,comp149167_c0_seq1
GO:0010629	negative regulation of gene expression	biological_process	45301	784	4551/2152	69	11	58	36.88	5.4e-07	3.02e-05	comp106968_c0_seq1,comp115118_c0_seq1,comp125199_c1_seq1,comp128415_c1_seq1,comp130177_c0_seq1,comp130929_c0_seq1,comp132026_c3_seq10,comp132063_c0_seq1,comp133259_c0_seq1,comp133371_c1_seq1,comp133482_c0_seq2,comp134645_c0_seq1,comp134899_c1_seq1,comp135156_c0_seq1,comp135249_c0_seq2,comp135503_c1_seq3,comp135878_c0_seq1,comp136754_c0_seq6,comp136987_c1_seq1,comp138257_c2_seq1,comp138642_c0_seq2…
GO:0005681	spliceosomal complex	cellular_component	45301	181	4551/2152	28	0	28	9.88	6.2e-07	3.44e-05	comp118728_c1_seq1,comp124480_c0_seq1,comp125077_c0_seq3,comp129398_c0_seq1,comp132562_c1_seq1,comp133229_c0_seq2,comp133252_c0_seq1,comp134699_c0_seq1,comp135857_c3_seq2,comp136262_c0_seq1,comp137266_c1_seq2,comp137347_c1_seq1,comp139205_c2_seq1,comp143008_c1_seq1,comp144386_c0_seq6,comp144461_c0_seq1,comp144729_c1_seq2,comp144729_c7_seq2,comp145981_c1_seq4,comp146203_c4_seq1,comp146275_c0_seq1,…
GO:0043010	camera-type eye development	biological_process	45301	323	4551/2152	37	6	31	15.19	6.4e-07	3.52e-05	comp106968_c0_seq1,comp126409_c0_seq1,comp128792_c1_seq1,comp130116_c7_seq6,comp130929_c0_seq1,comp131943_c0_seq1,comp132634_c3_seq1,comp133259_c0_seq1,comp134145_c0_seq2,comp135420_c1_seq1,comp135470_c1_seq11,comp135524_c0_seq2,comp135927_c1_seq2,comp136679_c0_seq4,comp136754_c0_seq6,comp136962_c1_seq1,comp140586_c1_seq1,comp141170_c1_seq1,comp141347_c0_seq11,comp141707_c0_seq1,comp141754_c0_seq…
GO:0005840	ribosome	cellular_component	45301	860	4551/2152	82	75	7	46.95	6.8e-07	3.71e-05	comp100565_c0_seq1,comp108905_c0_seq1,comp112259_c0_seq1,comp112315_c0_seq1,comp112337_c1_seq1,comp112365_c0_seq1,comp115010_c1_seq1,comp115053_c0_seq1,comp115058_c0_seq1,comp115106_c0_seq1,comp115113_c1_seq1,comp115114_c0_seq1,comp115118_c0_seq1,comp117007_c0_seq1,comp117011_c0_seq1,comp117016_c2_seq1,comp117082_c1_seq1,comp117137_c0_seq1,comp118807_c1_seq1,comp120994_c1_seq1,comp120999_c1_seq1,…
GO:0005730	nucleolus	cellular_component	45301	632	4551/2152	65	7	58	34.5	7.7e-07	4.16e-05	comp114041_c1_seq1,comp115118_c0_seq1,comp117082_c1_seq1,comp118860_c0_seq1,comp122654_c0_seq1,comp124401_c0_seq1,comp127147_c0_seq2,comp127276_c0_seq1,comp129328_c0_seq5,comp130177_c0_seq1,comp130919_c2_seq2,comp131093_c1_seq1,comp131517_c1_seq2,comp131756_c0_seq1,comp131943_c0_seq1,comp132110_c0_seq1,comp132771_c0_seq1,comp133229_c0_seq2,comp133324_c1_seq1,comp133635_c3_seq2,comp134544_c2_seq2,…
GO:0009792	embryo development ending in birth or egg hatching	biological_process	45301	703	4551/2152	63	11	52	33.07	9.1e-07	4.88e-05	comp106968_c0_seq1,comp114041_c1_seq1,comp116902_c0_seq1,comp125199_c1_seq1,comp126409_c0_seq1,comp126927_c0_seq1,comp128415_c1_seq1,comp129511_c0_seq2,comp130116_c7_seq6,comp130806_c2_seq16,comp130929_c0_seq1,comp131257_c0_seq1,comp131518_c0_seq4,comp132505_c3_seq1,comp132771_c0_seq1,comp132851_c3_seq1,comp134453_c1_seq3,comp134626_c2_seq2,comp135343_c0_seq1,comp135420_c1_seq1,comp136679_c0_seq4…
GO:0007423	sensory organ development	biological_process	45301	628	4551/2152	58	12	46	29.54	9.4e-07	5e-05	comp106968_c0_seq1,comp126409_c0_seq1,comp127596_c1_seq1,comp128571_c0_seq1,comp128792_c1_seq1,comp130116_c7_seq6,comp130929_c0_seq1,comp131943_c0_seq1,comp132634_c3_seq1,comp133259_c0_seq1,comp133426_c0_seq1,comp134145_c0_seq2,comp135343_c0_seq1,comp135420_c1_seq1,comp135470_c1_seq11,comp135524_c0_seq2,comp135927_c1_seq2,comp136679_c0_seq4,comp136754_c0_seq6,comp136962_c1_seq1,comp138971_c1_seq1…
GO:0002262	myeloid cell homeostasis	biological_process	45301	111	4551/2152	19	6	13	5.22	1e-06	5.24e-05	comp115114_c0_seq1,comp115118_c0_seq1,comp118730_c0_seq1,comp122634_c0_seq1,comp128415_c1_seq1,comp134280_c0_seq1,comp135249_c0_seq2,comp137448_c0_seq1,comp141342_c0_seq2,comp141707_c0_seq1,comp141754_c0_seq1,comp142433_c0_seq2,comp143622_c0_seq6,comp143628_c0_seq1,comp144427_c1_seq2,comp144795_c3_seq1,comp148371_c0_seq1,comp149406_c0_seq1,comp61777_c0_seq1
GO:0022607	cellular component assembly	biological_process	45301	1721	4551/2152	125	24	101	80.96	1e-06	5.24e-05	comp106968_c0_seq1,comp112315_c0_seq1,comp115062_c0_seq1,comp118026_c0_seq1,comp120897_c1_seq1,comp120897_c2_seq3,comp122941_c0_seq1,comp125199_c1_seq1,comp126073_c0_seq1,comp126629_c0_seq1,comp127271_c1_seq1,comp127382_c0_seq2,comp127408_c0_seq3,comp127618_c0_seq1,comp128024_c0_seq1,comp128377_c0_seq1,comp128810_c3_seq1,comp130204_c1_seq1,comp130389_c0_seq4,comp131334_c0_seq1,comp132562_c1_seq1,…
GO:0009451	RNA modification	biological_process	45301	192	4551/2152	26	1	25	9.03	1.3e-06	6.71e-05	comp106999_c0_seq1,comp121487_c1_seq1,comp129704_c0_seq1,comp131329_c1_seq2,comp131756_c0_seq1,comp132234_c0_seq1,comp134228_c0_seq1,comp135066_c6_seq7,comp135819_c0_seq1,comp139020_c0_seq1,comp139021_c0_seq1,comp139780_c0_seq5,comp139976_c0_seq2,comp140467_c0_seq5,comp140547_c0_seq4,comp141057_c0_seq1,comp141536_c0_seq2,comp141618_c0_seq1,comp143446_c0_seq1,comp143448_c2_seq1,comp144062_c2_seq2,…
GO:1902679	negative regulation of RNA biosynthetic process	biological_process	45301	680	4551/2152	61	9	52	31.99	1.3e-06	6.71e-05	comp106968_c0_seq1,comp115118_c0_seq1,comp125199_c1_seq1,comp128415_c1_seq1,comp130177_c0_seq1,comp130929_c0_seq1,comp132026_c3_seq10,comp132063_c0_seq1,comp133259_c0_seq1,comp133371_c1_seq1,comp133482_c0_seq2,comp134899_c1_seq1,comp135156_c0_seq1,comp135249_c0_seq2,comp135503_c1_seq3,comp135878_c0_seq1,comp136754_c0_seq6,comp136987_c1_seq1,comp138257_c2_seq1,comp138642_c0_seq2,comp138693_c0_seq1…
GO:0005515	protein binding	molecular_function	45301	6494	4551/2152	363	78	285	289.77	1.6e-06	8.19e-05	comp104120_c0_seq1,comp104436_c0_seq1,comp106968_c0_seq1,comp109237_c0_seq1,comp115062_c0_seq1,comp118019_c0_seq1,comp122139_c1_seq1,comp122505_c0_seq1,comp124223_c0_seq1,comp125032_c0_seq1,comp125199_c1_seq1,comp125454_c0_seq2,comp126127_c0_seq5,comp126409_c0_seq1,comp127276_c0_seq1,comp127382_c0_seq2,comp127408_c0_seq3,comp127479_c0_seq2,comp127554_c0_seq1,comp128080_c0_seq1,comp128085_c0_seq1,…
GO:0045892	negative regulation of transcription, DNA-templated	biological_process	45301	670	4551/2152	60	9	51	31.52	1.7e-06	8.64e-05	comp106968_c0_seq1,comp115118_c0_seq1,comp125199_c1_seq1,comp128415_c1_seq1,comp130177_c0_seq1,comp130929_c0_seq1,comp132026_c3_seq10,comp132063_c0_seq1,comp133259_c0_seq1,comp133371_c1_seq1,comp133482_c0_seq2,comp134899_c1_seq1,comp135156_c0_seq1,comp135249_c0_seq2,comp135503_c1_seq3,comp135878_c0_seq1,comp136754_c0_seq6,comp136987_c1_seq1,comp138257_c2_seq1,comp138642_c0_seq2,comp138693_c0_seq1…
GO:0009888	tissue development	biological_process	45301	1486	4551/2152	110	24	86	69.9	1.9e-06	9.58e-05	comp106968_c0_seq1,comp114041_c1_seq1,comp118019_c0_seq1,comp125199_c1_seq1,comp125454_c0_seq2,comp126409_c0_seq1,comp126927_c0_seq1,comp128377_c0_seq1,comp128415_c1_seq1,comp128571_c0_seq1,comp128859_c0_seq1,comp129511_c0_seq2,comp129773_c0_seq2,comp130116_c7_seq6,comp130236_c1_seq1,comp130806_c2_seq16,comp130929_c0_seq1,comp131257_c0_seq1,comp131517_c1_seq2,comp132299_c1_seq1,comp132715_c0_seq2…
GO:0010604	positive regulation of macromolecule metabolic process	biological_process	45301	1437	4551/2152	106	16	90	67.6	3.4e-06	0.000170152	comp106968_c0_seq1,comp114041_c1_seq1,comp118019_c0_seq1,comp124601_c0_seq1,comp125199_c1_seq1,comp126409_c0_seq1,comp126927_c0_seq1,comp128415_c1_seq1,comp130116_c7_seq6,comp130204_c1_seq1,comp130929_c0_seq1,comp131345_c2_seq2,comp132505_c3_seq1,comp132771_c0_seq1,comp133252_c0_seq1,comp133847_c0_seq1,comp133901_c0_seq1,comp134134_c0_seq1,comp134427_c1_seq1,comp134434_c0_seq5,comp134915_c0_seq1,…
GO:0030099	myeloid cell differentiation	biological_process	45301	240	4551/2152	29	10	19	11.29	3.5e-06	0.000173859	comp106968_c0_seq1,comp114041_c1_seq1,comp115114_c0_seq1,comp115118_c0_seq1,comp118730_c0_seq1,comp122634_c0_seq1,comp128415_c1_seq1,comp130204_c1_seq1,comp133968_c0_seq1,comp135249_c0_seq2,comp135834_c0_seq1,comp137448_c0_seq1,comp138971_c1_seq13,comp140166_c0_seq5,comp140498_c0_seq1,comp141170_c1_seq1,comp141342_c0_seq2,comp141707_c0_seq1,comp141754_c0_seq1,comp141988_c0_seq1,comp143622_c0_seq6…
GO:0051301	cell division	biological_process	45301	780	4551/2152	66	3	63	36.69	3.6e-06	0.000177512	comp104120_c0_seq1,comp105039_c0_seq1,comp118728_c1_seq1,comp121942_c0_seq1,comp122563_c1_seq1,comp127271_c1_seq1,comp127618_c0_seq1,comp128024_c0_seq1,comp128835_c0_seq2,comp128985_c0_seq1,comp130086_c0_seq1,comp130919_c0_seq1,comp132058_c0_seq1,comp134874_c1_seq1,comp134875_c0_seq1,comp135054_c0_seq1,comp135623_c0_seq1,comp135791_c0_seq1,comp136430_c0_seq1,comp136838_c0_seq1,comp136928_c1_seq1,…
GO:0034101	erythrocyte homeostasis	biological_process	45301	100	4551/2152	17	6	11	4.7	4.1e-06	0.000200691	comp115114_c0_seq1,comp115118_c0_seq1,comp118730_c0_seq1,comp122634_c0_seq1,comp128415_c1_seq1,comp135249_c0_seq2,comp137448_c0_seq1,comp141342_c0_seq2,comp141707_c0_seq1,comp141754_c0_seq1,comp143622_c0_seq6,comp143628_c0_seq1,comp144427_c1_seq2,comp144795_c3_seq1,comp148371_c0_seq1,comp149406_c0_seq1,comp61777_c0_seq1
GO:0043933	macromolecular complex subunit organization	biological_process	45301	1362	4551/2152	101	22	79	64.07	4.7e-06	0.000228393	comp106968_c0_seq1,comp112315_c0_seq1,comp115062_c0_seq1,comp118026_c0_seq1,comp120897_c1_seq1,comp120897_c2_seq3,comp122941_c0_seq1,comp125199_c1_seq1,comp126073_c0_seq1,comp127271_c1_seq1,comp127382_c0_seq2,comp127408_c0_seq3,comp127618_c0_seq1,comp128024_c0_seq1,comp128810_c3_seq1,comp130389_c0_seq4,comp131334_c0_seq1,comp132452_c2_seq1,comp132562_c1_seq1,comp132771_c0_seq1,comp132913_c0_seq1,…
GO:0030154	cell differentiation	biological_process	45301	2410	4551/2152	160	41	119	113.37	6.3e-06	0.000303941	comp106968_c0_seq1,comp113739_c0_seq1,comp114041_c1_seq1,comp115114_c0_seq1,comp115118_c0_seq1,comp118019_c0_seq1,comp118730_c0_seq1,comp121112_c0_seq1,comp122634_c0_seq1,comp125199_c1_seq1,comp125454_c0_seq2,comp126063_c0_seq1,comp126409_c0_seq1,comp126927_c0_seq1,comp127709_c0_seq1,comp127903_c0_seq4,comp128354_c0_seq2,comp128377_c0_seq1,comp128415_c1_seq1,comp128571_c0_seq1,comp128859_c0_seq1,…
GO:0001654	eye development	biological_process	45301	413	4551/2152	41	6	35	19.43	6.4e-06	0.000304386	comp106968_c0_seq1,comp126409_c0_seq1,comp128792_c1_seq1,comp130116_c7_seq6,comp130929_c0_seq1,comp131943_c0_seq1,comp132634_c3_seq1,comp133259_c0_seq1,comp133426_c0_seq1,comp134145_c0_seq2,comp135420_c1_seq1,comp135470_c1_seq11,comp135524_c0_seq2,comp135927_c1_seq2,comp136679_c0_seq4,comp136754_c0_seq6,comp136962_c1_seq1,comp140586_c1_seq1,comp141170_c1_seq1,comp141347_c0_seq11,comp141707_c0_seq…
GO:0060429	epithelium development	biological_process	45301	794	4551/2152	66	13	53	37.35	6.4e-06	0.000304386	comp106968_c0_seq1,comp114041_c1_seq1,comp118019_c0_seq1,comp125199_c1_seq1,comp125454_c0_seq2,comp126927_c0_seq1,comp128415_c1_seq1,comp128571_c0_seq1,comp129511_c0_seq2,comp130116_c7_seq6,comp130806_c2_seq16,comp131257_c0_seq1,comp132299_c1_seq1,comp134145_c0_seq2,comp135267_c0_seq3,comp135420_c1_seq1,comp135718_c1_seq1,comp135834_c0_seq1,comp136679_c0_seq4,comp136754_c0_seq6,comp137461_c3_seq1…
GO:0003713	transcription coactivator activity	molecular_function	45301	207	4551/2152	25	0	25	9.24	6.6e-06	0.000309508	comp106968_c0_seq1,comp124135_c0_seq4,comp129773_c0_seq2,comp130177_c0_seq1,comp130204_c1_seq1,comp132771_c0_seq1,comp135054_c0_seq1,comp135257_c1_seq18,comp135834_c0_seq1,comp138257_c2_seq1,comp138670_c0_seq1,comp140281_c0_seq25,comp140376_c0_seq1,comp141064_c3_seq1,comp141064_c4_seq1,comp141707_c0_seq1,comp142766_c0_seq4,comp143008_c1_seq1,comp144030_c1_seq1,comp144434_c0_seq1,comp145785_c0_seq…
GO:0031325	positive regulation of cellular metabolic process	biological_process	45301	1476	4551/2152	107	17	90	69.43	6.6e-06	0.000309508	comp106968_c0_seq1,comp114041_c1_seq1,comp118019_c0_seq1,comp118607_c0_seq1,comp123346_c0_seq1,comp124601_c0_seq1,comp125199_c1_seq1,comp126409_c0_seq1,comp126927_c0_seq1,comp128415_c1_seq1,comp130116_c7_seq6,comp130177_c0_seq1,comp130204_c1_seq1,comp130929_c0_seq1,comp131345_c2_seq2,comp132505_c3_seq1,comp132771_c0_seq1,comp133252_c0_seq1,comp133847_c0_seq1,comp133901_c0_seq1,comp134134_c0_seq1,…
GO:0005667	transcription factor complex	cellular_component	45301	302	4551/2152	36	2	34	16.49	9.7e-06	0.000448608	comp106968_c0_seq1,comp118019_c0_seq1,comp121112_c0_seq1,comp125199_c1_seq1,comp126063_c0_seq1,comp126409_c0_seq1,comp128571_c0_seq1,comp130204_c1_seq1,comp134434_c0_seq5,comp135054_c0_seq1,comp135614_c0_seq1,comp136112_c0_seq1,comp137392_c0_seq2,comp137551_c0_seq7,comp138216_c0_seq2,comp138955_c0_seq2,comp138971_c1_seq13,comp139059_c0_seq2,comp140281_c0_seq25,comp140853_c2_seq6,comp141064_c3_seq…
GO:0045184	establishment of protein localization	biological_process	45301	1628	4551/2152	115	19	96	76.58	9.7e-06	0.000448608	comp118832_c0_seq1,comp122760_c1_seq1,comp127127_c0_seq5,comp127127_c1_seq1,comp127882_c0_seq33,comp128377_c0_seq1,comp128625_c0_seq1,comp128951_c0_seq1,comp129452_c0_seq7,comp129693_c0_seq1,comp129770_c1_seq2,comp129883_c0_seq1,comp129949_c1_seq1,comp131558_c0_seq6,comp132288_c1_seq1,comp132424_c0_seq2,comp132452_c2_seq1,comp132562_c1_seq1,comp132773_c1_seq1,comp132796_c2_seq3,comp132860_c2_seq1…
GO:0009893	positive regulation of metabolic process	biological_process	45301	1559	4551/2152	111	18	93	73.34	9.8e-06	0.000450129	comp106968_c0_seq1,comp114041_c1_seq1,comp118019_c0_seq1,comp118607_c0_seq1,comp123346_c0_seq1,comp124601_c0_seq1,comp125199_c1_seq1,comp126409_c0_seq1,comp126927_c0_seq1,comp128415_c1_seq1,comp130116_c7_seq6,comp130177_c0_seq1,comp130204_c1_seq1,comp130929_c0_seq1,comp131345_c2_seq2,comp132505_c3_seq1,comp132771_c0_seq1,comp133252_c0_seq1,comp133847_c0_seq1,comp133901_c0_seq1,comp134134_c0_seq1,…
GO:0006412	translation	biological_process	45301	1562	4551/2152	111	75	36	73.48	1.1e-05	0.000498419	comp100565_c0_seq1,comp108905_c0_seq1,comp111717_c0_seq1,comp112259_c0_seq1,comp112315_c0_seq1,comp112337_c1_seq1,comp112365_c0_seq1,comp115010_c1_seq1,comp115053_c0_seq1,comp115058_c0_seq1,comp115106_c0_seq1,comp115113_c1_seq1,comp115114_c0_seq1,comp115118_c0_seq1,comp117007_c0_seq1,comp117011_c0_seq1,comp117016_c2_seq1,comp117082_c1_seq1,comp117137_c0_seq1,comp118807_c1_seq1,comp120994_c1_seq1,…
GO:0044798	nuclear transcription factor complex	cellular_component	45301	84	4551/2152	16	0	16	4.59	1.1e-05	0.000498419	comp118019_c0_seq1,comp125199_c1_seq1,comp130204_c1_seq1,comp135054_c0_seq1,comp135614_c0_seq1,comp136112_c0_seq1,comp137551_c0_seq7,comp139059_c0_seq2,comp140281_c0_seq25,comp141064_c3_seq1,comp141064_c4_seq1,comp141192_c0_seq1,comp143593_c0_seq2,comp146551_c0_seq2,comp148282_c1_seq6,comp148843_c0_seq3
GO:0060027	convergent extension involved in gastrulation	biological_process	45301	40	4551/2152	10	0	10	1.88	1.2e-05	0.00053648	comp130806_c2_seq16,comp134145_c0_seq2,comp135267_c0_seq3,comp135834_c0_seq1,comp137461_c3_seq1,comp141109_c0_seq3,comp141907_c1_seq1,comp141980_c0_seq1,comp143319_c0_seq3,comp146781_c2_seq4
GO:0070161	anchoring junction	cellular_component	45301	188	4551/2152	26	5	21	10.26	1.2e-05	0.00053648	comp106968_c0_seq1,comp127408_c0_seq3,comp128810_c3_seq1,comp130806_c2_seq16,comp131362_c1_seq1,comp134966_c2_seq2,comp135297_c0_seq1,comp136962_c1_seq1,comp139126_c1_seq1,comp141170_c1_seq1,comp141660_c0_seq4,comp142126_c1_seq2,comp142598_c0_seq2,comp143814_c0_seq4,comp145806_c2_seq5,comp146100_c2_seq2,comp146442_c0_seq2,comp146573_c2_seq1,comp146811_c0_seq3,comp147004_c1_seq2,comp147524_c1_seq2…
GO:0000122	negative regulation of transcription from RNA polymerase II promoter	biological_process	45301	369	4551/2152	37	7	30	17.36	1.4e-05	0.000613621	comp106968_c0_seq1,comp115118_c0_seq1,comp128415_c1_seq1,comp130177_c0_seq1,comp130929_c0_seq1,comp132026_c3_seq10,comp133259_c0_seq1,comp133482_c0_seq2,comp134899_c1_seq1,comp135156_c0_seq1,comp135878_c0_seq1,comp136754_c0_seq6,comp138642_c0_seq2,comp138693_c0_seq15,comp138971_c1_seq13,comp140393_c1_seq1,comp140607_c1_seq1,comp141044_c0_seq2,comp141707_c0_seq1,comp141754_c0_seq1,comp142043_c1_se…
GO:0015031	protein transport	biological_process	45301	1572	4551/2152	111	18	93	73.95	1.4e-05	0.000613621	comp118832_c0_seq1,comp122760_c1_seq1,comp127127_c0_seq5,comp127127_c1_seq1,comp128377_c0_seq1,comp128625_c0_seq1,comp128951_c0_seq1,comp129452_c0_seq7,comp129693_c0_seq1,comp129770_c1_seq2,comp129883_c0_seq1,comp129949_c1_seq1,comp131558_c0_seq6,comp132288_c1_seq1,comp132424_c0_seq2,comp132452_c2_seq1,comp132562_c1_seq1,comp132773_c1_seq1,comp132796_c2_seq3,comp132860_c2_seq1,comp132913_c0_seq1,…
GO:0048598	embryonic morphogenesis	biological_process	45301	701	4551/2152	59	7	52	32.98	1.4e-05	0.000613621	comp106968_c0_seq1,comp114041_c1_seq1,comp125199_c1_seq1,comp126409_c0_seq1,comp127596_c1_seq1,comp128415_c1_seq1,comp128571_c0_seq1,comp129511_c0_seq2,comp130806_c2_seq16,comp130929_c0_seq1,comp131518_c0_seq4,comp132299_c1_seq1,comp134145_c0_seq2,comp134434_c0_seq5,comp134453_c1_seq3,comp135267_c0_seq3,comp135420_c1_seq1,comp135470_c1_seq11,comp135524_c0_seq2,comp135834_c0_seq1,comp136679_c0_seq…
GO:0030097	hemopoiesis	biological_process	45301	518	4551/2152	47	13	34	24.37	1.5e-05	0.000648968	comp106968_c0_seq1,comp114041_c1_seq1,comp115114_c0_seq1,comp115118_c0_seq1,comp118730_c0_seq1,comp122634_c0_seq1,comp127709_c0_seq1,comp128415_c1_seq1,comp129704_c0_seq1,comp130204_c1_seq1,comp130615_c0_seq2,comp131756_c0_seq1,comp132509_c0_seq1,comp133968_c0_seq1,comp134453_c1_seq3,comp135108_c1_seq1,comp135249_c0_seq2,comp135834_c0_seq1,comp135878_c0_seq1,comp136060_c0_seq7,comp136754_c0_seq6,…
GO:0051052	regulation of DNA metabolic process	biological_process	45301	219	4551/2152	26	1	25	10.3	1.5e-05	0.000648968	comp118715_c0_seq1,comp129778_c0_seq3,comp134625_c0_seq1,comp134915_c0_seq1,comp135013_c0_seq2,comp136437_c0_seq4,comp137624_c2_seq1,comp139896_c1_seq3,comp140502_c0_seq15,comp141017_c0_seq1,comp142097_c1_seq1,comp143097_c0_seq2,comp143841_c0_seq6,comp144401_c1_seq1,comp144434_c0_seq1,comp145130_c0_seq1,comp145230_c0_seq2,comp145294_c0_seq1,comp145553_c4_seq1,comp146510_c1_seq1,comp147059_c0_seq3…
GO:0000785	chromatin	cellular_component	45301	335	4551/2152	38	3	35	18.29	1.7e-05	0.000726127	comp128415_c1_seq1,comp130389_c0_seq4,comp131334_c0_seq1,comp132505_c3_seq1,comp133252_c0_seq1,comp133259_c0_seq1,comp133371_c1_seq1,comp134625_c0_seq1,comp135614_c0_seq1,comp136437_c0_seq4,comp137982_c1_seq1,comp138257_c2_seq1,comp139896_c1_seq3,comp140343_c2_seq2,comp140393_c1_seq1,comp141017_c0_seq1,comp141319_c0_seq18,comp142097_c1_seq1,comp142728_c0_seq7,comp142766_c0_seq4,comp143474_c3_seq1…
GO:0071013	catalytic step 2 spliceosome	cellular_component	45301	87	4551/2152	16	0	16	4.75	1.7e-05	0.000726127	comp124480_c0_seq1,comp129398_c0_seq1,comp132562_c1_seq1,comp133229_c0_seq2,comp133252_c0_seq1,comp135857_c3_seq2,comp137266_c1_seq2,comp143008_c1_seq1,comp144461_c0_seq1,comp144729_c1_seq2,comp144729_c7_seq2,comp146275_c0_seq1,comp146903_c2_seq4,comp147671_c0_seq2,comp148180_c0_seq1,comp148746_c2_seq1
GO:0071702	organic substance transport	biological_process	45301	2337	4551/2152	152	27	125	109.93	3.1e-05	0.00131573	comp117666_c0_seq1,comp118832_c0_seq1,comp122760_c1_seq1,comp125199_c1_seq1,comp127127_c0_seq5,comp127127_c1_seq1,comp128377_c0_seq1,comp128625_c0_seq1,comp128951_c0_seq1,comp129452_c0_seq7,comp129693_c0_seq1,comp129770_c1_seq2,comp129883_c0_seq1,comp129949_c1_seq1,comp130781_c0_seq1,comp131358_c0_seq2,comp131558_c0_seq6,comp132288_c1_seq1,comp132424_c0_seq2,comp132452_c2_seq1,comp132562_c1_seq1,…
GO:0070727	cellular macromolecule localization	biological_process	45301	1377	4551/2152	98	13	85	64.78	3.3e-05	0.00139181	comp106968_c0_seq1,comp122760_c1_seq1,comp126629_c0_seq1,comp127127_c0_seq5,comp127127_c1_seq1,comp127882_c0_seq33,comp128377_c0_seq1,comp128951_c0_seq1,comp129770_c1_seq2,comp129883_c0_seq1,comp129949_c1_seq1,comp131345_c2_seq2,comp131558_c0_seq6,comp132562_c1_seq1,comp132913_c0_seq1,comp133076_c2_seq1,comp133511_c0_seq2,comp133638_c1_seq2,comp133886_c1_seq1,comp134067_c0_seq5,comp134265_c1_seq1…
GO:0034660	ncRNA metabolic process	biological_process	45301	613	4551/2152	52	6	46	28.84	3.5e-05	0.00146694	comp106999_c0_seq1,comp121487_c1_seq1,comp124652_c1_seq1,comp124719_c0_seq2,comp127147_c0_seq2,comp128039_c0_seq1,comp129704_c0_seq1,comp130794_c0_seq1,comp130919_c2_seq2,comp131756_c0_seq1,comp132234_c0_seq1,comp133635_c3_seq2,comp134228_c0_seq1,comp134645_c0_seq1,comp134720_c1_seq24,comp135025_c0_seq1,comp135044_c0_seq3,comp135066_c6_seq7,comp135607_c0_seq2,comp135819_c0_seq1,comp136004_c0_seq2…
GO:0051246	regulation of protein metabolic process	biological_process	45301	1262	4551/2152	91	23	68	59.37	3.9e-05	0.00162444	comp104120_c0_seq1,comp106968_c0_seq1,comp115118_c0_seq1,comp123417_c2_seq1,comp126927_c0_seq1,comp128377_c0_seq1,comp130086_c0_seq1,comp131228_c0_seq1,comp131345_c2_seq2,comp131517_c1_seq2,comp132008_c0_seq3,comp132008_c1_seq1,comp132026_c3_seq10,comp132980_c0_seq1,comp133278_c0_seq1,comp133519_c0_seq1,comp133842_c1_seq2,comp133901_c0_seq1,comp134134_c0_seq1,comp134145_c0_seq2,comp134427_c1_seq1…
GO:0005882	intermediate filament	cellular_component	45301	134	4551/2152	20	17	3	7.32	4e-05	0.0016558	comp122091_c0_seq1,comp127971_c2_seq1,comp127971_c7_seq1,comp128403_c1_seq18,comp131520_c0_seq1,comp131520_c1_seq1,comp132452_c1_seq1,comp132452_c2_seq1,comp133583_c0_seq1,comp134628_c0_seq3,comp134628_c1_seq5,comp134628_c3_seq1,comp135073_c0_seq2,comp136559_c0_seq1,comp141036_c0_seq1,comp141195_c0_seq2,comp142598_c0_seq2,comp145139_c1_seq1,comp145139_c2_seq1,comp148319_c0_seq4
GO:0030218	erythrocyte differentiation	biological_process	45301	96	4551/2152	15	6	9	4.52	4.1e-05	0.00168679	comp115114_c0_seq1,comp115118_c0_seq1,comp118730_c0_seq1,comp122634_c0_seq1,comp128415_c1_seq1,comp135249_c0_seq2,comp137448_c0_seq1,comp141342_c0_seq2,comp141707_c0_seq1,comp141754_c0_seq1,comp143622_c0_seq6,comp144427_c1_seq2,comp148371_c0_seq1,comp149406_c0_seq1,comp61777_c0_seq1
GO:0051028	mRNA transport	biological_process	45301	75	4551/2152	13	0	13	3.53	4.4e-05	0.00179917	comp130781_c0_seq1,comp133842_c1_seq2,comp134265_c1_seq1,comp135251_c0_seq1,comp141812_c0_seq1,comp143188_c0_seq9,comp144886_c1_seq2,comp145007_c0_seq2,comp145007_c1_seq3,comp148068_c0_seq1,comp148300_c2_seq2,comp148693_c1_seq1,comp148961_c0_seq1
GO:0016568	chromatin modification	biological_process	45301	603	4551/2152	51	3	48	28.37	4.5e-05	0.00182891	comp114041_c1_seq1,comp124601_c0_seq1,comp128415_c1_seq1,comp129773_c0_seq2,comp130335_c0_seq1,comp131265_c1_seq2,comp132505_c3_seq1,comp132771_c0_seq1,comp133259_c0_seq1,comp134915_c0_seq1,comp135054_c0_seq1,comp135834_c0_seq1,comp137600_c0_seq2,comp137624_c2_seq1,comp138257_c2_seq1,comp138670_c0_seq1,comp138941_c1_seq3,comp138971_c1_seq13,comp139029_c0_seq10,comp140281_c0_seq25,comp140376_c0_se…
GO:0005912	adherens junction	cellular_component	45301	180	4551/2152	24	4	20	9.83	4.8e-05	0.00192747	comp106968_c0_seq1,comp127408_c0_seq3,comp128810_c3_seq1,comp130806_c2_seq16,comp131362_c1_seq1,comp134966_c2_seq2,comp135297_c0_seq1,comp136962_c1_seq1,comp139126_c1_seq1,comp141170_c1_seq1,comp141660_c0_seq4,comp142126_c1_seq2,comp143814_c0_seq4,comp145806_c2_seq5,comp146100_c2_seq2,comp146442_c0_seq2,comp146573_c2_seq1,comp146811_c0_seq3,comp147004_c1_seq2,comp147524_c1_seq2,comp147983_c0_seq6…
GO:0034613	cellular protein localization	biological_process	45301	1373	4551/2152	97	13	84	64.59	4.8e-05	0.00192747	comp106968_c0_seq1,comp122760_c1_seq1,comp126629_c0_seq1,comp127127_c0_seq5,comp127127_c1_seq1,comp127882_c0_seq33,comp128377_c0_seq1,comp128951_c0_seq1,comp129770_c1_seq2,comp129883_c0_seq1,comp129949_c1_seq1,comp131345_c2_seq2,comp131558_c0_seq6,comp132562_c1_seq1,comp132913_c0_seq1,comp133076_c2_seq1,comp133511_c0_seq2,comp133638_c1_seq2,comp133886_c1_seq1,comp134067_c0_seq5,comp134265_c1_seq1…
GO:0022627	cytosolic small ribosomal subunit	cellular_component	45301	33	4551/2152	9	9	0	1.8	4.9e-05	0.00195592	comp112315_c0_seq1,comp115058_c0_seq1,comp115118_c0_seq1,comp117082_c1_seq1,comp122634_c0_seq1,comp128419_c2_seq1,comp137070_c0_seq1,comp139730_c6_seq1,comp61758_c0_seq1
GO:0048534	hematopoietic or lymphoid organ development	biological_process	45301	543	4551/2152	47	13	34	25.54	5e-05	0.00198402	comp106968_c0_seq1,comp114041_c1_seq1,comp115114_c0_seq1,comp115118_c0_seq1,comp118730_c0_seq1,comp122634_c0_seq1,comp127709_c0_seq1,comp128415_c1_seq1,comp129704_c0_seq1,comp130204_c1_seq1,comp130615_c0_seq2,comp131756_c0_seq1,comp132509_c0_seq1,comp133968_c0_seq1,comp134453_c1_seq3,comp135108_c1_seq1,comp135249_c0_seq2,comp135834_c0_seq1,comp135878_c0_seq1,comp136060_c0_seq7,comp136754_c0_seq6,…
GO:0051225	spindle assembly	biological_process	45301	56	4551/2152	11	0	11	2.63	5.1e-05	0.0020118	comp120897_c2_seq3,comp127271_c1_seq1,comp134680_c1_seq1,comp137982_c1_seq1,comp141237_c0_seq1,comp143378_c0_seq1,comp144486_c3_seq3,comp145721_c0_seq2,comp146684_c0_seq12,comp148457_c0_seq1,comp149406_c0_seq1
GO:0048863	stem cell differentiation	biological_process	45301	291	4551/2152	30	2	28	13.69	5.3e-05	0.00207847	comp106968_c0_seq1,comp113739_c0_seq1,comp114041_c1_seq1,comp122634_c0_seq1,comp125199_c1_seq1,comp126409_c0_seq1,comp128415_c1_seq1,comp130236_c1_seq1,comp132509_c0_seq1,comp136679_c0_seq4,comp138642_c0_seq2,comp138971_c1_seq13,comp139407_c0_seq1,comp140125_c0_seq5,comp141527_c0_seq1,comp141980_c0_seq1,comp143097_c0_seq2,comp143255_c0_seq2,comp144434_c0_seq1,comp145437_c0_seq2,comp145548_c1_seq2…
GO:0006325	chromatin organization	biological_process	45301	736	4551/2152	59	5	54	34.62	5.5e-05	0.00214436	comp114041_c1_seq1,comp124601_c0_seq1,comp128415_c1_seq1,comp129773_c0_seq2,comp130335_c0_seq1,comp130389_c0_seq4,comp131265_c1_seq2,comp131334_c0_seq1,comp132505_c3_seq1,comp132771_c0_seq1,comp133259_c0_seq1,comp134915_c0_seq1,comp135054_c0_seq1,comp135834_c0_seq1,comp137600_c0_seq2,comp137624_c2_seq1,comp138257_c2_seq1,comp138670_c0_seq1,comp138941_c1_seq3,comp138971_c1_seq13,comp139029_c0_seq1…
GO:0005829	cytosol	cellular_component	45301	898	4551/2152	77	34	43	49.03	6.2e-05	0.00240331	comp100378_c0_seq2,comp106968_c0_seq1,comp112315_c0_seq1,comp115058_c0_seq1,comp115113_c1_seq1,comp115118_c0_seq1,comp117082_c1_seq1,comp117666_c0_seq1,comp120993_c0_seq1,comp120993_c1_seq1,comp121478_c0_seq2,comp122477_c0_seq1,comp122505_c0_seq1,comp122634_c0_seq1,comp122792_c0_seq1,comp127382_c0_seq2,comp127479_c0_seq2,comp127882_c0_seq33,comp128377_c0_seq1,comp128419_c2_seq1,comp128625_c0_seq1…
GO:0002520	immune system development	biological_process	45301	582	4551/2152	49	13	36	27.38	7e-05	0.00269782	comp106968_c0_seq1,comp114041_c1_seq1,comp115114_c0_seq1,comp115118_c0_seq1,comp118730_c0_seq1,comp122634_c0_seq1,comp127709_c0_seq1,comp128415_c1_seq1,comp129704_c0_seq1,comp130204_c1_seq1,comp130615_c0_seq2,comp131756_c0_seq1,comp132509_c0_seq1,comp133968_c0_seq1,comp134453_c1_seq3,comp135108_c1_seq1,comp135249_c0_seq2,comp135834_c0_seq1,comp135878_c0_seq1,comp136060_c0_seq7,comp136754_c0_seq6,…
GO:0044699	single-organism process	biological_process	45301	22632	4551/2152	1140	301	839	1064.63	7.1e-05	0.00272072	comp100378_c0_seq2,comp104120_c0_seq1,comp105039_c0_seq1,comp106896_c0_seq1,comp106968_c0_seq1,comp108351_c0_seq1,comp112315_c0_seq1,comp112365_c0_seq1,comp113739_c0_seq1,comp113893_c0_seq1,comp114041_c1_seq1,comp115058_c0_seq1,comp115062_c0_seq1,comp115114_c0_seq1,comp115118_c0_seq1,comp115436_c0_seq1,comp116902_c0_seq1,comp116934_c0_seq1,comp117007_c0_seq1,comp117308_c0_seq3,comp117387_c1_seq1,…
GO:0045595	regulation of cell differentiation	biological_process	45301	826	4551/2152	64	21	43	38.86	7.3e-05	0.00278147	comp106968_c0_seq1,comp113739_c0_seq1,comp114041_c1_seq1,comp125199_c1_seq1,comp126927_c0_seq1,comp128415_c1_seq1,comp129559_c0_seq4,comp129773_c0_seq2,comp130116_c7_seq6,comp133968_c0_seq1,comp135249_c0_seq2,comp135470_c1_seq11,comp135834_c0_seq1,comp136060_c0_seq7,comp136657_c0_seq2,comp138642_c0_seq2,comp138971_c1_seq13,comp139899_c2_seq1,comp140125_c0_seq5,comp140209_c1_seq2,comp140376_c0_seq…
GO:0071822	protein complex subunit organization	biological_process	45301	1233	4551/2152	88	21	67	58	7.4e-05	0.00280364	comp106968_c0_seq1,comp115062_c0_seq1,comp118026_c0_seq1,comp120897_c1_seq1,comp120897_c2_seq3,comp122941_c0_seq1,comp125199_c1_seq1,comp126073_c0_seq1,comp127271_c1_seq1,comp127382_c0_seq2,comp127408_c0_seq3,comp127618_c0_seq1,comp128024_c0_seq1,comp128810_c3_seq1,comp130389_c0_seq4,comp131334_c0_seq1,comp132452_c2_seq1,comp132771_c0_seq1,comp132913_c0_seq1,comp133252_c0_seq1,comp134680_c1_seq1,…
GO:0065003	macromolecular complex assembly	biological_process	45301	1096	4551/2152	80	17	63	51.56	7.6e-05	0.00286324	comp106968_c0_seq1,comp112315_c0_seq1,comp115062_c0_seq1,comp118026_c0_seq1,comp120897_c1_seq1,comp120897_c2_seq3,comp122941_c0_seq1,comp125199_c1_seq1,comp126073_c0_seq1,comp127271_c1_seq1,comp127382_c0_seq2,comp127408_c0_seq3,comp127618_c0_seq1,comp128024_c0_seq1,comp130389_c0_seq4,comp131334_c0_seq1,comp132562_c1_seq1,comp132913_c0_seq1,comp133252_c0_seq1,comp133901_c0_seq1,comp134645_c0_seq1,…
GO:0006915	apoptotic process	biological_process	45301	1234	4551/2152	88	26	62	58.05	7.7e-05	0.0028847	comp106968_c0_seq1,comp115114_c0_seq1,comp116934_c0_seq1,comp118019_c0_seq1,comp122505_c0_seq1,comp122563_c1_seq1,comp122634_c0_seq1,comp123168_c1_seq1,comp124898_c0_seq1,comp125340_c0_seq2,comp129452_c0_seq7,comp130177_c0_seq1,comp130196_c0_seq2,comp130198_c0_seq1,comp130262_c0_seq1,comp130537_c0_seq2,comp130806_c2_seq16,comp131518_c0_seq4,comp132452_c2_seq1,comp132860_c2_seq1,comp132980_c0_seq1…
GO:0006403	RNA localization	biological_process	45301	113	4551/2152	16	0	16	5.32	7.9e-05	0.00294319	comp130781_c0_seq1,comp133842_c1_seq2,comp134265_c1_seq1,comp135251_c0_seq1,comp141812_c0_seq1,comp143008_c1_seq1,comp143036_c1_seq4,comp143188_c0_seq9,comp144886_c1_seq2,comp145007_c0_seq2,comp145007_c1_seq3,comp147571_c1_seq1,comp148068_c0_seq1,comp148300_c2_seq2,comp148693_c1_seq1,comp148961_c0_seq1
GO:0000184	nuclear-transcribed mRNA catabolic process, nonsense-mediated decay	biological_process	45301	40	4551/2152	9	0	9	1.88	8e-05	0.00296398	comp133842_c1_seq2,comp140251_c0_seq8,comp141812_c0_seq1,comp145007_c0_seq2,comp145007_c1_seq3,comp146906_c1_seq1,comp147571_c1_seq1,comp147816_c1_seq1,comp148300_c2_seq2
GO:0035064	methylated histone residue binding	molecular_function	45301	42	4551/2152	9	0	9	1.87	8.1e-05	0.00298454	comp133259_c0_seq1,comp136059_c1_seq2,comp141605_c0_seq6,comp142097_c1_seq1,comp143077_c4_seq1,comp143753_c0_seq1,comp144552_c2_seq4,comp147248_c0_seq1,comp148688_c0_seq1
GO:0032153	cell division site	cellular_component	45301	35	4551/2152	9	0	9	1.91	8.2e-05	0.00298854	comp122563_c1_seq1,comp140682_c1_seq1,comp141342_c0_seq2,comp142240_c2_seq1,comp142552_c0_seq1,comp143378_c0_seq1,comp147983_c0_seq6,comp148041_c0_seq15,comp148457_c0_seq1
GO:0032155	cell division site part	cellular_component	45301	35	4551/2152	9	0	9	1.91	8.2e-05	0.00298854	comp122563_c1_seq1,comp140682_c1_seq1,comp141342_c0_seq2,comp142240_c2_seq1,comp142552_c0_seq1,comp143378_c0_seq1,comp147983_c0_seq6,comp148041_c0_seq15,comp148457_c0_seq1
GO:0003682	chromatin binding	molecular_function	45301	519	4551/2152	43	1	42	23.16	8.6e-05	0.00311738	comp106968_c0_seq1,comp122139_c1_seq1,comp125199_c1_seq1,comp128415_c1_seq1,comp130784_c4_seq2,comp132058_c0_seq1,comp133252_c0_seq1,comp134434_c0_seq5,comp134625_c0_seq1,comp136694_c0_seq2,comp137084_c0_seq1,comp137624_c2_seq1,comp137982_c1_seq1,comp138971_c1_seq13,comp139801_c0_seq1,comp139890_c0_seq1,comp139896_c1_seq3,comp140376_c0_seq1,comp140393_c1_seq1,comp141017_c0_seq1,comp141707_c0_seq1…
GO:0048646	anatomical structure formation involved in morphogenesis	biological_process	45301	1913	4551/2152	126	25	101	89.99	8.8e-05	0.00317273	comp106968_c0_seq1,comp114041_c1_seq1,comp118730_c0_seq1,comp122563_c1_seq1,comp122634_c0_seq1,comp125199_c1_seq1,comp126127_c0_seq5,comp126409_c0_seq1,comp126629_c0_seq1,comp127596_c1_seq1,comp128354_c0_seq2,comp128377_c0_seq1,comp128415_c1_seq1,comp128571_c0_seq1,comp128859_c0_seq1,comp129511_c0_seq2,comp129559_c0_seq4,comp129773_c0_seq2,comp130116_c7_seq6,comp130177_c0_seq1,comp130204_c1_seq1,…
GO:0008219	cell death	biological_process	45301	1292	4551/2152	91	27	64	60.78	9e-05	0.00319333	comp106968_c0_seq1,comp115114_c0_seq1,comp116934_c0_seq1,comp118019_c0_seq1,comp122505_c0_seq1,comp122563_c1_seq1,comp122634_c0_seq1,comp123168_c1_seq1,comp124898_c0_seq1,comp125340_c0_seq2,comp129452_c0_seq7,comp130177_c0_seq1,comp130196_c0_seq2,comp130198_c0_seq1,comp130262_c0_seq1,comp130537_c0_seq2,comp130806_c2_seq16,comp130816_c0_seq2,comp131518_c0_seq4,comp132452_c2_seq1,comp132860_c2_seq1…
GO:0009452	7-methylguanosine RNA capping	biological_process	45301	32	4551/2152	8	0	8	1.51	9e-05	0.00319333	comp126304_c0_seq1,comp132234_c0_seq1,comp139780_c0_seq5,comp141057_c0_seq1,comp143036_c1_seq4,comp145007_c0_seq2,comp145007_c1_seq3,comp148300_c2_seq2
GO:0036260	RNA capping	biological_process	45301	32	4551/2152	8	0	8	1.51	9e-05	0.00319333	comp126304_c0_seq1,comp132234_c0_seq1,comp139780_c0_seq5,comp141057_c0_seq1,comp143036_c1_seq4,comp145007_c0_seq2,comp145007_c1_seq3,comp148300_c2_seq2
GO:0016265	death	biological_process	45301	1295	4551/2152	91	27	64	60.92	9.8e-05	0.00345888	comp106968_c0_seq1,comp115114_c0_seq1,comp116934_c0_seq1,comp118019_c0_seq1,comp122505_c0_seq1,comp122563_c1_seq1,comp122634_c0_seq1,comp123168_c1_seq1,comp124898_c0_seq1,comp125340_c0_seq2,comp129452_c0_seq7,comp130177_c0_seq1,comp130196_c0_seq2,comp130198_c0_seq1,comp130262_c0_seq1,comp130537_c0_seq2,comp130806_c2_seq16,comp130816_c0_seq2,comp131518_c0_seq4,comp132452_c2_seq1,comp132860_c2_seq1…
GO:0010608	posttranscriptional regulation of gene expression	biological_process	45301	345	4551/2152	33	4	29	16.23	0.0001	0.00347461	comp115118_c0_seq1,comp122505_c0_seq1,comp129328_c0_seq5,comp131228_c0_seq1,comp133842_c1_seq2,comp133901_c0_seq1,comp134134_c0_seq1,comp134645_c0_seq1,comp135054_c0_seq1,comp137266_c1_seq2,comp137576_c3_seq1,comp140034_c0_seq1,comp140251_c0_seq8,comp140921_c1_seq1,comp141812_c0_seq1,comp141988_c0_seq1,comp142050_c4_seq1,comp142515_c2_seq3,comp142709_c0_seq1,comp142888_c0_seq1,comp143628_c0_seq1,…
GO:0016055	Wnt signaling pathway	biological_process	45301	375	4551/2152	35	7	28	17.64	0.0001	0.00347461	comp106968_c0_seq1,comp117308_c0_seq3,comp132299_c1_seq1,comp135878_c0_seq1,comp136083_c0_seq1,comp137584_c1_seq3,comp137597_c3_seq2,comp138154_c0_seq16,comp138949_c1_seq1,comp138971_c1_seq13,comp140034_c0_seq1,comp140959_c2_seq1,comp141237_c0_seq1,comp141527_c0_seq1,comp141980_c0_seq1,comp142043_c1_seq3,comp143097_c0_seq2,comp143615_c0_seq1,comp143622_c0_seq6,comp143627_c1_seq1,comp143771_c0_seq…
GO:0042532	negative regulation of tyrosine phosphorylation of STAT protein	biological_process	45301	3	4551/2152	3	2	1	0.14	0.0001	0.00347461	comp133278_c0_seq1,comp142043_c1_seq3,comp147983_c0_seq6
GO:0005694	chromosome	cellular_component	45301	825	4551/2152	71	3	68	45.04	0.00011	0.00370683	comp105039_c0_seq1,comp113739_c0_seq1,comp121942_c0_seq1,comp122139_c1_seq1,comp127271_c1_seq1,comp128415_c1_seq1,comp128985_c0_seq1,comp130389_c0_seq4,comp131334_c0_seq1,comp132505_c3_seq1,comp132771_c0_seq1,comp133252_c0_seq1,comp133259_c0_seq1,comp133371_c1_seq1,comp134544_c2_seq2,comp134625_c0_seq1,comp135249_c0_seq2,comp135614_c0_seq1,comp135623_c0_seq1,comp135662_c0_seq1,comp136059_c1_seq2,…
GO:0022626	cytosolic ribosome	cellular_component	45301	71	4551/2152	13	13	0	3.88	0.00011	0.00370683	comp112315_c0_seq1,comp115058_c0_seq1,comp115113_c1_seq1,comp115118_c0_seq1,comp117082_c1_seq1,comp122477_c0_seq1,comp122634_c0_seq1,comp122792_c0_seq1,comp128377_c0_seq1,comp128419_c2_seq1,comp137070_c0_seq1,comp139730_c6_seq1,comp61758_c0_seq1
GO:0044391	ribosomal subunit	cellular_component	45301	201	4551/2152	25	23	2	10.97	0.00011	0.00370683	comp112259_c0_seq1,comp112315_c0_seq1,comp112337_c1_seq1,comp115058_c0_seq1,comp115113_c1_seq1,comp115118_c0_seq1,comp117016_c2_seq1,comp117082_c1_seq1,comp120999_c1_seq1,comp122477_c0_seq1,comp122634_c0_seq1,comp122792_c0_seq1,comp123819_c0_seq1,comp128419_c2_seq1,comp130283_c1_seq1,comp133048_c1_seq1,comp136145_c0_seq1,comp137070_c0_seq1,comp137490_c0_seq1,comp139730_c6_seq1,comp141137_c0_seq2,…
GO:0050789	regulation of biological process	biological_process	45301	12456	4551/2152	658	157	501	585.94	0.00011	0.00370683	comp104120_c0_seq1,comp105039_c0_seq1,comp106968_c0_seq1,comp106999_c0_seq1,comp113739_c0_seq1,comp114041_c1_seq1,comp115058_c0_seq1,comp115062_c0_seq1,comp115114_c0_seq1,comp115118_c0_seq1,comp117082_c1_seq1,comp117308_c0_seq3,comp118019_c0_seq1,comp118607_c0_seq1,comp118715_c0_seq1,comp118730_c0_seq1,comp118832_c0_seq1,comp120750_c1_seq2,comp121112_c0_seq1,comp121724_c0_seq2,comp121890_c0_seq3,…
GO:0072358	cardiovascular system development	biological_process	45301	955	4551/2152	71	19	52	44.92	0.00011	0.00370683	comp106968_c0_seq1,comp114041_c1_seq1,comp118730_c0_seq1,comp122563_c1_seq1,comp122634_c0_seq1,comp125199_c1_seq1,comp126127_c0_seq5,comp126927_c0_seq1,comp128415_c1_seq1,comp129634_c2_seq48,comp130177_c0_seq1,comp131257_c0_seq1,comp132299_c1_seq1,comp133783_c0_seq1,comp134395_c0_seq2,comp134453_c1_seq3,comp134626_c2_seq2,comp135108_c1_seq1,comp135343_c0_seq1,comp135420_c1_seq1,comp135878_c0_seq1…
GO:0072359	circulatory system development	biological_process	45301	955	4551/2152	71	19	52	44.92	0.00011	0.00370683	comp106968_c0_seq1,comp114041_c1_seq1,comp118730_c0_seq1,comp122563_c1_seq1,comp122634_c0_seq1,comp125199_c1_seq1,comp126127_c0_seq5,comp126927_c0_seq1,comp128415_c1_seq1,comp129634_c2_seq48,comp130177_c0_seq1,comp131257_c0_seq1,comp132299_c1_seq1,comp133783_c0_seq1,comp134395_c0_seq2,comp134453_c1_seq3,comp134626_c2_seq2,comp135108_c1_seq1,comp135343_c0_seq1,comp135420_c1_seq1,comp135878_c0_seq1…
GO:0007010	cytoskeleton organization	biological_process	45301	1146	4551/2152	82	18	64	53.91	0.00012	0.00398376	comp105039_c0_seq1,comp106968_c0_seq1,comp115062_c0_seq1,comp120897_c2_seq3,comp122505_c0_seq1,comp126073_c0_seq1,comp126127_c0_seq5,comp126629_c0_seq1,comp127271_c1_seq1,comp127382_c0_seq2,comp127408_c0_seq3,comp128810_c3_seq1,comp130204_c1_seq1,comp130463_c0_seq1,comp130537_c0_seq2,comp130806_c2_seq16,comp132452_c2_seq1,comp134427_c1_seq1,comp134680_c1_seq1,comp135257_c1_seq18,comp135444_c0_seq…
GO:0012501	programmed cell death	biological_process	45301	1251	4551/2152	88	26	62	58.85	0.00012	0.00398376	comp106968_c0_seq1,comp115114_c0_seq1,comp116934_c0_seq1,comp118019_c0_seq1,comp122505_c0_seq1,comp122563_c1_seq1,comp122634_c0_seq1,comp123168_c1_seq1,comp124898_c0_seq1,comp125340_c0_seq2,comp129452_c0_seq7,comp130177_c0_seq1,comp130196_c0_seq2,comp130198_c0_seq1,comp130262_c0_seq1,comp130537_c0_seq2,comp130806_c2_seq16,comp131518_c0_seq4,comp132452_c2_seq1,comp132860_c2_seq1,comp132980_c0_seq1…
GO:0050793	regulation of developmental process	biological_process	45301	1217	4551/2152	86	27	59	57.25	0.00012	0.00398376	comp106968_c0_seq1,comp113739_c0_seq1,comp114041_c1_seq1,comp118730_c0_seq1,comp122563_c1_seq1,comp125199_c1_seq1,comp126927_c0_seq1,comp128415_c1_seq1,comp129559_c0_seq4,comp129773_c0_seq2,comp130116_c7_seq6,comp130177_c0_seq1,comp130929_c0_seq1,comp131257_c0_seq1,comp133968_c0_seq1,comp134427_c1_seq1,comp135249_c0_seq2,comp135470_c1_seq11,comp135825_c0_seq5,comp135834_c0_seq1,comp135849_c2_seq2…
GO:0006275	regulation of DNA replication	biological_process	45301	106	4551/2152	15	1	14	4.99	0.00013	0.00427343	comp118715_c0_seq1,comp129778_c0_seq3,comp134625_c0_seq1,comp135013_c0_seq2,comp136437_c0_seq4,comp137624_c2_seq1,comp139896_c1_seq3,comp140502_c0_seq15,comp141017_c0_seq1,comp145130_c0_seq1,comp145553_c4_seq1,comp146510_c1_seq1,comp147502_c0_seq1,comp147983_c0_seq6,comp148105_c0_seq1
GO:0051276	chromosome organization	biological_process	45301	978	4551/2152	72	5	67	46.01	0.00013	0.00427343	comp106968_c0_seq1,comp114041_c1_seq1,comp124601_c0_seq1,comp128415_c1_seq1,comp129773_c0_seq2,comp130335_c0_seq1,comp130389_c0_seq4,comp131265_c1_seq2,comp131334_c0_seq1,comp132058_c0_seq1,comp132505_c3_seq1,comp132771_c0_seq1,comp133259_c0_seq1,comp134874_c0_seq2,comp134874_c1_seq1,comp134915_c0_seq1,comp135054_c0_seq1,comp135623_c0_seq1,comp135834_c0_seq1,comp137600_c0_seq2,comp137624_c2_seq1,…
GO:0060216	definitive hemopoiesis	biological_process	45301	34	4551/2152	8	0	8	1.6	0.00014	0.00457971	comp128415_c1_seq1,comp129704_c0_seq1,comp130204_c1_seq1,comp130615_c0_seq2,comp131756_c0_seq1,comp141754_c0_seq1,comp148371_c0_seq1,comp149406_c0_seq1
GO:0050794	regulation of cellular process	biological_process	45301	11662	4551/2152	618	140	478	548.59	0.00015	0.00488301	comp104120_c0_seq1,comp105039_c0_seq1,comp106968_c0_seq1,comp106999_c0_seq1,comp113739_c0_seq1,comp114041_c1_seq1,comp115058_c0_seq1,comp115062_c0_seq1,comp115114_c0_seq1,comp115118_c0_seq1,comp117082_c1_seq1,comp117308_c0_seq3,comp118019_c0_seq1,comp118607_c0_seq1,comp118715_c0_seq1,comp118730_c0_seq1,comp118832_c0_seq1,comp120750_c1_seq2,comp121112_c0_seq1,comp121724_c0_seq2,comp121890_c0_seq3,…
GO:0022403	cell cycle phase	biological_process	45301	667	4551/2152	53	2	51	31.38	0.00016	0.00515846	comp104120_c0_seq1,comp105039_c0_seq1,comp118728_c1_seq1,comp120897_c2_seq3,comp121942_c0_seq1,comp122139_c1_seq1,comp127271_c1_seq1,comp128024_c0_seq1,comp128835_c0_seq2,comp128985_c0_seq1,comp132058_c0_seq1,comp132505_c3_seq1,comp134680_c1_seq1,comp134874_c1_seq1,comp135054_c0_seq1,comp135623_c0_seq1,comp137584_c1_seq3,comp137854_c0_seq1,comp137982_c1_seq1,comp138735_c2_seq1,comp140393_c1_seq1,…
GO:0030216	keratinocyte differentiation	biological_process	45301	53	4551/2152	10	3	7	2.49	0.00016	0.00515846	comp126927_c0_seq1,comp128415_c1_seq1,comp140125_c0_seq5,comp140376_c0_seq1,comp141170_c1_seq1,comp141707_c0_seq1,comp142598_c0_seq2,comp146645_c1_seq6,comp147004_c1_seq2,comp148371_c0_seq1
GO:0022402	cell cycle process	biological_process	45301	1075	4551/2152	77	5	72	50.57	0.00018	0.0057755	comp104120_c0_seq1,comp105039_c0_seq1,comp106968_c0_seq1,comp118019_c0_seq1,comp118728_c1_seq1,comp120897_c2_seq3,comp121942_c0_seq1,comp122139_c1_seq1,comp122563_c1_seq1,comp126927_c0_seq1,comp127271_c1_seq1,comp128024_c0_seq1,comp128835_c0_seq2,comp128985_c0_seq1,comp130806_c2_seq16,comp132058_c0_seq1,comp132505_c3_seq1,comp134680_c1_seq1,comp134874_c1_seq1,comp134915_c0_seq1,comp135054_c0_seq1…
GO:0015935	small ribosomal subunit	cellular_component	45301	95	4551/2152	15	14	1	5.19	0.00019	0.00603858	comp112259_c0_seq1,comp112315_c0_seq1,comp115058_c0_seq1,comp115118_c0_seq1,comp117082_c1_seq1,comp120999_c1_seq1,comp122634_c0_seq1,comp123819_c0_seq1,comp128419_c2_seq1,comp133048_c1_seq1,comp137070_c0_seq1,comp139730_c6_seq1,comp144312_c1_seq2,comp61758_c0_seq1,comp61765_c0_seq1
GO:0048736	appendage development	biological_process	45301	213	4551/2152	23	3	20	10.02	0.00019	0.00603858	comp106968_c0_seq1,comp128415_c1_seq1,comp130929_c0_seq1,comp134434_c0_seq5,comp134453_c1_seq3,comp135420_c1_seq1,comp135813_c1_seq6,comp136679_c0_seq4,comp136754_c0_seq6,comp137854_c0_seq1,comp138971_c1_seq13,comp140906_c1_seq2,comp141707_c0_seq1,comp141907_c1_seq1,comp142687_c0_seq7,comp143161_c0_seq4,comp143179_c1_seq1,comp143416_c0_seq1,comp146642_c0_seq4,comp146859_c1_seq1,comp147114_c1_seq1…
GO:0000278	mitotic cell cycle	biological_process	45301	625	4551/2152	50	2	48	29.4	0.0002	0.00629671	comp104120_c0_seq1,comp105039_c0_seq1,comp118728_c1_seq1,comp121942_c0_seq1,comp122139_c1_seq1,comp127271_c1_seq1,comp128024_c0_seq1,comp128985_c0_seq1,comp130806_c2_seq16,comp132058_c0_seq1,comp132505_c3_seq1,comp135054_c0_seq1,comp135623_c0_seq1,comp137584_c1_seq3,comp137854_c0_seq1,comp137982_c1_seq1,comp138050_c0_seq2,comp138735_c2_seq1,comp139896_c1_seq3,comp140502_c0_seq15,comp140921_c1_seq…
GO:0005525	GTP binding	molecular_function	45301	1118	4551/2152	76	10	66	49.89	0.0002	0.00629671	comp118026_c0_seq1,comp118832_c0_seq1,comp120897_c1_seq1,comp120897_c2_seq3,comp122563_c1_seq1,comp122760_c1_seq1,comp122921_c0_seq1,comp125495_c0_seq1,comp126304_c0_seq1,comp127618_c0_seq1,comp129480_c1_seq5,comp130049_c3_seq2,comp130537_c0_seq2,comp131013_c1_seq1,comp131257_c0_seq1,comp132288_c1_seq1,comp133655_c0_seq3,comp133720_c1_seq2,comp133783_c0_seq1,comp133818_c0_seq1,comp134067_c0_seq5,…
GO:0006376	mRNA splice site selection	biological_process	45301	13	4551/2152	5	0	5	0.61	0.00021	0.00655005	comp132562_c1_seq1,comp144202_c0_seq15,comp144729_c1_seq2,comp144729_c7_seq2,comp145981_c1_seq4
GO:0033333	fin development	biological_process	45301	76	4551/2152	12	1	11	3.58	0.00021	0.00655005	comp134453_c1_seq3,comp135813_c1_seq6,comp136754_c0_seq6,comp137854_c0_seq1,comp140906_c1_seq2,comp141907_c1_seq1,comp143161_c0_seq4,comp143179_c1_seq1,comp143416_c0_seq1,comp146859_c1_seq1,comp147114_c1_seq1,comp149469_c0_seq1
GO:0002088	lens development in camera-type eye	biological_process	45301	55	4551/2152	10	1	9	2.59	0.00022	0.00676752	comp106968_c0_seq1,comp128792_c1_seq1,comp133259_c0_seq1,comp136754_c0_seq6,comp141170_c1_seq1,comp141707_c0_seq1,comp143988_c3_seq4,comp145139_c2_seq1,comp147149_c0_seq9,comp147983_c0_seq6
GO:0008033	tRNA processing	biological_process	45301	148	4551/2152	18	1	17	6.96	0.00022	0.00676752	comp121487_c1_seq1,comp132234_c0_seq1,comp134228_c0_seq1,comp134645_c0_seq1,comp134720_c1_seq24,comp135819_c0_seq1,comp136004_c0_seq2,comp138305_c1_seq19,comp139020_c0_seq1,comp139976_c0_seq2,comp140467_c0_seq5,comp140547_c0_seq4,comp143446_c0_seq1,comp144062_c2_seq2,comp144675_c0_seq4,comp144691_c1_seq2,comp146515_c0_seq1,comp148684_c0_seq1
GO:0015931	nucleobase-containing compound transport	biological_process	45301	148	4551/2152	18	1	17	6.96	0.00022	0.00676752	comp130781_c0_seq1,comp131358_c0_seq2,comp133842_c1_seq2,comp134265_c1_seq1,comp135251_c0_seq1,comp139268_c0_seq4,comp140353_c0_seq2,comp141653_c1_seq1,comp141812_c0_seq1,comp143036_c1_seq4,comp143188_c0_seq9,comp144886_c1_seq2,comp145007_c0_seq2,comp145007_c1_seq3,comp148068_c0_seq1,comp148300_c2_seq2,comp148693_c1_seq1,comp148961_c0_seq1
GO:0042981	regulation of apoptotic process	biological_process	45301	1033	4551/2152	74	21	53	48.59	0.00024	0.00734904	comp106968_c0_seq1,comp115114_c0_seq1,comp118019_c0_seq1,comp122505_c0_seq1,comp122563_c1_seq1,comp122634_c0_seq1,comp123168_c1_seq1,comp124898_c0_seq1,comp125340_c0_seq2,comp130177_c0_seq1,comp130196_c0_seq2,comp130198_c0_seq1,comp130262_c0_seq1,comp130537_c0_seq2,comp130806_c2_seq16,comp131518_c0_seq4,comp132980_c0_seq1,comp134280_c0_seq1,comp134557_c0_seq1,comp134792_c0_seq1,comp135249_c0_seq2…
GO:0001525	angiogenesis	biological_process	45301	332	4551/2152	31	9	22	15.62	0.00025	0.00762045	comp106968_c0_seq1,comp118730_c0_seq1,comp122563_c1_seq1,comp122634_c0_seq1,comp126127_c0_seq5,comp130177_c0_seq1,comp131257_c0_seq1,comp133783_c0_seq1,comp138971_c1_seq13,comp140087_c0_seq2,comp140335_c0_seq2,comp140607_c1_seq1,comp141170_c1_seq1,comp141707_c0_seq1,comp142043_c1_seq3,comp142562_c0_seq1,comp142687_c0_seq7,comp143158_c1_seq4,comp143255_c0_seq2,comp145130_c0_seq1,comp145548_c1_seq2…
GO:0043414	macromolecule methylation	biological_process	45301	378	4551/2152	34	2	32	17.78	0.00026	0.00785387	comp106999_c0_seq1,comp128415_c1_seq1,comp129773_c0_seq2,comp131265_c1_seq2,comp132234_c0_seq1,comp133259_c0_seq1,comp134228_c0_seq1,comp135066_c6_seq7,comp135108_c1_seq1,comp135834_c0_seq1,comp137693_c1_seq3,comp138670_c0_seq1,comp139020_c0_seq1,comp139021_c0_seq1,comp139780_c0_seq5,comp141057_c0_seq1,comp141536_c0_seq2,comp141618_c0_seq1,comp141673_c0_seq4,comp142097_c1_seq1,comp142679_c0_seq3,…
GO:0048729	tissue morphogenesis	biological_process	45301	615	4551/2152	49	6	43	28.93	0.00026	0.00785387	comp106968_c0_seq1,comp125199_c1_seq1,comp128415_c1_seq1,comp130806_c2_seq16,comp131257_c0_seq1,comp132299_c1_seq1,comp134145_c0_seq2,comp135267_c0_seq3,comp135834_c0_seq1,comp136679_c0_seq4,comp136754_c0_seq6,comp137461_c3_seq1,comp138971_c1_seq13,comp140376_c0_seq1,comp140393_c1_seq1,comp141109_c0_seq3,comp141170_c1_seq1,comp141347_c0_seq11,comp141707_c0_seq1,comp141907_c1_seq1,comp141980_c0_se…
GO:0048568	embryonic organ development	biological_process	45301	535	4551/2152	44	10	34	25.17	0.00027	0.00808313	comp106968_c0_seq1,comp114041_c1_seq1,comp125199_c1_seq1,comp126409_c0_seq1,comp126927_c0_seq1,comp127596_c1_seq1,comp128415_c1_seq1,comp128571_c0_seq1,comp129511_c0_seq2,comp130929_c0_seq1,comp134453_c1_seq3,comp135343_c0_seq1,comp135470_c1_seq11,comp135524_c0_seq2,comp135878_c0_seq1,comp136679_c0_seq4,comp136754_c0_seq6,comp137448_c0_seq1,comp138971_c1_seq13,comp141170_c1_seq1,comp141707_c0_seq…
GO:0051098	regulation of binding	biological_process	45301	164	4551/2152	19	2	17	7.71	0.00027	0.00808313	comp125199_c1_seq1,comp128415_c1_seq1,comp129773_c0_seq2,comp132505_c3_seq1,comp135249_c0_seq2,comp138971_c1_seq13,comp140166_c0_seq5,comp140261_c0_seq4,comp140607_c1_seq1,comp141527_c0_seq1,comp141634_c3_seq2,comp142043_c1_seq3,comp143097_c0_seq2,comp144427_c1_seq2,comp145600_c0_seq1,comp146860_c2_seq3,comp147558_c0_seq1,comp147630_c1_seq1,comp148371_c0_seq1
GO:0010941	regulation of cell death	biological_process	45301	1056	4551/2152	75	21	54	49.68	0.00028	0.00827172	comp106968_c0_seq1,comp115114_c0_seq1,comp118019_c0_seq1,comp122505_c0_seq1,comp122563_c1_seq1,comp122634_c0_seq1,comp123168_c1_seq1,comp124898_c0_seq1,comp125340_c0_seq2,comp130177_c0_seq1,comp130196_c0_seq2,comp130198_c0_seq1,comp130262_c0_seq1,comp130537_c0_seq2,comp130806_c2_seq16,comp131518_c0_seq4,comp132980_c0_seq1,comp134280_c0_seq1,comp134557_c0_seq1,comp134792_c0_seq1,comp135249_c0_seq2…
GO:0043067	regulation of programmed cell death	biological_process	45301	1038	4551/2152	74	21	53	48.83	0.00028	0.00827172	comp106968_c0_seq1,comp115114_c0_seq1,comp118019_c0_seq1,comp122505_c0_seq1,comp122563_c1_seq1,comp122634_c0_seq1,comp123168_c1_seq1,comp124898_c0_seq1,comp125340_c0_seq2,comp130177_c0_seq1,comp130196_c0_seq2,comp130198_c0_seq1,comp130262_c0_seq1,comp130537_c0_seq2,comp130806_c2_seq16,comp131518_c0_seq4,comp132980_c0_seq1,comp134280_c0_seq1,comp134557_c0_seq1,comp134792_c0_seq1,comp135249_c0_seq2…
GO:0046907	intracellular transport	biological_process	45301	1532	4551/2152	102	17	85	72.07	0.00028	0.00827172	comp122563_c1_seq1,comp122760_c1_seq1,comp127127_c0_seq5,comp127127_c1_seq1,comp127408_c0_seq3,comp128377_c0_seq1,comp128415_c0_seq1,comp128415_c2_seq1,comp128551_c1_seq1,comp128951_c0_seq1,comp129770_c1_seq2,comp129883_c0_seq1,comp129949_c1_seq1,comp131558_c0_seq6,comp132288_c1_seq1,comp132562_c1_seq1,comp132913_c0_seq1,comp133076_c2_seq1,comp133229_c0_seq2,comp133511_c0_seq2,comp133886_c1_seq1,…
GO:0043065	positive regulation of apoptotic process	biological_process	45301	336	4551/2152	31	9	22	15.81	0.0003	0.00882368	comp106968_c0_seq1,comp115114_c0_seq1,comp118019_c0_seq1,comp122563_c1_seq1,comp124898_c0_seq1,comp130198_c0_seq1,comp130262_c0_seq1,comp130806_c2_seq16,comp132980_c0_seq1,comp134792_c0_seq1,comp136012_c0_seq1,comp136060_c0_seq7,comp136679_c0_seq4,comp138971_c1_seq13,comp140125_c0_seq5,comp140166_c0_seq5,comp140183_c2_seq3,comp141373_c0_seq9,comp141927_c0_seq3,comp142562_c0_seq1,comp142687_c0_seq…
GO:0001944	vasculature development	biological_process	45301	571	4551/2152	46	16	30	26.86	0.00031	0.00903852	comp106968_c0_seq1,comp118730_c0_seq1,comp122563_c1_seq1,comp122634_c0_seq1,comp126127_c0_seq5,comp126927_c0_seq1,comp128415_c1_seq1,comp129634_c2_seq48,comp130177_c0_seq1,comp131257_c0_seq1,comp133783_c0_seq1,comp134626_c2_seq2,comp135108_c1_seq1,comp135878_c0_seq1,comp136679_c0_seq4,comp138154_c0_seq16,comp138971_c1_seq13,comp139365_c4_seq2,comp140087_c0_seq2,comp140335_c0_seq2,comp140607_c1_se…
GO:0048872	homeostasis of number of cells	biological_process	45301	179	4551/2152	20	7	13	8.42	0.00031	0.00903852	comp115114_c0_seq1,comp115118_c0_seq1,comp118730_c0_seq1,comp122634_c0_seq1,comp128415_c1_seq1,comp134280_c0_seq1,comp135249_c0_seq2,comp137448_c0_seq1,comp141342_c0_seq2,comp141707_c0_seq1,comp141754_c0_seq1,comp142433_c0_seq2,comp142679_c0_seq3,comp143622_c0_seq6,comp143628_c0_seq1,comp144427_c1_seq2,comp144795_c3_seq1,comp148371_c0_seq1,comp149406_c0_seq1,comp61777_c0_seq1
GO:0043068	positive regulation of programmed cell death	biological_process	45301	337	4551/2152	31	9	22	15.85	0.00032	0.0092897	comp106968_c0_seq1,comp115114_c0_seq1,comp118019_c0_seq1,comp122563_c1_seq1,comp124898_c0_seq1,comp130198_c0_seq1,comp130262_c0_seq1,comp130806_c2_seq16,comp132980_c0_seq1,comp134792_c0_seq1,comp136012_c0_seq1,comp136060_c0_seq7,comp136679_c0_seq4,comp138971_c1_seq13,comp140125_c0_seq5,comp140166_c0_seq5,comp140183_c2_seq3,comp141373_c0_seq9,comp141927_c0_seq3,comp142562_c0_seq1,comp142687_c0_seq…
GO:0051641	cellular localization	biological_process	45301	2271	4551/2152	142	22	120	106.83	0.00033	0.00949777	comp106968_c0_seq1,comp122563_c1_seq1,comp122760_c1_seq1,comp125199_c1_seq1,comp126629_c0_seq1,comp127127_c0_seq5,comp127127_c1_seq1,comp127408_c0_seq3,comp127882_c0_seq33,comp128377_c0_seq1,comp128415_c0_seq1,comp128415_c2_seq1,comp128551_c1_seq1,comp128951_c0_seq1,comp129770_c1_seq2,comp129883_c0_seq1,comp129949_c1_seq1,comp130806_c2_seq16,comp131345_c2_seq2,comp131558_c0_seq6,comp132288_c1_seq…
GO:0090329	regulation of DNA-dependent DNA replication	biological_process	45301	38	4551/2152	8	1	7	1.79	0.00033	0.00949777	comp118715_c0_seq1,comp134625_c0_seq1,comp139896_c1_seq3,comp140502_c0_seq15,comp141017_c0_seq1,comp145130_c0_seq1,comp145553_c4_seq1,comp147502_c0_seq1
GO:0042975	peroxisome proliferator activated receptor binding	molecular_function	45301	4	4551/2152	3	0	3	0.18	0.00034	0.00974376	comp138257_c2_seq1,comp141707_c0_seq1,comp149118_c0_seq5
GO:0001568	blood vessel development	biological_process	45301	526	4551/2152	43	14	29	24.74	0.00035	0.00994534	comp106968_c0_seq1,comp118730_c0_seq1,comp122563_c1_seq1,comp122634_c0_seq1,comp126127_c0_seq5,comp126927_c0_seq1,comp128415_c1_seq1,comp129634_c2_seq48,comp130177_c0_seq1,comp131257_c0_seq1,comp133783_c0_seq1,comp135108_c1_seq1,comp135878_c0_seq1,comp136679_c0_seq4,comp138154_c0_seq16,comp138971_c1_seq13,comp139365_c4_seq2,comp140087_c0_seq2,comp140335_c0_seq2,comp140607_c1_seq1,comp140877_c0_se…
GO:0008013	beta-catenin binding	molecular_function	45301	84	4551/2152	12	2	10	3.75	0.00035	0.00994534	comp136754_c0_seq6,comp138971_c1_seq13,comp140045_c0_seq1,comp142043_c1_seq3,comp142108_c2_seq11,comp142126_c1_seq2,comp142766_c0_seq4,comp143097_c0_seq2,comp143985_c1_seq1,comp146045_c0_seq1,comp146859_c1_seq1,comp148387_c0_seq2
GO:0001701	in utero embryonic development	biological_process	45301	355	4551/2152	32	6	26	16.7	0.00037	0.0103384	comp106968_c0_seq1,comp116902_c0_seq1,comp125199_c1_seq1,comp126927_c0_seq1,comp128415_c1_seq1,comp131257_c0_seq1,comp132505_c3_seq1,comp132771_c0_seq1,comp132851_c3_seq1,comp134626_c2_seq2,comp135420_c1_seq1,comp138971_c1_seq13,comp140424_c1_seq3,comp141707_c0_seq1,comp141754_c0_seq1,comp142126_c1_seq2,comp142344_c2_seq4,comp142562_c0_seq1,comp142679_c0_seq3,comp142687_c0_seq7,comp144030_c1_seq1…
GO:0001704	formation of primary germ layer	biological_process	45301	92	4551/2152	13	1	12	4.33	0.00037	0.0103384	comp106968_c0_seq1,comp114041_c1_seq1,comp125199_c1_seq1,comp137461_c3_seq1,comp138154_c0_seq16,comp138971_c1_seq13,comp141170_c1_seq1,comp141347_c0_seq11,comp145430_c1_seq1,comp146736_c0_seq2,comp146952_c1_seq10,comp147114_c1_seq1,comp147983_c0_seq6
GO:0010942	positive regulation of cell death	biological_process	45301	340	4551/2152	31	9	22	15.99	0.00037	0.0103384	comp106968_c0_seq1,comp115114_c0_seq1,comp118019_c0_seq1,comp122563_c1_seq1,comp124898_c0_seq1,comp130198_c0_seq1,comp130262_c0_seq1,comp130806_c2_seq16,comp132980_c0_seq1,comp134792_c0_seq1,comp136012_c0_seq1,comp136060_c0_seq7,comp136679_c0_seq4,comp138971_c1_seq13,comp140125_c0_seq5,comp140166_c0_seq5,comp140183_c2_seq3,comp141373_c0_seq9,comp141927_c0_seq3,comp142562_c0_seq1,comp142687_c0_seq…
GO:0022618	ribonucleoprotein complex assembly	biological_process	45301	92	4551/2152	13	1	12	4.33	0.00037	0.0103384	comp112315_c0_seq1,comp132562_c1_seq1,comp133901_c0_seq1,comp134645_c0_seq1,comp141194_c0_seq1,comp141880_c1_seq2,comp144202_c0_seq15,comp144729_c1_seq2,comp144729_c7_seq2,comp145981_c1_seq4,comp147703_c0_seq9,comp147853_c0_seq2,comp148462_c0_seq1
GO:0002244	hematopoietic progenitor cell differentiation	biological_process	45301	59	4551/2152	10	2	8	2.78	0.00039	0.0108072	comp122634_c0_seq1,comp132509_c0_seq1,comp135249_c0_seq2,comp135834_c0_seq1,comp141707_c0_seq1,comp141754_c0_seq1,comp141988_c0_seq1,comp145548_c1_seq2,comp145548_c2_seq1,comp149469_c0_seq1
GO:0051427	hormone receptor binding	molecular_function	45301	85	4551/2152	12	0	12	3.79	0.00039	0.0108072	comp106968_c0_seq1,comp132063_c0_seq1,comp138257_c2_seq1,comp138971_c1_seq13,comp140376_c0_seq1,comp141707_c0_seq1,comp143008_c1_seq1,comp143650_c1_seq1,comp145260_c0_seq1,comp147604_c0_seq1,comp149118_c0_seq5,comp149406_c0_seq1
GO:0016570	histone modification	biological_process	45301	497	4551/2152	41	3	38	23.38	0.0004	0.0109486	comp114041_c1_seq1,comp124601_c0_seq1,comp128415_c1_seq1,comp129773_c0_seq2,comp130335_c0_seq1,comp131265_c1_seq2,comp132505_c3_seq1,comp133259_c0_seq1,comp135054_c0_seq1,comp135834_c0_seq1,comp137600_c0_seq2,comp138670_c0_seq1,comp138941_c1_seq3,comp138971_c1_seq13,comp139029_c0_seq10,comp140281_c0_seq25,comp140376_c0_seq1,comp140607_c1_seq1,comp140741_c0_seq1,comp141064_c3_seq1,comp141064_c4_se…
GO:0019825	oxygen binding	molecular_function	45301	41	4551/2152	8	8	0	1.83	0.0004	0.0109486	comp100378_c0_seq2,comp120993_c0_seq1,comp120993_c1_seq1,comp131365_c1_seq2,comp132910_c0_seq1,comp132910_c1_seq1,comp149568_c1_seq1,comp61840_c0_seq1
GO:0051256	spindle midzone assembly involved in mitosis	biological_process	45301	4	4551/2152	3	0	3	0.19	0.0004	0.0109486	comp143378_c0_seq1,comp144486_c3_seq3,comp148457_c0_seq1
GO:0002009	morphogenesis of an epithelium	biological_process	45301	482	4551/2152	40	4	36	22.67	0.00041	0.0111767	comp106968_c0_seq1,comp130806_c2_seq16,comp131257_c0_seq1,comp132299_c1_seq1,comp134145_c0_seq2,comp135267_c0_seq3,comp135834_c0_seq1,comp136679_c0_seq4,comp136754_c0_seq6,comp137461_c3_seq1,comp138971_c1_seq13,comp140376_c0_seq1,comp140393_c1_seq1,comp141109_c0_seq3,comp141170_c1_seq1,comp141347_c0_seq11,comp141707_c0_seq1,comp141907_c1_seq1,comp141980_c0_seq1,comp142126_c1_seq2,comp142344_c2_se…
GO:0000975	regulatory region DNA binding	molecular_function	45301	313	4551/2152	28	4	24	13.97	0.00042	0.0113569	comp106968_c0_seq1,comp128358_c0_seq6,comp128415_c1_seq1,comp129773_c0_seq2,comp133252_c0_seq1,comp135249_c0_seq2,comp135524_c0_seq2,comp135575_c1_seq2,comp135614_c0_seq1,comp136694_c0_seq2,comp137615_c0_seq12,comp138154_c0_seq16,comp138955_c0_seq2,comp138971_c1_seq13,comp140498_c0_seq1,comp140607_c1_seq1,comp141707_c0_seq1,comp141754_c0_seq1,comp141980_c0_seq1,comp142766_c0_seq4,comp143204_c0_se…
GO:0001067	regulatory region nucleic acid binding	molecular_function	45301	313	4551/2152	28	4	24	13.97	0.00042	0.0113569	comp106968_c0_seq1,comp128358_c0_seq6,comp128415_c1_seq1,comp129773_c0_seq2,comp133252_c0_seq1,comp135249_c0_seq2,comp135524_c0_seq2,comp135575_c1_seq2,comp135614_c0_seq1,comp136694_c0_seq2,comp137615_c0_seq12,comp138154_c0_seq16,comp138955_c0_seq2,comp138971_c1_seq13,comp140498_c0_seq1,comp140607_c1_seq1,comp141707_c0_seq1,comp141754_c0_seq1,comp141980_c0_seq1,comp142766_c0_seq4,comp143204_c0_se…
GO:0002376	immune system process	biological_process	45301	1248	4551/2152	85	37	48	58.71	0.00044	0.01185	comp106968_c0_seq1,comp114041_c1_seq1,comp115114_c0_seq1,comp115118_c0_seq1,comp118730_c0_seq1,comp122634_c0_seq1,comp126553_c0_seq1,comp127709_c0_seq1,comp127968_c0_seq5,comp128080_c0_seq1,comp128377_c0_seq1,comp128415_c1_seq1,comp129539_c0_seq1,comp129559_c0_seq4,comp129704_c0_seq1,comp130204_c1_seq1,comp130262_c0_seq1,comp130615_c0_seq2,comp131756_c0_seq1,comp132509_c0_seq1,comp133832_c0_seq5,…
GO:0033119	negative regulation of RNA splicing	biological_process	45301	15	4551/2152	5	1	4	0.71	0.00046	0.012339	comp117082_c1_seq1,comp133252_c0_seq1,comp140745_c1_seq1,comp144386_c0_seq6,comp145981_c1_seq4
GO:0005833	hemoglobin complex	cellular_component	45301	27	4551/2152	7	7	0	1.47	0.00048	0.0128242	comp100378_c0_seq2,comp120993_c0_seq1,comp120993_c1_seq1,comp132910_c0_seq1,comp132910_c1_seq1,comp149568_c1_seq1,comp61840_c0_seq1
GO:0051726	regulation of cell cycle	biological_process	45301	716	4551/2152	54	10	44	33.68	0.00049	0.0130394	comp104120_c0_seq1,comp106968_c0_seq1,comp115058_c0_seq1,comp118019_c0_seq1,comp122139_c1_seq1,comp122563_c1_seq1,comp122634_c0_seq1,comp124557_c3_seq1,comp125448_c0_seq1,comp126927_c0_seq1,comp128462_c0_seq1,comp130086_c0_seq1,comp130806_c2_seq16,comp130919_c2_seq2,comp132505_c3_seq1,comp134915_c0_seq1,comp136694_c0_seq2,comp136850_c0_seq3,comp137175_c2_seq3,comp137784_c0_seq8,comp137854_c0_seq1…
GO:0045216	cell-cell junction organization	biological_process	45301	107	4551/2152	14	4	10	5.03	0.0005	0.0130977	comp106968_c0_seq1,comp128377_c0_seq1,comp128810_c3_seq1,comp139126_c1_seq1,comp141237_c0_seq1,comp142126_c1_seq2,comp142598_c0_seq2,comp143814_c0_seq4,comp144709_c0_seq3,comp144709_c1_seq4,comp145806_c2_seq5,comp147880_c0_seq1,comp147983_c0_seq6,comp148387_c0_seq2
GO:0050657	nucleic acid transport	biological_process	45301	107	4551/2152	14	0	14	5.03	0.0005	0.0130977	comp130781_c0_seq1,comp133842_c1_seq2,comp134265_c1_seq1,comp135251_c0_seq1,comp141812_c0_seq1,comp143036_c1_seq4,comp143188_c0_seq9,comp144886_c1_seq2,comp145007_c0_seq2,comp145007_c1_seq3,comp148068_c0_seq1,comp148300_c2_seq2,comp148693_c1_seq1,comp148961_c0_seq1
GO:0050658	RNA transport	biological_process	45301	107	4551/2152	14	0	14	5.03	0.0005	0.0130977	comp130781_c0_seq1,comp133842_c1_seq2,comp134265_c1_seq1,comp135251_c0_seq1,comp141812_c0_seq1,comp143036_c1_seq4,comp143188_c0_seq9,comp144886_c1_seq2,comp145007_c0_seq2,comp145007_c1_seq3,comp148068_c0_seq1,comp148300_c2_seq2,comp148693_c1_seq1,comp148961_c0_seq1
GO:0051236	establishment of RNA localization	biological_process	45301	107	4551/2152	14	0	14	5.03	0.0005	0.0130977	comp130781_c0_seq1,comp133842_c1_seq2,comp134265_c1_seq1,comp135251_c0_seq1,comp141812_c0_seq1,comp143036_c1_seq4,comp143188_c0_seq9,comp144886_c1_seq2,comp145007_c0_seq2,comp145007_c1_seq3,comp148068_c0_seq1,comp148300_c2_seq2,comp148693_c1_seq1,comp148961_c0_seq1
GO:0000791	euchromatin	cellular_component	45301	20	4551/2152	6	0	6	1.09	0.00052	0.013516	comp128415_c1_seq1,comp133252_c0_seq1,comp133259_c0_seq1,comp135614_c0_seq1,comp144434_c0_seq1,comp148371_c0_seq1
GO:0016569	covalent chromatin modification	biological_process	45301	504	4551/2152	41	3	38	23.71	0.00052	0.013516	comp114041_c1_seq1,comp124601_c0_seq1,comp128415_c1_seq1,comp129773_c0_seq2,comp130335_c0_seq1,comp131265_c1_seq2,comp132505_c3_seq1,comp133259_c0_seq1,comp135054_c0_seq1,comp135834_c0_seq1,comp137600_c0_seq2,comp138670_c0_seq1,comp138941_c1_seq3,comp138971_c1_seq13,comp139029_c0_seq10,comp140281_c0_seq25,comp140376_c0_seq1,comp140607_c1_seq1,comp140741_c0_seq1,comp141064_c3_seq1,comp141064_c4_se…
GO:0001510	RNA methylation	biological_process	45301	84	4551/2152	12	0	12	3.95	0.00055	0.0141858	comp106999_c0_seq1,comp132234_c0_seq1,comp134228_c0_seq1,comp135066_c6_seq7,comp139020_c0_seq1,comp139021_c0_seq1,comp139780_c0_seq5,comp141057_c0_seq1,comp141536_c0_seq2,comp141618_c0_seq1,comp143446_c0_seq1,comp146426_c1_seq1
GO:0006913	nucleocytoplasmic transport	biological_process	45301	348	4551/2152	31	2	29	16.37	0.00055	0.0141858	comp128377_c0_seq1,comp133229_c0_seq2,comp134265_c1_seq1,comp134768_c2_seq2,comp134792_c0_seq1,comp135251_c0_seq1,comp136754_c0_seq6,comp137499_c1_seq1,comp139744_c3_seq1,comp140682_c1_seq1,comp141527_c0_seq1,comp141605_c0_seq6,comp141707_c0_seq1,comp142126_c1_seq2,comp142374_c0_seq2,comp143020_c0_seq2,comp143036_c1_seq4,comp143097_c0_seq2,comp143188_c0_seq9,comp144590_c0_seq1,comp144886_c1_seq2,…
GO:0034332	adherens junction organization	biological_process	45301	51	4551/2152	9	4	5	2.4	0.00056	0.0143334	comp106968_c0_seq1,comp128377_c0_seq1,comp128810_c3_seq1,comp139126_c1_seq1,comp142598_c0_seq2,comp144709_c0_seq3,comp144709_c1_seq4,comp145806_c2_seq5,comp148387_c0_seq2
GO:0034333	adherens junction assembly	biological_process	45301	41	4551/2152	8	3	5	1.93	0.00056	0.0143334	comp106968_c0_seq1,comp128377_c0_seq1,comp128810_c3_seq1,comp139126_c1_seq1,comp144709_c0_seq3,comp144709_c1_seq4,comp145806_c2_seq5,comp148387_c0_seq2
GO:0044212	transcription regulatory region DNA binding	molecular_function	45301	288	4551/2152	26	3	23	12.85	0.00057	0.0145339	comp106968_c0_seq1,comp128415_c1_seq1,comp129773_c0_seq2,comp133252_c0_seq1,comp135249_c0_seq2,comp135524_c0_seq2,comp135575_c1_seq2,comp135614_c0_seq1,comp136694_c0_seq2,comp137615_c0_seq12,comp138154_c0_seq16,comp138955_c0_seq2,comp138971_c1_seq13,comp140607_c1_seq1,comp141707_c0_seq1,comp141754_c0_seq1,comp141980_c0_seq1,comp142766_c0_seq4,comp143204_c0_seq5,comp143228_c2_seq3,comp145553_c4_se…
GO:0051169	nuclear transport	biological_process	45301	350	4551/2152	31	2	29	16.46	0.00061	0.0154949	comp128377_c0_seq1,comp133229_c0_seq2,comp134265_c1_seq1,comp134768_c2_seq2,comp134792_c0_seq1,comp135251_c0_seq1,comp136754_c0_seq6,comp137499_c1_seq1,comp139744_c3_seq1,comp140682_c1_seq1,comp141527_c0_seq1,comp141605_c0_seq6,comp141707_c0_seq1,comp142126_c1_seq2,comp142374_c0_seq2,comp143020_c0_seq2,comp143036_c1_seq4,comp143097_c0_seq2,comp143188_c0_seq9,comp144590_c0_seq1,comp144886_c1_seq2,…
GO:0033365	protein localization to organelle	biological_process	45301	492	4551/2152	40	2	38	23.14	0.00062	0.0156305	comp127882_c0_seq33,comp128377_c0_seq1,comp129770_c1_seq2,comp131345_c2_seq2,comp133886_c1_seq1,comp135563_c1_seq1,comp135623_c0_seq1,comp136478_c1_seq1,comp136754_c0_seq6,comp137499_c1_seq1,comp138704_c0_seq2,comp139744_c3_seq1,comp140209_c1_seq2,comp140363_c4_seq1,comp141527_c0_seq1,comp141605_c0_seq6,comp141707_c0_seq1,comp142126_c1_seq2,comp142374_c0_seq2,comp142434_c0_seq4,comp143020_c0_seq2…
GO:0044427	chromosomal part	cellular_component	45301	654	4551/2152	56	3	53	35.71	0.00062	0.0156305	comp105039_c0_seq1,comp113739_c0_seq1,comp121942_c0_seq1,comp122139_c1_seq1,comp127271_c1_seq1,comp128415_c1_seq1,comp128985_c0_seq1,comp130389_c0_seq4,comp131334_c0_seq1,comp132505_c3_seq1,comp133252_c0_seq1,comp133259_c0_seq1,comp133371_c1_seq1,comp134625_c0_seq1,comp135614_c0_seq1,comp135623_c0_seq1,comp136059_c1_seq2,comp136210_c0_seq2,comp136437_c0_seq4,comp137317_c1_seq1,comp137584_c1_seq3,…
GO:0045111	intermediate filament cytoskeleton	cellular_component	45301	188	4551/2152	22	17	5	10.26	0.00063	0.0158231	comp122091_c0_seq1,comp127971_c2_seq1,comp127971_c7_seq1,comp128403_c1_seq18,comp131520_c0_seq1,comp131520_c1_seq1,comp132452_c1_seq1,comp132452_c2_seq1,comp133229_c0_seq2,comp133583_c0_seq1,comp134628_c0_seq3,comp134628_c1_seq5,comp134628_c3_seq1,comp135073_c0_seq2,comp136559_c0_seq1,comp141036_c0_seq1,comp141195_c0_seq2,comp142598_c0_seq2,comp145139_c1_seq1,comp145139_c2_seq1,comp146787_c0_seq2…
GO:0030914	STAGA complex	cellular_component	45301	14	4551/2152	5	0	5	0.76	0.00064	0.0159548	comp135054_c0_seq1,comp140281_c0_seq25,comp141064_c3_seq1,comp141064_c4_seq1,comp148282_c1_seq6
GO:0033276	transcription factor TFTC complex	cellular_component	45301	14	4551/2152	5	0	5	0.76	0.00064	0.0159548	comp135054_c0_seq1,comp140281_c0_seq25,comp141064_c3_seq1,comp141064_c4_seq1,comp148282_c1_seq6
GO:0043234	protein complex	cellular_component	45301	5586	4551/2152	355	78	277	304.97	0.00065	0.0161441	comp100378_c0_seq2,comp105039_c0_seq1,comp106968_c0_seq1,comp114041_c1_seq1,comp117387_c1_seq1,comp117387_c2_seq1,comp118019_c0_seq1,comp118026_c0_seq1,comp118188_c0_seq1,comp120897_c1_seq1,comp120897_c2_seq3,comp120993_c0_seq1,comp120993_c1_seq1,comp121112_c0_seq1,comp121165_c0_seq1,comp121942_c0_seq1,comp122091_c0_seq1,comp122139_c1_seq1,comp122654_c0_seq1,comp122702_c0_seq1,comp123346_c0_seq1,…
GO:0000790	nuclear chromatin	cellular_component	45301	141	4551/2152	18	0	18	7.7	0.00069	0.0170743	comp128415_c1_seq1,comp132505_c3_seq1,comp133252_c0_seq1,comp133259_c0_seq1,comp135614_c0_seq1,comp137982_c1_seq1,comp140393_c1_seq1,comp141319_c0_seq18,comp142097_c1_seq1,comp142766_c0_seq4,comp144434_c0_seq1,comp144552_c2_seq4,comp146860_c2_seq3,comp147020_c0_seq2,comp148371_c0_seq1,comp148688_c0_seq1,comp149118_c0_seq5,comp149406_c0_seq1
GO:0001706	endoderm formation	biological_process	45301	33	4551/2152	7	1	6	1.55	0.00073	0.0179977	comp106968_c0_seq1,comp114041_c1_seq1,comp137461_c3_seq1,comp138154_c0_seq16,comp141347_c0_seq11,comp145430_c1_seq1,comp147114_c1_seq1
GO:0008173	RNA methyltransferase activity	molecular_function	45301	67	4551/2152	10	0	10	2.99	0.00074	0.0181111	comp106999_c0_seq1,comp132234_c0_seq1,comp134228_c0_seq1,comp139020_c0_seq1,comp139021_c0_seq1,comp139780_c0_seq5,comp141536_c0_seq2,comp141618_c0_seq1,comp143446_c0_seq1,comp146426_c1_seq1
GO:0065007	biological regulation	biological_process	45301	12976	4551/2152	673	163	510	610.4	0.00074	0.0181111	comp104120_c0_seq1,comp105039_c0_seq1,comp106968_c0_seq1,comp106999_c0_seq1,comp113739_c0_seq1,comp114041_c1_seq1,comp115058_c0_seq1,comp115062_c0_seq1,comp115114_c0_seq1,comp115118_c0_seq1,comp117082_c1_seq1,comp117308_c0_seq3,comp118019_c0_seq1,comp118607_c0_seq1,comp118715_c0_seq1,comp118730_c0_seq1,comp118832_c0_seq1,comp120750_c1_seq2,comp121112_c0_seq1,comp121724_c0_seq2,comp121890_c0_seq3,…
GO:0001570	vasculogenesis	biological_process	45301	99	4551/2152	13	4	9	4.66	0.00075	0.0182228	comp106968_c0_seq1,comp122634_c0_seq1,comp128415_c1_seq1,comp135878_c0_seq1,comp138154_c0_seq16,comp140335_c0_seq2,comp141170_c1_seq1,comp142043_c1_seq3,comp145548_c1_seq2,comp145548_c2_seq1,comp145743_c0_seq2,comp148371_c0_seq1,comp149469_c0_seq1
GO:0071826	ribonucleoprotein complex subunit organization	biological_process	45301	99	4551/2152	13	1	12	4.66	0.00075	0.0182228	comp112315_c0_seq1,comp132562_c1_seq1,comp133901_c0_seq1,comp134645_c0_seq1,comp141194_c0_seq1,comp141880_c1_seq2,comp144202_c0_seq15,comp144729_c1_seq2,comp144729_c7_seq2,comp145981_c1_seq4,comp147703_c0_seq9,comp147853_c0_seq2,comp148462_c0_seq1
GO:0060041	retina development in camera-type eye	biological_process	45301	193	4551/2152	20	2	18	9.08	0.00082	0.0198517	comp126409_c0_seq1,comp130116_c7_seq6,comp131943_c0_seq1,comp132634_c3_seq1,comp134145_c0_seq2,comp135927_c1_seq2,comp140586_c1_seq1,comp141347_c0_seq11,comp141707_c0_seq1,comp142250_c0_seq6,comp142473_c1_seq1,comp142669_c0_seq5,comp143439_c0_seq2,comp143703_c1_seq5,comp146080_c0_seq1,comp146179_c0_seq2,comp147502_c0_seq1,comp148462_c0_seq1,comp148855_c0_seq3,comp148855_c2_seq2
GO:0005769	early endosome	cellular_component	45301	98	4551/2152	14	2	12	5.35	0.00087	0.0207792	comp132424_c0_seq2,comp133076_c2_seq1,comp133511_c0_seq2,comp134067_c0_seq5,comp137041_c0_seq1,comp138542_c1_seq2,comp139070_c0_seq2,comp140877_c0_seq2,comp143743_c1_seq1,comp143937_c1_seq1,comp145628_c0_seq2,comp146567_c0_seq8,comp147983_c0_seq6,comp95382_c0_seq1
GO:0003401	axis elongation	biological_process	45301	34	4551/2152	7	1	6	1.6	0.00088	0.0207792	comp132299_c1_seq1,comp141707_c0_seq1,comp143319_c0_seq3,comp144434_c0_seq1,comp146939_c0_seq1,comp148183_c0_seq2,comp149167_c0_seq1
GO:0006370	7-methylguanosine mRNA capping	biological_process	45301	25	4551/2152	6	0	6	1.18	0.00088	0.0207792	comp126304_c0_seq1,comp139780_c0_seq5,comp143036_c1_seq4,comp145007_c0_seq2,comp145007_c1_seq3,comp148300_c2_seq2
GO:0030219	megakaryocyte differentiation	biological_process	45301	17	4551/2152	5	1	4	0.8	0.00088	0.0207792	comp135249_c0_seq2,comp135834_c0_seq1,comp141707_c0_seq1,comp141754_c0_seq1,comp141988_c0_seq1
GO:0034394	protein localization to cell surface	biological_process	45301	34	4551/2152	7	0	7	1.6	0.00088	0.0207792	comp106968_c0_seq1,comp133638_c1_seq2,comp138949_c1_seq1,comp141980_c0_seq1,comp142126_c1_seq2,comp145806_c2_seq5,comp148387_c0_seq2
GO:0045292	mRNA cis splicing, via spliceosome	biological_process	45301	17	4551/2152	5	0	5	0.8	0.00088	0.0207792	comp144729_c1_seq2,comp144729_c7_seq2,comp145007_c0_seq2,comp145007_c1_seq3,comp148300_c2_seq2
GO:0070121	Kupffer's vesicle development	biological_process	45301	25	4551/2152	6	1	5	1.18	0.00088	0.0207792	comp134453_c1_seq3,comp141234_c0_seq1,comp141425_c1_seq1,comp141907_c1_seq1,comp142657_c0_seq3,comp143319_c0_seq3
GO:0048514	blood vessel morphogenesis	biological_process	45301	454	4551/2152	37	11	26	21.36	0.00092	0.0215717	comp106968_c0_seq1,comp118730_c0_seq1,comp122563_c1_seq1,comp122634_c0_seq1,comp126127_c0_seq5,comp128415_c1_seq1,comp129634_c2_seq48,comp130177_c0_seq1,comp131257_c0_seq1,comp133783_c0_seq1,comp135878_c0_seq1,comp138154_c0_seq16,comp138971_c1_seq13,comp140087_c0_seq2,comp140335_c0_seq2,comp140607_c1_seq1,comp140877_c0_seq2,comp141170_c1_seq1,comp141707_c0_seq1,comp142043_c1_seq3,comp142562_c0_se…
GO:0048864	stem cell development	biological_process	45301	238	4551/2152	23	1	22	11.2	0.00092	0.0215717	comp106968_c0_seq1,comp113739_c0_seq1,comp114041_c1_seq1,comp125199_c1_seq1,comp126409_c0_seq1,comp128415_c1_seq1,comp130236_c1_seq1,comp136679_c0_seq4,comp138642_c0_seq2,comp138971_c1_seq13,comp140125_c0_seq5,comp141527_c0_seq1,comp141980_c0_seq1,comp143097_c0_seq2,comp143255_c0_seq2,comp144434_c0_seq1,comp145437_c0_seq2,comp146170_c1_seq1,comp146859_c1_seq1,comp146942_c1_seq2,comp147114_c1_seq1…
GO:0014067	negative regulation of phosphatidylinositol 3-kinase signaling	biological_process	45301	5	4551/2152	3	1	2	0.24	0.00097	0.0224304	comp139899_c2_seq1,comp142108_c2_seq11,comp149406_c0_seq1
GO:0043353	enucleate erythrocyte differentiation	biological_process	45301	5	4551/2152	3	0	3	0.24	0.00097	0.0224304	comp141342_c0_seq2,comp141707_c0_seq1,comp141754_c0_seq1
GO:0051255	spindle midzone assembly	biological_process	45301	5	4551/2152	3	0	3	0.24	0.00097	0.0224304	comp143378_c0_seq1,comp144486_c3_seq3,comp148457_c0_seq1
GO:0070934	CRD-mediated mRNA stabilization	biological_process	45301	5	4551/2152	3	0	3	0.24	0.00097	0.0224304	comp129328_c0_seq5,comp137266_c1_seq2,comp144461_c0_seq1
GO:0002040	sprouting angiogenesis	biological_process	45301	55	4551/2152	9	2	7	2.59	0.00099	0.0228142	comp138971_c1_seq13,comp140335_c0_seq2,comp140607_c1_seq1,comp142562_c0_seq1,comp142687_c0_seq7,comp143255_c0_seq2,comp145130_c0_seq1,comp146811_c0_seq3,comp148534_c0_seq2
GO:0007051	spindle organization	biological_process	45301	90	4551/2152	12	0	12	4.23	0.00103	0.023574	comp120897_c2_seq3,comp127271_c1_seq1,comp134680_c1_seq1,comp137982_c1_seq1,comp141237_c0_seq1,comp141502_c0_seq1,comp143378_c0_seq1,comp144486_c3_seq3,comp145721_c0_seq2,comp146684_c0_seq12,comp148457_c0_seq1,comp149406_c0_seq1
GO:0030178	negative regulation of Wnt signaling pathway	biological_process	45301	115	4551/2152	14	5	9	5.41	0.00103	0.023574	comp117308_c0_seq3,comp137597_c3_seq2,comp138154_c0_seq16,comp138971_c1_seq13,comp140034_c0_seq1,comp141980_c0_seq1,comp142043_c1_seq3,comp143771_c0_seq5,comp143985_c1_seq1,comp144103_c1_seq20,comp144840_c0_seq1,comp146045_c0_seq1,comp147004_c1_seq2,comp147882_c0_seq3
GO:0014031	mesenchymal cell development	biological_process	45301	155	4551/2152	17	1	16	7.29	0.00105	0.02395	comp106968_c0_seq1,comp114041_c1_seq1,comp125199_c1_seq1,comp126409_c0_seq1,comp130236_c1_seq1,comp136679_c0_seq4,comp138642_c0_seq2,comp138971_c1_seq13,comp141527_c0_seq1,comp141980_c0_seq1,comp143097_c0_seq2,comp143255_c0_seq2,comp144434_c0_seq1,comp145437_c0_seq2,comp146859_c1_seq1,comp146942_c1_seq2,comp147114_c1_seq1
GO:0008544	epidermis development	biological_process	45301	226	4551/2152	22	5	17	10.63	0.00107	0.0242413	comp106968_c0_seq1,comp118019_c0_seq1,comp126927_c0_seq1,comp128415_c1_seq1,comp128571_c0_seq1,comp132715_c0_seq2,comp136754_c0_seq6,comp140045_c0_seq1,comp140125_c0_seq5,comp140376_c0_seq1,comp141170_c1_seq1,comp141707_c0_seq1,comp142282_c0_seq1,comp142598_c0_seq2,comp145437_c0_seq2,comp146170_c1_seq1,comp146179_c0_seq2,comp146645_c1_seq6,comp147004_c1_seq2,comp147114_c1_seq1,comp148163_c0_seq2,…
GO:0043588	skin development	biological_process	45301	226	4551/2152	22	5	17	10.63	0.00107	0.0242413	comp106968_c0_seq1,comp118019_c0_seq1,comp126927_c0_seq1,comp128415_c1_seq1,comp128571_c0_seq1,comp132715_c0_seq2,comp136754_c0_seq6,comp140045_c0_seq1,comp140125_c0_seq5,comp140376_c0_seq1,comp141170_c1_seq1,comp141707_c0_seq1,comp142282_c0_seq1,comp142598_c0_seq2,comp145437_c0_seq2,comp146170_c1_seq1,comp146179_c0_seq2,comp146645_c1_seq6,comp147004_c1_seq2,comp147114_c1_seq1,comp148163_c0_seq2,…
GO:0033044	regulation of chromosome organization	biological_process	45301	91	4551/2152	12	1	11	4.28	0.00114	0.0257402	comp106968_c0_seq1,comp135054_c0_seq1,comp135834_c0_seq1,comp142679_c0_seq3,comp143204_c0_seq5,comp143841_c0_seq6,comp145294_c0_seq1,comp145553_c4_seq1,comp147059_c0_seq3,comp148319_c0_seq4,comp148535_c0_seq13,comp149406_c0_seq1
GO:0019904	protein domain specific binding	molecular_function	45301	400	4551/2152	32	4	28	17.85	0.00115	0.0258789	comp127408_c0_seq3,comp133469_c0_seq2,comp135054_c0_seq1,comp135249_c0_seq2,comp135563_c1_seq1,comp137597_c3_seq2,comp137831_c0_seq2,comp138625_c0_seq2,comp138941_c1_seq3,comp138971_c1_seq13,comp139416_c0_seq9,comp139905_c0_seq4,comp141262_c2_seq1,comp141398_c1_seq5,comp141707_c0_seq1,comp142126_c1_seq2,comp142766_c0_seq4,comp142955_c1_seq22,comp143622_c0_seq6,comp143814_c0_seq4,comp144434_c0_seq…
GO:0043489	RNA stabilization	biological_process	45301	18	4551/2152	5	0	5	0.85	0.00117	0.0260665	comp129328_c0_seq5,comp137266_c1_seq2,comp142050_c4_seq1,comp144461_c0_seq1,comp144602_c0_seq1
GO:0048255	mRNA stabilization	biological_process	45301	18	4551/2152	5	0	5	0.85	0.00117	0.0260665	comp129328_c0_seq5,comp137266_c1_seq2,comp142050_c4_seq1,comp144461_c0_seq1,comp144602_c0_seq1
GO:0060218	hematopoietic stem cell differentiation	biological_process	45301	18	4551/2152	5	1	4	0.85	0.00117	0.0260665	comp122634_c0_seq1,comp132509_c0_seq1,comp145548_c1_seq2,comp145548_c2_seq1,comp149469_c0_seq1
GO:0043983	histone H4-K12 acetylation	biological_process	45301	11	4551/2152	4	0	4	0.52	0.00123	0.0273125	comp132505_c3_seq1,comp143003_c2_seq14,comp146860_c2_seq3,comp148282_c1_seq6
GO:0000956	nuclear-transcribed mRNA catabolic process	biological_process	45301	68	4551/2152	10	0	10	3.2	0.00125	0.027665	comp128039_c0_seq1,comp133842_c1_seq2,comp140251_c0_seq8,comp141812_c0_seq1,comp145007_c0_seq2,comp145007_c1_seq3,comp146906_c1_seq1,comp147571_c1_seq1,comp147816_c1_seq1,comp148300_c2_seq2
GO:0005671	Ada2/Gcn5/Ada3 transcription activator complex	cellular_component	45301	16	4551/2152	5	0	5	0.87	0.00127	0.0279233	comp135054_c0_seq1,comp138941_c1_seq3,comp141105_c0_seq5,comp147548_c0_seq2,comp148282_c1_seq6
GO:0005719	nuclear euchromatin	cellular_component	45301	16	4551/2152	5	0	5	0.87	0.00127	0.0279233	comp128415_c1_seq1,comp133252_c0_seq1,comp135614_c0_seq1,comp144434_c0_seq1,comp148371_c0_seq1
GO:0015669	gas transport	biological_process	45301	57	4551/2152	9	9	0	2.68	0.00129	0.0282704	comp100378_c0_seq2,comp120993_c0_seq1,comp120993_c1_seq1,comp131365_c1_seq2,comp132910_c0_seq1,comp132910_c1_seq1,comp135594_c0_seq1,comp149568_c1_seq1,comp61840_c0_seq1
GO:0046822	regulation of nucleocytoplasmic transport	biological_process	45301	131	4551/2152	15	1	14	6.16	0.0013	0.0283967	comp128377_c0_seq1,comp134792_c0_seq1,comp136754_c0_seq6,comp140682_c1_seq1,comp141527_c0_seq1,comp141707_c0_seq1,comp142126_c1_seq2,comp143097_c0_seq2,comp143188_c0_seq9,comp144590_c0_seq1,comp146045_c0_seq1,comp146507_c0_seq1,comp147780_c0_seq1,comp148300_c2_seq2,comp148961_c0_seq1
GO:0034329	cell junction assembly	biological_process	45301	105	4551/2152	13	3	10	4.94	0.00131	0.0285223	comp106968_c0_seq1,comp128377_c0_seq1,comp128810_c3_seq1,comp139126_c1_seq1,comp141237_c0_seq1,comp142126_c1_seq2,comp143814_c0_seq4,comp144709_c0_seq3,comp144709_c1_seq4,comp145437_c0_seq2,comp145806_c2_seq5,comp147880_c0_seq1,comp148387_c0_seq2
GO:0007029	endoplasmic reticulum organization	biological_process	45301	27	4551/2152	6	1	5	1.27	0.00135	0.0292981	comp127882_c0_seq33,comp140094_c1_seq1,comp140094_c2_seq1,comp141247_c1_seq1,comp142788_c0_seq2,comp149242_c0_seq1
GO:0034622	cellular macromolecular complex assembly	biological_process	45301	664	4551/2152	49	11	38	31.24	0.00138	0.0298525	comp112315_c0_seq1,comp115062_c0_seq1,comp118026_c0_seq1,comp120897_c1_seq1,comp120897_c2_seq3,comp122941_c0_seq1,comp125199_c1_seq1,comp126073_c0_seq1,comp127382_c0_seq2,comp128024_c0_seq1,comp130389_c0_seq4,comp131334_c0_seq1,comp132562_c1_seq1,comp132913_c0_seq1,comp133901_c0_seq1,comp134645_c0_seq1,comp134966_c2_seq2,comp134973_c0_seq1,comp137496_c0_seq1,comp137598_c0_seq2,comp138183_c1_seq22…
GO:0006886	intracellular protein transport	biological_process	45301	1065	4551/2152	72	12	60	50.1	0.00141	0.030306	comp122760_c1_seq1,comp127127_c0_seq5,comp127127_c1_seq1,comp128377_c0_seq1,comp128951_c0_seq1,comp129770_c1_seq2,comp129883_c0_seq1,comp129949_c1_seq1,comp131558_c0_seq6,comp132562_c1_seq1,comp132913_c0_seq1,comp133076_c2_seq1,comp133511_c0_seq2,comp133886_c1_seq1,comp134067_c0_seq5,comp134265_c1_seq1,comp134768_c2_seq2,comp134792_c0_seq1,comp135563_c1_seq1,comp136478_c1_seq1,comp136754_c0_seq6,…
GO:0034330	cell junction organization	biological_process	45301	132	4551/2152	15	4	11	6.21	0.00141	0.030306	comp106968_c0_seq1,comp128377_c0_seq1,comp128810_c3_seq1,comp139126_c1_seq1,comp141237_c0_seq1,comp142126_c1_seq2,comp142598_c0_seq2,comp143814_c0_seq4,comp144709_c0_seq3,comp144709_c1_seq4,comp145437_c0_seq2,comp145806_c2_seq5,comp147880_c0_seq1,comp147983_c0_seq6,comp148387_c0_seq2
GO:0007417	central nervous system development	biological_process	45301	699	4551/2152	51	9	42	32.88	0.00142	0.0304234	comp106968_c0_seq1,comp114041_c1_seq1,comp124557_c3_seq1,comp126063_c0_seq1,comp126409_c0_seq1,comp128377_c0_seq1,comp128415_c1_seq1,comp128938_c1_seq9,comp130116_c7_seq6,comp130260_c1_seq5,comp130919_c2_seq2,comp131517_c1_seq2,comp132913_c0_seq1,comp133166_c0_seq1,comp133166_c1_seq1,comp135197_c2_seq6,comp135420_c1_seq1,comp135470_c1_seq11,comp136679_c0_seq4,comp136754_c0_seq6,comp137217_c0_seq1…
GO:0045637	regulation of myeloid cell differentiation	biological_process	45301	106	4551/2152	13	5	8	4.99	0.00143	0.0305401	comp106968_c0_seq1,comp114041_c1_seq1,comp133968_c0_seq1,comp135249_c0_seq2,comp135834_c0_seq1,comp138971_c1_seq13,comp140498_c0_seq1,comp141988_c0_seq1,comp143622_c0_seq6,comp143990_c1_seq5,comp146170_c1_seq1,comp146859_c1_seq1,comp61777_c0_seq1
GO:0030111	regulation of Wnt signaling pathway	biological_process	45301	202	4551/2152	20	6	14	9.5	0.00144	0.030559	comp117308_c0_seq3,comp132299_c1_seq1,comp135878_c0_seq1,comp137597_c3_seq2,comp138154_c0_seq16,comp138971_c1_seq13,comp140034_c0_seq1,comp141527_c0_seq1,comp141980_c0_seq1,comp142043_c1_seq3,comp143615_c0_seq1,comp143771_c0_seq5,comp143985_c1_seq1,comp144103_c1_seq20,comp144840_c0_seq1,comp146045_c0_seq1,comp146067_c1_seq4,comp147004_c1_seq2,comp147166_c0_seq2,comp147882_c0_seq3
GO:0032154	cleavage furrow	cellular_component	45301	32	4551/2152	7	0	7	1.75	0.00144	0.030559	comp122563_c1_seq1,comp140682_c1_seq1,comp142240_c2_seq1,comp142552_c0_seq1,comp143378_c0_seq1,comp147983_c0_seq6,comp148457_c0_seq1
GO:0005924	cell-substrate adherens junction	cellular_component	45301	115	4551/2152	15	4	11	6.28	0.00149	0.0315203	comp106968_c0_seq1,comp127408_c0_seq3,comp128810_c3_seq1,comp131362_c1_seq1,comp134966_c2_seq2,comp139126_c1_seq1,comp141170_c1_seq1,comp141660_c0_seq4,comp142126_c1_seq2,comp145806_c2_seq5,comp146100_c2_seq2,comp146442_c0_seq2,comp146573_c2_seq1,comp146811_c0_seq3,comp147524_c1_seq2
GO:0043170	macromolecule metabolic process	biological_process	45301	17402	4551/2152	879	234	645	818.61	0.0016	0.0337409	comp100565_c0_seq1,comp104120_c0_seq1,comp106968_c0_seq1,comp106999_c0_seq1,comp108905_c0_seq1,comp110135_c0_seq1,comp111037_c0_seq1,comp111717_c0_seq1,comp112259_c0_seq1,comp112315_c0_seq1,comp112337_c1_seq1,comp112365_c0_seq1,comp113260_c0_seq1,comp114041_c1_seq1,comp115010_c1_seq1,comp115053_c0_seq1,comp115058_c0_seq1,comp115106_c0_seq1,comp115113_c1_seq1,comp115114_c0_seq1,comp115118_c0_seq1,…
GO:0005913	cell-cell adherens junction	cellular_component	45301	61	4551/2152	10	0	10	3.33	0.00161	0.0338453	comp106968_c0_seq1,comp128810_c3_seq1,comp130806_c2_seq16,comp136962_c1_seq1,comp139126_c1_seq1,comp142126_c1_seq2,comp145806_c2_seq5,comp147004_c1_seq2,comp148390_c0_seq1,comp149146_c0_seq1
GO:0006461	protein complex assembly	biological_process	45301	982	4551/2152	67	16	51	46.19	0.00162	0.0339491	comp106968_c0_seq1,comp115062_c0_seq1,comp118026_c0_seq1,comp120897_c1_seq1,comp120897_c2_seq3,comp122941_c0_seq1,comp125199_c1_seq1,comp126073_c0_seq1,comp127271_c1_seq1,comp127382_c0_seq2,comp127408_c0_seq3,comp127618_c0_seq1,comp128024_c0_seq1,comp130389_c0_seq4,comp131334_c0_seq1,comp132913_c0_seq1,comp133252_c0_seq1,comp134680_c1_seq1,comp134899_c1_seq1,comp134966_c2_seq2,comp134973_c0_seq1,…
GO:0000087	mitotic M phase	biological_process	45301	341	4551/2152	29	0	29	16.04	0.00166	0.0344643	comp104120_c0_seq1,comp105039_c0_seq1,comp118728_c1_seq1,comp121942_c0_seq1,comp127271_c1_seq1,comp128024_c0_seq1,comp128985_c0_seq1,comp132058_c0_seq1,comp135054_c0_seq1,comp135623_c0_seq1,comp137584_c1_seq3,comp137982_c1_seq1,comp141166_c1_seq1,comp141237_c0_seq1,comp141319_c0_seq18,comp141502_c0_seq1,comp143378_c0_seq1,comp144130_c0_seq1,comp144486_c3_seq3,comp144563_c0_seq1,comp144653_c0_seq2…
GO:0070271	protein complex biogenesis	biological_process	45301	983	4551/2152	67	16	51	46.24	0.00166	0.0344643	comp106968_c0_seq1,comp115062_c0_seq1,comp118026_c0_seq1,comp120897_c1_seq1,comp120897_c2_seq3,comp122941_c0_seq1,comp125199_c1_seq1,comp126073_c0_seq1,comp127271_c1_seq1,comp127382_c0_seq2,comp127408_c0_seq3,comp127618_c0_seq1,comp128024_c0_seq1,comp130389_c0_seq4,comp131334_c0_seq1,comp132913_c0_seq1,comp133252_c0_seq1,comp134680_c1_seq1,comp134899_c1_seq1,comp134966_c2_seq2,comp134973_c0_seq1,…
GO:2000736	regulation of stem cell differentiation	biological_process	45301	48	4551/2152	8	0	8	2.26	0.00166	0.0344643	comp106968_c0_seq1,comp125199_c1_seq1,comp138971_c1_seq13,comp140125_c0_seq5,comp141527_c0_seq1,comp143097_c0_seq2,comp145437_c0_seq2,comp147882_c0_seq3
GO:0016482	cytoplasmic transport	biological_process	45301	688	4551/2152	50	4	46	32.36	0.00171	0.0353928	comp122563_c1_seq1,comp128377_c0_seq1,comp129770_c1_seq2,comp132288_c1_seq1,comp133229_c0_seq2,comp133511_c0_seq2,comp133886_c1_seq1,comp134265_c1_seq1,comp134768_c2_seq2,comp134792_c0_seq1,comp135251_c0_seq1,comp135563_c1_seq1,comp136478_c1_seq1,comp136754_c0_seq6,comp137499_c1_seq1,comp138704_c0_seq2,comp139744_c3_seq1,comp139795_c1_seq1,comp140363_c4_seq1,comp140682_c1_seq1,comp141527_c0_seq1,…
GO:0000228	nuclear chromosome	cellular_component	45301	323	4551/2152	31	0	31	17.63	0.00173	0.0356966	comp128415_c1_seq1,comp132505_c3_seq1,comp132771_c0_seq1,comp133252_c0_seq1,comp133259_c0_seq1,comp134544_c2_seq2,comp135614_c0_seq1,comp135662_c0_seq1,comp136210_c0_seq2,comp137317_c1_seq1,comp137982_c1_seq1,comp140393_c1_seq1,comp141319_c0_seq18,comp142097_c1_seq1,comp142766_c0_seq4,comp143821_c0_seq10,comp144401_c1_seq1,comp144434_c0_seq1,comp144552_c2_seq4,comp145294_c0_seq1,comp146650_c0_seq…
GO:0003002	regionalization	biological_process	45301	422	4551/2152	34	6	28	19.85	0.00175	0.0359985	comp106968_c0_seq1,comp117308_c0_seq3,comp121112_c0_seq1,comp125199_c1_seq1,comp129559_c0_seq4,comp130116_c7_seq6,comp131518_c0_seq4,comp134434_c0_seq5,comp135343_c0_seq1,comp135420_c1_seq1,comp135575_c1_seq2,comp135878_c0_seq1,comp136679_c0_seq4,comp136754_c0_seq6,comp138971_c1_seq13,comp141347_c0_seq11,comp141398_c1_seq5,comp141438_c0_seq2,comp141980_c0_seq1,comp142043_c1_seq3,comp143179_c1_seq…
GO:0032465	regulation of cytokinesis	biological_process	45301	38	4551/2152	7	0	7	1.79	0.00176	0.0360935	comp141237_c0_seq1,comp143319_c0_seq3,comp143378_c0_seq1,comp144486_c3_seq3,comp145130_c0_seq1,comp147880_c0_seq1,comp148457_c0_seq1
GO:0005344	oxygen transporter activity	molecular_function	45301	51	4551/2152	8	8	0	2.28	0.00178	0.0363923	comp100378_c0_seq2,comp120993_c0_seq1,comp120993_c1_seq1,comp131365_c1_seq2,comp132910_c0_seq1,comp132910_c1_seq1,comp149568_c1_seq1,comp61840_c0_seq1
GO:0035257	nuclear hormone receptor binding	molecular_function	45301	75	4551/2152	10	0	10	3.35	0.0018	0.0366894	comp106968_c0_seq1,comp138257_c2_seq1,comp138971_c1_seq13,comp140376_c0_seq1,comp141707_c0_seq1,comp143008_c1_seq1,comp143650_c1_seq1,comp147604_c0_seq1,comp149118_c0_seq5,comp149406_c0_seq1
GO:0000792	heterochromatin	cellular_component	45301	62	4551/2152	10	0	10	3.38	0.00183	0.0371878	comp128415_c1_seq1,comp133259_c0_seq1,comp133371_c1_seq1,comp138257_c2_seq1,comp142097_c1_seq1,comp144434_c0_seq1,comp144552_c2_seq4,comp147248_c0_seq1,comp148371_c0_seq1,comp148688_c0_seq1
GO:0051128	regulation of cellular component organization	biological_process	45301	1094	4551/2152	73	19	54	51.46	0.00184	0.0372113	comp105039_c0_seq1,comp106968_c0_seq1,comp115062_c0_seq1,comp124898_c0_seq1,comp125199_c1_seq1,comp126073_c0_seq1,comp127382_c0_seq2,comp128039_c0_seq1,comp128377_c0_seq1,comp130262_c0_seq1,comp131257_c0_seq1,comp132913_c0_seq1,comp134280_c0_seq1,comp134427_c1_seq1,comp135054_c0_seq1,comp135825_c0_seq5,comp135834_c0_seq1,comp135849_c2_seq2,comp136657_c0_seq2,comp137496_c0_seq1,comp137982_c1_seq1,…
GO:0010971	positive regulation of G2/M transition of mitotic cell cycle	biological_process	45301	6	4551/2152	3	0	3	0.28	0.00187	0.0372113	comp122139_c1_seq1,comp132505_c3_seq1,comp146860_c2_seq3
GO:0035090	maintenance of apical/basal cell polarity	biological_process	45301	6	4551/2152	3	0	3	0.28	0.00187	0.0372113	comp139905_c0_seq4,comp148855_c0_seq3,comp148855_c2_seq2
GO:0044154	histone H3-K14 acetylation	biological_process	45301	6	4551/2152	3	0	3	0.28	0.00187	0.0372113	comp132505_c3_seq1,comp146860_c2_seq3,comp148282_c1_seq6
GO:0045199	maintenance of epithelial cell apical/basal polarity	biological_process	45301	6	4551/2152	3	0	3	0.28	0.00187	0.0372113	comp139905_c0_seq4,comp148855_c0_seq3,comp148855_c2_seq2
GO:0060034	notochord cell differentiation	biological_process	45301	6	4551/2152	3	2	1	0.28	0.00187	0.0372113	comp141170_c1_seq1,comp142043_c1_seq3,comp144117_c0_seq13
GO:1902751	positive regulation of cell cycle G2/M phase transition	biological_process	45301	6	4551/2152	3	0	3	0.28	0.00187	0.0372113	comp122139_c1_seq1,comp132505_c3_seq1,comp146860_c2_seq3
GO:0016573	histone acetylation	biological_process	45301	192	4551/2152	19	1	18	9.03	0.00188	0.0372996	comp124601_c0_seq1,comp128415_c1_seq1,comp130335_c0_seq1,comp132505_c3_seq1,comp135054_c0_seq1,comp138941_c1_seq3,comp138971_c1_seq13,comp139029_c0_seq10,comp140281_c0_seq25,comp140376_c0_seq1,comp141064_c3_seq1,comp141064_c4_seq1,comp143003_c2_seq14,comp143204_c0_seq5,comp146860_c2_seq3,comp147641_c2_seq2,comp148282_c1_seq6,comp148371_c0_seq1,comp148535_c0_seq13
GO:0032467	positive regulation of cytokinesis	biological_process	45301	20	4551/2152	5	0	5	0.94	0.00196	0.0387722	comp141237_c0_seq1,comp143378_c0_seq1,comp144486_c3_seq3,comp147880_c0_seq1,comp148457_c0_seq1
GO:0015183	L-aspartate transmembrane transporter activity	molecular_function	45301	2	4551/2152	2	0	2	0.09	0.00199	0.0390203	comp141116_c0_seq9,comp145523_c0_seq2
GO:0018393	internal peptidyl-lysine acetylation	biological_process	45301	193	4551/2152	19	1	18	9.08	0.00199	0.0390203	comp124601_c0_seq1,comp128415_c1_seq1,comp130335_c0_seq1,comp132505_c3_seq1,comp135054_c0_seq1,comp138941_c1_seq3,comp138971_c1_seq13,comp139029_c0_seq10,comp140281_c0_seq25,comp140376_c0_seq1,comp141064_c3_seq1,comp141064_c4_seq1,comp143003_c2_seq14,comp143204_c0_seq5,comp146860_c2_seq3,comp147641_c2_seq2,comp148282_c1_seq6,comp148371_c0_seq1,comp148535_c0_seq13
GO:0047277	globoside alpha-N-acetylgalactosaminyltransferase activity	molecular_function	45301	2	4551/2152	2	2	0	0.09	0.00199	0.0390203	comp120722_c0_seq1,comp120722_c1_seq1
GO:0006401	RNA catabolic process	biological_process	45301	110	4551/2152	13	2	11	5.17	0.00201	0.0391833	comp128039_c0_seq1,comp131943_c0_seq1,comp133842_c1_seq2,comp139249_c0_seq7,comp140251_c0_seq8,comp141812_c0_seq1,comp144591_c1_seq1,comp145007_c0_seq2,comp145007_c1_seq3,comp146906_c1_seq1,comp147571_c1_seq1,comp147816_c1_seq1,comp148300_c2_seq2
GO:0043487	regulation of RNA stability	biological_process	45301	29	4551/2152	6	0	6	1.36	0.00201	0.0391833	comp129328_c0_seq5,comp137266_c1_seq2,comp142050_c4_seq1,comp144461_c0_seq1,comp144602_c0_seq1,comp146690_c0_seq1
GO:0001085	RNA polymerase II transcription factor binding	molecular_function	45301	52	4551/2152	8	0	8	2.32	0.00202	0.0392641	comp129328_c0_seq5,comp130177_c0_seq1,comp135614_c0_seq1,comp136059_c1_seq2,comp143097_c0_seq2,comp147020_c0_seq2,comp148510_c0_seq4,comp149406_c0_seq1
GO:0022624	proteasome accessory complex	cellular_component	45301	34	4551/2152	7	2	5	1.86	0.00209	0.0405073	comp128647_c1_seq4,comp128739_c0_seq1,comp128835_c0_seq2,comp132063_c0_seq1,comp133818_c3_seq1,comp139407_c0_seq1,comp144950_c1_seq1
GO:0006475	internal protein amino acid acetylation	biological_process	45301	194	4551/2152	19	1	18	9.13	0.00211	0.0407771	comp124601_c0_seq1,comp128415_c1_seq1,comp130335_c0_seq1,comp132505_c3_seq1,comp135054_c0_seq1,comp138941_c1_seq3,comp138971_c1_seq13,comp139029_c0_seq10,comp140281_c0_seq25,comp140376_c0_seq1,comp141064_c3_seq1,comp141064_c4_seq1,comp143003_c2_seq14,comp143204_c0_seq5,comp146860_c2_seq3,comp147641_c2_seq2,comp148282_c1_seq6,comp148371_c0_seq1,comp148535_c0_seq13
GO:0019901	protein kinase binding	molecular_function	45301	332	4551/2152	27	3	24	14.81	0.00213	0.0410453	comp104120_c0_seq1,comp106968_c0_seq1,comp130086_c0_seq1,comp133278_c0_seq1,comp136694_c0_seq2,comp136754_c0_seq6,comp138914_c0_seq1,comp138952_c0_seq18,comp140045_c0_seq1,comp140607_c1_seq1,comp140682_c1_seq1,comp141136_c0_seq11,comp141502_c0_seq1,comp142598_c0_seq2,comp142669_c0_seq5,comp143097_c0_seq2,comp144590_c0_seq1,comp145576_c0_seq1,comp145576_c1_seq3,comp145951_c3_seq1,comp146045_c0_seq…
GO:0032321	positive regulation of Rho GTPase activity	biological_process	45301	50	4551/2152	8	0	8	2.35	0.00217	0.0415133	comp130806_c2_seq16,comp135063_c0_seq2,comp139526_c0_seq1,comp141170_c1_seq1,comp143097_c0_seq2,comp143228_c2_seq3,comp147880_c0_seq1,comp148272_c0_seq4
GO:0030374	ligand-dependent nuclear receptor transcription coactivator activity	molecular_function	45301	31	4551/2152	6	0	6	1.38	0.0022	0.0415133	comp129773_c0_seq2,comp135054_c0_seq1,comp135257_c1_seq18,comp138257_c2_seq1,comp141707_c0_seq1,comp142766_c0_seq4
GO:0006285	base-excision repair, AP site formation	biological_process	45301	2	4551/2152	2	1	1	0.09	0.00221	0.0415133	comp143754_c0_seq9,comp145268_c0_seq7
GO:0006607	NLS-bearing protein import into nucleus	biological_process	45301	2	4551/2152	2	0	2	0.09	0.00221	0.0415133	comp137499_c1_seq1,comp147746_c0_seq3
GO:0036089	cleavage furrow formation	biological_process	45301	2	4551/2152	2	0	2	0.09	0.00221	0.0415133	comp141237_c0_seq1,comp144486_c3_seq3
GO:0042518	negative regulation of tyrosine phosphorylation of Stat3 protein	biological_process	45301	2	4551/2152	2	1	1	0.09	0.00221	0.0415133	comp133278_c0_seq1,comp147983_c0_seq6
GO:0042524	negative regulation of tyrosine phosphorylation of Stat5 protein	biological_process	45301	2	4551/2152	2	1	1	0.09	0.00221	0.0415133	comp142043_c1_seq3,comp147983_c0_seq6
GO:0045008	depyrimidination	biological_process	45301	2	4551/2152	2	1	1	0.09	0.00221	0.0415133	comp143754_c0_seq9,comp145268_c0_seq7
GO:0048762	mesenchymal cell differentiation	biological_process	45301	166	4551/2152	17	1	16	7.81	0.00221	0.0415133	comp106968_c0_seq1,comp114041_c1_seq1,comp125199_c1_seq1,comp126409_c0_seq1,comp130236_c1_seq1,comp136679_c0_seq4,comp138642_c0_seq2,comp138971_c1_seq13,comp141527_c0_seq1,comp141980_c0_seq1,comp143097_c0_seq2,comp143255_c0_seq2,comp144434_c0_seq1,comp145437_c0_seq2,comp146859_c1_seq1,comp146942_c1_seq2,comp147114_c1_seq1
GO:0010256	endomembrane system organization	biological_process	45301	225	4551/2152	21	5	16	10.58	0.0023	0.0430832	comp123346_c0_seq1,comp127882_c0_seq33,comp133076_c2_seq1,comp138542_c1_seq2,comp139899_c2_seq1,comp140094_c1_seq1,comp140094_c2_seq1,comp140209_c1_seq2,comp140502_c0_seq15,comp141170_c1_seq1,comp141247_c1_seq1,comp141988_c0_seq1,comp142126_c1_seq2,comp142788_c0_seq2,comp143022_c0_seq3,comp143649_c0_seq8,comp143771_c0_seq5,comp146967_c0_seq1,comp147491_c0_seq2,comp149242_c0_seq1,comp95382_c0_seq1
GO:0070925	organelle assembly	biological_process	45301	365	4551/2152	30	2	28	17.17	0.00235	0.043783	comp112315_c0_seq1,comp120897_c2_seq3,comp126629_c0_seq1,comp127271_c1_seq1,comp130204_c1_seq1,comp132699_c3_seq1,comp132860_c2_seq1,comp133164_c0_seq1,comp133901_c0_seq1,comp134680_c1_seq1,comp135420_c1_seq1,comp135444_c0_seq9,comp137982_c1_seq1,comp140335_c0_seq2,comp141237_c0_seq1,comp141319_c0_seq18,comp141907_c1_seq1,comp142562_c0_seq1,comp143228_c2_seq3,comp143319_c0_seq3,comp143378_c0_seq1…
GO:0003676	nucleic acid binding	molecular_function	45301	11637	4551/2152	573	99	474	519.26	0.00236	0.043783	comp106968_c0_seq1,comp111717_c0_seq1,comp112259_c0_seq1,comp115118_c0_seq1,comp116772_c0_seq1,comp116934_c0_seq1,comp117082_c1_seq1,comp117897_c0_seq1,comp118019_c0_seq1,comp118767_c0_seq1,comp118791_c0_seq1,comp118807_c0_seq2,comp120999_c1_seq1,comp121112_c0_seq1,comp121487_c1_seq1,comp121724_c0_seq2,comp121942_c0_seq1,comp121958_c0_seq21,comp122139_c1_seq1,comp122376_c0_seq2,comp122654_c0_seq1…
GO:0004693	cyclin-dependent protein serine/threonine kinase activity	molecular_function	45301	132	4551/2152	14	1	13	5.89	0.00237	0.043783	comp104120_c0_seq1,comp123417_c2_seq1,comp130086_c0_seq1,comp132026_c3_seq10,comp133664_c1_seq9,comp136694_c0_seq2,comp138914_c0_seq1,comp138952_c0_seq18,comp141136_c0_seq11,comp142669_c0_seq5,comp145553_c4_seq1,comp145576_c0_seq1,comp145576_c1_seq3,comp147558_c0_seq1
GO:0018394	peptidyl-lysine acetylation	biological_process	45301	196	4551/2152	19	1	18	9.22	0.00237	0.043783	comp124601_c0_seq1,comp128415_c1_seq1,comp130335_c0_seq1,comp132505_c3_seq1,comp135054_c0_seq1,comp138941_c1_seq3,comp138971_c1_seq13,comp139029_c0_seq10,comp140281_c0_seq25,comp140376_c0_seq1,comp141064_c3_seq1,comp141064_c4_seq1,comp143003_c2_seq14,comp143204_c0_seq5,comp146860_c2_seq3,comp147641_c2_seq2,comp148282_c1_seq6,comp148371_c0_seq1,comp148535_c0_seq13
GO:0097472	cyclin-dependent protein kinase activity	molecular_function	45301	132	4551/2152	14	1	13	5.89	0.00237	0.043783	comp104120_c0_seq1,comp123417_c2_seq1,comp130086_c0_seq1,comp132026_c3_seq10,comp133664_c1_seq9,comp136694_c0_seq2,comp138914_c0_seq1,comp138952_c0_seq18,comp141136_c0_seq11,comp142669_c0_seq5,comp145553_c4_seq1,comp145576_c0_seq1,comp145576_c1_seq3,comp147558_c0_seq1
GO:0007067	mitosis	biological_process	45301	334	4551/2152	28	0	28	15.71	0.00243	0.0447681	comp104120_c0_seq1,comp105039_c0_seq1,comp118728_c1_seq1,comp121942_c0_seq1,comp127271_c1_seq1,comp128024_c0_seq1,comp128985_c0_seq1,comp132058_c0_seq1,comp135054_c0_seq1,comp135623_c0_seq1,comp137584_c1_seq3,comp137982_c1_seq1,comp141166_c1_seq1,comp141237_c0_seq1,comp141319_c0_seq18,comp141502_c0_seq1,comp143378_c0_seq1,comp144130_c0_seq1,comp144486_c3_seq3,comp144653_c0_seq2,comp145576_c0_seq1…
GO:0002042	cell migration involved in sprouting angiogenesis	biological_process	45301	21	4551/2152	5	1	4	0.99	0.00248	0.0453748	comp140335_c0_seq2,comp140607_c1_seq1,comp142562_c0_seq1,comp142687_c0_seq7,comp148534_c0_seq2
GO:0060028	convergent extension involved in axis elongation	biological_process	45301	13	4551/2152	4	1	3	0.61	0.00248	0.0453748	comp132299_c1_seq1,comp144434_c0_seq1,comp146939_c0_seq1,comp149167_c0_seq1
GO:0031105	septin complex	cellular_component	45301	35	4551/2152	7	1	6	1.91	0.00249	0.0453748	comp127618_c0_seq1,comp134113_c2_seq3,comp135995_c1_seq1,comp140048_c1_seq1,comp144655_c2_seq14,comp147244_c1_seq1,comp147349_c0_seq4
GO:0032156	septin cytoskeleton	cellular_component	45301	35	4551/2152	7	1	6	1.91	0.00249	0.0453748	comp127618_c0_seq1,comp134113_c2_seq3,comp135995_c1_seq1,comp140048_c1_seq1,comp144655_c2_seq14,comp147244_c1_seq1,comp147349_c0_seq4
GO:0043393	regulation of protein binding	biological_process	45301	87	4551/2152	11	1	10	4.09	0.00254	0.0461605	comp129773_c0_seq2,comp138971_c1_seq13,comp140166_c0_seq5,comp140261_c0_seq4,comp140607_c1_seq1,comp141527_c0_seq1,comp142043_c1_seq3,comp143097_c0_seq2,comp144427_c1_seq2,comp147558_c0_seq1,comp147630_c1_seq1
GO:0032386	regulation of intracellular transport	biological_process	45301	212	4551/2152	20	4	16	9.97	0.00255	0.046217	comp128377_c0_seq1,comp134280_c0_seq1,comp134792_c0_seq1,comp136754_c0_seq6,comp140682_c1_seq1,comp141527_c0_seq1,comp141707_c0_seq1,comp142043_c1_seq3,comp142126_c1_seq2,comp142788_c0_seq2,comp143097_c0_seq2,comp143188_c0_seq9,comp144590_c0_seq1,comp145087_c0_seq2,comp146045_c0_seq1,comp146507_c0_seq1,comp147491_c0_seq2,comp147780_c0_seq1,comp148300_c2_seq2,comp148961_c0_seq1
GO:0070016	armadillo repeat domain binding	molecular_function	45301	7	4551/2152	3	0	3	0.31	0.00271	0.0489845	comp138971_c1_seq13,comp142766_c0_seq4,comp146045_c0_seq1
GO:0033043	regulation of organelle organization	biological_process	45301	500	4551/2152	38	12	26	23.52	0.00273	0.0492134	comp105039_c0_seq1,comp106968_c0_seq1,comp115062_c0_seq1,comp124898_c0_seq1,comp126073_c0_seq1,comp127382_c0_seq2,comp130262_c0_seq1,comp135054_c0_seq1,comp135834_c0_seq1,comp137496_c0_seq1,comp137982_c1_seq1,comp139795_c1_seq1,comp140502_c0_seq15,comp141237_c0_seq1,comp141502_c0_seq1,comp141722_c1_seq19,comp141980_c0_seq1,comp142679_c0_seq3,comp142687_c0_seq7,comp143176_c0_seq8,comp143204_c0_seq…
GO:0030855	epithelial cell differentiation	biological_process	45301	385	4551/2152	31	9	22	18.11	0.00274	0.0492249	comp106968_c0_seq1,comp114041_c1_seq1,comp118019_c0_seq1,comp125454_c0_seq2,comp126927_c0_seq1,comp128415_c1_seq1,comp128571_c0_seq1,comp129511_c0_seq2,comp135718_c1_seq1,comp138642_c0_seq2,comp140045_c0_seq1,comp140125_c0_seq5,comp140376_c0_seq1,comp141170_c1_seq1,comp141347_c0_seq11,comp141707_c0_seq1,comp141980_c0_seq1,comp142043_c1_seq3,comp142598_c0_seq2,comp143228_c2_seq3,comp145130_c0_seq1…
GO:0000339	RNA cap binding	molecular_function	45301	14	4551/2152	4	0	4	0.62	0.00276	0.0492249	comp131228_c0_seq1,comp145007_c0_seq2,comp145007_c1_seq3,comp148300_c2_seq2
GO:0042974	retinoic acid receptor binding	molecular_function	45301	14	4551/2152	4	0	4	0.62	0.00276	0.0492249	comp138257_c2_seq1,comp141707_c0_seq1,comp149118_c0_seq5,comp149406_c0_seq1
GO:0060485	mesenchyme development	biological_process	45301	184	4551/2152	18	1	17	8.66	0.00276	0.0492249	comp106968_c0_seq1,comp114041_c1_seq1,comp125199_c1_seq1,comp126409_c0_seq1,comp130236_c1_seq1,comp136679_c0_seq4,comp138642_c0_seq2,comp138971_c1_seq13,comp141527_c0_seq1,comp141980_c0_seq1,comp143097_c0_seq2,comp143255_c0_seq2,comp144434_c0_seq1,comp145437_c0_seq2,comp146859_c1_seq1,comp146942_c1_seq2,comp147114_c1_seq1,comp148183_c0_seq2
GO:0051781	positive regulation of cell division	biological_process	45301	52	4551/2152	8	2	6	2.45	0.0028	0.0497199	comp140382_c0_seq1,comp141237_c0_seq1,comp141531_c1_seq3,comp141711_c0_seq2,comp143378_c0_seq1,comp144486_c3_seq3,comp147880_c0_seq1,comp148457_c0_seq1
GO:0006304	DNA modification	biological_process	45301	101	4551/2152	12	1	11	4.75	0.00281	0.0497199	comp128415_c1_seq1,comp133259_c0_seq1,comp135108_c1_seq1,comp142097_c1_seq1,comp143097_c0_seq2,comp143204_c0_seq5,comp143754_c0_seq9,comp145268_c0_seq7,comp147071_c0_seq3,comp148371_c0_seq1,comp148510_c0_seq4,comp148535_c0_seq13
GO:0006473	protein acetylation	biological_process	45301	199	4551/2152	19	1	18	9.36	0.00281	0.0497199	comp124601_c0_seq1,comp128415_c1_seq1,comp130335_c0_seq1,comp132505_c3_seq1,comp135054_c0_seq1,comp138941_c1_seq3,comp138971_c1_seq13,comp139029_c0_seq10,comp140281_c0_seq25,comp140376_c0_seq1,comp141064_c3_seq1,comp141064_c4_seq1,comp143003_c2_seq14,comp143204_c0_seq5,comp146860_c2_seq3,comp147641_c2_seq2,comp148282_c1_seq6,comp148371_c0_seq1,comp148535_c0_seq13
