# Supplementary material for: RNA-sequencing of the sturgeon Acipenser baeri provides insights into expression dynamics of morphogenic differentiation and developmental regulatory genes in early versus late developmental stages
Source: BMC Genomics. 2016 Aug 8;17:564. doi: 10.1186/s12864-016-2839-3 (PMC4977659; doi:10.1186/s12864-016-2839-3)
Supplement: Additional file 16: — KEGG pathway enrichment analysis of DEGs screened between T1 and T22. (XLSX 12 kb) [file 12864_2016_2839_MOESM16_ESM.xlsx]

## Sheet: T1_vs_T22.genes.all_kegg_enrich
KO_ID	Term	Type	All_annotated_num	All_num_this_term	All_DEGs_num	DEGs_this_term	UP	Down	Pvalue	FDR	DEGs_list
ko05202	Transcriptional misregulation in cancer	Cancers Overview	7868	148	4551/593	21	2	19	0.00349001	0.557956	comp148725_c0_seq2,comp145553_c0_seq1,comp137600_c0_seq2,comp129634_c2_seq48,comp138257_c0_seq1,comp135878_c0_seq1,comp143622_c0_seq6,comp141548_c2_seq1,comp135257_c1_seq18,comp144557_c2_seq1,comp136694_c0_seq2,comp149406_c0_seq1,comp146067_c1_seq4,comp140473_c0_seq8,comp143365_c3_seq1,comp129571_c1_seq4,comp146642_c0_seq4,comp140281_c0_seq25,comp140275_c0_seq1,comp148916_c1_seq1,comp133480_c2_se…
ko03008	Ribosome biogenesis in eukaryotes	Translation	7868	147	4551/593	20	0	20	0.00692183	0.557956	comp140748_c0_seq1,comp144691_c1_seq2,comp132008_c1_seq1,comp137108_c0_seq1,comp140587_c0_seq1,comp136564_c0_seq1,comp144603_c1_seq2,comp145548_c2_seq1,comp134831_c2_seq1,comp143654_c0_seq1,comp129704_c0_seq1,comp145548_c1_seq2,comp131174_c0_seq1,comp147140_c0_seq3,comp140395_c1_seq4,comp133452_c0_seq3,comp126770_c1_seq1,comp134007_c1_seq5,comp144296_c4_seq1,comp142705_c0_seq1
ko03015	mRNA surveillance pathway	Translation	7868	158	4551/593	21	0	21	0.00749047	0.557956	comp133842_c1_seq2,comp122682_c0_seq1,comp149545_c0_seq1,comp145007_c0_seq2,comp139861_c1_seq5,comp134645_c0_seq1,comp147615_c2_seq1,comp146906_c1_seq1,comp126304_c0_seq1,comp142838_c1_seq2,comp129662_c0_seq1,comp146275_c0_seq1,comp145007_c1_seq3,comp141692_c0_seq1,comp139780_c0_seq5,comp142875_c1_seq1,comp146873_c1_seq2,comp138290_c2_seq3,comp144839_c1_seq5,comp148300_c2_seq2,comp141812_c0_seq1
ko00480	Glutathione metabolism	Metabolism of other amino acids	7868	84	4551/593	13	10	3	0.00965569	0.557956	comp140796_c2_seq2,comp137288_c1_seq5,comp124547_c0_seq2,comp132287_c0_seq3,comp128702_c0_seq1,comp126518_c0_seq2,comp121772_c0_seq2,comp144959_c1_seq1,comp143851_c1_seq1,comp144576_c2_seq21,comp128748_c0_seq1,comp145643_c2_seq2,comp133426_c0_seq1
ko04660	T cell receptor signaling pathway	Immune system	7868	106	4551/593	15	4	11	0.0127901	0.557956	comp149469_c0_seq1,comp147721_c0_seq3,comp144514_c0_seq1,comp134875_c0_seq1,comp136060_c0_seq7,comp131973_c2_seq1,comp138955_c0_seq2,comp128340_c0_seq1,comp130537_c0_seq2,comp141271_c0_seq1,comp146067_c1_seq4,comp142382_c1_seq7,comp148916_c1_seq1,comp126927_c0_seq1,comp130919_c0_seq1
ko05130	Pathogenic Escherichia coli infection	Infectious diseases Bacterial	7868	80	4551/593	12	2	10	0.0160016	0.557956	comp133434_c0_seq1,comp147721_c0_seq3,comp142562_c0_seq1,comp143327_c0_seq3,comp145092_c1_seq6,comp134875_c0_seq1,comp120897_c1_seq1,comp137598_c0_seq2,comp142126_c1_seq2,comp137496_c0_seq1,comp145332_c1_seq2,comp141722_c1_seq19
ko05310	Asthma	Immune diseases	7868	3	4551/593	2	1	1	0.0161624	0.557956	comp127968_c0_seq5,comp134280_c0_seq1
ko04520	Adherens junction	Cell communication	7868	122	4551/593	16	0	16	0.0204178	0.557956	comp142955_c1_seq22,comp132008_c1_seq1,comp147721_c0_seq3,comp141961_c1_seq4,comp138971_c1_seq13,comp137597_c3_seq2,comp145806_c2_seq5,comp134875_c0_seq1,comp131192_c1_seq1,comp128085_c0_seq1,comp143627_c1_seq1,comp134007_c1_seq5,comp142126_c1_seq2,comp145332_c1_seq2,comp142382_c1_seq7,comp125199_c1_seq1
ko03410	Base excision repair	Replication and repair	7868	55	4551/593	9	0	9	0.0206389	0.557956	comp131943_c0_seq1,comp127403_c1_seq2,comp142301_c0_seq2,comp135975_c0_seq1,comp134456_c0_seq1,comp145268_c0_seq7,comp146510_c1_seq1,comp122376_c0_seq2,comp142211_c0_seq2
ko03030	DNA replication	Replication and repair	7868	83	4551/593	12	0	12	0.0209665	0.557956	comp147502_c0_seq1,comp131943_c0_seq1,comp134456_c0_seq1,comp134625_c0_seq1,comp146650_c0_seq3,comp146510_c1_seq1,comp142946_c0_seq3,comp139896_c1_seq3,comp122376_c0_seq2,comp137317_c3_seq4,comp141017_c0_seq1,comp142211_c0_seq2
ko04662	B cell receptor signaling pathway	Immune system	7868	74	4551/593	11	4	7	0.0219197	0.557956	comp144514_c0_seq1,comp146028_c1_seq1,comp131973_c2_seq1,comp138955_c0_seq2,comp136095_c3_seq1,comp128340_c0_seq1,comp130537_c0_seq2,comp141271_c0_seq1,comp146067_c1_seq4,comp148916_c1_seq1,comp126927_c0_seq1
ko04612	Antigen processing and presentation	Immune system	7868	75	4551/593	11	4	7	0.0240085	0.560198	comp142793_c1_seq1,comp144468_c1_seq5,comp140906_c1_seq2,comp128647_c1_seq4,comp143117_c0_seq1,comp141714_c0_seq1,comp126553_c0_seq1,comp133818_c3_seq1,comp136789_c0_seq1,comp146551_c0_seq2,comp145327_c1_seq1
ko04110	Cell cycle	Cell growth and death	7868	200	4551/593	23	0	23	0.0270975	0.583638	comp144653_c0_seq2,comp147502_c0_seq1,comp137317_c1_seq1,comp145576_c0_seq1,comp147558_c0_seq1,comp137600_c0_seq2,comp137392_c0_seq2,comp141136_c0_seq11,comp137854_c0_seq1,comp142205_c1_seq1,comp146028_c1_seq1,comp140948_c0_seq2,comp142669_c0_seq5,comp134625_c0_seq1,comp142205_c0_seq1,comp146510_c1_seq1,comp139896_c1_seq3,comp134874_c0_seq2,comp141017_c0_seq1,comp149155_c0_seq1,comp130919_c0_seq1…
ko04913	Ovarian steroidogenesis	Endocrine system	7868	41	4551/593	7	4	3	0.0317362	0.634724	comp142282_c0_seq1,comp147058_c1_seq1,comp146997_c0_seq1,comp139731_c2_seq1,comp145628_c1_seq2,comp117666_c0_seq1,comp146755_c0_seq2
ko04370	VEGF signaling pathway	Signal transduction	7868	62	4551/593	9	2	7	0.0414126	0.724721	comp149469_c0_seq1,comp142282_c0_seq1,comp134875_c0_seq1,comp117666_c0_seq1,comp128340_c0_seq1,comp130537_c0_seq2,comp141271_c0_seq1,comp136470_c3_seq1,comp126927_c0_seq1
ko05204	Chemical carcinogenesis	Cancers Overview	7868	62	4551/593	9	7	2	0.0414126	0.724721	comp124547_c0_seq2,comp132287_c0_seq3,comp142282_c0_seq1,comp146997_c0_seq1,comp128702_c0_seq1,comp126518_c0_seq2,comp121772_c0_seq2,comp142017_c0_seq1,comp126557_c0_seq1
ko04668	TNF signaling pathway	Signal transduction	7868	124	4551/593	15	7	8	0.0454769	0.749032	comp136257_c0_seq1,comp146781_c2_seq4,comp142282_c0_seq1,comp135813_c1_seq6,comp132714_c0_seq1,comp139095_c2_seq3,comp146776_c0_seq11,comp138955_c0_seq2,comp137114_c0_seq1,comp141271_c0_seq1,comp146067_c1_seq4,comp141407_c0_seq4,comp142382_c1_seq7,comp148916_c1_seq1,comp126927_c0_seq1
