# Supplementary material for: RNA-sequencing of the sturgeon Acipenser baeri provides insights into expression dynamics of morphogenic differentiation and developmental regulatory genes in early versus late developmental stages
Source: BMC Genomics. 2016 Aug 8;17:564. doi: 10.1186/s12864-016-2839-3 (PMC4977659; doi:10.1186/s12864-016-2839-3)
Supplement: Additional file 17: — GO enrichment analysis of DEGs screened between T2 and T22. (XLSX 93 kb) [file 12864_2016_2839_MOESM17_ESM.xlsx]

## Sheet: T2_vs_T22.genes.all_GO_enrichme
GO_ID	Term	Type	All_annotated_num	All_num_this_term	All_DEGs_num	DEGs_this_term	UP	Down	Expected	Pvalue	FDR	DEGs_list
GO:0032502	developmental process	biological_process	45301	4725	4009/1530	264	74	190	155.95	1.7e-18	9.5812e-15	comp103595_c0_seq1,comp108117_c1_seq1,comp114041_c1_seq1,comp117308_c0_seq3,comp120871_c0_seq1,comp121112_c0_seq1,comp123899_c0_seq1,comp124101_c0_seq2,comp124964_c1_seq3,comp125039_c0_seq1,comp125454_c0_seq2,comp125454_c1_seq1,comp126063_c0_seq1,comp126127_c0_seq5,comp126409_c0_seq1,comp127242_c0_seq1,comp127597_c0_seq2,comp127709_c0_seq1,comp128230_c3_seq2,comp128415_c1_seq1,comp128792_c1_seq1,…
GO:0048856	anatomical structure development	biological_process	45301	4165	4009/1530	239	64	175	137.46	4.9e-18	1.38082e-14	comp103595_c0_seq1,comp108117_c1_seq1,comp114041_c1_seq1,comp120871_c0_seq1,comp121112_c0_seq1,comp123899_c0_seq1,comp124101_c0_seq2,comp124964_c1_seq3,comp125039_c0_seq1,comp125454_c0_seq2,comp125454_c1_seq1,comp126063_c0_seq1,comp126127_c0_seq5,comp126409_c0_seq1,comp127242_c0_seq1,comp127709_c0_seq1,comp128230_c3_seq2,comp128415_c1_seq1,comp128792_c1_seq1,comp128938_c1_seq9,comp129140_c1_seq6,…
GO:0044767	single-organism developmental process	biological_process	45301	4695	4009/1530	260	73	187	154.96	1e-17	1.87867e-14	comp103595_c0_seq1,comp108117_c1_seq1,comp114041_c1_seq1,comp117308_c0_seq3,comp120871_c0_seq1,comp121112_c0_seq1,comp123899_c0_seq1,comp124101_c0_seq2,comp124964_c1_seq3,comp125039_c0_seq1,comp125454_c0_seq2,comp125454_c1_seq1,comp126063_c0_seq1,comp126127_c0_seq5,comp126409_c0_seq1,comp127242_c0_seq1,comp127597_c0_seq2,comp127709_c0_seq1,comp128230_c3_seq2,comp128415_c1_seq1,comp128792_c1_seq1,…
GO:0071840	cellular component organization or biogenesis	biological_process	45301	4954	4009/1530	266	55	211	163.5	1.9e-16	2.6771e-13	comp103595_c0_seq1,comp105039_c0_seq1,comp108117_c1_seq1,comp114041_c1_seq1,comp115062_c0_seq1,comp117434_c0_seq1,comp118026_c0_seq1,comp118728_c1_seq1,comp120731_c0_seq1,comp120871_c0_seq1,comp120897_c1_seq1,comp120897_c2_seq3,comp122505_c0_seq1,comp122941_c0_seq1,comp123346_c0_seq1,comp124566_c0_seq2,comp124601_c0_seq1,comp125039_c0_seq1,comp126127_c0_seq5,comp126409_c0_seq1,comp127242_c0_seq1,…
GO:0007275	multicellular organismal development	biological_process	45301	4193	4009/1530	231	62	169	138.39	2.1e-15	2.36712e-12	comp103595_c0_seq1,comp108117_c1_seq1,comp114041_c1_seq1,comp117308_c0_seq3,comp121112_c0_seq1,comp123899_c0_seq1,comp124101_c0_seq2,comp124964_c1_seq3,comp125039_c0_seq1,comp125454_c0_seq2,comp125454_c1_seq1,comp126063_c0_seq1,comp126127_c0_seq5,comp126409_c0_seq1,comp127242_c0_seq1,comp127709_c0_seq1,comp128415_c1_seq1,comp128792_c1_seq1,comp128938_c1_seq9,comp129140_c1_seq6,comp129164_c0_seq2,…
GO:0048731	system development	biological_process	45301	3402	4009/1530	190	53	137	112.28	3.4e-13	3.19373e-10	comp103595_c0_seq1,comp108117_c1_seq1,comp114041_c1_seq1,comp121112_c0_seq1,comp123899_c0_seq1,comp124101_c0_seq2,comp124964_c1_seq3,comp125039_c0_seq1,comp125454_c0_seq2,comp125454_c1_seq1,comp126063_c0_seq1,comp126127_c0_seq5,comp126409_c0_seq1,comp127242_c0_seq1,comp127709_c0_seq1,comp128415_c1_seq1,comp128792_c1_seq1,comp128938_c1_seq9,comp129140_c1_seq6,comp129164_c0_seq2,comp129511_c0_seq2,…
GO:0044707	single-multicellular organism process	biological_process	45301	5358	4009/1530	267	78	189	176.84	1.2e-12	9.66171e-10	comp103595_c0_seq1,comp108117_c1_seq1,comp114041_c1_seq1,comp117308_c0_seq3,comp121112_c0_seq1,comp123899_c0_seq1,comp124101_c0_seq2,comp124964_c1_seq3,comp125039_c0_seq1,comp125454_c0_seq2,comp125454_c1_seq1,comp126063_c0_seq1,comp126127_c0_seq5,comp126409_c0_seq1,comp126879_c0_seq1,comp127242_c0_seq1,comp127276_c0_seq1,comp127709_c0_seq1,comp128415_c1_seq1,comp128778_c0_seq1,comp128792_c1_seq1,…
GO:0032501	multicellular organismal process	biological_process	45301	5526	4009/1530	271	78	193	182.38	4.5e-12	3.17025e-09	comp103595_c0_seq1,comp108117_c1_seq1,comp114041_c1_seq1,comp117308_c0_seq3,comp121112_c0_seq1,comp123899_c0_seq1,comp124101_c0_seq2,comp124964_c1_seq3,comp125039_c0_seq1,comp125454_c0_seq2,comp125454_c1_seq1,comp126063_c0_seq1,comp126127_c0_seq5,comp126409_c0_seq1,comp126879_c0_seq1,comp127242_c0_seq1,comp127276_c0_seq1,comp127709_c0_seq1,comp128415_c1_seq1,comp128778_c0_seq1,comp128792_c1_seq1,…
GO:0044085	cellular component biogenesis	biological_process	45301	1956	4009/1530	122	25	97	64.56	1.2e-11	7.51467e-09	comp108117_c1_seq1,comp115062_c0_seq1,comp117434_c0_seq1,comp118026_c0_seq1,comp120897_c1_seq1,comp120897_c2_seq3,comp122941_c0_seq1,comp124566_c0_seq2,comp127242_c0_seq1,comp127382_c0_seq2,comp127618_c0_seq1,comp128024_c0_seq1,comp128230_c3_seq2,comp129164_c0_seq2,comp129704_c0_seq1,comp130204_c1_seq1,comp130389_c0_seq4,comp130794_c0_seq1,comp130919_c2_seq2,comp131334_c0_seq1,comp131456_c0_seq1,…
GO:0043227	membrane-bounded organelle	cellular_component	45301	11365	4009/1530	541	124	417	435.7	1.6e-11	9.0176e-09	comp103595_c0_seq1,comp111105_c0_seq1,comp114041_c1_seq1,comp117387_c1_seq1,comp118512_c1_seq1,comp118728_c1_seq1,comp118749_c1_seq1,comp118767_c0_seq1,comp118856_c1_seq1,comp118856_c2_seq1,comp120709_c0_seq1,comp120722_c0_seq1,comp120731_c0_seq1,comp120897_c2_seq3,comp121112_c0_seq1,comp121165_c0_seq1,comp121763_c0_seq1,comp121958_c0_seq21,comp122494_c0_seq2,comp122505_c0_seq1,comp122941_c0_seq1…
GO:0005634	nucleus	cellular_component	45301	7409	4009/1530	380	57	323	284.04	2.5e-11	1.17417e-08	comp114041_c1_seq1,comp118728_c1_seq1,comp118749_c1_seq1,comp118767_c0_seq1,comp120709_c0_seq1,comp120897_c2_seq3,comp121112_c0_seq1,comp121763_c0_seq1,comp121958_c0_seq21,comp122494_c0_seq2,comp122505_c0_seq1,comp123346_c0_seq1,comp123753_c0_seq4,comp123966_c0_seq1,comp124412_c0_seq3,comp124478_c0_seq2,comp124480_c0_seq1,comp124601_c0_seq1,comp125077_c0_seq3,comp125254_c0_seq1,comp125654_c0_seq1…
GO:0044424	intracellular part	cellular_component	45301	16890	4009/1530	748	198	550	647.51	2.5e-11	1.17417e-08	comp100378_c0_seq2,comp103595_c0_seq1,comp105039_c0_seq1,comp108117_c1_seq1,comp111105_c0_seq1,comp114041_c1_seq1,comp115062_c0_seq1,comp115164_c0_seq1,comp115407_c0_seq1,comp116695_c0_seq1,comp116934_c0_seq1,comp117308_c0_seq3,comp117387_c1_seq1,comp117434_c0_seq1,comp118026_c0_seq1,comp118512_c1_seq1,comp118728_c1_seq1,comp118749_c1_seq1,comp118767_c0_seq1,comp118780_c0_seq1,comp118807_c1_seq1,…
GO:0043231	intracellular membrane-bounded organelle	cellular_component	45301	11345	4009/1530	539	122	417	434.93	2.8e-11	1.21391e-08	comp103595_c0_seq1,comp111105_c0_seq1,comp114041_c1_seq1,comp117387_c1_seq1,comp118512_c1_seq1,comp118728_c1_seq1,comp118749_c1_seq1,comp118767_c0_seq1,comp118856_c1_seq1,comp118856_c2_seq1,comp120709_c0_seq1,comp120722_c0_seq1,comp120731_c0_seq1,comp120897_c2_seq3,comp121112_c0_seq1,comp121165_c0_seq1,comp121763_c0_seq1,comp121958_c0_seq21,comp122494_c0_seq2,comp122505_c0_seq1,comp122941_c0_seq1…
GO:0016043	cellular component organization	biological_process	45301	4710	4009/1530	235	54	181	155.45	3.6e-11	1.44926e-08	comp103595_c0_seq1,comp105039_c0_seq1,comp108117_c1_seq1,comp114041_c1_seq1,comp115062_c0_seq1,comp117434_c0_seq1,comp118026_c0_seq1,comp118728_c1_seq1,comp120731_c0_seq1,comp120871_c0_seq1,comp120897_c1_seq1,comp120897_c2_seq3,comp122505_c0_seq1,comp122941_c0_seq1,comp123346_c0_seq1,comp124566_c0_seq2,comp124601_c0_seq1,comp125039_c0_seq1,comp126127_c0_seq5,comp126409_c0_seq1,comp127382_c0_seq2,…
GO:0022613	ribonucleoprotein complex biogenesis	biological_process	45301	319	4009/1530	37	0	37	10.53	4.3e-11	1.61565e-08	comp127242_c0_seq1,comp129704_c0_seq1,comp130794_c0_seq1,comp130919_c2_seq2,comp131456_c0_seq1,comp131756_c0_seq1,comp132562_c1_seq1,comp132692_c0_seq1,comp132783_c0_seq2,comp133635_c3_seq2,comp135025_c0_seq1,comp135044_c0_seq3,comp135066_c6_seq7,comp136564_c0_seq1,comp137579_c0_seq2,comp137868_c2_seq1,comp138523_c0_seq2,comp138727_c0_seq1,comp140190_c0_seq1,comp140668_c1_seq1,comp141194_c0_seq1,…
GO:0044699	single-organism process	biological_process	45301	22632	4009/1530	853	302	551	746.96	6.9e-11	2.43052e-08	comp100378_c0_seq2,comp103595_c0_seq1,comp105039_c0_seq1,comp106896_c0_seq1,comp108117_c1_seq1,comp111618_c1_seq1,comp114041_c1_seq1,comp115062_c0_seq1,comp115436_c0_seq1,comp116149_c0_seq1,comp116695_c0_seq1,comp116934_c0_seq1,comp117308_c0_seq3,comp117387_c1_seq1,comp117434_c0_seq1,comp118026_c0_seq1,comp118488_c0_seq1,comp118512_c1_seq1,comp118728_c1_seq1,comp118832_c0_seq1,comp118847_c0_seq1,…
GO:0031981	nuclear lumen	cellular_component	45301	1854	4009/1530	127	8	119	71.08	1.1e-10	3.64682e-08	comp114041_c1_seq1,comp121112_c0_seq1,comp124601_c0_seq1,comp125077_c0_seq3,comp126063_c0_seq1,comp126409_c0_seq1,comp127276_c0_seq1,comp128415_c1_seq1,comp129328_c0_seq5,comp130177_c0_seq1,comp130204_c1_seq1,comp130260_c1_seq5,comp130919_c2_seq2,comp131345_c2_seq2,comp131456_c0_seq1,comp131756_c0_seq1,comp131943_c0_seq1,comp132110_c0_seq1,comp132116_c0_seq1,comp132299_c1_seq1,comp132505_c3_seq1,…
GO:0016072	rRNA metabolic process	biological_process	45301	149	4009/1530	24	1	23	4.92	1.4e-10	4.38356e-08	comp127242_c0_seq1,comp128039_c0_seq1,comp129704_c0_seq1,comp130794_c0_seq1,comp130919_c2_seq2,comp131756_c0_seq1,comp133635_c3_seq2,comp135025_c0_seq1,comp135044_c0_seq3,comp135066_c6_seq7,comp136564_c0_seq1,comp137579_c0_seq2,comp138523_c0_seq2,comp138727_c0_seq1,comp140190_c0_seq1,comp142623_c3_seq1,comp142705_c0_seq1,comp144591_c1_seq1,comp144691_c1_seq2,comp146386_c0_seq2,comp146426_c1_seq1,…
GO:0042254	ribosome biogenesis	biological_process	45301	246	4009/1530	31	0	31	8.12	2e-10	5.93263e-08	comp127242_c0_seq1,comp129704_c0_seq1,comp130794_c0_seq1,comp130919_c2_seq2,comp131456_c0_seq1,comp131756_c0_seq1,comp132692_c0_seq1,comp132783_c0_seq2,comp133635_c3_seq2,comp135025_c0_seq1,comp135044_c0_seq3,comp135066_c6_seq7,comp136564_c0_seq1,comp137579_c0_seq2,comp137868_c2_seq1,comp138523_c0_seq2,comp138727_c0_seq1,comp140190_c0_seq1,comp140668_c1_seq1,comp142623_c3_seq1,comp142705_c0_seq1,…
GO:0031974	membrane-enclosed lumen	cellular_component	45301	2117	4009/1530	137	14	123	81.16	8.6e-10	2.42348e-07	comp114041_c1_seq1,comp121112_c0_seq1,comp124601_c0_seq1,comp125077_c0_seq3,comp126063_c0_seq1,comp126409_c0_seq1,comp127276_c0_seq1,comp128415_c1_seq1,comp129328_c0_seq5,comp130177_c0_seq1,comp130204_c1_seq1,comp130260_c1_seq5,comp130919_c2_seq2,comp130973_c0_seq1,comp131345_c2_seq2,comp131456_c0_seq1,comp131546_c0_seq2,comp131756_c0_seq1,comp131943_c0_seq1,comp132110_c0_seq1,comp132116_c0_seq1,…
GO:0006364	rRNA processing	biological_process	45301	130	4009/1530	21	0	21	4.29	1.9e-09	4.86745e-07	comp127242_c0_seq1,comp129704_c0_seq1,comp130794_c0_seq1,comp130919_c2_seq2,comp131756_c0_seq1,comp133635_c3_seq2,comp135025_c0_seq1,comp135044_c0_seq3,comp135066_c6_seq7,comp136564_c0_seq1,comp137579_c0_seq2,comp138523_c0_seq2,comp138727_c0_seq1,comp140190_c0_seq1,comp142623_c3_seq1,comp142705_c0_seq1,comp144691_c1_seq2,comp146386_c0_seq2,comp146426_c1_seq1,comp146690_c0_seq1,comp147571_c1_seq1
GO:0043233	organelle lumen	cellular_component	45301	2082	4009/1530	134	12	122	79.82	1.9e-09	4.86745e-07	comp114041_c1_seq1,comp121112_c0_seq1,comp124601_c0_seq1,comp125077_c0_seq3,comp126063_c0_seq1,comp126409_c0_seq1,comp127276_c0_seq1,comp128415_c1_seq1,comp129328_c0_seq5,comp130177_c0_seq1,comp130204_c1_seq1,comp130260_c1_seq5,comp130919_c2_seq2,comp130973_c0_seq1,comp131345_c2_seq2,comp131456_c0_seq1,comp131756_c0_seq1,comp131943_c0_seq1,comp132110_c0_seq1,comp132116_c0_seq1,comp132299_c1_seq1,…
GO:0048513	organ development	biological_process	45301	2609	4009/1530	142	40	102	86.11	2.7e-09	6.61617e-07	comp108117_c1_seq1,comp114041_c1_seq1,comp123899_c0_seq1,comp124101_c0_seq2,comp124964_c1_seq3,comp125039_c0_seq1,comp126409_c0_seq1,comp127709_c0_seq1,comp128415_c1_seq1,comp128792_c1_seq1,comp128938_c1_seq9,comp129140_c1_seq6,comp129511_c0_seq2,comp129704_c0_seq1,comp129773_c0_seq2,comp129883_c0_seq1,comp130204_c1_seq1,comp130260_c1_seq5,comp130340_c0_seq1,comp130463_c0_seq1,comp130463_c1_seq2,…
GO:0070013	intracellular organelle lumen	cellular_component	45301	2079	4009/1530	133	12	121	79.7	3.2e-09	7.51467e-07	comp114041_c1_seq1,comp121112_c0_seq1,comp124601_c0_seq1,comp125077_c0_seq3,comp126063_c0_seq1,comp126409_c0_seq1,comp127276_c0_seq1,comp128415_c1_seq1,comp129328_c0_seq5,comp130177_c0_seq1,comp130204_c1_seq1,comp130260_c1_seq5,comp130919_c2_seq2,comp130973_c0_seq1,comp131345_c2_seq2,comp131456_c0_seq1,comp131756_c0_seq1,comp131943_c0_seq1,comp132110_c0_seq1,comp132116_c0_seq1,comp132299_c1_seq1,…
GO:0006396	RNA processing	biological_process	45301	916	4009/1530	65	1	64	30.23	8.3e-09	1.87115e-06	comp114041_c1_seq1,comp118767_c0_seq1,comp121487_c1_seq1,comp124480_c0_seq1,comp127067_c0_seq6,comp127242_c0_seq1,comp129704_c0_seq1,comp130260_c1_seq5,comp130794_c0_seq1,comp130919_c2_seq2,comp131329_c1_seq2,comp131756_c0_seq1,comp131805_c1_seq5,comp132234_c0_seq1,comp132366_c0_seq2,comp132562_c1_seq1,comp133252_c0_seq1,comp133635_c3_seq2,comp135025_c0_seq1,comp135044_c0_seq3,comp135066_c6_seq7,…
GO:0009653	anatomical structure morphogenesis	biological_process	45301	2381	4009/1530	130	29	101	78.58	1.1e-08	2.38446e-06	comp103595_c0_seq1,comp108117_c1_seq1,comp114041_c1_seq1,comp120871_c0_seq1,comp124964_c1_seq3,comp125039_c0_seq1,comp126127_c0_seq5,comp126409_c0_seq1,comp128230_c3_seq2,comp128415_c1_seq1,comp128938_c1_seq9,comp129140_c1_seq6,comp129511_c0_seq2,comp129634_c2_seq48,comp129773_c0_seq2,comp130177_c0_seq1,comp130204_c1_seq1,comp130260_c1_seq5,comp130463_c0_seq1,comp130857_c0_seq1,comp131257_c0_seq1…
GO:0044428	nuclear part	cellular_component	45301	2561	4009/1530	153	11	142	98.18	1.9e-08	3.96607e-06	comp114041_c1_seq1,comp118728_c1_seq1,comp121112_c0_seq1,comp123346_c0_seq1,comp124480_c0_seq1,comp124601_c0_seq1,comp125077_c0_seq3,comp126063_c0_seq1,comp126409_c0_seq1,comp127276_c0_seq1,comp128024_c0_seq1,comp128415_c1_seq1,comp129328_c0_seq5,comp130177_c0_seq1,comp130204_c1_seq1,comp130260_c1_seq5,comp130919_c2_seq2,comp131345_c2_seq2,comp131456_c0_seq1,comp131546_c0_seq2,comp131756_c0_seq1,…
GO:0005730	nucleolus	cellular_component	45301	632	4009/1530	54	4	50	24.23	4e-08	8.05143e-06	comp114041_c1_seq1,comp127276_c0_seq1,comp129328_c0_seq5,comp130177_c0_seq1,comp130919_c2_seq2,comp131456_c0_seq1,comp131756_c0_seq1,comp131943_c0_seq1,comp132110_c0_seq1,comp132116_c0_seq1,comp132815_c1_seq1,comp133229_c0_seq2,comp133324_c1_seq1,comp133635_c3_seq2,comp134544_c2_seq2,comp134831_c2_seq1,comp134966_c1_seq1,comp135044_c0_seq3,comp135311_c0_seq1,comp136564_c0_seq1,comp136957_c0_seq1,…
GO:0048869	cellular developmental process	biological_process	45301	2656	4009/1530	139	36	103	87.66	4.5e-08	8.74552e-06	comp103595_c0_seq1,comp108117_c1_seq1,comp114041_c1_seq1,comp120871_c0_seq1,comp121112_c0_seq1,comp124964_c1_seq3,comp125039_c0_seq1,comp125454_c0_seq2,comp125454_c1_seq1,comp126063_c0_seq1,comp126409_c0_seq1,comp127597_c0_seq2,comp127709_c0_seq1,comp128230_c3_seq2,comp128415_c1_seq1,comp129140_c1_seq6,comp129164_c0_seq2,comp129511_c0_seq2,comp129773_c0_seq2,comp130068_c0_seq3,comp130204_c1_seq1,…
GO:0016070	RNA metabolic process	biological_process	45301	5420	4009/1530	246	36	210	178.88	7.3e-08	1.37143e-05	comp114041_c1_seq1,comp118767_c0_seq1,comp121112_c0_seq1,comp121487_c1_seq1,comp121763_c0_seq1,comp121958_c0_seq21,comp123351_c0_seq4,comp124480_c0_seq1,comp124568_c3_seq2,comp124601_c0_seq1,comp124964_c1_seq3,comp125039_c0_seq1,comp125254_c0_seq1,comp125535_c1_seq1,comp125711_c1_seq3,comp126063_c0_seq1,comp126409_c0_seq1,comp127067_c0_seq6,comp127242_c0_seq1,comp127597_c0_seq2,comp127677_c2_seq1…
GO:0048518	positive regulation of biological process	biological_process	45301	2803	4009/1530	143	40	103	92.51	1.3e-07	2.36348e-05	comp114041_c1_seq1,comp123346_c0_seq1,comp124601_c0_seq1,comp124964_c1_seq3,comp125713_c0_seq1,comp126409_c0_seq1,comp127242_c0_seq1,comp127597_c0_seq2,comp127709_c0_seq1,comp128039_c0_seq1,comp128415_c1_seq1,comp129140_c1_seq6,comp129164_c0_seq2,comp129773_c0_seq2,comp129797_c0_seq1,comp129860_c0_seq1,comp130177_c0_seq1,comp130198_c0_seq1,comp130204_c1_seq1,comp130262_c0_seq1,comp130340_c0_seq1,…
GO:0005525	GTP binding	molecular_function	45301	1118	4009/1530	69	15	54	35.43	1.4e-07	2.46575e-05	comp118026_c0_seq1,comp118832_c0_seq1,comp120897_c1_seq1,comp120897_c2_seq3,comp123850_c3_seq1,comp124591_c1_seq1,comp124591_c2_seq1,comp124772_c0_seq1,comp125322_c4_seq2,comp127618_c0_seq1,comp129480_c1_seq5,comp130049_c3_seq2,comp131013_c1_seq1,comp131257_c0_seq1,comp131456_c0_seq1,comp132177_c2_seq1,comp132288_c1_seq1,comp133655_c0_seq3,comp133783_c0_seq1,comp133818_c0_seq1,comp134067_c0_seq5,…
GO:0005882	intermediate filament	cellular_component	45301	134	4009/1530	20	15	5	5.14	2e-07	3.31529e-05	comp115164_c0_seq1,comp118818_c0_seq2,comp122091_c0_seq1,comp123899_c0_seq1,comp127067_c2_seq1,comp127971_c2_seq1,comp127971_c3_seq1,comp127971_c5_seq1,comp127971_c7_seq1,comp131520_c0_seq1,comp131520_c1_seq1,comp133122_c0_seq1,comp133583_c0_seq1,comp133827_c1_seq1,comp134628_c0_seq3,comp134628_c1_seq5,comp134628_c3_seq1,comp136559_c0_seq1,comp141195_c0_seq2,comp145139_c2_seq1
GO:0009888	tissue development	biological_process	45301	1486	4009/1530	87	25	62	49.04	2e-07	3.31529e-05	comp108117_c1_seq1,comp114041_c1_seq1,comp123899_c0_seq1,comp124964_c1_seq3,comp125039_c0_seq1,comp125454_c0_seq2,comp125454_c1_seq1,comp126409_c0_seq1,comp128415_c1_seq1,comp129140_c1_seq6,comp129511_c0_seq2,comp129569_c0_seq3,comp129773_c0_seq2,comp131257_c0_seq1,comp131867_c1_seq1,comp132116_c0_seq1,comp132252_c0_seq7,comp132299_c1_seq1,comp134145_c0_seq2,comp134391_c0_seq1,comp134626_c2_seq2,…
GO:0043226	organelle	cellular_component	45301	14076	4009/1530	619	153	466	539.63	3.3e-07	5.31394e-05	comp103595_c0_seq1,comp105039_c0_seq1,comp108117_c1_seq1,comp111105_c0_seq1,comp114041_c1_seq1,comp115062_c0_seq1,comp115164_c0_seq1,comp117308_c0_seq3,comp117387_c1_seq1,comp118026_c0_seq1,comp118512_c1_seq1,comp118728_c1_seq1,comp118749_c1_seq1,comp118767_c0_seq1,comp118807_c1_seq1,comp118818_c0_seq2,comp118856_c1_seq1,comp118856_c2_seq1,comp120709_c0_seq1,comp120722_c0_seq1,comp120731_c0_seq1,…
GO:0030154	cell differentiation	biological_process	45301	2410	4009/1530	125	31	94	79.54	3.7e-07	5.78832e-05	comp103595_c0_seq1,comp108117_c1_seq1,comp114041_c1_seq1,comp121112_c0_seq1,comp124964_c1_seq3,comp125039_c0_seq1,comp125454_c0_seq2,comp125454_c1_seq1,comp126063_c0_seq1,comp126409_c0_seq1,comp127597_c0_seq2,comp127709_c0_seq1,comp128415_c1_seq1,comp129140_c1_seq6,comp129164_c0_seq2,comp129511_c0_seq2,comp129773_c0_seq2,comp130068_c0_seq3,comp130204_c1_seq1,comp130340_c0_seq1,comp130919_c2_seq2,…
GO:0043229	intracellular organelle	cellular_component	45301	14059	4009/1530	618	152	466	538.98	3.8e-07	5.78832e-05	comp103595_c0_seq1,comp105039_c0_seq1,comp108117_c1_seq1,comp111105_c0_seq1,comp114041_c1_seq1,comp115062_c0_seq1,comp115164_c0_seq1,comp117308_c0_seq3,comp117387_c1_seq1,comp118026_c0_seq1,comp118512_c1_seq1,comp118728_c1_seq1,comp118749_c1_seq1,comp118767_c0_seq1,comp118807_c1_seq1,comp118818_c0_seq2,comp118856_c1_seq1,comp118856_c2_seq1,comp120709_c0_seq1,comp120722_c0_seq1,comp120731_c0_seq1,…
GO:0008134	transcription factor binding	molecular_function	45301	354	4009/1530	31	3	28	11.22	4.3e-07	6.37758e-05	comp128097_c1_seq1,comp128415_c1_seq1,comp129328_c0_seq5,comp130177_c0_seq1,comp133482_c0_seq2,comp134434_c0_seq5,comp134697_c0_seq4,comp136059_c1_seq2,comp137831_c0_seq2,comp138257_c2_seq1,comp138971_c1_seq13,comp140045_c0_seq1,comp140045_c2_seq1,comp140607_c1_seq1,comp140770_c0_seq4,comp141064_c4_seq1,comp141093_c0_seq1,comp143489_c1_seq5,comp144427_c1_seq2,comp145600_c0_seq1,comp146854_c1_seq3…
GO:0002376	immune system process	biological_process	45301	1248	4009/1530	75	36	39	41.19	5.4e-07	7.80369e-05	comp114041_c1_seq1,comp124964_c1_seq3,comp125713_c0_seq1,comp126553_c0_seq1,comp127709_c0_seq1,comp128415_c1_seq1,comp129539_c0_seq1,comp129704_c0_seq1,comp129797_c0_seq1,comp130204_c1_seq1,comp130262_c0_seq1,comp130340_c0_seq1,comp131756_c0_seq1,comp131874_c1_seq3,comp132116_c0_seq1,comp132121_c1_seq3,comp132213_c0_seq1,comp134334_c0_seq4,comp134597_c0_seq1,comp134777_c1_seq2,comp134966_c1_seq1,…
GO:0005622	intracellular	cellular_component	45301	19552	4009/1530	818	218	600	749.57	7.3e-07	0.000101723	comp100378_c0_seq2,comp103595_c0_seq1,comp105039_c0_seq1,comp108117_c1_seq1,comp111105_c0_seq1,comp114041_c1_seq1,comp115062_c0_seq1,comp115164_c0_seq1,comp115407_c0_seq1,comp116695_c0_seq1,comp116934_c0_seq1,comp117308_c0_seq3,comp117387_c1_seq1,comp117434_c0_seq1,comp118026_c0_seq1,comp118512_c1_seq1,comp118728_c1_seq1,comp118749_c1_seq1,comp118767_c0_seq1,comp118780_c0_seq1,comp118807_c1_seq1,…
GO:0019222	regulation of metabolic process	biological_process	45301	6799	4009/1530	291	76	215	224.4	7.4e-07	0.000101723	comp103623_c0_seq1,comp108374_c0_seq1,comp114041_c1_seq1,comp121112_c0_seq1,comp121763_c0_seq1,comp121958_c0_seq21,comp122505_c0_seq1,comp123346_c0_seq1,comp123351_c0_seq4,comp123391_c0_seq2,comp124101_c0_seq2,comp124568_c3_seq2,comp124601_c0_seq1,comp124964_c1_seq3,comp125039_c0_seq1,comp125254_c0_seq1,comp125711_c1_seq3,comp126063_c0_seq1,comp126102_c1_seq1,comp126349_c0_seq1,comp126409_c0_seq1…
GO:0048522	positive regulation of cellular process	biological_process	45301	2504	4009/1530	127	30	97	82.64	9.5e-07	0.000127481	comp114041_c1_seq1,comp123346_c0_seq1,comp124601_c0_seq1,comp124964_c1_seq3,comp125713_c0_seq1,comp126409_c0_seq1,comp127242_c0_seq1,comp127597_c0_seq2,comp127709_c0_seq1,comp128039_c0_seq1,comp128415_c1_seq1,comp129140_c1_seq6,comp129164_c0_seq2,comp129773_c0_seq2,comp130177_c0_seq1,comp130198_c0_seq1,comp130204_c1_seq1,comp130262_c0_seq1,comp130340_c0_seq1,comp131345_c2_seq2,comp131867_c1_seq1,…
GO:0060216	definitive hemopoiesis	biological_process	45301	34	4009/1530	9	1	8	1.12	1.1e-06	0.000144177	comp128415_c1_seq1,comp129704_c0_seq1,comp130204_c1_seq1,comp131756_c0_seq1,comp131874_c1_seq3,comp141754_c0_seq1,comp146854_c1_seq3,comp148371_c0_seq1,comp149406_c0_seq1
GO:0034470	ncRNA processing	biological_process	45301	306	4009/1530	28	1	27	10.1	1.4e-06	0.000179327	comp121487_c1_seq1,comp127242_c0_seq1,comp129704_c0_seq1,comp130794_c0_seq1,comp130919_c2_seq2,comp131756_c0_seq1,comp132234_c0_seq1,comp133635_c3_seq2,comp135025_c0_seq1,comp135044_c0_seq3,comp135066_c6_seq7,comp136564_c0_seq1,comp137579_c0_seq2,comp138305_c1_seq19,comp138523_c0_seq2,comp138727_c0_seq1,comp139020_c0_seq1,comp140190_c0_seq1,comp140467_c0_seq5,comp142623_c3_seq1,comp142705_c0_seq1…
GO:0005654	nucleoplasm	cellular_component	45301	1083	4009/1530	73	4	69	41.52	2.3e-06	0.000288062	comp114041_c1_seq1,comp121112_c0_seq1,comp124601_c0_seq1,comp125077_c0_seq3,comp126063_c0_seq1,comp126409_c0_seq1,comp130177_c0_seq1,comp130204_c1_seq1,comp130260_c1_seq5,comp130919_c2_seq2,comp131345_c2_seq2,comp131943_c0_seq1,comp132299_c1_seq1,comp132562_c1_seq1,comp133229_c0_seq2,comp134134_c0_seq1,comp134434_c0_seq5,comp134544_c2_seq2,comp134697_c0_seq4,comp135054_c0_seq1,comp135661_c2_seq1,…
GO:0060255	regulation of macromolecule metabolic process	biological_process	45301	5152	4009/1530	227	48	179	170.04	2.4e-06	0.000294052	comp114041_c1_seq1,comp121112_c0_seq1,comp121763_c0_seq1,comp121958_c0_seq21,comp122505_c0_seq1,comp123351_c0_seq4,comp124568_c3_seq2,comp124601_c0_seq1,comp124964_c1_seq3,comp125039_c0_seq1,comp125254_c0_seq1,comp125711_c1_seq3,comp126063_c0_seq1,comp126349_c0_seq1,comp126409_c0_seq1,comp127597_c0_seq2,comp127677_c2_seq1,comp128116_c0_seq1,comp128370_c0_seq1,comp128370_c1_seq1,comp128415_c1_seq1…
GO:0007369	gastrulation	biological_process	45301	215	4009/1530	22	3	19	7.1	3e-06	0.000359745	comp114041_c1_seq1,comp124964_c1_seq3,comp131518_c0_seq4,comp131546_c0_seq2,comp132299_c1_seq1,comp134145_c0_seq2,comp134697_c0_seq4,comp135834_c0_seq1,comp137461_c3_seq1,comp138970_c0_seq1,comp138971_c1_seq13,comp140335_c0_seq2,comp141237_c0_seq1,comp141980_c0_seq1,comp142830_c1_seq1,comp145430_c1_seq1,comp146016_c0_seq3,comp146291_c0_seq1,comp146736_c0_seq2,comp146854_c1_seq3,comp147114_c1_seq1…
GO:0010468	regulation of gene expression	biological_process	45301	4346	4009/1530	196	41	155	143.44	3.2e-06	0.000375733	comp114041_c1_seq1,comp121112_c0_seq1,comp121763_c0_seq1,comp121958_c0_seq21,comp122505_c0_seq1,comp123351_c0_seq4,comp124568_c3_seq2,comp124601_c0_seq1,comp124964_c1_seq3,comp125039_c0_seq1,comp125254_c0_seq1,comp125711_c1_seq3,comp126063_c0_seq1,comp126349_c0_seq1,comp126409_c0_seq1,comp127597_c0_seq2,comp127677_c2_seq1,comp128116_c0_seq1,comp128370_c0_seq1,comp128370_c1_seq1,comp128415_c1_seq1…
GO:0030198	extracellular matrix organization	biological_process	45301	159	4009/1530	18	12	6	5.25	5.7e-06	0.000640957	comp120731_c0_seq1,comp128415_c1_seq1,comp129569_c0_seq3,comp134391_c0_seq1,comp134697_c0_seq4,comp136007_c0_seq1,comp136635_c0_seq2,comp138106_c0_seq5,comp139365_c4_seq2,comp140597_c0_seq2,comp142342_c0_seq1,comp144709_c0_seq3,comp144709_c1_seq4,comp146174_c0_seq1,comp146325_c0_seq3,comp146979_c2_seq1,comp147898_c0_seq10,comp148371_c0_seq1
GO:0044422	organelle part	cellular_component	45301	6781	4009/1530	322	70	252	259.96	5.7e-06	0.000640957	comp105039_c0_seq1,comp108117_c1_seq1,comp111105_c0_seq1,comp114041_c1_seq1,comp115164_c0_seq1,comp117387_c1_seq1,comp118026_c0_seq1,comp118728_c1_seq1,comp118818_c0_seq2,comp118856_c1_seq1,comp118856_c2_seq1,comp120722_c0_seq1,comp120897_c1_seq1,comp120897_c2_seq3,comp121112_c0_seq1,comp121165_c0_seq1,comp122091_c0_seq1,comp122792_c0_seq1,comp122941_c0_seq1,comp123346_c0_seq1,comp123899_c0_seq1,…
GO:0050793	regulation of developmental process	biological_process	45301	1217	4009/1530	70	21	49	40.17	5.8e-06	0.000640957	comp114041_c1_seq1,comp120871_c0_seq1,comp124964_c1_seq3,comp127597_c0_seq2,comp128230_c3_seq2,comp128415_c1_seq1,comp129140_c1_seq6,comp129773_c0_seq2,comp130177_c0_seq1,comp131257_c0_seq1,comp131867_c1_seq1,comp131874_c1_seq3,comp131884_c0_seq1,comp134391_c0_seq1,comp134427_c1_seq1,comp134966_c1_seq1,comp135825_c0_seq5,comp135834_c0_seq1,comp135849_c2_seq2,comp136394_c0_seq2,comp136569_c1_seq1,…
GO:0044446	intracellular organelle part	cellular_component	45301	6652	4009/1530	316	68	248	255.02	7.1e-06	0.000769531	comp105039_c0_seq1,comp108117_c1_seq1,comp111105_c0_seq1,comp114041_c1_seq1,comp115164_c0_seq1,comp117387_c1_seq1,comp118026_c0_seq1,comp118728_c1_seq1,comp118818_c0_seq2,comp118856_c1_seq1,comp118856_c2_seq1,comp120722_c0_seq1,comp120897_c1_seq1,comp120897_c2_seq3,comp121112_c0_seq1,comp121165_c0_seq1,comp122091_c0_seq1,comp122792_c0_seq1,comp122941_c0_seq1,comp123346_c0_seq1,comp123899_c0_seq1,…
GO:0043062	extracellular structure organization	biological_process	45301	162	4009/1530	18	12	6	5.35	7.5e-06	0.000797547	comp120731_c0_seq1,comp128415_c1_seq1,comp129569_c0_seq3,comp134391_c0_seq1,comp134697_c0_seq4,comp136007_c0_seq1,comp136635_c0_seq2,comp138106_c0_seq5,comp139365_c4_seq2,comp140597_c0_seq2,comp142342_c0_seq1,comp144709_c0_seq3,comp144709_c1_seq4,comp146174_c0_seq1,comp146325_c0_seq3,comp146979_c2_seq1,comp147898_c0_seq10,comp148371_c0_seq1
GO:0009790	embryo development	biological_process	45301	1322	4009/1530	74	13	61	43.63	8.1e-06	0.0008454	comp114041_c1_seq1,comp124964_c1_seq3,comp125039_c0_seq1,comp126409_c0_seq1,comp128415_c1_seq1,comp129511_c0_seq2,comp131257_c0_seq1,comp131518_c0_seq4,comp131546_c0_seq2,comp131874_c1_seq3,comp132288_c1_seq1,comp132299_c1_seq1,comp132505_c3_seq1,comp134145_c0_seq2,comp134391_c0_seq1,comp134434_c0_seq5,comp134626_c2_seq2,comp134697_c0_seq4,comp134764_c1_seq2,comp135343_c0_seq1,comp135834_c0_seq1,…
GO:0019001	guanyl nucleotide binding	molecular_function	45301	1625	4009/1530	84	19	65	51.49	8.8e-06	0.000885657	comp118026_c0_seq1,comp118832_c0_seq1,comp120897_c1_seq1,comp120897_c2_seq3,comp123850_c3_seq1,comp124591_c1_seq1,comp124591_c2_seq1,comp124772_c0_seq1,comp125322_c4_seq2,comp127618_c0_seq1,comp128404_c0_seq3,comp129480_c1_seq5,comp130049_c3_seq2,comp131013_c1_seq1,comp131257_c0_seq1,comp131456_c0_seq1,comp132177_c2_seq1,comp132288_c1_seq1,comp133655_c0_seq3,comp133783_c0_seq1,comp133818_c0_seq1,…
GO:0032561	guanyl ribonucleotide binding	molecular_function	45301	1625	4009/1530	84	19	65	51.49	8.8e-06	0.000885657	comp118026_c0_seq1,comp118832_c0_seq1,comp120897_c1_seq1,comp120897_c2_seq3,comp123850_c3_seq1,comp124591_c1_seq1,comp124591_c2_seq1,comp124772_c0_seq1,comp125322_c4_seq2,comp127618_c0_seq1,comp128404_c0_seq3,comp129480_c1_seq5,comp130049_c3_seq2,comp131013_c1_seq1,comp131257_c0_seq1,comp131456_c0_seq1,comp132177_c2_seq1,comp132288_c1_seq1,comp133655_c0_seq3,comp133783_c0_seq1,comp133818_c0_seq1,…
GO:0048514	blood vessel morphogenesis	biological_process	45301	454	4009/1530	34	9	25	14.98	9.7e-06	0.000959109	comp126127_c0_seq5,comp128415_c1_seq1,comp129140_c1_seq6,comp129634_c2_seq48,comp130177_c0_seq1,comp131257_c0_seq1,comp131867_c1_seq1,comp132116_c0_seq1,comp133783_c0_seq1,comp134697_c0_seq4,comp134966_c1_seq1,comp135549_c1_seq8,comp136985_c1_seq1,comp138106_c0_seq5,comp138971_c1_seq13,comp139528_c0_seq1,comp139826_c1_seq1,comp140335_c0_seq2,comp140607_c1_seq1,comp142342_c0_seq1,comp142562_c0_seq…
GO:0051252	regulation of RNA metabolic process	biological_process	45301	3868	4009/1530	175	34	141	127.66	1e-05	0.000971724	comp114041_c1_seq1,comp121112_c0_seq1,comp121763_c0_seq1,comp121958_c0_seq21,comp123351_c0_seq4,comp124568_c3_seq2,comp124601_c0_seq1,comp124964_c1_seq3,comp125039_c0_seq1,comp125254_c0_seq1,comp125711_c1_seq3,comp126063_c0_seq1,comp126409_c0_seq1,comp127597_c0_seq2,comp127677_c2_seq1,comp128116_c0_seq1,comp128370_c0_seq1,comp128370_c1_seq1,comp128415_c1_seq1,comp128938_c1_seq9,comp129068_c1_seq1…
GO:0002040	sprouting angiogenesis	biological_process	45301	55	4009/1530	10	3	7	1.82	1.1e-05	0.00103327	comp134966_c1_seq1,comp138971_c1_seq13,comp139826_c1_seq1,comp140335_c0_seq2,comp140607_c1_seq1,comp142342_c0_seq1,comp142562_c0_seq1,comp143255_c0_seq2,comp145130_c0_seq1,comp148033_c0_seq2
GO:0016604	nuclear body	cellular_component	45301	187	4009/1530	21	0	21	7.17	1.1e-05	0.00103327	comp125077_c0_seq3,comp130177_c0_seq1,comp130260_c1_seq5,comp131345_c2_seq2,comp132562_c1_seq1,comp134134_c0_seq1,comp135661_c2_seq1,comp137347_c1_seq1,comp137584_c1_seq3,comp139205_c2_seq1,comp140607_c1_seq1,comp141194_c0_seq1,comp141754_c0_seq1,comp142838_c1_seq2,comp144201_c1_seq1,comp144729_c1_seq2,comp145600_c0_seq1,comp146317_c0_seq5,comp147028_c0_seq1,comp148945_c1_seq3,comp149121_c0_seq5
GO:0045111	intermediate filament cytoskeleton	cellular_component	45301	188	4009/1530	21	15	6	7.21	1.2e-05	0.00107352	comp115164_c0_seq1,comp118818_c0_seq2,comp122091_c0_seq1,comp123899_c0_seq1,comp127067_c2_seq1,comp127971_c2_seq1,comp127971_c3_seq1,comp127971_c5_seq1,comp127971_c7_seq1,comp131520_c0_seq1,comp131520_c1_seq1,comp133122_c0_seq1,comp133229_c0_seq2,comp133583_c0_seq1,comp133827_c1_seq1,comp134628_c0_seq3,comp134628_c1_seq5,comp134628_c3_seq1,comp136559_c0_seq1,comp141195_c0_seq2,comp145139_c2_seq1
GO:0048523	negative regulation of cellular process	biological_process	45301	2586	4009/1530	125	35	90	85.35	1.2e-05	0.00107352	comp114041_c1_seq1,comp115062_c0_seq1,comp117308_c0_seq3,comp117434_c0_seq1,comp121763_c0_seq1,comp122505_c0_seq1,comp123168_c1_seq1,comp123391_c0_seq2,comp124964_c1_seq3,comp125039_c0_seq1,comp127382_c0_seq2,comp127597_c0_seq2,comp128230_c3_seq2,comp128415_c1_seq1,comp129140_c1_seq6,comp129797_c0_seq1,comp130177_c0_seq1,comp131362_c1_seq1,comp131518_c0_seq4,comp131546_c0_seq2,comp131867_c1_seq1,…
GO:0050789	regulation of biological process	biological_process	45301	12456	4009/1530	481	141	340	411.1	1.2e-05	0.00107352	comp103623_c0_seq1,comp105039_c0_seq1,comp108374_c0_seq1,comp114041_c1_seq1,comp115062_c0_seq1,comp117308_c0_seq3,comp117434_c0_seq1,comp118832_c0_seq1,comp118847_c0_seq1,comp120750_c1_seq2,comp120871_c0_seq1,comp121112_c0_seq1,comp121763_c0_seq1,comp121890_c0_seq3,comp121958_c0_seq21,comp122505_c0_seq1,comp123168_c1_seq1,comp123346_c0_seq1,comp123351_c0_seq4,comp123391_c0_seq2,comp124101_c0_seq2…
GO:0022607	cellular component assembly	biological_process	45301	1721	4009/1530	90	25	65	56.8	1.3e-05	0.0011272	comp108117_c1_seq1,comp115062_c0_seq1,comp117434_c0_seq1,comp118026_c0_seq1,comp120897_c1_seq1,comp120897_c2_seq3,comp122941_c0_seq1,comp124566_c0_seq2,comp127382_c0_seq2,comp127618_c0_seq1,comp128024_c0_seq1,comp128230_c3_seq2,comp129164_c0_seq2,comp130204_c1_seq1,comp130389_c0_seq4,comp131334_c0_seq1,comp132562_c1_seq1,comp132913_c0_seq1,comp133252_c0_seq1,comp134334_c0_seq4,comp134391_c0_seq1,…
GO:0080090	regulation of primary metabolic process	biological_process	45301	5466	4009/1530	234	48	186	180.4	1.3e-05	0.0011272	comp114041_c1_seq1,comp121112_c0_seq1,comp121763_c0_seq1,comp121958_c0_seq21,comp123346_c0_seq1,comp123351_c0_seq4,comp123391_c0_seq2,comp124568_c3_seq2,comp124601_c0_seq1,comp124964_c1_seq3,comp125039_c0_seq1,comp125254_c0_seq1,comp125711_c1_seq3,comp126063_c0_seq1,comp126349_c0_seq1,comp126409_c0_seq1,comp127597_c0_seq2,comp127677_c2_seq1,comp128116_c0_seq1,comp128370_c0_seq1,comp128370_c1_seq1…
GO:0005515	protein binding	molecular_function	45301	6494	4009/1530	262	69	193	205.78	1.4e-05	0.00119552	comp115062_c0_seq1,comp117434_c0_seq1,comp118847_c0_seq1,comp122505_c0_seq1,comp125032_c0_seq1,comp125322_c4_seq2,comp125454_c0_seq2,comp125713_c0_seq1,comp126127_c0_seq5,comp126409_c0_seq1,comp126995_c0_seq3,comp127276_c0_seq1,comp127382_c0_seq2,comp128053_c4_seq5,comp128085_c0_seq1,comp128097_c1_seq1,comp128230_c3_seq2,comp128415_c1_seq1,comp128778_c0_seq1,comp128985_c0_seq1,comp129140_c1_seq6,…
GO:0048863	stem cell differentiation	biological_process	45301	291	4009/1530	25	4	21	9.6	1.5e-05	0.00126179	comp114041_c1_seq1,comp125039_c0_seq1,comp126409_c0_seq1,comp128415_c1_seq1,comp129140_c1_seq6,comp134391_c0_seq1,comp134697_c0_seq4,comp137451_c0_seq1,comp138642_c0_seq2,comp138971_c1_seq13,comp139407_c0_seq1,comp140511_c0_seq8,comp141527_c0_seq1,comp141980_c0_seq1,comp142342_c0_seq1,comp142458_c0_seq1,comp143255_c0_seq2,comp145548_c1_seq2,comp145548_c2_seq1,comp146170_c1_seq1,comp146854_c1_seq3…
GO:0001568	blood vessel development	biological_process	45301	526	4009/1530	37	11	26	17.36	1.6e-05	0.0013069	comp126127_c0_seq5,comp128415_c1_seq1,comp129140_c1_seq6,comp129634_c2_seq48,comp130177_c0_seq1,comp131257_c0_seq1,comp131867_c1_seq1,comp132116_c0_seq1,comp133783_c0_seq1,comp134391_c0_seq1,comp134697_c0_seq4,comp134966_c1_seq1,comp135549_c1_seq8,comp136985_c1_seq1,comp138106_c0_seq5,comp138971_c1_seq13,comp139365_c4_seq2,comp139528_c0_seq1,comp139826_c1_seq1,comp140335_c0_seq2,comp140607_c1_seq…
GO:0051128	regulation of cellular component organization	biological_process	45301	1094	4009/1530	63	21	42	36.11	1.6e-05	0.0013069	comp105039_c0_seq1,comp115062_c0_seq1,comp117434_c0_seq1,comp120871_c0_seq1,comp127382_c0_seq2,comp127597_c0_seq2,comp128039_c0_seq1,comp128230_c3_seq2,comp129164_c0_seq2,comp130262_c0_seq1,comp131257_c0_seq1,comp131884_c0_seq1,comp132913_c0_seq1,comp134391_c0_seq1,comp134427_c1_seq1,comp134966_c1_seq1,comp135054_c0_seq1,comp135825_c0_seq5,comp135834_c0_seq1,comp135849_c2_seq2,comp136569_c1_seq1,…
GO:0002262	myeloid cell homeostasis	biological_process	45301	111	4009/1530	14	4	10	3.66	1.8e-05	0.00144926	comp128415_c1_seq1,comp130340_c0_seq1,comp131874_c1_seq3,comp132213_c0_seq1,comp137448_c0_seq1,comp141754_c0_seq1,comp142433_c0_seq2,comp143622_c0_seq6,comp143628_c0_seq1,comp144427_c1_seq2,comp144518_c0_seq1,comp146854_c1_seq3,comp148371_c0_seq1,comp149406_c0_seq1
GO:0001525	angiogenesis	biological_process	45301	332	4009/1530	27	7	20	10.96	1.9e-05	0.0014669	comp126127_c0_seq5,comp129140_c1_seq6,comp130177_c0_seq1,comp131257_c0_seq1,comp133783_c0_seq1,comp134697_c0_seq4,comp134966_c1_seq1,comp135549_c1_seq8,comp136985_c1_seq1,comp138106_c0_seq5,comp138971_c1_seq13,comp139826_c1_seq1,comp140335_c0_seq2,comp140607_c1_seq1,comp142342_c0_seq1,comp142562_c0_seq1,comp143158_c1_seq4,comp143255_c0_seq2,comp145130_c0_seq1,comp145548_c1_seq2,comp145548_c2_seq1…
GO:0001944	vasculature development	biological_process	45301	571	4009/1530	39	11	28	18.85	1.9e-05	0.0014669	comp126127_c0_seq5,comp128415_c1_seq1,comp129140_c1_seq6,comp129634_c2_seq48,comp130177_c0_seq1,comp131257_c0_seq1,comp131867_c1_seq1,comp132116_c0_seq1,comp133783_c0_seq1,comp134391_c0_seq1,comp134626_c2_seq2,comp134697_c0_seq4,comp134966_c1_seq1,comp135549_c1_seq8,comp136985_c1_seq1,comp138106_c0_seq5,comp138971_c1_seq13,comp139365_c4_seq2,comp139528_c0_seq1,comp139826_c1_seq1,comp140335_c0_seq…
GO:0051253	negative regulation of RNA metabolic process	biological_process	45301	698	4009/1530	45	7	38	23.04	1.9e-05	0.0014669	comp121763_c0_seq1,comp125039_c0_seq1,comp127597_c0_seq2,comp128415_c1_seq1,comp129140_c1_seq6,comp130177_c0_seq1,comp133252_c0_seq1,comp133259_c0_seq1,comp133482_c0_seq2,comp135503_c1_seq3,comp136987_c1_seq1,comp138257_c2_seq1,comp138642_c0_seq2,comp138971_c1_seq13,comp140607_c1_seq1,comp141754_c0_seq1,comp141927_c0_seq3,comp141980_c0_seq1,comp142050_c4_seq1,comp142342_c0_seq1,comp142950_c0_seq2…
GO:1902680	positive regulation of RNA biosynthetic process	biological_process	45301	858	4009/1530	52	6	46	28.32	2.3e-05	0.00175173	comp114041_c1_seq1,comp124601_c0_seq1,comp126409_c0_seq1,comp128415_c1_seq1,comp130204_c1_seq1,comp131874_c1_seq3,comp132505_c3_seq1,comp132815_c1_seq1,comp133252_c0_seq1,comp133800_c2_seq5,comp133838_c0_seq13,comp134391_c0_seq1,comp134427_c1_seq1,comp134434_c0_seq5,comp134697_c0_seq4,comp135054_c0_seq1,comp135575_c1_seq2,comp135834_c0_seq1,comp136059_c1_seq2,comp136957_c0_seq1,comp138257_c2_seq1…
GO:2001141	regulation of RNA biosynthetic process	biological_process	45301	3795	4009/1530	170	34	136	125.25	2.4e-05	0.00180352	comp114041_c1_seq1,comp121112_c0_seq1,comp121763_c0_seq1,comp121958_c0_seq21,comp123351_c0_seq4,comp124568_c3_seq2,comp124601_c0_seq1,comp124964_c1_seq3,comp125039_c0_seq1,comp125254_c0_seq1,comp125711_c1_seq3,comp126063_c0_seq1,comp126409_c0_seq1,comp127597_c0_seq2,comp127677_c2_seq1,comp128116_c0_seq1,comp128370_c0_seq1,comp128370_c1_seq1,comp128415_c1_seq1,comp128938_c1_seq9,comp129068_c1_seq1…
GO:0034101	erythrocyte homeostasis	biological_process	45301	100	4009/1530	13	4	9	3.3	2.6e-05	0.00192811	comp128415_c1_seq1,comp130340_c0_seq1,comp131874_c1_seq3,comp132213_c0_seq1,comp137448_c0_seq1,comp141754_c0_seq1,comp143622_c0_seq6,comp143628_c0_seq1,comp144427_c1_seq2,comp144518_c0_seq1,comp146854_c1_seq3,comp148371_c0_seq1,comp149406_c0_seq1
GO:0006996	organelle organization	biological_process	45301	2945	4009/1530	137	26	111	97.2	2.9e-05	0.00206891	comp105039_c0_seq1,comp108117_c1_seq1,comp114041_c1_seq1,comp115062_c0_seq1,comp117434_c0_seq1,comp118728_c1_seq1,comp120897_c2_seq3,comp122505_c0_seq1,comp122941_c0_seq1,comp123346_c0_seq1,comp124601_c0_seq1,comp126127_c0_seq5,comp127382_c0_seq2,comp127597_c0_seq2,comp127882_c0_seq33,comp128024_c0_seq1,comp128230_c3_seq2,comp128415_c1_seq1,comp128747_c0_seq1,comp128985_c0_seq1,comp129452_c0_seq7…
GO:0072358	cardiovascular system development	biological_process	45301	955	4009/1530	56	14	42	31.52	2.9e-05	0.00206891	comp114041_c1_seq1,comp126127_c0_seq5,comp128415_c1_seq1,comp129140_c1_seq6,comp129634_c2_seq48,comp130177_c0_seq1,comp131257_c0_seq1,comp131867_c1_seq1,comp132116_c0_seq1,comp132299_c1_seq1,comp132794_c0_seq1,comp133783_c0_seq1,comp134391_c0_seq1,comp134395_c0_seq2,comp134626_c2_seq2,comp134635_c0_seq1,comp134697_c0_seq4,comp134966_c1_seq1,comp135343_c0_seq1,comp135549_c1_seq8,comp136985_c1_seq1…
GO:0072359	circulatory system development	biological_process	45301	955	4009/1530	56	14	42	31.52	2.9e-05	0.00206891	comp114041_c1_seq1,comp126127_c0_seq5,comp128415_c1_seq1,comp129140_c1_seq6,comp129634_c2_seq48,comp130177_c0_seq1,comp131257_c0_seq1,comp131867_c1_seq1,comp132116_c0_seq1,comp132299_c1_seq1,comp132794_c0_seq1,comp133783_c0_seq1,comp134391_c0_seq1,comp134395_c0_seq2,comp134626_c2_seq2,comp134635_c0_seq1,comp134697_c0_seq4,comp134966_c1_seq1,comp135343_c0_seq1,comp135549_c1_seq8,comp136985_c1_seq1…
GO:0010556	regulation of macromolecule biosynthetic process	biological_process	45301	4107	4009/1530	181	35	146	135.55	3.1e-05	0.00215699	comp114041_c1_seq1,comp121112_c0_seq1,comp121763_c0_seq1,comp121958_c0_seq21,comp123351_c0_seq4,comp124568_c3_seq2,comp124601_c0_seq1,comp124964_c1_seq3,comp125039_c0_seq1,comp125254_c0_seq1,comp125711_c1_seq3,comp126063_c0_seq1,comp126349_c0_seq1,comp126409_c0_seq1,comp127597_c0_seq2,comp127677_c2_seq1,comp128116_c0_seq1,comp128370_c0_seq1,comp128370_c1_seq1,comp128415_c1_seq1,comp128938_c1_seq9…
GO:0065007	biological regulation	biological_process	45301	12976	4009/1530	495	149	346	428.27	3.1e-05	0.00215699	comp103623_c0_seq1,comp105039_c0_seq1,comp108374_c0_seq1,comp114041_c1_seq1,comp115062_c0_seq1,comp117308_c0_seq3,comp117434_c0_seq1,comp118832_c0_seq1,comp118847_c0_seq1,comp120750_c1_seq2,comp120871_c0_seq1,comp121112_c0_seq1,comp121763_c0_seq1,comp121890_c0_seq3,comp121958_c0_seq21,comp122505_c0_seq1,comp123168_c1_seq1,comp123346_c0_seq1,comp123351_c0_seq4,comp123391_c0_seq2,comp124101_c0_seq2…
GO:0010628	positive regulation of gene expression	biological_process	45301	891	4009/1530	53	8	45	29.41	3.2e-05	0.00219941	comp114041_c1_seq1,comp124601_c0_seq1,comp126409_c0_seq1,comp128415_c1_seq1,comp130204_c1_seq1,comp131874_c1_seq3,comp132815_c1_seq1,comp133252_c0_seq1,comp133800_c2_seq5,comp133838_c0_seq13,comp134391_c0_seq1,comp134427_c1_seq1,comp134434_c0_seq5,comp134697_c0_seq4,comp135054_c0_seq1,comp135575_c1_seq2,comp135834_c0_seq1,comp136059_c1_seq2,comp136957_c0_seq1,comp138257_c2_seq1,comp138971_c1_seq1…
GO:0051254	positive regulation of RNA metabolic process	biological_process	45301	870	4009/1530	52	6	46	28.71	3.4e-05	0.00230872	comp114041_c1_seq1,comp124601_c0_seq1,comp126409_c0_seq1,comp128415_c1_seq1,comp130204_c1_seq1,comp131874_c1_seq3,comp132505_c3_seq1,comp132815_c1_seq1,comp133252_c0_seq1,comp133800_c2_seq5,comp133838_c0_seq13,comp134391_c0_seq1,comp134427_c1_seq1,comp134434_c0_seq5,comp134697_c0_seq4,comp135054_c0_seq1,comp135575_c1_seq2,comp135834_c0_seq1,comp136059_c1_seq2,comp136957_c0_seq1,comp138257_c2_seq1…
GO:0031326	regulation of cellular biosynthetic process	biological_process	45301	4196	4009/1530	184	35	149	138.49	3.5e-05	0.00234833	comp114041_c1_seq1,comp121112_c0_seq1,comp121763_c0_seq1,comp121958_c0_seq21,comp123346_c0_seq1,comp123351_c0_seq4,comp124568_c3_seq2,comp124601_c0_seq1,comp124964_c1_seq3,comp125039_c0_seq1,comp125254_c0_seq1,comp125711_c1_seq3,comp126063_c0_seq1,comp126349_c0_seq1,comp126409_c0_seq1,comp127597_c0_seq2,comp127677_c2_seq1,comp128116_c0_seq1,comp128370_c0_seq1,comp128370_c1_seq1,comp128415_c1_seq1…
GO:0019825	oxygen binding	molecular_function	45301	41	4009/1530	8	8	0	1.3	3.7e-05	0.00245332	comp100378_c0_seq2,comp120993_c0_seq1,comp120993_c1_seq1,comp131365_c1_seq2,comp132910_c0_seq1,comp132910_c1_seq1,comp149568_c1_seq1,comp61840_c0_seq1
GO:0043933	macromolecular complex subunit organization	biological_process	45301	1362	4009/1530	73	19	54	44.95	3.9e-05	0.00255586	comp108117_c1_seq1,comp115062_c0_seq1,comp117434_c0_seq1,comp118026_c0_seq1,comp120897_c1_seq1,comp120897_c2_seq3,comp122941_c0_seq1,comp124566_c0_seq2,comp127382_c0_seq2,comp127618_c0_seq1,comp128024_c0_seq1,comp128230_c3_seq2,comp129164_c0_seq2,comp130389_c0_seq4,comp131334_c0_seq1,comp132562_c1_seq1,comp132913_c0_seq1,comp133252_c0_seq1,comp134334_c0_seq4,comp134391_c0_seq1,comp134680_c1_seq1,…
GO:0016071	mRNA metabolic process	biological_process	45301	466	4009/1530	33	0	33	15.38	4e-05	0.00259126	comp114041_c1_seq1,comp118767_c0_seq1,comp124480_c0_seq1,comp127067_c0_seq6,comp128039_c0_seq1,comp130260_c1_seq5,comp132562_c1_seq1,comp133252_c0_seq1,comp136562_c0_seq1,comp137347_c1_seq1,comp137722_c2_seq2,comp139205_c2_seq1,comp139780_c0_seq5,comp141194_c0_seq1,comp141692_c0_seq1,comp142838_c1_seq2,comp144202_c0_seq15,comp144386_c0_seq6,comp144729_c1_seq2,comp145981_c1_seq4,comp146275_c0_seq1…
GO:0044763	single-organism cellular process	biological_process	45301	19856	4009/1530	723	234	489	655.34	4.1e-05	0.00262586	comp103595_c0_seq1,comp105039_c0_seq1,comp106896_c0_seq1,comp108117_c1_seq1,comp111618_c1_seq1,comp114041_c1_seq1,comp115062_c0_seq1,comp116934_c0_seq1,comp117308_c0_seq3,comp117387_c1_seq1,comp117434_c0_seq1,comp118026_c0_seq1,comp118488_c0_seq1,comp118728_c1_seq1,comp118832_c0_seq1,comp118847_c0_seq1,comp118856_c1_seq1,comp118856_c2_seq1,comp120722_c0_seq1,comp120731_c0_seq1,comp120750_c1_seq2,…
GO:0045934	negative regulation of nucleobase-containing compound metabolic process	biological_process	45301	788	4009/1530	48	8	40	26.01	4.2e-05	0.00265969	comp121763_c0_seq1,comp123391_c0_seq2,comp125039_c0_seq1,comp127597_c0_seq2,comp128415_c1_seq1,comp129140_c1_seq6,comp130177_c0_seq1,comp133252_c0_seq1,comp133259_c0_seq1,comp133482_c0_seq2,comp135503_c1_seq3,comp136987_c1_seq1,comp138257_c2_seq1,comp138642_c0_seq2,comp138971_c1_seq13,comp140607_c1_seq1,comp141754_c0_seq1,comp141927_c0_seq3,comp141980_c0_seq1,comp142050_c4_seq1,comp142342_c0_seq1…
GO:0009889	regulation of biosynthetic process	biological_process	45301	4213	4009/1530	184	35	149	139.05	4.4e-05	0.0027251	comp114041_c1_seq1,comp121112_c0_seq1,comp121763_c0_seq1,comp121958_c0_seq21,comp123346_c0_seq1,comp123351_c0_seq4,comp124568_c3_seq2,comp124601_c0_seq1,comp124964_c1_seq3,comp125039_c0_seq1,comp125254_c0_seq1,comp125711_c1_seq3,comp126063_c0_seq1,comp126349_c0_seq1,comp126409_c0_seq1,comp127597_c0_seq2,comp127677_c2_seq1,comp128116_c0_seq1,comp128370_c0_seq1,comp128370_c1_seq1,comp128415_c1_seq1…
GO:0043565	sequence-specific DNA binding	molecular_function	45301	1081	4009/1530	59	21	38	34.25	4.4e-05	0.0027251	comp116934_c0_seq1,comp125254_c0_seq1,comp126409_c0_seq1,comp127597_c0_seq2,comp127677_c2_seq1,comp128370_c0_seq1,comp128370_c1_seq1,comp128415_c1_seq1,comp128938_c1_seq9,comp128985_c0_seq1,comp129140_c1_seq6,comp129634_c2_seq48,comp130857_c0_seq1,comp131135_c2_seq5,comp131397_c0_seq1,comp131874_c1_seq3,comp132794_c0_seq1,comp133085_c0_seq1,comp133482_c0_seq2,comp134434_c0_seq5,comp134697_c0_seq4…
GO:0051172	negative regulation of nitrogen compound metabolic process	biological_process	45301	794	4009/1530	48	8	40	26.21	5.1e-05	0.00310555	comp121763_c0_seq1,comp123391_c0_seq2,comp125039_c0_seq1,comp127597_c0_seq2,comp128415_c1_seq1,comp129140_c1_seq6,comp130177_c0_seq1,comp133252_c0_seq1,comp133259_c0_seq1,comp133482_c0_seq2,comp135503_c1_seq3,comp136987_c1_seq1,comp138257_c2_seq1,comp138642_c0_seq2,comp138971_c1_seq13,comp140607_c1_seq1,comp141754_c0_seq1,comp141927_c0_seq3,comp141980_c0_seq1,comp142050_c4_seq1,comp142342_c0_seq1…
GO:0010557	positive regulation of macromolecule biosynthetic process	biological_process	45301	953	4009/1530	55	6	49	31.45	5.2e-05	0.00310555	comp114041_c1_seq1,comp124601_c0_seq1,comp126409_c0_seq1,comp128415_c1_seq1,comp130204_c1_seq1,comp131874_c1_seq3,comp132505_c3_seq1,comp132815_c1_seq1,comp133252_c0_seq1,comp133800_c2_seq5,comp133838_c0_seq13,comp134134_c0_seq1,comp134391_c0_seq1,comp134427_c1_seq1,comp134434_c0_seq5,comp134697_c0_seq4,comp134966_c1_seq1,comp135054_c0_seq1,comp135575_c1_seq2,comp135834_c0_seq1,comp136059_c1_seq2…
GO:0030099	myeloid cell differentiation	biological_process	45301	240	4009/1530	21	4	17	7.92	5.3e-05	0.00310555	comp114041_c1_seq1,comp128415_c1_seq1,comp130204_c1_seq1,comp130340_c0_seq1,comp131874_c1_seq3,comp134966_c1_seq1,comp135834_c0_seq1,comp137448_c0_seq1,comp138971_c1_seq13,comp141754_c0_seq1,comp142422_c1_seq30,comp143622_c0_seq6,comp143628_c0_seq1,comp143803_c1_seq1,comp144427_c1_seq2,comp144518_c0_seq1,comp146170_c1_seq1,comp146854_c1_seq3,comp146859_c1_seq1,comp148371_c0_seq1,comp149406_c0_seq1
GO:0045893	positive regulation of transcription, DNA-templated	biological_process	45301	840	4009/1530	50	6	44	27.72	5.3e-05	0.00310555	comp114041_c1_seq1,comp124601_c0_seq1,comp126409_c0_seq1,comp128415_c1_seq1,comp130204_c1_seq1,comp131874_c1_seq3,comp132815_c1_seq1,comp133252_c0_seq1,comp133800_c2_seq5,comp133838_c0_seq13,comp134391_c0_seq1,comp134427_c1_seq1,comp134434_c0_seq5,comp134697_c0_seq4,comp135054_c0_seq1,comp135575_c1_seq2,comp135834_c0_seq1,comp136059_c1_seq2,comp136957_c0_seq1,comp138257_c2_seq1,comp138971_c1_seq1…
GO:0071822	protein complex subunit organization	biological_process	45301	1233	4009/1530	67	19	48	40.69	5.3e-05	0.00310555	comp108117_c1_seq1,comp115062_c0_seq1,comp117434_c0_seq1,comp118026_c0_seq1,comp120897_c1_seq1,comp120897_c2_seq3,comp122941_c0_seq1,comp124566_c0_seq2,comp127382_c0_seq2,comp127618_c0_seq1,comp128024_c0_seq1,comp128230_c3_seq2,comp129164_c0_seq2,comp130389_c0_seq4,comp131334_c0_seq1,comp132913_c0_seq1,comp133252_c0_seq1,comp134334_c0_seq4,comp134391_c0_seq1,comp134680_c1_seq1,comp134966_c1_seq1,…
GO:0005833	hemoglobin complex	cellular_component	45301	27	4009/1530	7	7	0	1.04	5.4e-05	0.00310555	comp100378_c0_seq2,comp120993_c0_seq1,comp120993_c1_seq1,comp132910_c0_seq1,comp132910_c1_seq1,comp149568_c1_seq1,comp61840_c0_seq1
GO:0016607	nuclear speck	cellular_component	45301	93	4009/1530	13	0	13	3.57	5.4e-05	0.00310555	comp125077_c0_seq3,comp130260_c1_seq5,comp132562_c1_seq1,comp134134_c0_seq1,comp135661_c2_seq1,comp137347_c1_seq1,comp137584_c1_seq3,comp139205_c2_seq1,comp144729_c1_seq2,comp146317_c0_seq5,comp147028_c0_seq1,comp148945_c1_seq3,comp149121_c0_seq5
GO:0090090	negative regulation of canonical Wnt signaling pathway	biological_process	45301	79	4009/1530	11	2	9	2.61	5.6e-05	0.00318804	comp137451_c0_seq1,comp138971_c1_seq13,comp141980_c0_seq1,comp142950_c0_seq2,comp143553_c0_seq1,comp144103_c1_seq20,comp146045_c0_seq1,comp146291_c0_seq1,comp147004_c1_seq2,comp147882_c0_seq3,comp148270_c1_seq1
GO:0031328	positive regulation of cellular biosynthetic process	biological_process	45301	980	4009/1530	56	6	50	32.34	5.8e-05	0.00326888	comp114041_c1_seq1,comp123346_c0_seq1,comp124601_c0_seq1,comp126409_c0_seq1,comp128415_c1_seq1,comp130204_c1_seq1,comp131874_c1_seq3,comp132505_c3_seq1,comp132815_c1_seq1,comp133252_c0_seq1,comp133800_c2_seq5,comp133838_c0_seq13,comp134134_c0_seq1,comp134391_c0_seq1,comp134427_c1_seq1,comp134434_c0_seq5,comp134697_c0_seq4,comp134966_c1_seq1,comp135054_c0_seq1,comp135575_c1_seq2,comp135834_c0_seq1…
GO:0065003	macromolecular complex assembly	biological_process	45301	1096	4009/1530	61	18	43	36.17	5.9e-05	0.00329232	comp115062_c0_seq1,comp117434_c0_seq1,comp118026_c0_seq1,comp120897_c1_seq1,comp120897_c2_seq3,comp122941_c0_seq1,comp124566_c0_seq2,comp127382_c0_seq2,comp127618_c0_seq1,comp128024_c0_seq1,comp128230_c3_seq2,comp129164_c0_seq2,comp130389_c0_seq4,comp131334_c0_seq1,comp132562_c1_seq1,comp132913_c0_seq1,comp133252_c0_seq1,comp134334_c0_seq4,comp134391_c0_seq1,comp134680_c1_seq1,comp134966_c1_seq1,…
GO:0031012	extracellular matrix	cellular_component	45301	634	4009/1530	45	34	11	24.31	6.2e-05	0.00339254	comp103623_c0_seq1,comp112954_c0_seq1,comp127709_c0_seq1,comp129569_c0_seq3,comp130298_c0_seq4,comp131361_c1_seq3,comp131461_c0_seq3,comp132936_c0_seq12,comp134391_c0_seq1,comp136699_c1_seq2,comp136985_c1_seq1,comp137049_c0_seq1,comp138086_c0_seq2,comp138671_c0_seq1,comp139365_c4_seq2,comp139899_c2_seq1,comp140597_c0_seq2,comp141762_c0_seq2,comp141980_c0_seq1,comp142342_c0_seq1,comp143161_c0_seq4…
GO:2000112	regulation of cellular macromolecule biosynthetic process	biological_process	45301	4025	4009/1530	176	34	142	132.84	6.2e-05	0.00339254	comp114041_c1_seq1,comp121112_c0_seq1,comp121763_c0_seq1,comp121958_c0_seq21,comp123351_c0_seq4,comp124568_c3_seq2,comp124601_c0_seq1,comp124964_c1_seq3,comp125039_c0_seq1,comp125254_c0_seq1,comp125711_c1_seq3,comp126063_c0_seq1,comp126349_c0_seq1,comp126409_c0_seq1,comp127597_c0_seq2,comp127677_c2_seq1,comp128116_c0_seq1,comp128370_c0_seq1,comp128370_c1_seq1,comp128415_c1_seq1,comp128938_c1_seq9…
GO:0051301	cell division	biological_process	45301	780	4009/1530	47	3	44	25.74	6.5e-05	0.0035225	comp105039_c0_seq1,comp118728_c1_seq1,comp127618_c0_seq1,comp128024_c0_seq1,comp128747_c0_seq1,comp128985_c0_seq1,comp130086_c0_seq1,comp130919_c0_seq1,comp132058_c0_seq1,comp132748_c3_seq1,comp134635_c0_seq1,comp134874_c1_seq1,comp135054_c0_seq1,comp135791_c0_seq1,comp136430_c0_seq1,comp136928_c1_seq1,comp137084_c0_seq1,comp137584_c1_seq3,comp138148_c0_seq2,comp138971_c1_seq13,comp139541_c0_seq2…
GO:0030199	collagen fibril organization	biological_process	45301	32	4009/1530	7	5	2	1.06	6.8e-05	0.00364998	comp120731_c0_seq1,comp134391_c0_seq1,comp134697_c0_seq4,comp136635_c0_seq2,comp139365_c4_seq2,comp142342_c0_seq1,comp146325_c0_seq3
GO:0008537	proteasome activator complex	cellular_component	45301	7	4009/1530	4	3	1	0.27	6.9e-05	0.00366872	comp128647_c1_seq4,comp128739_c0_seq1,comp133818_c1_seq2,comp133818_c3_seq1
GO:0006355	regulation of transcription, DNA-templated	biological_process	45301	3745	4009/1530	165	33	132	123.6	7.4e-05	0.00389779	comp114041_c1_seq1,comp121112_c0_seq1,comp121763_c0_seq1,comp121958_c0_seq21,comp123351_c0_seq4,comp124568_c3_seq2,comp124601_c0_seq1,comp124964_c1_seq3,comp125039_c0_seq1,comp125254_c0_seq1,comp125711_c1_seq3,comp126063_c0_seq1,comp126409_c0_seq1,comp127597_c0_seq2,comp127677_c2_seq1,comp128116_c0_seq1,comp128370_c0_seq1,comp128370_c1_seq1,comp128415_c1_seq1,comp128938_c1_seq9,comp129068_c1_seq1…
GO:0031323	regulation of cellular metabolic process	biological_process	45301	5571	4009/1530	232	47	185	183.87	8.3e-05	0.00433137	comp114041_c1_seq1,comp121112_c0_seq1,comp121763_c0_seq1,comp121958_c0_seq21,comp123346_c0_seq1,comp123351_c0_seq4,comp123391_c0_seq2,comp124568_c3_seq2,comp124601_c0_seq1,comp124964_c1_seq3,comp125039_c0_seq1,comp125254_c0_seq1,comp125711_c1_seq3,comp126063_c0_seq1,comp126349_c0_seq1,comp126409_c0_seq1,comp127597_c0_seq2,comp127677_c2_seq1,comp128116_c0_seq1,comp128370_c0_seq1,comp128370_c1_seq1…
GO:0009891	positive regulation of biosynthetic process	biological_process	45301	996	4009/1530	56	6	50	32.87	8.9e-05	0.00456004	comp114041_c1_seq1,comp123346_c0_seq1,comp124601_c0_seq1,comp126409_c0_seq1,comp128415_c1_seq1,comp130204_c1_seq1,comp131874_c1_seq3,comp132505_c3_seq1,comp132815_c1_seq1,comp133252_c0_seq1,comp133800_c2_seq5,comp133838_c0_seq13,comp134134_c0_seq1,comp134391_c0_seq1,comp134427_c1_seq1,comp134434_c0_seq5,comp134697_c0_seq4,comp134966_c1_seq1,comp135054_c0_seq1,comp135575_c1_seq2,comp135834_c0_seq1…
GO:1902589	single-organism organelle organization	biological_process	45301	2092	4009/1530	101	18	83	69.05	8.9e-05	0.00456004	comp105039_c0_seq1,comp108117_c1_seq1,comp114041_c1_seq1,comp115062_c0_seq1,comp117434_c0_seq1,comp118728_c1_seq1,comp120897_c2_seq3,comp122505_c0_seq1,comp124601_c0_seq1,comp126127_c0_seq5,comp127382_c0_seq2,comp127597_c0_seq2,comp128024_c0_seq1,comp128230_c3_seq2,comp128415_c1_seq1,comp128747_c0_seq1,comp128985_c0_seq1,comp129452_c0_seq7,comp129773_c0_seq2,comp130204_c1_seq1,comp130463_c0_seq1,…
GO:1902679	negative regulation of RNA biosynthetic process	biological_process	45301	680	4009/1530	42	7	35	22.44	9.2e-05	0.00467128	comp121763_c0_seq1,comp125039_c0_seq1,comp127597_c0_seq2,comp128415_c1_seq1,comp129140_c1_seq6,comp130177_c0_seq1,comp133259_c0_seq1,comp133482_c0_seq2,comp135503_c1_seq3,comp136987_c1_seq1,comp138257_c2_seq1,comp138642_c0_seq2,comp138971_c1_seq13,comp140607_c1_seq1,comp141754_c0_seq1,comp141927_c0_seq3,comp141980_c0_seq1,comp142050_c4_seq1,comp142342_c0_seq1,comp142950_c0_seq2,comp143019_c0_seq5…
GO:0015669	gas transport	biological_process	45301	57	4009/1530	9	9	0	1.88	9.8e-05	0.00488786	comp100378_c0_seq2,comp120993_c0_seq1,comp120993_c1_seq1,comp131365_c1_seq2,comp132910_c0_seq1,comp132910_c1_seq1,comp135594_c0_seq1,comp149568_c1_seq1,comp61840_c0_seq1
GO:0044271	cellular nitrogen compound biosynthetic process	biological_process	45301	4873	4009/1530	206	45	161	160.83	9.8e-05	0.00488786	comp114041_c1_seq1,comp117387_c1_seq1,comp121112_c0_seq1,comp121763_c0_seq1,comp121958_c0_seq21,comp123351_c0_seq4,comp124568_c3_seq2,comp124601_c0_seq1,comp124964_c1_seq3,comp125039_c0_seq1,comp125254_c0_seq1,comp125535_c1_seq1,comp125711_c1_seq3,comp126063_c0_seq1,comp126409_c0_seq1,comp127597_c0_seq2,comp127677_c2_seq1,comp128116_c0_seq1,comp128370_c0_seq1,comp128370_c1_seq1,comp128415_c1_seq1…
GO:0060429	epithelium development	biological_process	45301	794	4009/1530	47	12	35	26.21	9.9e-05	0.00489442	comp114041_c1_seq1,comp123899_c0_seq1,comp125454_c0_seq2,comp125454_c1_seq1,comp128415_c1_seq1,comp129511_c0_seq2,comp131257_c0_seq1,comp131867_c1_seq1,comp132116_c0_seq1,comp132299_c1_seq1,comp134145_c0_seq2,comp134697_c0_seq4,comp134764_c1_seq2,comp135834_c0_seq1,comp136573_c1_seq2,comp137461_c3_seq1,comp137711_c1_seq5,comp138106_c0_seq5,comp138642_c0_seq2,comp138970_c0_seq1,comp138971_c1_seq13…
GO:0006461	protein complex assembly	biological_process	45301	982	4009/1530	55	18	37	32.41	0.00011	0.0052988	comp115062_c0_seq1,comp117434_c0_seq1,comp118026_c0_seq1,comp120897_c1_seq1,comp120897_c2_seq3,comp122941_c0_seq1,comp124566_c0_seq2,comp127382_c0_seq2,comp127618_c0_seq1,comp128024_c0_seq1,comp128230_c3_seq2,comp129164_c0_seq2,comp130389_c0_seq4,comp131334_c0_seq1,comp132913_c0_seq1,comp133252_c0_seq1,comp134334_c0_seq4,comp134391_c0_seq1,comp134680_c1_seq1,comp134966_c1_seq1,comp136430_c0_seq1,…
GO:0030178	negative regulation of Wnt signaling pathway	biological_process	45301	115	4009/1530	13	3	10	3.8	0.00011	0.0052988	comp117308_c0_seq3,comp137451_c0_seq1,comp138971_c1_seq13,comp141980_c0_seq1,comp142822_c0_seq1,comp142950_c0_seq2,comp143553_c0_seq1,comp144103_c1_seq20,comp146045_c0_seq1,comp146291_c0_seq1,comp147004_c1_seq2,comp147882_c0_seq3,comp148270_c1_seq1
GO:0045935	positive regulation of nucleobase-containing compound metabolic process	biological_process	45301	934	4009/1530	53	6	47	30.83	0.00011	0.0052988	comp114041_c1_seq1,comp124601_c0_seq1,comp126409_c0_seq1,comp128415_c1_seq1,comp130204_c1_seq1,comp131874_c1_seq3,comp132505_c3_seq1,comp132815_c1_seq1,comp133252_c0_seq1,comp133800_c2_seq5,comp133838_c0_seq13,comp134391_c0_seq1,comp134427_c1_seq1,comp134434_c0_seq5,comp134697_c0_seq4,comp135054_c0_seq1,comp135575_c1_seq2,comp135834_c0_seq1,comp136059_c1_seq2,comp136957_c0_seq1,comp138257_c2_seq1…
GO:0001667	ameboidal cell migration	biological_process	45301	254	4009/1530	21	4	17	8.38	0.00012	0.005636	comp126409_c0_seq1,comp131546_c0_seq2,comp132252_c0_seq7,comp132299_c1_seq1,comp134626_c2_seq2,comp134966_c1_seq1,comp137461_c3_seq1,comp138642_c0_seq2,comp138970_c0_seq1,comp139826_c1_seq1,comp140335_c0_seq2,comp140511_c0_seq8,comp140607_c1_seq1,comp141237_c0_seq1,comp141980_c0_seq1,comp142342_c0_seq1,comp142562_c0_seq1,comp143255_c0_seq2,comp146016_c0_seq3,comp146274_c0_seq1,comp147933_c0_seq1
GO:0005938	cell cortex	cellular_component	45301	252	4009/1530	23	2	21	9.66	0.00012	0.005636	comp127618_c0_seq1,comp130340_c0_seq1,comp132177_c2_seq1,comp134113_c2_seq3,comp134966_c1_seq1,comp135825_c0_seq5,comp135995_c1_seq1,comp137711_c1_seq5,comp139397_c0_seq4,comp140261_c0_seq4,comp141237_c0_seq1,comp143821_c0_seq10,comp145385_c0_seq4,comp146045_c0_seq1,comp147244_c1_seq1,comp147349_c0_seq4,comp148041_c0_seq15,comp148224_c1_seq2,comp148270_c1_seq1,comp148390_c0_seq1,comp148662_c1_seq…
GO:0070271	protein complex biogenesis	biological_process	45301	983	4009/1530	55	18	37	32.44	0.00012	0.005636	comp115062_c0_seq1,comp117434_c0_seq1,comp118026_c0_seq1,comp120897_c1_seq1,comp120897_c2_seq3,comp122941_c0_seq1,comp124566_c0_seq2,comp127382_c0_seq2,comp127618_c0_seq1,comp128024_c0_seq1,comp128230_c3_seq2,comp129164_c0_seq2,comp130389_c0_seq4,comp131334_c0_seq1,comp132913_c0_seq1,comp133252_c0_seq1,comp134334_c0_seq4,comp134391_c0_seq1,comp134680_c1_seq1,comp134966_c1_seq1,comp136430_c0_seq1,…
GO:0006397	mRNA processing	biological_process	45301	392	4009/1530	28	0	28	12.94	0.00013	0.00576913	comp114041_c1_seq1,comp118767_c0_seq1,comp124480_c0_seq1,comp127067_c0_seq6,comp130260_c1_seq5,comp132562_c1_seq1,comp133252_c0_seq1,comp137347_c1_seq1,comp137722_c2_seq2,comp139205_c2_seq1,comp139780_c0_seq5,comp141194_c0_seq1,comp141692_c0_seq1,comp142838_c1_seq2,comp144202_c0_seq15,comp144386_c0_seq6,comp144729_c1_seq2,comp145981_c1_seq4,comp146275_c0_seq1,comp146873_c1_seq2,comp147055_c6_seq1…
GO:0031944	negative regulation of glucocorticoid metabolic process	biological_process	45301	9	4009/1530	4	2	2	0.3	0.00013	0.00576913	comp142556_c0_seq6,comp144103_c1_seq20,comp145951_c1_seq1,comp145951_c3_seq1
GO:0031947	negative regulation of glucocorticoid biosynthetic process	biological_process	45301	9	4009/1530	4	2	2	0.3	0.00013	0.00576913	comp142556_c0_seq6,comp144103_c1_seq20,comp145951_c1_seq1,comp145951_c3_seq1
GO:0045595	regulation of cell differentiation	biological_process	45301	826	4009/1530	48	13	35	27.26	0.00013	0.00576913	comp114041_c1_seq1,comp124964_c1_seq3,comp127597_c0_seq2,comp128415_c1_seq1,comp129140_c1_seq6,comp129773_c0_seq2,comp131867_c1_seq1,comp131874_c1_seq3,comp131884_c0_seq1,comp134391_c0_seq1,comp134966_c1_seq1,comp135834_c0_seq1,comp136394_c0_seq2,comp136569_c1_seq1,comp138106_c0_seq5,comp138642_c0_seq2,comp138971_c1_seq13,comp139263_c0_seq2,comp139899_c2_seq1,comp140209_c1_seq2,comp140607_c1_seq1…
GO:0048646	anatomical structure formation involved in morphogenesis	biological_process	45301	1913	4009/1530	93	22	71	63.14	0.00013	0.00576913	comp103595_c0_seq1,comp108117_c1_seq1,comp114041_c1_seq1,comp124964_c1_seq3,comp125039_c0_seq1,comp126127_c0_seq5,comp126409_c0_seq1,comp128415_c1_seq1,comp129140_c1_seq6,comp129511_c0_seq2,comp129773_c0_seq2,comp130177_c0_seq1,comp130204_c1_seq1,comp130857_c0_seq1,comp131257_c0_seq1,comp131518_c0_seq4,comp131867_c1_seq1,comp131884_c0_seq1,comp132116_c0_seq1,comp132252_c0_seq7,comp132299_c1_seq1,…
GO:0048762	mesenchymal cell differentiation	biological_process	45301	166	4009/1530	16	4	12	5.48	0.00013	0.00576913	comp114041_c1_seq1,comp125039_c0_seq1,comp126409_c0_seq1,comp129140_c1_seq6,comp134391_c0_seq1,comp134697_c0_seq4,comp137451_c0_seq1,comp138642_c0_seq2,comp138971_c1_seq13,comp140511_c0_seq8,comp141527_c0_seq1,comp141980_c0_seq1,comp142342_c0_seq1,comp143255_c0_seq2,comp146859_c1_seq1,comp147114_c1_seq1
GO:0090032	negative regulation of steroid hormone biosynthetic process	biological_process	45301	9	4009/1530	4	2	2	0.3	0.00013	0.00576913	comp142556_c0_seq6,comp144103_c1_seq20,comp145951_c1_seq1,comp145951_c3_seq1
GO:0051173	positive regulation of nitrogen compound metabolic process	biological_process	45301	943	4009/1530	53	6	47	31.12	0.00014	0.00616437	comp114041_c1_seq1,comp124601_c0_seq1,comp126409_c0_seq1,comp128415_c1_seq1,comp130204_c1_seq1,comp131874_c1_seq3,comp132505_c3_seq1,comp132815_c1_seq1,comp133252_c0_seq1,comp133800_c2_seq5,comp133838_c0_seq13,comp134391_c0_seq1,comp134427_c1_seq1,comp134434_c0_seq5,comp134697_c0_seq4,comp135054_c0_seq1,comp135575_c1_seq2,comp135834_c0_seq1,comp136059_c1_seq2,comp136957_c0_seq1,comp138257_c2_seq1…
GO:0016055	Wnt signaling pathway	biological_process	45301	375	4009/1530	27	6	21	12.38	0.00015	0.00645344	comp117308_c0_seq3,comp132299_c1_seq1,comp134391_c0_seq1,comp135705_c0_seq1,comp137451_c0_seq1,comp137584_c1_seq3,comp137711_c1_seq5,comp138949_c1_seq1,comp138971_c1_seq13,comp139528_c0_seq1,comp141237_c0_seq1,comp141527_c0_seq1,comp141980_c0_seq1,comp142822_c0_seq1,comp142950_c0_seq2,comp143553_c0_seq1,comp143615_c0_seq1,comp143622_c0_seq6,comp144103_c1_seq20,comp146016_c0_seq3,comp146045_c0_seq…
GO:0019219	regulation of nucleobase-containing compound metabolic process	biological_process	45301	4557	4009/1530	193	37	156	150.4	0.00015	0.00645344	comp114041_c1_seq1,comp121112_c0_seq1,comp121763_c0_seq1,comp121958_c0_seq21,comp123351_c0_seq4,comp123391_c0_seq2,comp124568_c3_seq2,comp124601_c0_seq1,comp124964_c1_seq3,comp125039_c0_seq1,comp125254_c0_seq1,comp125711_c1_seq3,comp126063_c0_seq1,comp126409_c0_seq1,comp127597_c0_seq2,comp127677_c2_seq1,comp128116_c0_seq1,comp128370_c0_seq1,comp128370_c1_seq1,comp128404_c0_seq3,comp128415_c1_seq1…
GO:0051291	protein heterooligomerization	biological_process	45301	36	4009/1530	7	5	2	1.19	0.00015	0.00645344	comp127618_c0_seq1,comp134391_c0_seq1,comp136430_c0_seq1,comp142800_c0_seq8,comp145643_c2_seq2,comp147184_c2_seq13,comp148290_c0_seq3
GO:0005623	cell	cellular_component	45301	21333	4009/1530	865	241	624	817.84	0.00016	0.00678015	comp100378_c0_seq2,comp103595_c0_seq1,comp103623_c0_seq1,comp105039_c0_seq1,comp108117_c1_seq1,comp111105_c0_seq1,comp114041_c1_seq1,comp115062_c0_seq1,comp115164_c0_seq1,comp115407_c0_seq1,comp116695_c0_seq1,comp116934_c0_seq1,comp117308_c0_seq3,comp117387_c1_seq1,comp117434_c0_seq1,comp118026_c0_seq1,comp118512_c1_seq1,comp118728_c1_seq1,comp118749_c1_seq1,comp118767_c0_seq1,comp118780_c0_seq1,…
GO:0044464	cell part	cellular_component	45301	21333	4009/1530	865	241	624	817.84	0.00016	0.00678015	comp100378_c0_seq2,comp103595_c0_seq1,comp103623_c0_seq1,comp105039_c0_seq1,comp108117_c1_seq1,comp111105_c0_seq1,comp114041_c1_seq1,comp115062_c0_seq1,comp115164_c0_seq1,comp115407_c0_seq1,comp116695_c0_seq1,comp116934_c0_seq1,comp117308_c0_seq3,comp117387_c1_seq1,comp117434_c0_seq1,comp118026_c0_seq1,comp118512_c1_seq1,comp118728_c1_seq1,comp118749_c1_seq1,comp118767_c0_seq1,comp118780_c0_seq1,…
GO:0043966	histone H3 acetylation	biological_process	45301	61	4009/1530	9	0	9	2.01	0.00017	0.00715015	comp124601_c0_seq1,comp128415_c1_seq1,comp132505_c3_seq1,comp135054_c0_seq1,comp138941_c1_seq3,comp138971_c1_seq13,comp141064_c4_seq1,comp146860_c2_seq3,comp148371_c0_seq1
GO:0005344	oxygen transporter activity	molecular_function	45301	51	4009/1530	8	8	0	1.62	0.00019	0.00770388	comp100378_c0_seq2,comp120993_c0_seq1,comp120993_c1_seq1,comp131365_c1_seq2,comp132910_c0_seq1,comp132910_c1_seq1,comp149568_c1_seq1,comp61840_c0_seq1
GO:0009892	negative regulation of metabolic process	biological_process	45301	1240	4009/1530	65	16	49	40.93	0.00019	0.00770388	comp121763_c0_seq1,comp123391_c0_seq2,comp125039_c0_seq1,comp127597_c0_seq2,comp128415_c1_seq1,comp129140_c1_seq6,comp130177_c0_seq1,comp131867_c1_seq1,comp131874_c1_seq3,comp131884_c0_seq1,comp132980_c0_seq1,comp133252_c0_seq1,comp133259_c0_seq1,comp133482_c0_seq2,comp135503_c1_seq3,comp136987_c1_seq1,comp137317_c5_seq1,comp138257_c2_seq1,comp138415_c1_seq1,comp138642_c0_seq2,comp138971_c1_seq13…
GO:0009893	positive regulation of metabolic process	biological_process	45301	1559	4009/1530	78	14	64	51.45	0.00019	0.00770388	comp114041_c1_seq1,comp123346_c0_seq1,comp124601_c0_seq1,comp126409_c0_seq1,comp127597_c0_seq2,comp128415_c1_seq1,comp130177_c0_seq1,comp130204_c1_seq1,comp131345_c2_seq2,comp131867_c1_seq1,comp131874_c1_seq3,comp132505_c3_seq1,comp132815_c1_seq1,comp133252_c0_seq1,comp133800_c2_seq5,comp133838_c0_seq13,comp134134_c0_seq1,comp134391_c0_seq1,comp134427_c1_seq1,comp134434_c0_seq5,comp134697_c0_seq4…
GO:0019438	aromatic compound biosynthetic process	biological_process	45301	4766	4009/1530	200	42	158	157.3	0.00019	0.00770388	comp114041_c1_seq1,comp117387_c1_seq1,comp121112_c0_seq1,comp121763_c0_seq1,comp121958_c0_seq21,comp123351_c0_seq4,comp124568_c3_seq2,comp124601_c0_seq1,comp124964_c1_seq3,comp125039_c0_seq1,comp125254_c0_seq1,comp125535_c1_seq1,comp125711_c1_seq3,comp126063_c0_seq1,comp126409_c0_seq1,comp127597_c0_seq2,comp127677_c2_seq1,comp128116_c0_seq1,comp128370_c0_seq1,comp128370_c1_seq1,comp128415_c1_seq1…
GO:0051171	regulation of nitrogen compound metabolic process	biological_process	45301	4575	4009/1530	193	37	156	151	0.00019	0.00770388	comp114041_c1_seq1,comp121112_c0_seq1,comp121763_c0_seq1,comp121958_c0_seq21,comp123351_c0_seq4,comp123391_c0_seq2,comp124568_c3_seq2,comp124601_c0_seq1,comp124964_c1_seq3,comp125039_c0_seq1,comp125254_c0_seq1,comp125711_c1_seq3,comp126063_c0_seq1,comp126409_c0_seq1,comp127597_c0_seq2,comp127677_c2_seq1,comp128116_c0_seq1,comp128370_c0_seq1,comp128370_c1_seq1,comp128404_c0_seq3,comp128415_c1_seq1…
GO:0010604	positive regulation of macromolecule metabolic process	biological_process	45301	1437	4009/1530	73	12	61	47.43	0.0002	0.00793803	comp114041_c1_seq1,comp124601_c0_seq1,comp126409_c0_seq1,comp127597_c0_seq2,comp128415_c1_seq1,comp130204_c1_seq1,comp131345_c2_seq2,comp131874_c1_seq3,comp132505_c3_seq1,comp132815_c1_seq1,comp133252_c0_seq1,comp133800_c2_seq5,comp133838_c0_seq13,comp134134_c0_seq1,comp134391_c0_seq1,comp134427_c1_seq1,comp134434_c0_seq5,comp134697_c0_seq4,comp134966_c1_seq1,comp135054_c0_seq1,comp135575_c1_seq2…
GO:0014031	mesenchymal cell development	biological_process	45301	155	4009/1530	15	4	11	5.12	0.0002	0.00793803	comp114041_c1_seq1,comp125039_c0_seq1,comp126409_c0_seq1,comp129140_c1_seq6,comp134391_c0_seq1,comp134697_c0_seq4,comp138642_c0_seq2,comp138971_c1_seq13,comp140511_c0_seq8,comp141527_c0_seq1,comp141980_c0_seq1,comp142342_c0_seq1,comp143255_c0_seq2,comp146859_c1_seq1,comp147114_c1_seq1
GO:0060828	regulation of canonical Wnt signaling pathway	biological_process	45301	138	4009/1530	14	3	11	4.55	0.0002	0.00793803	comp117308_c0_seq3,comp134391_c0_seq1,comp137451_c0_seq1,comp138971_c1_seq13,comp141527_c0_seq1,comp141980_c0_seq1,comp142950_c0_seq2,comp143553_c0_seq1,comp144103_c1_seq20,comp146045_c0_seq1,comp146291_c0_seq1,comp147004_c1_seq2,comp147882_c0_seq3,comp148270_c1_seq1
GO:0031946	regulation of glucocorticoid biosynthetic process	biological_process	45301	10	4009/1530	4	2	2	0.33	0.00021	0.00821917	comp142556_c0_seq6,comp144103_c1_seq20,comp145951_c1_seq1,comp145951_c3_seq1
GO:0032774	RNA biosynthetic process	biological_process	45301	4096	4009/1530	175	34	141	135.19	0.00021	0.00821917	comp114041_c1_seq1,comp121112_c0_seq1,comp121763_c0_seq1,comp121958_c0_seq21,comp123351_c0_seq4,comp124568_c3_seq2,comp124601_c0_seq1,comp124964_c1_seq3,comp125039_c0_seq1,comp125254_c0_seq1,comp125535_c1_seq1,comp125711_c1_seq3,comp126063_c0_seq1,comp126409_c0_seq1,comp127597_c0_seq2,comp127677_c2_seq1,comp128116_c0_seq1,comp128370_c0_seq1,comp128370_c1_seq1,comp128415_c1_seq1,comp128938_c1_seq9…
GO:0034654	nucleobase-containing compound biosynthetic process	biological_process	45301	4642	4009/1530	195	39	156	153.21	0.00022	0.0084926	comp114041_c1_seq1,comp117387_c1_seq1,comp121112_c0_seq1,comp121763_c0_seq1,comp121958_c0_seq21,comp123351_c0_seq4,comp124568_c3_seq2,comp124601_c0_seq1,comp124964_c1_seq3,comp125039_c0_seq1,comp125254_c0_seq1,comp125535_c1_seq1,comp125711_c1_seq3,comp126063_c0_seq1,comp126409_c0_seq1,comp127597_c0_seq2,comp127677_c2_seq1,comp128116_c0_seq1,comp128370_c0_seq1,comp128370_c1_seq1,comp128415_c1_seq1…
GO:0048519	negative regulation of biological process	biological_process	45301	2872	4009/1530	129	37	92	94.79	0.00022	0.0084926	comp114041_c1_seq1,comp115062_c0_seq1,comp117308_c0_seq3,comp117434_c0_seq1,comp121763_c0_seq1,comp122505_c0_seq1,comp123168_c1_seq1,comp123391_c0_seq2,comp124964_c1_seq3,comp125039_c0_seq1,comp126879_c0_seq1,comp127382_c0_seq2,comp127597_c0_seq2,comp128230_c3_seq2,comp128415_c1_seq1,comp129140_c1_seq6,comp129797_c0_seq1,comp130177_c0_seq1,comp130784_c2_seq1,comp131362_c1_seq1,comp131518_c0_seq4,…
GO:0008104	protein localization	biological_process	45301	2020	4009/1530	96	20	76	66.67	0.00023	0.00881823	comp115062_c0_seq1,comp117434_c0_seq1,comp118832_c0_seq1,comp124591_c1_seq1,comp124591_c2_seq1,comp125713_c0_seq1,comp127127_c0_seq5,comp127382_c0_seq2,comp127882_c0_seq33,comp128625_c0_seq1,comp128951_c0_seq1,comp129452_c0_seq7,comp129770_c1_seq2,comp129883_c0_seq1,comp129949_c1_seq1,comp129953_c0_seq1,comp131345_c2_seq2,comp132121_c1_seq3,comp132213_c0_seq1,comp132288_c1_seq1,comp132562_c1_seq1…
GO:0005773	vacuole	cellular_component	45301	265	4009/1530	23	19	4	10.16	0.00025	0.00945638	comp103595_c0_seq1,comp124360_c0_seq1,comp126896_c0_seq1,comp126995_c0_seq3,comp128097_c1_seq1,comp132454_c0_seq1,comp133838_c0_seq13,comp134138_c0_seq2,comp134532_c1_seq4,comp135789_c0_seq1,comp136311_c1_seq2,comp136614_c0_seq4,comp136912_c0_seq1,comp139618_c1_seq1,comp140342_c0_seq1,comp140396_c0_seq7,comp141024_c2_seq2,comp144879_c1_seq1,comp145850_c0_seq2,comp146109_c2_seq1,comp146647_c1_seq1…
GO:0033365	protein localization to organelle	biological_process	45301	492	4009/1530	32	3	29	16.24	0.00025	0.00945638	comp127882_c0_seq33,comp129770_c1_seq2,comp131345_c2_seq2,comp132213_c0_seq1,comp133886_c1_seq1,comp134391_c0_seq1,comp135563_c1_seq1,comp136394_c0_seq2,comp137499_c1_seq1,comp138561_c1_seq5,comp138704_c0_seq2,comp139744_c3_seq1,comp140209_c1_seq2,comp140363_c4_seq1,comp141527_c0_seq1,comp141605_c0_seq6,comp142374_c0_seq2,comp142434_c0_seq4,comp143553_c0_seq1,comp145294_c0_seq1,comp145600_c0_seq1…
GO:0018130	heterocycle biosynthetic process	biological_process	45301	4793	4009/1530	200	42	158	158.19	0.00026	0.00970437	comp114041_c1_seq1,comp117387_c1_seq1,comp121112_c0_seq1,comp121763_c0_seq1,comp121958_c0_seq21,comp123351_c0_seq4,comp124568_c3_seq2,comp124601_c0_seq1,comp124964_c1_seq3,comp125039_c0_seq1,comp125254_c0_seq1,comp125535_c1_seq1,comp125711_c1_seq3,comp126063_c0_seq1,comp126409_c0_seq1,comp127597_c0_seq2,comp127677_c2_seq1,comp128116_c0_seq1,comp128370_c0_seq1,comp128370_c1_seq1,comp128415_c1_seq1…
GO:1901362	organic cyclic compound biosynthetic process	biological_process	45301	4876	4009/1530	203	43	160	160.93	0.00026	0.00970437	comp114041_c1_seq1,comp117387_c1_seq1,comp121112_c0_seq1,comp121763_c0_seq1,comp121958_c0_seq21,comp123351_c0_seq4,comp124568_c3_seq2,comp124601_c0_seq1,comp124964_c1_seq3,comp125039_c0_seq1,comp125254_c0_seq1,comp125535_c1_seq1,comp125711_c1_seq3,comp126063_c0_seq1,comp126409_c0_seq1,comp127597_c0_seq2,comp127677_c2_seq1,comp128116_c0_seq1,comp128370_c0_seq1,comp128370_c1_seq1,comp128415_c1_seq1…
GO:0009968	negative regulation of signal transduction	biological_process	45301	649	4009/1530	39	11	28	21.42	0.00028	0.0103821	comp117308_c0_seq3,comp124964_c1_seq3,comp129140_c1_seq6,comp131867_c1_seq1,comp131884_c0_seq1,comp136394_c0_seq2,comp136651_c0_seq1,comp136912_c0_seq1,comp137451_c0_seq1,comp138415_c1_seq1,comp138757_c1_seq2,comp138971_c1_seq13,comp139397_c0_seq4,comp139899_c2_seq1,comp140045_c0_seq1,comp140045_c2_seq1,comp140684_c0_seq1,comp141237_c0_seq1,comp141416_c0_seq2,comp141527_c0_seq1,comp141980_c0_seq1…
GO:0030097	hemopoiesis	biological_process	45301	518	4009/1530	33	8	25	17.1	0.00029	0.0106826	comp114041_c1_seq1,comp124964_c1_seq3,comp127709_c0_seq1,comp128415_c1_seq1,comp129704_c0_seq1,comp130204_c1_seq1,comp130340_c0_seq1,comp131756_c0_seq1,comp131874_c1_seq3,comp134966_c1_seq1,comp135834_c0_seq1,comp137317_c5_seq1,comp137448_c0_seq1,comp138971_c1_seq13,comp140209_c1_seq2,comp141752_c1_seq7,comp141754_c0_seq1,comp142422_c1_seq30,comp142458_c0_seq1,comp143228_c2_seq3,comp143622_c0_seq…
GO:0031105	septin complex	cellular_component	45301	35	4009/1530	7	1	6	1.34	0.00031	0.0111997	comp127618_c0_seq1,comp132177_c2_seq1,comp134113_c2_seq3,comp135995_c1_seq1,comp145385_c0_seq4,comp147244_c1_seq1,comp147349_c0_seq4
GO:0032156	septin cytoskeleton	cellular_component	45301	35	4009/1530	7	1	6	1.34	0.00031	0.0111997	comp127618_c0_seq1,comp132177_c2_seq1,comp134113_c2_seq3,comp135995_c1_seq1,comp145385_c0_seq4,comp147244_c1_seq1,comp147349_c0_seq4
GO:0048872	homeostasis of number of cells	biological_process	45301	179	4009/1530	16	6	10	5.91	0.00031	0.0111997	comp125713_c0_seq1,comp128415_c1_seq1,comp129797_c0_seq1,comp130340_c0_seq1,comp131874_c1_seq3,comp132213_c0_seq1,comp137448_c0_seq1,comp141754_c0_seq1,comp142433_c0_seq2,comp143622_c0_seq6,comp143628_c0_seq1,comp144427_c1_seq2,comp144518_c0_seq1,comp146854_c1_seq3,comp148371_c0_seq1,comp149406_c0_seq1
GO:0008013	beta-catenin binding	molecular_function	45301	84	4009/1530	10	1	9	2.66	0.00032	0.011272	comp135705_c0_seq1,comp138971_c1_seq13,comp140045_c0_seq1,comp140045_c2_seq1,comp142950_c0_seq2,comp146045_c0_seq1,comp146291_c0_seq1,comp146859_c1_seq1,comp148270_c1_seq1,comp148387_c0_seq2
GO:0031327	negative regulation of cellular biosynthetic process	biological_process	45301	813	4009/1530	46	9	37	26.83	0.00032	0.011272	comp121763_c0_seq1,comp125039_c0_seq1,comp127597_c0_seq2,comp128415_c1_seq1,comp129140_c1_seq6,comp130177_c0_seq1,comp132980_c0_seq1,comp133259_c0_seq1,comp133482_c0_seq2,comp135503_c1_seq3,comp136987_c1_seq1,comp138257_c2_seq1,comp138642_c0_seq2,comp138971_c1_seq13,comp140607_c1_seq1,comp141754_c0_seq1,comp141927_c0_seq3,comp141980_c0_seq1,comp142050_c4_seq1,comp142342_c0_seq1,comp142556_c0_seq6…
GO:0031943	regulation of glucocorticoid metabolic process	biological_process	45301	11	4009/1530	4	2	2	0.36	0.00032	0.011272	comp142556_c0_seq6,comp144103_c1_seq20,comp145951_c1_seq1,comp145951_c3_seq1
GO:0048534	hematopoietic or lymphoid organ development	biological_process	45301	543	4009/1530	34	8	26	17.92	0.00032	0.011272	comp114041_c1_seq1,comp124964_c1_seq3,comp127709_c0_seq1,comp128415_c1_seq1,comp129704_c0_seq1,comp130204_c1_seq1,comp130340_c0_seq1,comp131756_c0_seq1,comp131874_c1_seq3,comp134966_c1_seq1,comp135834_c0_seq1,comp137317_c5_seq1,comp137448_c0_seq1,comp138971_c1_seq13,comp140190_c0_seq1,comp140209_c1_seq2,comp141752_c1_seq7,comp141754_c0_seq1,comp142422_c1_seq30,comp142458_c0_seq1,comp143228_c2_seq…
GO:0015671	oxygen transport	biological_process	45301	53	4009/1530	8	8	0	1.75	0.00033	0.0114807	comp100378_c0_seq2,comp120993_c0_seq1,comp120993_c1_seq1,comp131365_c1_seq2,comp132910_c0_seq1,comp132910_c1_seq1,comp149568_c1_seq1,comp61840_c0_seq1
GO:0030218	erythrocyte differentiation	biological_process	45301	96	4009/1530	11	3	8	3.17	0.00033	0.0114807	comp128415_c1_seq1,comp130340_c0_seq1,comp131874_c1_seq3,comp137448_c0_seq1,comp141754_c0_seq1,comp143622_c0_seq6,comp144427_c1_seq2,comp144518_c0_seq1,comp146854_c1_seq3,comp148371_c0_seq1,comp149406_c0_seq1
GO:0007049	cell cycle	biological_process	45301	1441	4009/1530	72	4	68	47.56	0.00035	0.0121018	comp105039_c0_seq1,comp118728_c1_seq1,comp120897_c2_seq3,comp127618_c0_seq1,comp128024_c0_seq1,comp128747_c0_seq1,comp128985_c0_seq1,comp130086_c0_seq1,comp130340_c0_seq1,comp130919_c2_seq2,comp132058_c0_seq1,comp132177_c2_seq1,comp132505_c3_seq1,comp132748_c3_seq1,comp132918_c2_seq1,comp133259_c0_seq1,comp133838_c0_seq13,comp134113_c2_seq3,comp134635_c0_seq1,comp134680_c1_seq1,comp134874_c1_seq1…
GO:0044421	extracellular region part	cellular_component	45301	1014	4009/1530	61	43	18	38.87	0.00037	0.0127154	comp103623_c0_seq1,comp118512_c1_seq1,comp124964_c1_seq3,comp125613_c2_seq1,comp125713_c0_seq1,comp127242_c0_seq1,comp127709_c0_seq1,comp129273_c2_seq3,comp129569_c0_seq3,comp130262_c0_seq1,comp130298_c0_seq4,comp131361_c1_seq3,comp131461_c0_seq3,comp131884_c0_seq1,comp132936_c0_seq12,comp132980_c0_seq1,comp133252_c0_seq1,comp133519_c0_seq1,comp134391_c0_seq1,comp134950_c0_seq1,comp136699_c1_seq2…
GO:0048864	stem cell development	biological_process	45301	238	4009/1530	19	4	15	7.86	0.00038	0.0129296	comp114041_c1_seq1,comp125039_c0_seq1,comp126409_c0_seq1,comp128415_c1_seq1,comp129140_c1_seq6,comp134391_c0_seq1,comp134697_c0_seq4,comp138642_c0_seq2,comp138971_c1_seq13,comp140511_c0_seq8,comp141527_c0_seq1,comp141980_c0_seq1,comp142342_c0_seq1,comp143255_c0_seq2,comp146170_c1_seq1,comp146854_c1_seq3,comp146859_c1_seq1,comp147114_c1_seq1,comp148371_c0_seq1
GO:0003729	mRNA binding	molecular_function	45301	86	4009/1530	10	0	10	2.73	0.00039	0.0129296	comp133252_c0_seq1,comp137266_c1_seq2,comp142050_c4_seq1,comp142838_c1_seq2,comp143628_c0_seq1,comp144202_c0_seq15,comp145981_c1_seq4,comp146906_c1_seq1,comp147087_c0_seq2,comp148068_c0_seq1
GO:0009890	negative regulation of biosynthetic process	biological_process	45301	820	4009/1530	46	9	37	27.06	0.00039	0.0129296	comp121763_c0_seq1,comp125039_c0_seq1,comp127597_c0_seq2,comp128415_c1_seq1,comp129140_c1_seq6,comp130177_c0_seq1,comp132980_c0_seq1,comp133259_c0_seq1,comp133482_c0_seq2,comp135503_c1_seq3,comp136987_c1_seq1,comp138257_c2_seq1,comp138642_c0_seq2,comp138971_c1_seq13,comp140607_c1_seq1,comp141754_c0_seq1,comp141927_c0_seq3,comp141980_c0_seq1,comp142050_c4_seq1,comp142342_c0_seq1,comp142556_c0_seq6…
GO:0043254	regulation of protein complex assembly	biological_process	45301	201	4009/1530	17	6	11	6.63	0.00039	0.0129296	comp115062_c0_seq1,comp117434_c0_seq1,comp127382_c0_seq2,comp128230_c3_seq2,comp129164_c0_seq2,comp132913_c0_seq1,comp134966_c1_seq1,comp137496_c0_seq1,comp140441_c0_seq1,comp141237_c0_seq1,comp141722_c1_seq19,comp141927_c0_seq3,comp142547_c1_seq16,comp144427_c1_seq2,comp144876_c0_seq3,comp145600_c0_seq1,comp146854_c1_seq3
GO:0044451	nucleoplasm part	cellular_component	45301	933	4009/1530	57	4	53	35.77	0.00039	0.0129296	comp114041_c1_seq1,comp121112_c0_seq1,comp124601_c0_seq1,comp125077_c0_seq3,comp126063_c0_seq1,comp126409_c0_seq1,comp130177_c0_seq1,comp130204_c1_seq1,comp130260_c1_seq5,comp131345_c2_seq2,comp132299_c1_seq1,comp132562_c1_seq1,comp134134_c0_seq1,comp134434_c0_seq5,comp134697_c0_seq4,comp135054_c0_seq1,comp135661_c2_seq1,comp135705_c0_seq1,comp136513_c2_seq1,comp136987_c1_seq1,comp137188_c3_seq1,…
GO:0044822	poly(A) RNA binding	molecular_function	45301	86	4009/1530	10	0	10	2.73	0.00039	0.0129296	comp133252_c0_seq1,comp137266_c1_seq2,comp142050_c4_seq1,comp142838_c1_seq2,comp143628_c0_seq1,comp144202_c0_seq15,comp145981_c1_seq4,comp146906_c1_seq1,comp147087_c0_seq2,comp148068_c0_seq1
GO:0023057	negative regulation of signaling	biological_process	45301	661	4009/1530	39	11	28	21.82	0.0004	0.0131836	comp117308_c0_seq3,comp124964_c1_seq3,comp129140_c1_seq6,comp131867_c1_seq1,comp131884_c0_seq1,comp136394_c0_seq2,comp136651_c0_seq1,comp136912_c0_seq1,comp137451_c0_seq1,comp138415_c1_seq1,comp138757_c1_seq2,comp138971_c1_seq13,comp139397_c0_seq4,comp139899_c2_seq1,comp140045_c0_seq1,comp140045_c2_seq1,comp140684_c0_seq1,comp141237_c0_seq1,comp141416_c0_seq2,comp141527_c0_seq1,comp141980_c0_seq1…
GO:0006351	transcription, DNA-templated	biological_process	45301	4017	4009/1530	170	33	137	132.58	0.00041	0.0134347	comp114041_c1_seq1,comp121112_c0_seq1,comp121763_c0_seq1,comp121958_c0_seq21,comp123351_c0_seq4,comp124568_c3_seq2,comp124601_c0_seq1,comp124964_c1_seq3,comp125039_c0_seq1,comp125254_c0_seq1,comp125535_c1_seq1,comp125711_c1_seq3,comp126063_c0_seq1,comp126409_c0_seq1,comp127597_c0_seq2,comp127677_c2_seq1,comp128116_c0_seq1,comp128370_c0_seq1,comp128370_c1_seq1,comp128415_c1_seq1,comp128938_c1_seq9…
GO:0030111	regulation of Wnt signaling pathway	biological_process	45301	202	4009/1530	17	4	13	6.67	0.00042	0.0136041	comp117308_c0_seq3,comp132299_c1_seq1,comp134391_c0_seq1,comp137451_c0_seq1,comp138971_c1_seq13,comp141527_c0_seq1,comp141980_c0_seq1,comp142822_c0_seq1,comp142950_c0_seq2,comp143553_c0_seq1,comp143615_c0_seq1,comp144103_c1_seq20,comp146045_c0_seq1,comp146291_c0_seq1,comp147004_c1_seq2,comp147882_c0_seq3,comp148270_c1_seq1
GO:0032989	cellular component morphogenesis	biological_process	45301	1012	4009/1530	54	13	41	33.4	0.00042	0.0136041	comp103595_c0_seq1,comp108117_c1_seq1,comp120871_c0_seq1,comp125039_c0_seq1,comp126409_c0_seq1,comp128230_c3_seq2,comp128415_c1_seq1,comp129140_c1_seq6,comp130204_c1_seq1,comp130463_c0_seq1,comp131257_c0_seq1,comp131884_c0_seq1,comp134391_c0_seq1,comp134427_c1_seq1,comp134697_c0_seq4,comp134966_c1_seq1,comp135825_c0_seq5,comp135849_c2_seq2,comp136569_c1_seq1,comp137584_c1_seq3,comp138971_c1_seq13…
GO:0019901	protein kinase binding	molecular_function	45301	332	4009/1530	23	3	20	10.52	0.00043	0.013692	comp125322_c4_seq2,comp130086_c0_seq1,comp132116_c0_seq1,comp132748_c3_seq1,comp134966_c1_seq1,comp138914_c0_seq1,comp138952_c0_seq18,comp140045_c0_seq1,comp140045_c2_seq1,comp140607_c1_seq1,comp141502_c0_seq1,comp142669_c0_seq5,comp143553_c0_seq1,comp145576_c0_seq1,comp145951_c3_seq1,comp146045_c0_seq1,comp146645_c0_seq1,comp147558_c0_seq1,comp148270_c1_seq1,comp148387_c0_seq2,comp148457_c0_seq1…
GO:0031325	positive regulation of cellular metabolic process	biological_process	45301	1476	4009/1530	73	12	61	48.71	0.00043	0.013692	comp114041_c1_seq1,comp123346_c0_seq1,comp124601_c0_seq1,comp126409_c0_seq1,comp127597_c0_seq2,comp128415_c1_seq1,comp130177_c0_seq1,comp130204_c1_seq1,comp131345_c2_seq2,comp131867_c1_seq1,comp131874_c1_seq3,comp132505_c3_seq1,comp132815_c1_seq1,comp133252_c0_seq1,comp133800_c2_seq5,comp133838_c0_seq13,comp134134_c0_seq1,comp134391_c0_seq1,comp134427_c1_seq1,comp134434_c0_seq5,comp134697_c0_seq4…
GO:0060485	mesenchyme development	biological_process	45301	184	4009/1530	16	4	12	6.07	0.00043	0.013692	comp114041_c1_seq1,comp125039_c0_seq1,comp126409_c0_seq1,comp129140_c1_seq6,comp134391_c0_seq1,comp134697_c0_seq4,comp137451_c0_seq1,comp138642_c0_seq2,comp138971_c1_seq13,comp140511_c0_seq8,comp141527_c0_seq1,comp141980_c0_seq1,comp142342_c0_seq1,comp143255_c0_seq2,comp146859_c1_seq1,comp147114_c1_seq1
GO:0000902	cell morphogenesis	biological_process	45301	921	4009/1530	50	12	38	30.4	0.00046	0.0144836	comp103595_c0_seq1,comp120871_c0_seq1,comp125039_c0_seq1,comp126409_c0_seq1,comp128230_c3_seq2,comp128415_c1_seq1,comp129140_c1_seq6,comp130463_c0_seq1,comp131257_c0_seq1,comp131884_c0_seq1,comp134391_c0_seq1,comp134427_c1_seq1,comp134697_c0_seq4,comp134966_c1_seq1,comp135825_c0_seq5,comp135849_c2_seq2,comp136569_c1_seq1,comp137584_c1_seq3,comp138971_c1_seq13,comp139397_c0_seq4,comp139528_c0_seq1…
GO:0031324	negative regulation of cellular metabolic process	biological_process	45301	1112	4009/1530	58	13	45	36.7	0.00046	0.0144836	comp121763_c0_seq1,comp123391_c0_seq2,comp125039_c0_seq1,comp127597_c0_seq2,comp128415_c1_seq1,comp129140_c1_seq6,comp130177_c0_seq1,comp131867_c1_seq1,comp132980_c0_seq1,comp133252_c0_seq1,comp133259_c0_seq1,comp133482_c0_seq2,comp135503_c1_seq3,comp136987_c1_seq1,comp138257_c2_seq1,comp138642_c0_seq2,comp138971_c1_seq13,comp139397_c0_seq4,comp140607_c1_seq1,comp141754_c0_seq1,comp141927_c0_seq3…
GO:0006704	glucocorticoid biosynthetic process	biological_process	45301	12	4009/1530	4	2	2	0.4	0.00047	0.0146349	comp142556_c0_seq6,comp144103_c1_seq20,comp145951_c1_seq1,comp145951_c3_seq1
GO:0070208	protein heterotrimerization	biological_process	45301	12	4009/1530	4	4	0	0.4	0.00047	0.0146349	comp134391_c0_seq1,comp142800_c0_seq8,comp147184_c2_seq13,comp148290_c0_seq3
GO:0010648	negative regulation of cell communication	biological_process	45301	668	4009/1530	39	11	28	22.05	0.00049	0.0151738	comp117308_c0_seq3,comp124964_c1_seq3,comp129140_c1_seq6,comp131867_c1_seq1,comp131884_c0_seq1,comp136394_c0_seq2,comp136651_c0_seq1,comp136912_c0_seq1,comp137451_c0_seq1,comp138415_c1_seq1,comp138757_c1_seq2,comp138971_c1_seq13,comp139397_c0_seq4,comp139899_c2_seq1,comp140045_c0_seq1,comp140045_c2_seq1,comp140684_c0_seq1,comp141237_c0_seq1,comp141416_c0_seq2,comp141527_c0_seq1,comp141980_c0_seq1…
GO:0010629	negative regulation of gene expression	biological_process	45301	784	4009/1530	44	10	34	25.88	0.00051	0.0157069	comp121763_c0_seq1,comp125039_c0_seq1,comp127597_c0_seq2,comp128415_c1_seq1,comp129140_c1_seq6,comp130177_c0_seq1,comp131867_c1_seq1,comp131874_c1_seq3,comp131884_c0_seq1,comp133259_c0_seq1,comp133482_c0_seq2,comp135503_c1_seq3,comp136987_c1_seq1,comp137317_c5_seq1,comp138257_c2_seq1,comp138642_c0_seq2,comp138971_c1_seq13,comp140607_c1_seq1,comp141754_c0_seq1,comp141927_c0_seq3,comp141980_c0_seq1…
GO:0045892	negative regulation of transcription, DNA-templated	biological_process	45301	670	4009/1530	39	6	33	22.11	0.00052	0.0159278	comp121763_c0_seq1,comp125039_c0_seq1,comp127597_c0_seq2,comp128415_c1_seq1,comp129140_c1_seq6,comp130177_c0_seq1,comp133259_c0_seq1,comp133482_c0_seq2,comp135503_c1_seq3,comp136987_c1_seq1,comp138257_c2_seq1,comp138642_c0_seq2,comp138971_c1_seq13,comp140607_c1_seq1,comp141754_c0_seq1,comp141927_c0_seq3,comp141980_c0_seq1,comp142342_c0_seq1,comp142950_c0_seq2,comp143019_c0_seq5,comp143204_c0_seq5…
GO:0002520	immune system development	biological_process	45301	582	4009/1530	35	8	27	19.21	0.00055	0.0167557	comp114041_c1_seq1,comp124964_c1_seq3,comp127709_c0_seq1,comp128415_c1_seq1,comp129704_c0_seq1,comp130204_c1_seq1,comp130340_c0_seq1,comp131756_c0_seq1,comp131874_c1_seq3,comp134966_c1_seq1,comp135834_c0_seq1,comp137317_c5_seq1,comp137448_c0_seq1,comp138971_c1_seq13,comp140190_c0_seq1,comp140209_c1_seq2,comp141752_c1_seq7,comp141754_c0_seq1,comp142422_c1_seq30,comp142458_c0_seq1,comp143228_c2_seq…
GO:0045596	negative regulation of cell differentiation	biological_process	45301	348	4009/1530	24	5	19	11.49	0.00062	0.0187867	comp114041_c1_seq1,comp124964_c1_seq3,comp127597_c0_seq2,comp128415_c1_seq1,comp131867_c1_seq1,comp131884_c0_seq1,comp134966_c1_seq1,comp135834_c0_seq1,comp136394_c0_seq2,comp139263_c0_seq2,comp140607_c1_seq1,comp142562_c0_seq1,comp143228_c2_seq3,comp143622_c0_seq6,comp145500_c1_seq4,comp145850_c0_seq2,comp146045_c0_seq1,comp146170_c1_seq1,comp146854_c1_seq3,comp147114_c1_seq1,comp147882_c0_seq3,…
GO:0048598	embryonic morphogenesis	biological_process	45301	701	4009/1530	40	7	33	23.14	0.00065	0.0194752	comp114041_c1_seq1,comp124964_c1_seq3,comp125039_c0_seq1,comp126409_c0_seq1,comp128415_c1_seq1,comp129511_c0_seq2,comp131518_c0_seq4,comp131546_c0_seq2,comp132299_c1_seq1,comp134145_c0_seq2,comp134434_c0_seq5,comp134697_c0_seq4,comp134764_c1_seq2,comp135834_c0_seq1,comp137461_c3_seq1,comp138970_c0_seq1,comp138971_c1_seq13,comp140335_c0_seq2,comp141237_c0_seq1,comp141754_c0_seq1,comp141980_c0_seq1…
GO:0006376	mRNA splice site selection	biological_process	45301	13	4009/1530	4	0	4	0.43	0.00066	0.0194752	comp132562_c1_seq1,comp144202_c0_seq15,comp144729_c1_seq2,comp145981_c1_seq4
GO:0010558	negative regulation of macromolecule biosynthetic process	biological_process	45301	771	4009/1530	43	8	35	25.45	0.00066	0.0194752	comp121763_c0_seq1,comp125039_c0_seq1,comp127597_c0_seq2,comp128415_c1_seq1,comp129140_c1_seq6,comp130177_c0_seq1,comp132980_c0_seq1,comp133259_c0_seq1,comp133482_c0_seq2,comp135503_c1_seq3,comp136987_c1_seq1,comp138257_c2_seq1,comp138642_c0_seq2,comp138971_c1_seq13,comp140607_c1_seq1,comp141754_c0_seq1,comp141927_c0_seq3,comp141980_c0_seq1,comp142050_c4_seq1,comp142342_c0_seq1,comp142950_c0_seq2…
GO:0032351	negative regulation of hormone metabolic process	biological_process	45301	13	4009/1530	4	2	2	0.43	0.00066	0.0194752	comp142556_c0_seq6,comp144103_c1_seq20,comp145951_c1_seq1,comp145951_c3_seq1
GO:0032353	negative regulation of hormone biosynthetic process	biological_process	45301	13	4009/1530	4	2	2	0.43	0.00066	0.0194752	comp142556_c0_seq6,comp144103_c1_seq20,comp145951_c1_seq1,comp145951_c3_seq1
GO:0033043	regulation of organelle organization	biological_process	45301	500	4009/1530	31	12	19	16.5	0.00068	0.0199608	comp105039_c0_seq1,comp115062_c0_seq1,comp117434_c0_seq1,comp127382_c0_seq2,comp127597_c0_seq2,comp128230_c3_seq2,comp130262_c0_seq1,comp134966_c1_seq1,comp135054_c0_seq1,comp135834_c0_seq1,comp137496_c0_seq1,comp139727_c1_seq1,comp140441_c0_seq1,comp140511_c0_seq8,comp141237_c0_seq1,comp141502_c0_seq1,comp141722_c1_seq19,comp141980_c0_seq1,comp143176_c0_seq8,comp143204_c0_seq5,comp143553_c0_seq1…
GO:0008283	cell proliferation	biological_process	45301	1036	4009/1530	54	17	37	34.19	0.00073	0.0213175	comp125713_c0_seq1,comp129773_c0_seq2,comp129797_c0_seq1,comp130340_c0_seq1,comp130919_c2_seq2,comp131362_c1_seq1,comp131546_c0_seq2,comp131867_c1_seq1,comp131884_c0_seq1,comp132213_c0_seq1,comp132505_c3_seq1,comp133547_c0_seq6,comp133838_c0_seq13,comp134697_c0_seq4,comp134966_c1_seq1,comp135549_c1_seq8,comp136985_c1_seq1,comp137765_c0_seq1,comp138106_c0_seq5,comp138257_c2_seq1,comp138970_c0_seq1…
GO:0000988	protein binding transcription factor activity	molecular_function	45301	414	4009/1530	26	2	24	13.12	0.00083	0.0239891	comp129140_c1_seq6,comp129773_c0_seq2,comp130177_c0_seq1,comp130204_c1_seq1,comp133482_c0_seq2,comp135054_c0_seq1,comp135563_c1_seq1,comp135834_c0_seq1,comp136059_c1_seq2,comp136394_c0_seq2,comp137188_c3_seq1,comp137317_c5_seq1,comp138257_c2_seq1,comp140607_c1_seq1,comp141064_c4_seq1,comp143019_c0_seq5,comp143489_c1_seq5,comp143622_c0_seq6,comp145130_c0_seq1,comp146859_c1_seq1,comp147604_c0_seq1,…
GO:0001756	somitogenesis	biological_process	45301	107	4009/1530	11	2	9	3.53	0.00083	0.0239891	comp131518_c0_seq4,comp134697_c0_seq4,comp135343_c0_seq1,comp138971_c1_seq13,comp141398_c1_seq5,comp141438_c0_seq2,comp142422_c1_seq30,comp144976_c2_seq1,comp146045_c0_seq1,comp146170_c1_seq1,comp148270_c1_seq1
GO:0050794	regulation of cellular process	biological_process	45301	11662	4009/1530	436	115	321	384.9	0.00084	0.0241543	comp105039_c0_seq1,comp114041_c1_seq1,comp115062_c0_seq1,comp117308_c0_seq3,comp117434_c0_seq1,comp118832_c0_seq1,comp118847_c0_seq1,comp120750_c1_seq2,comp120871_c0_seq1,comp121112_c0_seq1,comp121763_c0_seq1,comp121890_c0_seq3,comp121958_c0_seq21,comp122505_c0_seq1,comp123168_c1_seq1,comp123346_c0_seq1,comp123351_c0_seq4,comp123391_c0_seq2,comp124568_c3_seq2,comp124591_c1_seq1,comp124591_c2_seq1…
GO:0010894	negative regulation of steroid biosynthetic process	biological_process	45301	14	4009/1530	4	2	2	0.46	0.00091	0.0259028	comp142556_c0_seq6,comp144103_c1_seq20,comp145951_c1_seq1,comp145951_c3_seq1
GO:0045939	negative regulation of steroid metabolic process	biological_process	45301	14	4009/1530	4	2	2	0.46	0.00091	0.0259028	comp142556_c0_seq6,comp144103_c1_seq20,comp145951_c1_seq1,comp145951_c3_seq1
GO:0001704	formation of primary germ layer	biological_process	45301	92	4009/1530	10	1	9	3.04	0.00092	0.0260559	comp114041_c1_seq1,comp124964_c1_seq3,comp134697_c0_seq4,comp137461_c3_seq1,comp138971_c1_seq13,comp145430_c1_seq1,comp146736_c0_seq2,comp146854_c1_seq3,comp147114_c1_seq1,comp148270_c1_seq1
GO:0005737	cytoplasm	cellular_component	45301	10132	4009/1530	437	145	292	388.43	0.00094	0.0263574	comp100378_c0_seq2,comp103595_c0_seq1,comp105039_c0_seq1,comp108117_c1_seq1,comp111105_c0_seq1,comp115062_c0_seq1,comp115407_c0_seq1,comp116695_c0_seq1,comp116934_c0_seq1,comp117387_c1_seq1,comp117434_c0_seq1,comp118026_c0_seq1,comp118512_c1_seq1,comp118780_c0_seq1,comp118807_c1_seq1,comp118856_c1_seq1,comp118856_c2_seq1,comp120722_c0_seq1,comp120731_c0_seq1,comp120897_c1_seq1,comp120897_c2_seq3,…
GO:0030036	actin cytoskeleton organization	biological_process	45301	600	4009/1530	35	10	25	19.8	0.00094	0.0263574	comp108117_c1_seq1,comp115062_c0_seq1,comp117434_c0_seq1,comp126127_c0_seq5,comp127382_c0_seq2,comp128230_c3_seq2,comp130204_c1_seq1,comp130463_c0_seq1,comp134334_c0_seq4,comp134966_c1_seq1,comp135781_c1_seq2,comp135825_c0_seq5,comp137461_c3_seq1,comp137496_c0_seq1,comp137711_c1_seq5,comp137765_c0_seq1,comp139126_c1_seq1,comp140261_c0_seq4,comp140335_c0_seq2,comp140441_c0_seq1,comp141237_c0_seq1,…
GO:0007010	cytoskeleton organization	biological_process	45301	1146	4009/1530	58	15	43	37.82	0.00095	0.0265059	comp105039_c0_seq1,comp108117_c1_seq1,comp115062_c0_seq1,comp117434_c0_seq1,comp120897_c2_seq3,comp122505_c0_seq1,comp126127_c0_seq5,comp127382_c0_seq2,comp128230_c3_seq2,comp130204_c1_seq1,comp130463_c0_seq1,comp134334_c0_seq4,comp134427_c1_seq1,comp134680_c1_seq1,comp134966_c1_seq1,comp135781_c1_seq2,comp135825_c0_seq5,comp135849_c2_seq2,comp135919_c0_seq2,comp136672_c1_seq1,comp137461_c3_seq1,…
GO:0008360	regulation of cell shape	biological_process	45301	77	4009/1530	9	2	7	2.54	0.00097	0.0269306	comp120871_c0_seq1,comp131257_c0_seq1,comp134966_c1_seq1,comp135825_c0_seq5,comp139397_c0_seq4,comp141527_c0_seq1,comp145867_c0_seq9,comp146190_c4_seq1,comp149071_c0_seq3
GO:0015031	protein transport	biological_process	45301	1572	4009/1530	75	16	59	51.88	0.00098	0.0270749	comp118832_c0_seq1,comp124591_c1_seq1,comp124591_c2_seq1,comp125713_c0_seq1,comp127127_c0_seq5,comp128625_c0_seq1,comp128951_c0_seq1,comp129452_c0_seq7,comp129770_c1_seq2,comp129883_c0_seq1,comp129949_c1_seq1,comp129953_c0_seq1,comp132121_c1_seq3,comp132213_c0_seq1,comp132288_c1_seq1,comp132562_c1_seq1,comp132773_c1_seq1,comp132913_c0_seq1,comp133783_c0_seq1,comp133886_c1_seq1,comp134067_c0_seq5,…
GO:0000278	mitotic cell cycle	biological_process	45301	625	4009/1530	36	2	34	20.63	0.001	0.0274927	comp105039_c0_seq1,comp118728_c1_seq1,comp128024_c0_seq1,comp128747_c0_seq1,comp128985_c0_seq1,comp132058_c0_seq1,comp132505_c3_seq1,comp132918_c2_seq1,comp134635_c0_seq1,comp135054_c0_seq1,comp137584_c1_seq3,comp139896_c1_seq3,comp140511_c0_seq8,comp140921_c1_seq1,comp141130_c0_seq2,comp141166_c1_seq1,comp141237_c0_seq1,comp141319_c0_seq18,comp141502_c0_seq1,comp142562_c0_seq1,comp143378_c0_seq1…
GO:0070016	armadillo repeat domain binding	molecular_function	45301	7	4009/1530	3	0	3	0.22	0.00101	0.0276328	comp138971_c1_seq13,comp146045_c0_seq1,comp148270_c1_seq1
GO:0008380	RNA splicing	biological_process	45301	278	4009/1530	20	0	20	9.18	0.00102	0.0277716	comp118767_c0_seq1,comp130260_c1_seq5,comp131805_c1_seq5,comp132562_c1_seq1,comp133252_c0_seq1,comp133635_c3_seq2,comp137347_c1_seq1,comp139205_c2_seq1,comp141194_c0_seq1,comp142050_c4_seq1,comp144202_c0_seq15,comp144386_c0_seq6,comp144729_c1_seq2,comp145981_c1_seq4,comp146275_c0_seq1,comp147087_c0_seq2,comp148068_c0_seq1,comp148296_c2_seq1,comp149121_c0_seq5,comp149130_c1_seq2
GO:0090068	positive regulation of cell cycle process	biological_process	45301	110	4009/1530	11	1	10	3.63	0.00105	0.028451	comp132505_c3_seq1,comp132918_c2_seq1,comp138971_c1_seq13,comp140511_c0_seq8,comp141237_c0_seq1,comp143378_c0_seq1,comp145130_c0_seq1,comp146860_c2_seq3,comp147558_c0_seq1,comp147880_c0_seq1,comp148457_c0_seq1
GO:0007045	cell-substrate adherens junction assembly	biological_process	45301	36	4009/1530	6	3	3	1.19	0.00106	0.0285732	comp134966_c1_seq1,comp136007_c0_seq1,comp139126_c1_seq1,comp144709_c0_seq3,comp144709_c1_seq4,comp148387_c0_seq2
GO:0000087	mitotic M phase	biological_process	45301	341	4009/1530	23	1	22	11.25	0.00107	0.0285732	comp105039_c0_seq1,comp118728_c1_seq1,comp128024_c0_seq1,comp128747_c0_seq1,comp128985_c0_seq1,comp132058_c0_seq1,comp134635_c0_seq1,comp135054_c0_seq1,comp137584_c1_seq3,comp140511_c0_seq8,comp141130_c0_seq2,comp141166_c1_seq1,comp141237_c0_seq1,comp141319_c0_seq18,comp141502_c0_seq1,comp143378_c0_seq1,comp144563_c0_seq1,comp144653_c0_seq2,comp145576_c0_seq1,comp147558_c0_seq1,comp147749_c1_seq2…
GO:0045184	establishment of protein localization	biological_process	45301	1628	4009/1530	77	16	61	53.73	0.00107	0.0285732	comp118832_c0_seq1,comp124591_c1_seq1,comp124591_c2_seq1,comp125713_c0_seq1,comp127127_c0_seq5,comp127882_c0_seq33,comp128625_c0_seq1,comp128951_c0_seq1,comp129452_c0_seq7,comp129770_c1_seq2,comp129883_c0_seq1,comp129949_c1_seq1,comp129953_c0_seq1,comp132121_c1_seq3,comp132213_c0_seq1,comp132288_c1_seq1,comp132562_c1_seq1,comp132773_c1_seq1,comp132913_c0_seq1,comp133783_c0_seq1,comp133886_c1_seq1…
GO:0001927	exocyst assembly	biological_process	45301	2	4009/1530	2	0	2	0.07	0.00109	0.0285732	comp129164_c0_seq2,comp142547_c1_seq16
GO:0001928	regulation of exocyst assembly	biological_process	45301	2	4009/1530	2	0	2	0.07	0.00109	0.0285732	comp129164_c0_seq2,comp142547_c1_seq16
GO:0006607	NLS-bearing protein import into nucleus	biological_process	45301	2	4009/1530	2	0	2	0.07	0.00109	0.0285732	comp137499_c1_seq1,comp147746_c0_seq3
GO:2000105	positive regulation of DNA-dependent DNA replication	biological_process	45301	2	4009/1530	2	1	1	0.07	0.00109	0.0285732	comp142556_c0_seq6,comp145130_c0_seq1
GO:0030496	midbody	cellular_component	45301	96	4009/1530	11	1	10	3.68	0.00112	0.0292141	comp135791_c0_seq1,comp138148_c0_seq2,comp140256_c0_seq1,comp143378_c0_seq1,comp143553_c0_seq1,comp146783_c1_seq1,comp147004_c1_seq2,comp147558_c0_seq1,comp147880_c0_seq1,comp148457_c0_seq1,comp148527_c0_seq1
GO:0005576	extracellular region	cellular_component	45301	1786	4009/1530	94	70	24	68.47	0.00113	0.0292141	comp103623_c0_seq1,comp108374_c0_seq1,comp111851_c0_seq1,comp112954_c0_seq1,comp118512_c1_seq1,comp118847_c0_seq1,comp124964_c1_seq3,comp125039_c0_seq1,comp125454_c0_seq2,comp125454_c1_seq1,comp125613_c2_seq1,comp125713_c0_seq1,comp126553_c0_seq1,comp127242_c0_seq1,comp127709_c0_seq1,comp128567_c0_seq7,comp128778_c0_seq1,comp129273_c2_seq3,comp129569_c0_seq3,comp130262_c0_seq1,comp130298_c0_seq4,…
GO:0051098	regulation of binding	biological_process	45301	164	4009/1530	14	1	13	5.41	0.00113	0.0292141	comp128415_c1_seq1,comp129140_c1_seq6,comp129773_c0_seq2,comp132505_c3_seq1,comp138971_c1_seq13,comp140261_c0_seq4,comp140607_c1_seq1,comp141527_c0_seq1,comp142422_c1_seq30,comp144427_c1_seq2,comp145600_c0_seq1,comp146860_c2_seq3,comp147558_c0_seq1,comp148371_c0_seq1
GO:0030855	epithelial cell differentiation	biological_process	45301	385	4009/1530	25	9	16	12.71	0.00114	0.0293381	comp114041_c1_seq1,comp125454_c0_seq2,comp125454_c1_seq1,comp128415_c1_seq1,comp129511_c0_seq2,comp131867_c1_seq1,comp136573_c1_seq2,comp138106_c0_seq5,comp138642_c0_seq2,comp140045_c0_seq1,comp140045_c2_seq1,comp140511_c0_seq8,comp141980_c0_seq1,comp142422_c1_seq30,comp142556_c0_seq6,comp143228_c2_seq3,comp144272_c0_seq3,comp144600_c0_seq25,comp145130_c0_seq1,comp145139_c2_seq1,comp146170_c1_seq…
GO:0048585	negative regulation of response to stimulus	biological_process	45301	746	4009/1530	41	12	29	24.62	0.00115	0.0294609	comp117308_c0_seq3,comp124964_c1_seq3,comp129140_c1_seq6,comp129797_c0_seq1,comp131867_c1_seq1,comp131884_c0_seq1,comp136394_c0_seq2,comp136651_c0_seq1,comp136912_c0_seq1,comp137451_c0_seq1,comp138415_c1_seq1,comp138757_c1_seq2,comp138971_c1_seq13,comp139397_c0_seq4,comp139899_c2_seq1,comp140045_c0_seq1,comp140045_c2_seq1,comp140684_c0_seq1,comp141237_c0_seq1,comp141416_c0_seq2,comp141527_c0_seq1…
GO:0051093	negative regulation of developmental process	biological_process	45301	429	4009/1530	27	6	21	14.16	0.00117	0.0298376	comp114041_c1_seq1,comp124964_c1_seq3,comp127597_c0_seq2,comp128415_c1_seq1,comp131867_c1_seq1,comp131884_c0_seq1,comp134966_c1_seq1,comp135834_c0_seq1,comp136394_c0_seq2,comp138642_c0_seq2,comp138971_c1_seq13,comp139263_c0_seq2,comp140607_c1_seq1,comp142562_c0_seq1,comp143228_c2_seq3,comp143622_c0_seq6,comp145500_c1_seq4,comp145850_c0_seq2,comp146045_c0_seq1,comp146170_c1_seq1,comp146693_c1_seq4…
GO:0008211	glucocorticoid metabolic process	biological_process	45301	15	4009/1530	4	2	2	0.5	0.0012	0.0301575	comp142556_c0_seq6,comp144103_c1_seq20,comp145951_c1_seq1,comp145951_c3_seq1
GO:0090030	regulation of steroid hormone biosynthetic process	biological_process	45301	15	4009/1530	4	2	2	0.5	0.0012	0.0301575	comp142556_c0_seq6,comp144103_c1_seq20,comp145951_c1_seq1,comp145951_c3_seq1
GO:0052548	regulation of endopeptidase activity	biological_process	45301	430	4009/1530	27	19	8	14.19	0.00121	0.0301575	comp103623_c0_seq1,comp108374_c0_seq1,comp126102_c1_seq1,comp127276_c0_seq1,comp129273_c2_seq3,comp129860_c0_seq1,comp130262_c0_seq1,comp131867_c1_seq1,comp131977_c2_seq9,comp132936_c0_seq12,comp133519_c0_seq1,comp133723_c5_seq1,comp134093_c2_seq1,comp134874_c1_seq1,comp136635_c0_seq2,comp136985_c1_seq1,comp138971_c1_seq13,comp139406_c1_seq1,comp139489_c1_seq2,comp139826_c1_seq1,comp139899_c2_seq…
GO:0001085	RNA polymerase II transcription factor binding	molecular_function	45301	52	4009/1530	7	1	6	1.65	0.00122	0.0301575	comp129328_c0_seq5,comp130177_c0_seq1,comp136059_c1_seq2,comp143489_c1_seq5,comp146854_c1_seq3,comp148510_c0_seq4,comp149406_c0_seq1
GO:0001889	liver development	biological_process	45301	112	4009/1530	11	1	10	3.7	0.00122	0.0301575	comp128415_c1_seq1,comp129883_c0_seq1,comp130260_c1_seq5,comp130857_c0_seq1,comp140190_c0_seq1,comp141754_c0_seq1,comp145130_c0_seq1,comp145820_c0_seq3,comp147114_c1_seq1,comp148371_c0_seq1,comp149242_c0_seq1
GO:0010605	negative regulation of macromolecule metabolic process	biological_process	45301	1134	4009/1530	57	13	44	37.43	0.00122	0.0301575	comp121763_c0_seq1,comp125039_c0_seq1,comp127597_c0_seq2,comp128415_c1_seq1,comp129140_c1_seq6,comp130177_c0_seq1,comp131867_c1_seq1,comp131874_c1_seq3,comp131884_c0_seq1,comp132980_c0_seq1,comp133252_c0_seq1,comp133259_c0_seq1,comp133482_c0_seq2,comp135503_c1_seq3,comp136987_c1_seq1,comp137317_c5_seq1,comp138257_c2_seq1,comp138642_c0_seq2,comp138971_c1_seq13,comp139899_c2_seq1,comp140607_c1_seq1…
GO:0034504	protein localization to nucleus	biological_process	45301	242	4009/1530	18	3	15	7.99	0.00122	0.0301575	comp131345_c2_seq2,comp132213_c0_seq1,comp134391_c0_seq1,comp136394_c0_seq2,comp137499_c1_seq1,comp138561_c1_seq5,comp139744_c3_seq1,comp141527_c0_seq1,comp141605_c0_seq6,comp142374_c0_seq2,comp143553_c0_seq1,comp145600_c0_seq1,comp146045_c0_seq1,comp146291_c0_seq1,comp147746_c0_seq3,comp148270_c1_seq1,comp148715_c0_seq1,comp149237_c0_seq1
GO:0000989	transcription factor binding transcription factor activity	molecular_function	45301	403	4009/1530	25	2	23	12.77	0.00123	0.030272	comp129773_c0_seq2,comp130177_c0_seq1,comp130204_c1_seq1,comp133482_c0_seq2,comp135054_c0_seq1,comp135563_c1_seq1,comp135834_c0_seq1,comp136059_c1_seq2,comp136394_c0_seq2,comp137188_c3_seq1,comp137317_c5_seq1,comp138257_c2_seq1,comp140607_c1_seq1,comp141064_c4_seq1,comp143019_c0_seq5,comp143489_c1_seq5,comp143622_c0_seq6,comp145130_c0_seq1,comp146859_c1_seq1,comp147604_c0_seq1,comp147610_c0_seq4,…
GO:0051239	regulation of multicellular organismal process	biological_process	45301	1510	4009/1530	72	21	51	49.84	0.00125	0.0306304	comp114041_c1_seq1,comp124964_c1_seq3,comp126879_c0_seq1,comp128778_c0_seq1,comp129140_c1_seq6,comp129773_c0_seq2,comp129797_c0_seq1,comp129860_c0_seq1,comp130177_c0_seq1,comp130340_c0_seq1,comp130784_c2_seq1,comp131867_c1_seq1,comp131874_c1_seq3,comp131884_c0_seq1,comp132121_c1_seq3,comp132913_c0_seq1,comp134391_c0_seq1,comp134427_c1_seq1,comp134697_c0_seq4,comp134966_c1_seq1,comp135834_c0_seq1,…
GO:0022604	regulation of cell morphogenesis	biological_process	45301	243	4009/1530	18	6	12	8.02	0.00128	0.0312298	comp120871_c0_seq1,comp128230_c3_seq2,comp131257_c0_seq1,comp131884_c0_seq1,comp134391_c0_seq1,comp134427_c1_seq1,comp134966_c1_seq1,comp135825_c0_seq5,comp135849_c2_seq2,comp136569_c1_seq1,comp138971_c1_seq13,comp139397_c0_seq4,comp141527_c0_seq1,comp145850_c0_seq2,comp145867_c0_seq9,comp146190_c4_seq1,comp148043_c1_seq2,comp149071_c0_seq3
GO:0042074	cell migration involved in gastrulation	biological_process	45301	65	4009/1530	8	1	7	2.15	0.00131	0.031824	comp131546_c0_seq2,comp132299_c1_seq1,comp137461_c3_seq1,comp138970_c0_seq1,comp140335_c0_seq2,comp141237_c0_seq1,comp141980_c0_seq1,comp146016_c0_seq3
GO:0034660	ncRNA metabolic process	biological_process	45301	613	4009/1530	35	2	33	20.23	0.00135	0.0326549	comp121487_c1_seq1,comp127242_c0_seq1,comp128039_c0_seq1,comp129704_c0_seq1,comp130794_c0_seq1,comp130919_c2_seq2,comp131756_c0_seq1,comp132234_c0_seq1,comp133635_c3_seq2,comp135025_c0_seq1,comp135044_c0_seq3,comp135066_c6_seq7,comp136564_c0_seq1,comp137579_c0_seq2,comp138305_c1_seq19,comp138523_c0_seq2,comp138727_c0_seq1,comp139020_c0_seq1,comp139187_c0_seq1,comp140190_c0_seq1,comp140467_c0_seq5…
GO:0060070	canonical Wnt signaling pathway	biological_process	45301	205	4009/1530	16	4	12	6.77	0.00136	0.0327562	comp117308_c0_seq3,comp134391_c0_seq1,comp135705_c0_seq1,comp137451_c0_seq1,comp138971_c1_seq13,comp139528_c0_seq1,comp141527_c0_seq1,comp141980_c0_seq1,comp142950_c0_seq2,comp143553_c0_seq1,comp144103_c1_seq20,comp146045_c0_seq1,comp146291_c0_seq1,comp147004_c1_seq2,comp147882_c0_seq3,comp148270_c1_seq1
GO:0034332	adherens junction organization	biological_process	45301	51	4009/1530	7	3	4	1.68	0.00137	0.0328567	comp134966_c1_seq1,comp136007_c0_seq1,comp139126_c1_seq1,comp144709_c0_seq3,comp144709_c1_seq4,comp147564_c0_seq1,comp148387_c0_seq2
GO:0000178	exosome (RNase complex)	cellular_component	45301	33	4009/1530	6	1	5	1.27	0.00143	0.0340062	comp128039_c0_seq1,comp137738_c0_seq1,comp138727_c0_seq1,comp144591_c1_seq1,comp147571_c1_seq1,comp149141_c2_seq1
GO:0045833	negative regulation of lipid metabolic process	biological_process	45301	38	4009/1530	6	3	3	1.25	0.00143	0.0340062	comp138415_c1_seq1,comp142556_c0_seq6,comp144103_c1_seq20,comp145951_c1_seq1,comp145951_c3_seq1,comp99521_c0_seq1
GO:0019882	antigen processing and presentation	biological_process	45301	66	4009/1530	8	7	1	2.18	0.00145	0.034337	comp126553_c0_seq1,comp140209_c1_seq2,comp140278_c0_seq1,comp141714_c0_seq1,comp143117_c0_seq1,comp143616_c0_seq1,comp144154_c0_seq3,comp146662_c0_seq2
GO:0009896	positive regulation of catabolic process	biological_process	45301	98	4009/1530	10	3	7	3.23	0.0015	0.0353724	comp130177_c0_seq1,comp133838_c0_seq13,comp140396_c0_seq7,comp142466_c0_seq2,comp145600_c0_seq1,comp145820_c0_seq3,comp146291_c0_seq1,comp147558_c0_seq1,comp147882_c0_seq3,comp148270_c1_seq1
GO:0061008	hepaticobiliary system development	biological_process	45301	115	4009/1530	11	1	10	3.8	0.00151	0.0354598	comp128415_c1_seq1,comp129883_c0_seq1,comp130260_c1_seq5,comp130857_c0_seq1,comp140190_c0_seq1,comp141754_c0_seq1,comp145130_c0_seq1,comp145820_c0_seq3,comp147114_c1_seq1,comp148371_c0_seq1,comp149242_c0_seq1
GO:0009982	pseudouridine synthase activity	molecular_function	45301	40	4009/1530	6	0	6	1.27	0.00153	0.0356326	comp121487_c1_seq1,comp129704_c0_seq1,comp131329_c1_seq2,comp131756_c0_seq1,comp143448_c2_seq1,comp144675_c0_seq4
GO:0050931	pigment cell differentiation	biological_process	45301	52	4009/1530	7	2	5	1.72	0.00153	0.0356326	comp114041_c1_seq1,comp129511_c0_seq2,comp138642_c0_seq2,comp140511_c0_seq8,comp142422_c1_seq30,comp143255_c0_seq2,comp146859_c1_seq1
GO:0034622	cellular macromolecular complex assembly	biological_process	45301	664	4009/1530	37	10	27	21.92	0.00154	0.0357179	comp115062_c0_seq1,comp117434_c0_seq1,comp118026_c0_seq1,comp120897_c1_seq1,comp120897_c2_seq3,comp122941_c0_seq1,comp127382_c0_seq2,comp128024_c0_seq1,comp128230_c3_seq2,comp129164_c0_seq2,comp130389_c0_seq4,comp131334_c0_seq1,comp132562_c1_seq1,comp132913_c0_seq1,comp134334_c0_seq4,comp134966_c1_seq1,comp137496_c0_seq1,comp138183_c1_seq22,comp139343_c0_seq2,comp139407_c0_seq1,comp140441_c0_seq1…
GO:0051094	positive regulation of developmental process	biological_process	45301	460	4009/1530	28	8	20	15.18	0.00157	0.0362644	comp129140_c1_seq6,comp129773_c0_seq2,comp130177_c0_seq1,comp134391_c0_seq1,comp134966_c1_seq1,comp136985_c1_seq1,comp138106_c0_seq5,comp138257_c2_seq1,comp138971_c1_seq13,comp139899_c2_seq1,comp140209_c1_seq2,comp141237_c0_seq1,comp141527_c0_seq1,comp141980_c0_seq1,comp142330_c0_seq1,comp142330_c1_seq1,comp142342_c0_seq1,comp142556_c0_seq6,comp143158_c1_seq4,comp143228_c2_seq3,comp143719_c0_seq9…
GO:0033036	macromolecule localization	biological_process	45301	2383	4009/1530	105	22	83	78.65	0.0016	0.0368065	comp115062_c0_seq1,comp117434_c0_seq1,comp118832_c0_seq1,comp124591_c1_seq1,comp124591_c2_seq1,comp125713_c0_seq1,comp127127_c0_seq5,comp127382_c0_seq2,comp127882_c0_seq33,comp128625_c0_seq1,comp128951_c0_seq1,comp129452_c0_seq7,comp129770_c1_seq2,comp129883_c0_seq1,comp129949_c1_seq1,comp129953_c0_seq1,comp131345_c2_seq2,comp132121_c1_seq3,comp132213_c0_seq1,comp132288_c1_seq1,comp132562_c1_seq1…
GO:0001570	vasculogenesis	biological_process	45301	99	4009/1530	10	1	9	3.27	0.00162	0.0371151	comp128415_c1_seq1,comp129140_c1_seq6,comp131867_c1_seq1,comp134697_c0_seq4,comp139528_c0_seq1,comp140335_c0_seq2,comp145548_c1_seq2,comp145548_c2_seq1,comp148371_c0_seq1,comp148630_c2_seq2
GO:0022624	proteasome accessory complex	cellular_component	45301	34	4009/1530	6	3	3	1.3	0.00168	0.0383339	comp128647_c1_seq4,comp128739_c0_seq1,comp133818_c1_seq2,comp133818_c3_seq1,comp139407_c0_seq1,comp144950_c1_seq1
GO:0005681	spliceosomal complex	cellular_component	45301	181	4009/1530	16	0	16	6.94	0.00169	0.0384066	comp118728_c1_seq1,comp124480_c0_seq1,comp125077_c0_seq3,comp132562_c1_seq1,comp133229_c0_seq2,comp133252_c0_seq1,comp135857_c3_seq2,comp137266_c1_seq2,comp137347_c1_seq1,comp139205_c2_seq1,comp144386_c0_seq6,comp144729_c1_seq2,comp145981_c1_seq4,comp146275_c0_seq1,comp148296_c2_seq1,comp149121_c0_seq5
GO:0030216	keratinocyte differentiation	biological_process	45301	53	4009/1530	7	2	5	1.75	0.00172	0.0389314	comp128415_c1_seq1,comp136573_c1_seq2,comp144272_c0_seq3,comp144600_c0_seq25,comp146645_c0_seq1,comp147004_c1_seq2,comp148371_c0_seq1
GO:0072594	establishment of protein localization to organelle	biological_process	45301	376	4009/1530	24	2	22	12.41	0.00177	0.0399029	comp129770_c1_seq2,comp132213_c0_seq1,comp133886_c1_seq1,comp135563_c1_seq1,comp136394_c0_seq2,comp137499_c1_seq1,comp138561_c1_seq5,comp138704_c0_seq2,comp139744_c3_seq1,comp140363_c4_seq1,comp141527_c0_seq1,comp141605_c0_seq6,comp142374_c0_seq2,comp142434_c0_seq4,comp143553_c0_seq1,comp146045_c0_seq1,comp146291_c0_seq1,comp147248_c0_seq1,comp147491_c0_seq2,comp147746_c0_seq3,comp148156_c0_seq6,…
GO:0052547	regulation of peptidase activity	biological_process	45301	464	4009/1530	28	20	8	15.31	0.00178	0.0399684	comp103623_c0_seq1,comp108374_c0_seq1,comp126102_c1_seq1,comp127276_c0_seq1,comp129273_c2_seq3,comp129860_c0_seq1,comp130262_c0_seq1,comp131867_c1_seq1,comp131977_c2_seq9,comp132936_c0_seq12,comp133519_c0_seq1,comp133723_c5_seq1,comp134093_c2_seq1,comp134874_c1_seq1,comp136635_c0_seq2,comp136985_c1_seq1,comp138971_c1_seq13,comp139406_c1_seq1,comp139489_c1_seq2,comp139826_c1_seq1,comp139899_c2_seq…
GO:0007067	mitosis	biological_process	45301	334	4009/1530	22	1	21	11.02	0.00183	0.0409281	comp105039_c0_seq1,comp118728_c1_seq1,comp128024_c0_seq1,comp128747_c0_seq1,comp128985_c0_seq1,comp132058_c0_seq1,comp134635_c0_seq1,comp135054_c0_seq1,comp137584_c1_seq3,comp140511_c0_seq8,comp141130_c0_seq2,comp141166_c1_seq1,comp141237_c0_seq1,comp141319_c0_seq18,comp141502_c0_seq1,comp143378_c0_seq1,comp144653_c0_seq2,comp145576_c0_seq1,comp147558_c0_seq1,comp147749_c1_seq2,comp147823_c1_seq3…
GO:0030029	actin filament-based process	biological_process	45301	648	4009/1530	36	10	26	21.39	0.00185	0.0412119	comp108117_c1_seq1,comp115062_c0_seq1,comp117434_c0_seq1,comp126127_c0_seq5,comp127382_c0_seq2,comp128230_c3_seq2,comp130204_c1_seq1,comp130463_c0_seq1,comp134334_c0_seq4,comp134966_c1_seq1,comp135781_c1_seq2,comp135825_c0_seq5,comp137461_c3_seq1,comp137496_c0_seq1,comp137711_c1_seq5,comp137765_c0_seq1,comp139126_c1_seq1,comp140261_c0_seq4,comp140335_c0_seq2,comp140441_c0_seq1,comp141237_c0_seq1,…
GO:0061053	somite development	biological_process	45301	118	4009/1530	11	2	9	3.89	0.00186	0.0412715	comp131518_c0_seq4,comp134697_c0_seq4,comp135343_c0_seq1,comp138971_c1_seq13,comp141398_c1_seq5,comp141438_c0_seq2,comp142422_c1_seq30,comp144976_c2_seq1,comp146045_c0_seq1,comp146170_c1_seq1,comp148270_c1_seq1
GO:0005615	extracellular space	cellular_component	45301	540	4009/1530	35	26	9	20.7	0.0019	0.0419937	comp103623_c0_seq1,comp118512_c1_seq1,comp124964_c1_seq3,comp125613_c2_seq1,comp125713_c0_seq1,comp127242_c0_seq1,comp127709_c0_seq1,comp129273_c2_seq3,comp130262_c0_seq1,comp131884_c0_seq1,comp132936_c0_seq12,comp132980_c0_seq1,comp133519_c0_seq1,comp134391_c0_seq1,comp134950_c0_seq1,comp136699_c1_seq2,comp136985_c1_seq1,comp139365_c4_seq2,comp140130_c2_seq5,comp140313_c0_seq8,comp140511_c0_seq8…
GO:0035064	methylated histone residue binding	molecular_function	45301	42	4009/1530	6	0	6	1.33	0.00198	0.0435909	comp133259_c0_seq1,comp136059_c1_seq2,comp136957_c0_seq1,comp141605_c0_seq6,comp143077_c4_seq1,comp147248_c0_seq1
GO:0032350	regulation of hormone metabolic process	biological_process	45301	28	4009/1530	5	2	3	0.92	0.00203	0.0445178	comp142556_c0_seq6,comp144103_c1_seq20,comp145951_c1_seq1,comp145951_c3_seq1,comp147879_c0_seq1
GO:0048468	cell development	biological_process	45301	1464	4009/1530	69	12	57	48.32	0.00207	0.0452191	comp103595_c0_seq1,comp108117_c1_seq1,comp114041_c1_seq1,comp125039_c0_seq1,comp126409_c0_seq1,comp128415_c1_seq1,comp129140_c1_seq6,comp129164_c0_seq2,comp129511_c0_seq2,comp129773_c0_seq2,comp130204_c1_seq1,comp130340_c0_seq1,comp131874_c1_seq3,comp131884_c0_seq1,comp134391_c0_seq1,comp134697_c0_seq4,comp134966_c1_seq1,comp136569_c1_seq1,comp138106_c0_seq5,comp138642_c0_seq2,comp138970_c0_seq1,…
GO:0001501	skeletal system development	biological_process	45301	359	4009/1530	23	5	18	11.85	0.00208	0.0452621	comp114041_c1_seq1,comp125039_c0_seq1,comp126409_c0_seq1,comp129511_c0_seq2,comp129773_c0_seq2,comp132252_c0_seq7,comp134391_c0_seq1,comp134626_c2_seq2,comp134697_c0_seq4,comp135575_c1_seq2,comp137217_c0_seq1,comp141237_c0_seq1,comp141754_c0_seq1,comp142342_c0_seq1,comp145500_c1_seq4,comp146859_c1_seq1,comp146939_c0_seq1,comp146979_c2_seq1,comp147564_c0_seq1,comp148270_c1_seq1,comp148274_c0_seq2,…
GO:0019900	kinase binding	molecular_function	45301	374	4009/1530	23	3	20	11.85	0.00211	0.0457383	comp125322_c4_seq2,comp130086_c0_seq1,comp132116_c0_seq1,comp132748_c3_seq1,comp134966_c1_seq1,comp138914_c0_seq1,comp138952_c0_seq18,comp140045_c0_seq1,comp140045_c2_seq1,comp140607_c1_seq1,comp141502_c0_seq1,comp142669_c0_seq5,comp143553_c0_seq1,comp145576_c0_seq1,comp145951_c3_seq1,comp146045_c0_seq1,comp146645_c0_seq1,comp147558_c0_seq1,comp148270_c1_seq1,comp148387_c0_seq2,comp148457_c0_seq1…
GO:0031331	positive regulation of cellular catabolic process	biological_process	45301	70	4009/1530	8	2	6	2.31	0.00212	0.045779	comp130177_c0_seq1,comp133838_c0_seq13,comp140396_c0_seq7,comp145600_c0_seq1,comp145820_c0_seq3,comp147558_c0_seq1,comp147882_c0_seq3,comp148270_c1_seq1
GO:0034333	adherens junction assembly	biological_process	45301	41	4009/1530	6	3	3	1.35	0.00214	0.0460345	comp134966_c1_seq1,comp136007_c0_seq1,comp139126_c1_seq1,comp144709_c0_seq3,comp144709_c1_seq4,comp148387_c0_seq2
GO:2000113	negative regulation of cellular macromolecule biosynthetic process	biological_process	45301	749	4009/1530	40	7	33	24.72	0.00219	0.046931	comp121763_c0_seq1,comp125039_c0_seq1,comp127597_c0_seq2,comp128415_c1_seq1,comp129140_c1_seq6,comp130177_c0_seq1,comp132980_c0_seq1,comp133259_c0_seq1,comp133482_c0_seq2,comp135503_c1_seq3,comp136987_c1_seq1,comp138257_c2_seq1,comp138642_c0_seq2,comp138971_c1_seq13,comp140607_c1_seq1,comp141754_c0_seq1,comp141927_c0_seq3,comp141980_c0_seq1,comp142342_c0_seq1,comp142950_c0_seq2,comp143019_c0_seq5…
GO:0043623	cellular protein complex assembly	biological_process	45301	427	4009/1530	26	8	18	14.09	0.00225	0.0480341	comp115062_c0_seq1,comp117434_c0_seq1,comp118026_c0_seq1,comp120897_c1_seq1,comp120897_c2_seq3,comp122941_c0_seq1,comp127382_c0_seq2,comp128024_c0_seq1,comp128230_c3_seq2,comp129164_c0_seq2,comp132913_c0_seq1,comp134334_c0_seq4,comp134966_c1_seq1,comp137496_c0_seq1,comp138183_c1_seq22,comp139407_c0_seq1,comp140441_c0_seq1,comp141319_c0_seq18,comp141722_c1_seq19,comp142547_c1_seq16,comp143142_c0_s…
GO:0044212	transcription regulatory region DNA binding	molecular_function	45301	288	4009/1530	19	2	17	9.13	0.00228	0.0484909	comp128415_c1_seq1,comp129140_c1_seq6,comp129773_c0_seq2,comp130857_c0_seq1,comp133252_c0_seq1,comp135575_c1_seq2,comp138971_c1_seq13,comp140607_c1_seq1,comp141754_c0_seq1,comp141980_c0_seq1,comp143204_c0_seq5,comp143228_c2_seq3,comp143489_c1_seq5,comp146693_c1_seq4,comp146854_c1_seq3,comp146979_c2_seq1,comp148371_c0_seq1,comp148510_c0_seq4,comp149410_c0_seq1
GO:0001837	epithelial to mesenchymal transition	biological_process	45301	87	4009/1530	9	3	6	2.87	0.00231	0.0487609	comp125039_c0_seq1,comp129140_c1_seq6,comp134391_c0_seq1,comp134697_c0_seq4,comp138971_c1_seq13,comp141527_c0_seq1,comp141980_c0_seq1,comp142342_c0_seq1,comp147114_c1_seq1
GO:0022603	regulation of anatomical structure morphogenesis	biological_process	45301	495	4009/1530	29	9	20	16.34	0.00231	0.0487609	comp120871_c0_seq1,comp128230_c3_seq2,comp129773_c0_seq2,comp130177_c0_seq1,comp131257_c0_seq1,comp131867_c1_seq1,comp131884_c0_seq1,comp134391_c0_seq1,comp134427_c1_seq1,comp134966_c1_seq1,comp135825_c0_seq5,comp135849_c2_seq2,comp136569_c1_seq1,comp136985_c1_seq1,comp138106_c0_seq5,comp138971_c1_seq13,comp139397_c0_seq4,comp140607_c1_seq1,comp141527_c0_seq1,comp141980_c0_seq1,comp143158_c1_seq4…
GO:0048066	developmental pigmentation	biological_process	45301	71	4009/1530	8	3	5	2.34	0.00232	0.0487893	comp114041_c1_seq1,comp129511_c0_seq2,comp138642_c0_seq2,comp140511_c0_seq8,comp142422_c1_seq30,comp143255_c0_seq2,comp146859_c1_seq1,comp149184_c0_seq1
GO:0019904	protein domain specific binding	molecular_function	45301	400	4009/1530	24	3	21	12.68	0.00235	0.0492364	comp132918_c2_seq1,comp133469_c0_seq2,comp135054_c0_seq1,comp135563_c1_seq1,comp135904_c0_seq28,comp137831_c0_seq2,comp138293_c0_seq15,comp138625_c0_seq2,comp138941_c1_seq3,comp138971_c1_seq13,comp139416_c0_seq9,comp139528_c0_seq1,comp141398_c1_seq5,comp143489_c1_seq5,comp143622_c0_seq6,comp144729_c1_seq2,comp145373_c0_seq3,comp145951_c3_seq1,comp146045_c0_seq1,comp147004_c1_seq2,comp147746_c0_se…
GO:0045598	regulation of fat cell differentiation	biological_process	45301	56	4009/1530	7	3	4	1.85	0.00237	0.049289	comp127597_c0_seq2,comp129773_c0_seq2,comp142330_c0_seq1,comp142330_c1_seq1,comp146291_c0_seq1,comp148270_c1_seq1,comp149118_c0_seq5
GO:0051225	spindle assembly	biological_process	45301	56	4009/1530	7	0	7	1.85	0.00237	0.049289	comp120897_c2_seq3,comp134680_c1_seq1,comp141237_c0_seq1,comp143378_c0_seq1,comp145721_c0_seq2,comp148457_c0_seq1,comp149406_c0_seq1
GO:0051055	negative regulation of lipid biosynthetic process	biological_process	45301	29	4009/1530	5	3	2	0.96	0.00238	0.049315	comp142556_c0_seq6,comp144103_c1_seq20,comp145951_c1_seq1,comp145951_c3_seq1,comp99521_c0_seq1
GO:0065009	regulation of molecular function	biological_process	45301	2681	4009/1530	115	36	79	88.49	0.00239	0.0493408	comp103623_c0_seq1,comp108374_c0_seq1,comp121112_c0_seq1,comp123391_c0_seq2,comp124101_c0_seq2,comp126102_c1_seq1,comp126879_c0_seq1,comp127276_c0_seq1,comp128404_c0_seq3,comp128415_c1_seq1,comp129140_c1_seq6,comp129273_c2_seq3,comp129773_c0_seq2,comp129860_c0_seq1,comp130086_c0_seq1,comp130177_c0_seq1,comp130262_c0_seq1,comp131257_c0_seq1,comp131867_c1_seq1,comp131977_c2_seq9,comp132008_c0_seq3,…
