# Supplementary material for: RNA-sequencing of the sturgeon Acipenser baeri provides insights into expression dynamics of morphogenic differentiation and developmental regulatory genes in early versus late developmental stages
Source: BMC Genomics. 2016 Aug 8;17:564. doi: 10.1186/s12864-016-2839-3 (PMC4977659; doi:10.1186/s12864-016-2839-3)
Supplement: Additional file 18: — KEGG pathway enrichment analysis of DEGs screened between T2 and T22. (XLSX 13 kb) [file 12864_2016_2839_MOESM18_ESM.xlsx]

## Sheet: T2_vs_T22.genes.all_kegg_enrich
KO_ID	Term	Type	All_annotated_num	All_num_this_term	All_DEGs_num	DEGs_this_term	UP	Down	Pvalue	FDR	DEGs_list
ko05140	Leishmaniasis	Infectious diseases Parasitic	7868	54	4009/414	10	7	3	0.000433882	0.0912896	comp135705_c0_seq1,comp146693_c1_seq4,comp142562_c0_seq1,comp145544_c0_seq1,comp135705_c1_seq2,comp143616_c0_seq1,comp132121_c1_seq3,comp142382_c1_seq7,comp148916_c1_seq1,comp148555_c1_seq1
ko03008	Ribosome biogenesis in eukaryotes	Translation	7868	147	4009/414	18	0	18	0.000671247	0.0912896	comp140748_c0_seq1,comp144691_c1_seq2,comp132008_c1_seq1,comp137108_c0_seq1,comp140587_c0_seq1,comp136564_c0_seq1,comp144603_c1_seq2,comp145548_c2_seq1,comp134831_c2_seq1,comp129704_c0_seq1,comp145548_c1_seq2,comp131174_c0_seq1,comp147140_c0_seq3,comp140395_c1_seq4,comp133452_c0_seq3,comp126770_c1_seq1,comp144296_c4_seq1,comp142705_c0_seq1
ko04380	Osteoclast differentiation	Development	7868	128	4009/414	15	11	4	0.00285114	0.235295	comp144672_c0_seq1,comp135705_c0_seq1,comp146693_c1_seq4,comp135813_c1_seq6,comp145544_c0_seq1,comp144077_c0_seq8,comp143553_c0_seq1,comp128340_c0_seq1,comp135705_c1_seq2,comp141271_c0_seq1,comp128370_c1_seq1,comp140629_c0_seq12,comp142382_c1_seq7,comp148916_c1_seq1,comp148555_c1_seq1
ko00071	Fatty acid metabolism	Lipid metabolism	7868	72	4009/414	10	9	1	0.00418097	0.235295	comp118856_c2_seq1,comp131160_c0_seq2,comp118856_c1_seq1,comp127874_c0_seq1,comp136150_c0_seq2,comp147028_c2_seq2,comp142017_c0_seq1,comp127938_c0_seq1,comp133554_c0_seq1,comp145796_c0_seq3
ko00480	Glutathione metabolism	Metabolism of other amino acids	7868	84	4009/414	11	10	1	0.00432528	0.235295	comp140796_c2_seq2,comp137288_c1_seq5,comp124547_c0_seq2,comp148543_c0_seq1,comp132287_c0_seq3,comp132225_c1_seq7,comp128702_c0_seq1,comp126518_c0_seq2,comp121772_c0_seq2,comp128748_c0_seq1,comp145643_c2_seq2
ko00330	Arginine and proline metabolism	Amino acid metabolism	7868	115	4009/414	13	8	5	0.00718781	0.256688	comp137288_c1_seq5,comp147889_c0_seq1,comp146114_c0_seq1,comp135471_c0_seq1,comp131160_c0_seq2,comp135549_c1_seq8,comp143290_c0_seq4,comp130973_c0_seq1,comp120731_c0_seq1,comp145206_c0_seq2,comp142259_c0_seq3,comp137585_c0_seq2,comp144741_c1_seq2
ko00062	Fatty acid elongation	Lipid metabolism	7868	44	4009/414	7	6	1	0.00750491	0.256688	comp118856_c2_seq1,comp118856_c1_seq1,comp130169_c0_seq1,comp136150_c0_seq2,comp137156_c1_seq2,comp142805_c0_seq5,comp141353_c0_seq3
ko04145	Phagosome	Transport and catabolism	7868	211	4009/414	20	12	8	0.00754966	0.256688	comp144672_c0_seq1,comp142793_c1_seq1,comp140342_c0_seq1,comp142562_c0_seq1,comp143327_c0_seq3,comp145544_c0_seq1,comp132745_c0_seq1,comp124360_c0_seq1,comp144126_c0_seq1,comp142443_c0_seq1,comp132561_c0_seq1,comp126995_c0_seq3,comp134138_c0_seq2,comp120897_c1_seq1,comp124114_c0_seq1,comp145168_c0_seq1,comp143616_c0_seq1,comp136912_c0_seq1,comp147329_c0_seq1,comp132121_c1_seq3
ko04512	ECM-receptor interaction	Signaling molecules and interaction	7868	81	4009/414	10	8	2	0.00963438	0.291172	comp142800_c0_seq8,comp146740_c0_seq1,comp142562_c0_seq1,comp131461_c0_seq3,comp149209_c0_seq1,comp147746_c0_seq3,comp131361_c1_seq3,comp147432_c0_seq1,comp147827_c1_seq1,comp144332_c0_seq1
ko05202	Transcriptional misregulation in cancer	Cancers Overview	7868	148	4009/414	15	5	10	0.0109095	0.296739	comp132075_c0_seq4,comp138181_c1_seq3,comp145553_c0_seq1,comp129634_c2_seq48,comp139440_c0_seq1,comp132748_c3_seq1,comp138257_c0_seq1,comp143622_c0_seq6,comp141548_c2_seq1,comp149406_c0_seq1,comp140473_c0_seq8,comp143365_c3_seq1,comp135904_c0_seq28,comp146642_c0_seq4,comp148916_c1_seq1
ko05204	Chemical carcinogenesis	Cancers Overview	7868	62	4009/414	8	7	1	0.0153213	0.297295	comp124547_c0_seq2,comp132287_c0_seq3,comp132225_c1_seq7,comp128702_c0_seq1,comp126518_c0_seq2,comp121772_c0_seq2,comp136237_c0_seq7,comp142017_c0_seq1
ko00281	Geraniol degradation	Metabolism of terpenoids and polyketides	7868	4	4009/414	2	2	0	0.0154392	0.297295	comp118856_c2_seq1,comp118856_c1_seq1
ko05323	Rheumatoid arthritis	Immune diseases	7868	100	4009/414	11	10	1	0.0156039	0.297295	comp135705_c0_seq1,comp132745_c0_seq1,comp124360_c0_seq1,comp126995_c0_seq3,comp134138_c0_seq2,comp124114_c0_seq1,comp135705_c1_seq2,comp125713_c0_seq1,comp143616_c0_seq1,comp147329_c0_seq1,comp132121_c1_seq3
ko04612	Antigen processing and presentation	Immune system	7868	75	4009/414	9	5	4	0.0163385	0.297295	comp146838_c1_seq2,comp142793_c1_seq1,comp128647_c1_seq4,comp143117_c0_seq1,comp141714_c0_seq1,comp126553_c0_seq1,comp133818_c3_seq1,comp143616_c0_seq1,comp145327_c1_seq1
ko05145	Toxoplasmosis	Infectious diseases Parasitic	7868	114	4009/414	12	7	5	0.0163949	0.297295	comp146693_c1_seq4,comp142562_c0_seq1,comp113260_c0_seq1,comp145628_c1_seq2,comp141271_c0_seq1,comp143616_c0_seq1,comp141407_c0_seq4,comp132121_c1_seq3,comp138148_c0_seq2,comp142382_c1_seq7,comp148916_c1_seq1,comp148555_c1_seq1
ko04622	RIG-I-like receptor signaling pathway	Immune system	7868	66	4009/414	8	4	4	0.021715	0.330725	comp141414_c0_seq2,comp143071_c0_seq1,comp143553_c0_seq1,comp148135_c1_seq3,comp138493_c1_seq2,comp141407_c0_seq4,comp142382_c1_seq7,comp148916_c1_seq1
ko00643	Styrene degradation	Xenobiotics biodegradation and metabolism	7868	12	4009/414	3	2	1	0.0222986	0.330725	comp146997_c1_seq1,comp136982_c0_seq1,comp134384_c0_seq1
ko04310	Wnt signaling pathway	Signal transduction	7868	192	4009/414	17	4	13	0.0242371	0.330725	comp135705_c0_seq1,comp132008_c1_seq1,comp146016_c0_seq3,comp147058_c1_seq1,comp138971_c1_seq13,comp132748_c3_seq1,comp139528_c0_seq1,comp141527_c0_seq1,comp134704_c0_seq1,comp146028_c1_seq1,comp144557_c0_seq7,comp128340_c0_seq1,comp137584_c1_seq3,comp135705_c1_seq2,comp141980_c0_seq1,comp147453_c1_seq1,comp142382_c1_seq7
ko05152	Tuberculosis	Infectious diseases Bacterial	7868	193	4009/414	17	10	7	0.0253413	0.330725	comp146693_c1_seq4,comp146838_c1_seq2,comp140342_c0_seq1,comp139440_c0_seq1,comp132561_c0_seq1,comp148088_c0_seq2,comp143117_c0_seq1,comp134138_c0_seq2,comp128340_c0_seq1,comp141271_c0_seq1,comp145168_c0_seq1,comp143616_c0_seq1,comp141407_c0_seq4,comp147329_c0_seq1,comp132121_c1_seq3,comp148916_c1_seq1,comp148555_c1_seq1
ko03320	PPAR signaling pathway	Endocrine system	7868	94	4009/414	10	7	3	0.0254269	0.330725	comp133818_c0_seq1,comp139955_c0_seq1,comp140405_c0_seq2,comp113301_c0_seq1,comp133723_c5_seq1,comp146077_c2_seq1,comp146039_c0_seq3,comp127938_c0_seq1,comp141778_c2_seq1,comp145796_c0_seq3
ko00380	Tryptophan metabolism	Amino acid metabolism	7868	68	4009/414	8	7	1	0.0255339	0.330725	comp118856_c2_seq1,comp131160_c0_seq2,comp118856_c1_seq1,comp127874_c0_seq1,comp124478_c0_seq2,comp136150_c0_seq2,comp147028_c2_seq2,comp139879_c0_seq1
ko00980	Metabolism of xenobiotics by cytochrome P450	Xenobiotics biodegradation and metabolism	7868	57	4009/414	7	6	1	0.0289452	0.357868	comp124547_c0_seq2,comp132287_c0_seq3,comp132225_c1_seq7,comp128702_c0_seq1,comp126518_c0_seq2,comp121772_c0_seq2,comp142017_c0_seq1
ko00982	Drug metabolism - cytochrome P450	Xenobiotics biodegradation and metabolism	7868	59	4009/414	7	6	1	0.034177	0.40418	comp124547_c0_seq2,comp132287_c0_seq3,comp132225_c1_seq7,comp128702_c0_seq1,comp126518_c0_seq2,comp121772_c0_seq2,comp142017_c0_seq1
ko04672	Intestinal immune network for IgA production	Immune system	7868	15	4009/414	3	2	1	0.0410419	0.465142	comp140335_c0_seq2,comp125713_c0_seq1,comp143616_c0_seq1
ko05146	Amoebiasis	Infectious diseases Parasitic	7868	104	4009/414	10	6	4	0.0464029	0.477072	comp141961_c1_seq4,comp147058_c1_seq1,comp131461_c0_seq3,comp147432_c0_seq1,comp145168_c0_seq1,comp147827_c1_seq1,comp136912_c0_seq1,comp132121_c1_seq3,comp148916_c1_seq1,comp144332_c0_seq1
ko00533	Glycosaminoglycan biosynthesis - keratan sulfate	Glycan biosynthesis and metabolism	7868	16	4009/414	3	0	3	0.0485989	0.477072	comp141530_c1_seq1,comp143200_c0_seq1,comp138106_c0_seq5
ko00232	Caffeine metabolism	Biosynthesis of other secondary metabolites	7868	7	4009/414	2	2	0	0.0486427	0.477072	comp136237_c0_seq7,comp131867_c1_seq1
ko05030	Cocaine addiction	Substance dependence	7868	51	4009/414	6	2	4	0.0498944	0.477072	comp135705_c0_seq1,comp147058_c1_seq1,comp146979_c2_seq1,comp135705_c1_seq2,comp138148_c0_seq2,comp148916_c1_seq1
