# Supplementary material for: RNA-sequencing of the sturgeon Acipenser baeri provides insights into expression dynamics of morphogenic differentiation and developmental regulatory genes in early versus late developmental stages
Source: BMC Genomics. 2016 Aug 8;17:564. doi: 10.1186/s12864-016-2839-3 (PMC4977659; doi:10.1186/s12864-016-2839-3)
Supplement: Additional file 19: — List of unigenes associated with morphogenesis as screened from GO enrichment file and their expression profile. (XLSX 49 kb) [file 12864_2016_2839_MOESM19_ESM.xlsx]

## Sheet: T1_vs_T2.Morph.all_GO_enrichmen
GO_ID	Term	Type	All_annotated_num	All_num_this_term	All_DEGs_num	DEGs_this_term	UP	Down	Expected	Pvalue	FDR	DEGs_list
GO:0009653	anatomical structure morphogenesis	biological_process	45301	2381	985/613	67	26	41	33.36	4.6e-08	1.85e-05	comp108117_c1_seq1,comp122263_c0_seq1,comp124860_c0_seq2,comp127061_c0_seq1,comp127516_c0_seq2,comp128056_c0_seq1,comp128102_c0_seq1,comp128377_c0_seq1,comp128696_c0_seq2,comp128924_c0_seq1,comp129613_c0_seq1,comp129722_c1_seq2,comp130034_c0_seq1,comp131484_c0_seq1,comp131517_c1_seq2,comp131581_c1_seq1,comp132579_c0_seq1,comp132697_c0_seq2,comp132811_c1_seq3,comp133164_c0_seq1,comp133502_c0_seq1,…
GO:0048646	anatomical structure formation involved in morphogenesis	biological_process	45301	1913	985/613	53	22	31	26.8	2.1e-06	0.000528281	comp108117_c1_seq1,comp124860_c0_seq2,comp127061_c0_seq1,comp127516_c0_seq2,comp128056_c0_seq1,comp128102_c0_seq1,comp128377_c0_seq1,comp128696_c0_seq2,comp129722_c1_seq2,comp130034_c0_seq1,comp131517_c1_seq2,comp132579_c0_seq1,comp132697_c0_seq2,comp132811_c1_seq3,comp133164_c0_seq1,comp133502_c0_seq1,comp133940_c1_seq5,comp134697_c0_seq4,comp134775_c0_seq6,comp135162_c1_seq1,comp135444_c0_seq9,…
GO:0048729	tissue morphogenesis	biological_process	45301	615	985/613	21	7	14	8.62	0.00019	0.0147067	comp129722_c1_seq2,comp132811_c1_seq3,comp134697_c0_seq4,comp134775_c0_seq6,comp137461_c3_seq1,comp137758_c0_seq1,comp138451_c0_seq1,comp138799_c0_seq3,comp139298_c0_seq1,comp139298_c1_seq1,comp140393_c1_seq1,comp142378_c0_seq1,comp143319_c0_seq3,comp143730_c0_seq5,comp144528_c0_seq2,comp144824_c0_seq3,comp145117_c1_seq1,comp146498_c1_seq1,comp146645_c0_seq1,comp146645_c1_seq6,comp149449_c0_seq1
GO:0048598	embryonic morphogenesis	biological_process	45301	701	985/613	22	7	15	9.82	0.00043	0.0250833	comp124860_c0_seq2,comp127061_c0_seq1,comp129722_c1_seq2,comp130034_c0_seq1,comp131484_c0_seq1,comp132697_c0_seq2,comp132811_c1_seq3,comp134697_c0_seq4,comp137461_c3_seq1,comp137758_c0_seq1,comp138451_c0_seq1,comp139298_c0_seq1,comp139298_c1_seq1,comp140000_c2_seq2,comp142378_c0_seq1,comp143319_c0_seq3,comp143730_c0_seq5,comp144195_c0_seq1,comp144195_c1_seq3,comp144931_c0_seq3,comp146498_c1_seq1,…
GO:0016333	morphogenesis of follicular epithelium	biological_process	45301	4	985/613	2	0	2	0.06	0.00115	0.0449393	comp144528_c0_seq2,comp144824_c0_seq3

## Sheet: T1_vs_T22.Morp.all_GO_enrichmen
GO_ID	Term	Type	All_annotated_num	All_num_this_term	All_DEGs_num	DEGs_this_term	UP	Down	Expected	Pvalue	FDR	DEGs_list
GO:0009653	anatomical structure morphogenesis	biological_process	45301	2381	4551/2152	170	30	140	112	3.2e-08	2.52e-06	comp106968_c0_seq1,comp114041_c1_seq1,comp118730_c0_seq1,comp122563_c1_seq1,comp122634_c0_seq1,comp125199_c1_seq1,comp126127_c0_seq5,comp126409_c0_seq1,comp126629_c0_seq1,comp127596_c1_seq1,comp128354_c0_seq2,comp128377_c0_seq1,comp128415_c1_seq1,comp128571_c0_seq1,comp128859_c0_seq1,comp128938_c1_seq9,comp129511_c0_seq2,comp129559_c0_seq4,comp129634_c2_seq48,comp129773_c0_seq2,comp130116_c7_seq6…
GO:0048598	embryonic morphogenesis	biological_process	45301	701	4551/2152	59	7	52	32.98	1.4e-05	0.000613621	comp106968_c0_seq1,comp114041_c1_seq1,comp125199_c1_seq1,comp126409_c0_seq1,comp127596_c1_seq1,comp128415_c1_seq1,comp128571_c0_seq1,comp129511_c0_seq2,comp130806_c2_seq16,comp130929_c0_seq1,comp131518_c0_seq4,comp132299_c1_seq1,comp134145_c0_seq2,comp134434_c0_seq5,comp134453_c1_seq3,comp135267_c0_seq3,comp135420_c1_seq1,comp135470_c1_seq11,comp135524_c0_seq2,comp135834_c0_seq1,comp136679_c0_seq…
GO:0048646	anatomical structure formation involved in morphogenesis	biological_process	45301	1913	4551/2152	126	25	101	89.99	8.8e-05	0.00317273	comp106968_c0_seq1,comp114041_c1_seq1,comp118730_c0_seq1,comp122563_c1_seq1,comp122634_c0_seq1,comp125199_c1_seq1,comp126127_c0_seq5,comp126409_c0_seq1,comp126629_c0_seq1,comp127596_c1_seq1,comp128354_c0_seq2,comp128377_c0_seq1,comp128415_c1_seq1,comp128571_c0_seq1,comp128859_c0_seq1,comp129511_c0_seq2,comp129559_c0_seq4,comp129773_c0_seq2,comp130116_c7_seq6,comp130177_c0_seq1,comp130204_c1_seq1,…
GO:0048729	tissue morphogenesis	biological_process	45301	615	4551/2152	49	6	43	28.93	0.00026	0.00785387	comp106968_c0_seq1,comp125199_c1_seq1,comp128415_c1_seq1,comp130806_c2_seq16,comp131257_c0_seq1,comp132299_c1_seq1,comp134145_c0_seq2,comp135267_c0_seq3,comp135834_c0_seq1,comp136679_c0_seq4,comp136754_c0_seq6,comp137461_c3_seq1,comp138971_c1_seq13,comp140376_c0_seq1,comp140393_c1_seq1,comp141109_c0_seq3,comp141170_c1_seq1,comp141347_c0_seq11,comp141707_c0_seq1,comp141907_c1_seq1,comp141980_c0_se…
GO:0002009	morphogenesis of an epithelium	biological_process	45301	482	4551/2152	40	4	36	22.67	0.00041	0.0111767	comp106968_c0_seq1,comp130806_c2_seq16,comp131257_c0_seq1,comp132299_c1_seq1,comp134145_c0_seq2,comp135267_c0_seq3,comp135834_c0_seq1,comp136679_c0_seq4,comp136754_c0_seq6,comp137461_c3_seq1,comp138971_c1_seq13,comp140376_c0_seq1,comp140393_c1_seq1,comp141109_c0_seq3,comp141170_c1_seq1,comp141347_c0_seq11,comp141707_c0_seq1,comp141907_c1_seq1,comp141980_c0_seq1,comp142126_c1_seq2,comp142344_c2_se…
GO:0048514	blood vessel morphogenesis	biological_process	45301	454	4551/2152	37	11	26	21.36	0.00092	0.0215717	comp106968_c0_seq1,comp118730_c0_seq1,comp122563_c1_seq1,comp122634_c0_seq1,comp126127_c0_seq5,comp128415_c1_seq1,comp129634_c2_seq48,comp130177_c0_seq1,comp131257_c0_seq1,comp133783_c0_seq1,comp135878_c0_seq1,comp138154_c0_seq16,comp138971_c1_seq13,comp140087_c0_seq2,comp140335_c0_seq2,comp140607_c1_seq1,comp140877_c0_seq2,comp141170_c1_seq1,comp141707_c0_seq1,comp142043_c1_seq3,comp142562_c0_se…

## Sheet: T2_vs_T22.Morp.all_GO_enrichmen
GO_ID	Term	Type	All_annotated_num	All_num_this_term	All_DEGs_num	DEGs_this_term	UP	Down	Expected	Pvalue	FDR	DEGs_list
GO:0009653	anatomical structure morphogenesis	biological_process	45301	2381	4009/1530	130	29	101	78.58	1.1e-08	2.38446e-06	comp103595_c0_seq1,comp108117_c1_seq1,comp114041_c1_seq1,comp120871_c0_seq1,comp124964_c1_seq3,comp125039_c0_seq1,comp126127_c0_seq5,comp126409_c0_seq1,comp128230_c3_seq2,comp128415_c1_seq1,comp128938_c1_seq9,comp129140_c1_seq6,comp129511_c0_seq2,comp129634_c2_seq48,comp129773_c0_seq2,comp130177_c0_seq1,comp130204_c1_seq1,comp130260_c1_seq5,comp130463_c0_seq1,comp130857_c0_seq1,comp131257_c0_seq1…
GO:0048514	blood vessel morphogenesis	biological_process	45301	454	4009/1530	34	9	25	14.98	9.7e-06	0.000959109	comp126127_c0_seq5,comp128415_c1_seq1,comp129140_c1_seq6,comp129634_c2_seq48,comp130177_c0_seq1,comp131257_c0_seq1,comp131867_c1_seq1,comp132116_c0_seq1,comp133783_c0_seq1,comp134697_c0_seq4,comp134966_c1_seq1,comp135549_c1_seq8,comp136985_c1_seq1,comp138106_c0_seq5,comp138971_c1_seq13,comp139528_c0_seq1,comp139826_c1_seq1,comp140335_c0_seq2,comp140607_c1_seq1,comp142342_c0_seq1,comp142562_c0_seq…
GO:0048646	anatomical structure formation involved in morphogenesis	biological_process	45301	1913	4009/1530	93	22	71	63.14	0.00013	0.00576913	comp103595_c0_seq1,comp108117_c1_seq1,comp114041_c1_seq1,comp124964_c1_seq3,comp125039_c0_seq1,comp126127_c0_seq5,comp126409_c0_seq1,comp128415_c1_seq1,comp129140_c1_seq6,comp129511_c0_seq2,comp129773_c0_seq2,comp130177_c0_seq1,comp130204_c1_seq1,comp130857_c0_seq1,comp131257_c0_seq1,comp131518_c0_seq4,comp131867_c1_seq1,comp131884_c0_seq1,comp132116_c0_seq1,comp132252_c0_seq7,comp132299_c1_seq1,…
GO:0032989	cellular component morphogenesis	biological_process	45301	1012	4009/1530	54	13	41	33.4	0.00042	0.0136041	comp103595_c0_seq1,comp108117_c1_seq1,comp120871_c0_seq1,comp125039_c0_seq1,comp126409_c0_seq1,comp128230_c3_seq2,comp128415_c1_seq1,comp129140_c1_seq6,comp130204_c1_seq1,comp130463_c0_seq1,comp131257_c0_seq1,comp131884_c0_seq1,comp134391_c0_seq1,comp134427_c1_seq1,comp134697_c0_seq4,comp134966_c1_seq1,comp135825_c0_seq5,comp135849_c2_seq2,comp136569_c1_seq1,comp137584_c1_seq3,comp138971_c1_seq13…
GO:0000902	cell morphogenesis	biological_process	45301	921	4009/1530	50	12	38	30.4	0.00046	0.0144836	comp103595_c0_seq1,comp120871_c0_seq1,comp125039_c0_seq1,comp126409_c0_seq1,comp128230_c3_seq2,comp128415_c1_seq1,comp129140_c1_seq6,comp130463_c0_seq1,comp131257_c0_seq1,comp131884_c0_seq1,comp134391_c0_seq1,comp134427_c1_seq1,comp134697_c0_seq4,comp134966_c1_seq1,comp135825_c0_seq5,comp135849_c2_seq2,comp136569_c1_seq1,comp137584_c1_seq3,comp138971_c1_seq13,comp139397_c0_seq4,comp139528_c0_seq1…
GO:0048598	embryonic morphogenesis	biological_process	45301	701	4009/1530	40	7	33	23.14	0.00065	0.0194752	comp114041_c1_seq1,comp124964_c1_seq3,comp125039_c0_seq1,comp126409_c0_seq1,comp128415_c1_seq1,comp129511_c0_seq2,comp131518_c0_seq4,comp131546_c0_seq2,comp132299_c1_seq1,comp134145_c0_seq2,comp134434_c0_seq5,comp134697_c0_seq4,comp134764_c1_seq2,comp135834_c0_seq1,comp137461_c3_seq1,comp138970_c0_seq1,comp138971_c1_seq13,comp140335_c0_seq2,comp141237_c0_seq1,comp141754_c0_seq1,comp141980_c0_seq1…
GO:0022604	regulation of cell morphogenesis	biological_process	45301	243	4009/1530	18	6	12	8.02	0.00128	0.0312298	comp120871_c0_seq1,comp128230_c3_seq2,comp131257_c0_seq1,comp131884_c0_seq1,comp134391_c0_seq1,comp134427_c1_seq1,comp134966_c1_seq1,comp135825_c0_seq5,comp135849_c2_seq2,comp136569_c1_seq1,comp138971_c1_seq13,comp139397_c0_seq4,comp141527_c0_seq1,comp145850_c0_seq2,comp145867_c0_seq9,comp146190_c4_seq1,comp148043_c1_seq2,comp149071_c0_seq3
GO:0022603	regulation of anatomical structure morphogenesis	biological_process	45301	495	4009/1530	29	9	20	16.34	0.00231	0.0487609	comp120871_c0_seq1,comp128230_c3_seq2,comp129773_c0_seq2,comp130177_c0_seq1,comp131257_c0_seq1,comp131867_c1_seq1,comp131884_c0_seq1,comp134391_c0_seq1,comp134427_c1_seq1,comp134966_c1_seq1,comp135825_c0_seq5,comp135849_c2_seq2,comp136569_c1_seq1,comp136985_c1_seq1,comp138106_c0_seq5,comp138971_c1_seq13,comp139397_c0_seq4,comp140607_c1_seq1,comp141527_c0_seq1,comp141980_c0_seq1,comp143158_c1_seq4…

## Sheet: T1vsT2vsT22.Morpho_FPKM matrix
DEGs_list	Annotation	T1	T22	T2	T2_vs_T22(up/down)	T2_vs_T22(Log2Foldchange)	T1_vs_T2(up/down)	T1_vs_T2(Log2Foldchange)	T1_vs_T22(up/down)	T1_vs_T22(Log2Foldchange)			Gene Name
comp108117_c1_seq1	tr|F7FJ26|F7FJ26_MONDO Uncharacterized protein OS=Monodelphis domestica GN=ACTA1 PE=3 SV=1	5.95	1.45	69.36	Down	-4.86663	Up	3.26715	-	-1.52065			ACTA1
comp129722_c1_seq2	tr|B7ZS16|B7ZS16_XENLA Twn-A protein OS=Xenopus laevis GN=twn-A PE=2 SV=1	204.22	0.11	21.54	Down	-7.45556	Down	-3.47723	Down	-10.8493			twn-A
comp124860_c0_seq2	tr|P79681|P79681_ACIBE Homeodomain-containing protein OS=Acipenser baerii GN=AANF PE=2 SV=1	82.38	0.13	8.89	Down	-5.29902	Down	-3.49976	Down	-8.71525			AANF
comp144528_c0_seq2	tr|H0WFA5|H0WFA5_DANRE Bucky ball OS=Danio rerio GN=buc PE=2 SV=1	243.55	0.02	12.73	Down	-8.34014	Down	-4.52623	Down	-12.7829			buc
comp132811_c1_seq3	tr|H3A159|H3A159_LATCH Uncharacterized protein OS=Latimeria chalumnae PE=4 SV=1	593.87	0.93	77.08	Down	-5.78645	Down	-3.213	Down	-8.92151
comp127061_c0_seq1	tr|L7Q545|L7Q545_SALAL Distal-less homeobox gene 5a OS=Salvelinus alpinus GN=dlx5a PE=2 SV=1	1.8	8.77	20.71	-	-0.607398	Up	3.24285	-	2.71091			dlx5a
comp134697_c0_seq4	tr|H3B109|H3B109_LATCH Uncharacterized protein OS=Latimeria chalumnae PE=3 SV=1	1.92	2.13	25.94	Down	-3.36391	Up	3.64532	-	0.358758
comp127516_c0_seq2	tr|H3A076|H3A076_LATCH Uncharacterized protein OS=Latimeria chalumnae PE=4 SV=2	15.64	0.35	2.75	-	-2.30653	Down	-2.80682	Down	-5.03509
comp134775_c0_seq6	tr|K7FPU9|K7FPU9_PELSI Uncharacterized protein OS=Pelodiscus sinensis GN=NKD1 PE=4 SV=1	1.12	0.43	9.1	Down	-3.7069	Up	2.95199	-	-0.677423			NKD1
comp130034_c0_seq1	tr|F1NFH0|F1NFH0_CHICK Uncharacterized protein (Fragment) OS=Gallus gallus GN=LOC770168 PE=4 SV=2	3.44	9.07	40.65	-	-1.56075	Up	3.29307	-	1.80972			LOC770168
comp137461_c3_seq1	tr|H2L479|H2L479_ORYLA Uncharacterized protein OS=Oryzias latipes GN=LOC101155136 PE=3 SV=1	260.76	1.79	14.35	Down	-2.82903	Down	-4.62874	Down	-7.37952			LOC101155136
comp131484_c0_seq1	tr|H3BCL5|H3BCL5_LATCH Uncharacterized protein OS=Latimeria chalumnae PE=3 SV=1	1.21	0.05	14.68	Down	-7.54203	Up	3.32635	-	-4.12816
comp137758_c0_seq1	tr|E1C968|E1C968_CHICK Uncharacterized protein OS=Gallus gallus GN=APLNR PE=3 SV=2	66.52	0.19	4.34	Down	-3.86709	Down	-4.20417	Down	-7.99227			APLNR
comp132697_c0_seq2	tr|G3QAN7|G3QAN7_GASAC Uncharacterized protein OS=Gasterosteus aculeatus PE=3 SV=1	1.21	0.29	30.95	Down	-6.08617	Up	4.41641	-	-1.59172
comp128377_c0_seq1	sp|P37153|APOD_RABIT Apolipoprotein D OS=Oryctolagus cuniculus GN=APOD PE=2 SV=1	5.76	120.9	320.99	-	-0.807051	Up	5.53237	Up	4.80284			APOD
comp138451_c0_seq1	tr|C4B8H6|C4B8H6_POLSE T-box transcription factor Tbx16 OS=Polypterus senegalus GN=tbx16 PE=2 SV=1	303.72	0.02	41.73	Down	-10.5129	Down	-3.1315	Down	-13.5556			tbx16
comp128696_c0_seq2	tr|H2L426|H2L426_ORYLA Uncharacterized protein (Fragment) OS=Oryzias latipes GN=LOC101164950 PE=4 SV=1	22.54	0.03	2.77	Down	-5.94784	Down	-3.28311	Down	-9.14211			LOC101164950
comp129613_c0_seq1	tr|Q08G14|Q08G14_ACISC Transcription factor Sox2 (Fragment) OS=Acipenser schrenckii GN=sox2 PE=2 SV=1	3.41	0.99	29.29	Down	-4.26815	Up	2.83166	-	-1.35881			sox2
comp131517_c1_seq2	tr|G1KUE6|G1KUE6_ANOCA Uncharacterized protein OS=Anolis carolinensis GN=cbs PE=4 SV=2	3.32	84.82	34.82	-	0.636272	Up	2.98764	Up	3.70125			cbs
comp131581_c1_seq1	tr|H2TSD7|H2TSD7_TAKRU Uncharacterized protein OS=Takifugu rubripes GN=LOC101064479 PE=3 SV=1	590.31	0.03	5.65	Down	-6.17221	Down	-7.05712	Down	-13.1405			LOC101064479
comp132579_c0_seq1	tr|H2ZUF6|H2ZUF6_LATCH Uncharacterized protein (Fragment) OS=Latimeria chalumnae PE=4 SV=1	13.73	3.61	1.65	-	1.72571	Down	-3.32412	-	-1.52075
comp133164_c0_seq1	tr|H3A1H5|H3A1H5_LATCH Uncharacterized protein OS=Latimeria chalumnae PE=4 SV=1	11.37	2.38	1.6	-	0.432979	Down	-3.40348	Down	-2.89262
comp133502_c0_seq1	tr|B5XDL7|B5XDL7_SALSA Ripply1 OS=Salmo salar GN=RIPP1 PE=2 SV=1	2.37	0.1	31.72	Down	-7.67809	Up	3.47732	Down	-4.12049			RIPP1
comp133940_c1_seq5	tr|E6ZFM4|E6ZFM4_DICLA Forkhead box protein P1-B OS=Dicentrarchus labrax GN=FOXP1B PE=4 SV=1	3.25	0.36	52.32	Down	-6.67305	Up	3.77321	Down	-2.82179			FOXP1B
comp135162_c1_seq1	tr|B2GU44|B2GU44_XENLA LOC100158452 protein OS=Xenopus laevis GN=efna4 PE=2 SV=1	11.89	0.29	1.91	-	-2.10771	Down	-2.90246	Down	-4.93117			efna4
comp135444_c0_seq9	sp|Q6GQN0|CEP41_DANRE Centrosomal protein of 41 kDa OS=Danio rerio GN=cep41 PE=2 SV=1	30.37	2.07	5.02	-	-1.22712	Down	-2.97889	Down	-4.12828			cep41
comp137623_c0_seq2	tr|H3A7V4|H3A7V4_LATCH Uncharacterized protein OS=Latimeria chalumnae PE=4 SV=1	12.18	0.03	1.36	Down	-4.30091	Down	-3.40957	Down	-7.62693
comp138442_c0_seq1	sp|Q90600|RB_CHICK Retinoblastoma-associated protein OS=Gallus gallus GN=RB1 PE=1 SV=1	35.93	0.09	4.82	Down	-5.05907	Down	-3.17004	Down	-8.14997			RB1
comp138799_c0_seq3	tr|G1KU76|G1KU76_ANOCA Uncharacterized protein OS=Anolis carolinensis GN=MLLT3 PE=4 SV=2	1.07	0.4	13.81	Down	-4.03218	Up	3.00041	-	-0.95418			MLLT3
comp139298_c0_seq1	tr|G1EHL4|G1EHL4_ACISI POU2 OS=Acipenser sinensis PE=2 SV=1	213.73	0.27	27.23	Down	-6.02011	Down	-3.2407	Down	-9.18209
comp139488_c2_seq2	tr|J7H8P1|J7H8P1_9TELE Piwi-like 1 OS=triploid hybrids of tetraploid male x Carassius cuvieri PE=2 SV=1	18.88	0.01	1.26	Down	-5.82985	Down	-4.1695	Down	-9.9105
comp139793_c2_seq6	sp|Q9NZC7|WWOX_HUMAN WW domain-containing oxidoreductase OS=Homo sapiens GN=WWOX PE=1 SV=1	9.28	2.43	1.28	-	0.882048	Down	-3.01239	-	-2.05253			WWOX
comp140000_c2_seq2	tr|A5JNG8|A5JNG8_DANRE Nanog OS=Danio rerio GN=nanog PE=2 SV=1	483.43	0.1	13.54	Down	-6.49655	Down	-5.42811	Down	-11.8453			nanog
comp140393_c1_seq1	tr|F6Z6K7|F6Z6K7_XENTR Uncharacterized protein OS=Xenopus tropicalis GN=timeless PE=4 SV=1	60.17	2.19	9.29	-	-1.3997	Down	-2.96993	Down	-4.29191			timeless
comp140682_c0_seq1	tr|U3IMN2|U3IMN2_ANAPL Uncharacterized protein OS=Anas platyrhynchos GN=PPP1CC PE=4 SV=1	228.65	54.13	37.14	-	1.25934	Down	-2.88622	-	-1.54928			PPP1CC
comp141898_c2_seq9	tr|U3IQJ8|U3IQJ8_ANAPL Uncharacterized protein (Fragment) OS=Anas platyrhynchos GN=EPHB3 PE=4 SV=1	2.49	5.92	40.63	-	-1.95074	Up	3.32754	-	1.45409			EPHB3
comp142355_c0_seq1	tr|S4S1R6|S4S1R6_PETMA Uncharacterized protein OS=Petromyzon marinus PE=4 SV=1	11.01	0.11	1.42	-	-3.07658	Down	-3.21336	Down	-6.20987
comp142378_c0_seq1	tr|Q6P296|Q6P296_DANRE Carbohydrate (Chondroitin) synthase 1 OS=Danio rerio GN=chsy1 PE=2 SV=1	1.24	0.95	17.1	Down	-3.57003	Up	3.51859	-	0.0259772			chsy1
comp143319_c0_seq3	tr|H2ZXI1|H2ZXI1_LATCH Uncharacterized protein OS=Latimeria chalumnae PE=4 SV=1	37.62	2.15	4.08	-	-0.599457	Down	-3.46008	Down	-3.98177
comp143730_c0_seq5	tr|E7F6E0|E7F6E0_DANRE Uncharacterized protein OS=Danio rerio GN=bbs9 PE=4 SV=1	11.09	0.06	1.08	Down	-4.10117	Down	-3.35728	Down	-7.37489			bbs9
comp144195_c1_seq3	sp|Q9PW71|DUS4_CHICK Dual specificity protein phosphatase 4 OS=Gallus gallus GN=DUSP4 PE=2 SV=1	30.26	0.86	2.94	-	-1.16848	Down	-3.63121	Down	-4.7219			DUSP4
comp144427_c1_seq2	tr|H3AYE2|H3AYE2_LATCH Uncharacterized protein OS=Latimeria chalumnae PE=4 SV=1	110.95	1.42	20.74	Down	-3.22517	Down	-2.92908	Down	-6.07626
comp144931_c0_seq3	tr|H3AR55|H3AR55_LATCH Uncharacterized protein (Fragment) OS=Latimeria chalumnae PE=4 SV=1	1.28	0.15	27.92	Down	-6.82045	Up	3.4915	Down	-3.24943
comp145117_c1_seq1	tr|E7F4G3|E7F4G3_DANRE Delta-like protein OS=Danio rerio GN=CABZ01041002.1 PE=3 SV=1	44.44	0.41	11.71	-	-2.55691	Down	-3.24401	Down	-5.72277			CABZ01041002.1
comp145608_c0_seq4	tr|H2SJH9|H2SJH9_TAKRU Uncharacterized protein (Fragment) OS=Takifugu rubripes PE=4 SV=1	10.91	0.02	2.11	Down	-5.68202	Down	-3.34562	Down	-8.9388
comp145867_c0_seq9	tr|F6TCM7|F6TCM7_HORSE CDC42 small effector protein 2-like protein OS=Equus caballus GN=CDC42SE2 PE=4 SV=1	39.7	19.21	2.64	Up	3.09035	Down	-4.22644	-	-1.05844			CDC42SE2
comp145965_c0_seq6	tr|E7F073|E7F073_DANRE Uncharacterized protein OS=Danio rerio GN=ndp PE=4 SV=1	1.17	0.5	6.6	Down	-2.66815	Up	3.56324	-	0.971588			ndp
comp146274_c0_seq1	tr|F1RE66|F1RE66_DANRE Uncharacterized protein OS=Danio rerio GN=robo4 PE=4 SV=1	1.07	1.08	20.57	Down	-3.63805	Up	3.99596	-	0.435009			robo4
comp146274_c1_seq1	tr|F1QH71|F1QH71_DANRE Uncharacterized protein OS=Danio rerio GN=robo4 PE=4 SV=1	1.03	0.1	14.16	Down	-6.4674	Up	3.50506	-	-2.88325			robo4
comp146379_c1_seq1	tr|T1DBT8|T1DBT8_CROHD Glycoprotein-N-acetylgalactosamine 3-beta-galactosyltransferase 1-A-like protein OS=Crotalus horridus PE=2 SV=1	56.08	3.64	4369.96	Down	-9.63058	Up	6.0139	Down	-3.53906
comp146498_c1_seq1	tr|H3AIE1|H3AIE1_LATCH Uncharacterized protein OS=Latimeria chalumnae PE=4 SV=1	12.72	0.07	1.16	Down	-3.42264	Down	-3.72021	Down	-7.0642
comp146645_c0_seq1	tr|C0HAE5|C0HAE5_SALSA ERBB receptor feedback inhibitor 1 OS=Salmo salar GN=ERRFI PE=2 SV=1	1.8	1.72	33.53	Down	-3.66238	Up	3.94811	-	0.362545			ERRFI
comp146645_c1_seq6	tr|H0VCT2|H0VCT2_CAVPO Uncharacterized protein OS=Cavia porcellus GN=LOC100722730 PE=4 SV=1	1.63	42.34	47.78	-	-0.111714	Up	4.44666	Up	4.41224			LOC100722730
comp147243_c1_seq5	tr|I3JZE8|I3JZE8_ORENI Uncharacterized protein OS=Oreochromis niloticus GN=epha7 PE=4 SV=1	2.1	0.19	24.62	Down	-6.42123	Up	3.28436	Down	-3.05889			epha7
comp147630_c1_seq1	tr|S7PXC9|S7PXC9_MYOBR Protein 4.1 OS=Myotis brandtii GN=D623_10029598 PE=4 SV=1	43.11	6.31	7.14	-	0.378318	Down	-2.90895	Down	-2.45301			D623_10029598
comp148298_c1_seq2	tr|M3XIU0|M3XIU0_LATCH Uncharacterized protein OS=Latimeria chalumnae PE=4 SV=1	8.59	0.03	1.26	Down	-4.55426	Down	-3.04942	Down	-7.52206
comp148855_c2_seq2	tr|I3J9L8|I3J9L8_ORENI Uncharacterized protein OS=Oreochromis niloticus GN=epb41l5 PE=4 SV=1	35.03	2.14	5.83	-	-0.849645	Down	-2.8536	Down	-3.62549			epb41l5
comp149449_c0_seq1	tr|K7GHK1|K7GHK1_PELSI Uncharacterized protein OS=Pelodiscus sinensis GN=LAMA1 PE=4 SV=1	1.7	0.87	27.43	Down	-4.37131	Up	3.74511	-	-0.548629			LAMA1
comp106968_c0_seq1	sp|P35222|CTNB1_HUMAN Catenin beta-1 OS=Homo sapiens GN=CTNNB1 PE=1 SV=1	47.66	2.89	27.11	-	-2.60208	-	-1.08074	Down	-3.60486			CTNNB1
comp114041_c1_seq1	sp|Q6NYV9|LEO1_DANRE RNA polymerase-associated protein LEO1 OS=Danio rerio GN=leo1 PE=1 SV=1	50.01	1.26	21.77	Down	-3.5162	-	-1.45572	Down	-4.89197			leo1
comp118730_c0_seq1	tr|B3DHE4|B3DHE4_DANRE Uncharacterized protein OS=Danio rerio GN=vhll PE=2 SV=1	2.78	15.27	7.08	-	1.7335	-	1.05399	Up	2.86483			vhll
comp122563_c1_seq1	tr|H3ADM2|H3ADM2_LATCH Uncharacterized protein OS=Latimeria chalumnae PE=3 SV=1	224.77	8.17	65.94	-	-2.40837	-	-2.03746	Down	-4.36821
comp122634_c0_seq1	tr|F6KMQ3|F6KMQ3_EPICO Ribosomal protein S29 (Fragment) OS=Epinephelus coioides PE=2 SV=1	257.29	4665.91	1482.31	-	2.26584	-	2.25726	Up	4.60068
comp125199_c1_seq1	tr|H3AFB8|H3AFB8_LATCH Uncharacterized protein OS=Latimeria chalumnae PE=4 SV=1	9.03	1.1	6.09	-	-1.86982	-	-0.836396	Down	-2.62845
comp126127_c0_seq5	tr|F1R067|F1R067_DANRE Uncharacterized protein (Fragment) OS=Danio rerio GN=fmnl3 PE=4 SV=1	16.24	1	10.84	Down	-2.77854	-	-0.809071	Down	-3.50978			fmnl3
comp126409_c0_seq1	tr|M4AG50|M4AG50_XIPMA Uncharacterized protein OS=Xiphophorus maculatus PE=3 SV=1	30.1	1.06	58.53	Down	-5.17681	-	0.690695	Down	-4.40806
comp126629_c0_seq1	tr|K7F6N3|K7F6N3_PELSI Uncharacterized protein OS=Pelodiscus sinensis GN=FOPNL PE=4 SV=1	137.01	8.4	42.2	-	-1.64734	-	-2.29329	Down	-3.86298			FOPNL
comp127596_c1_seq1	tr|H3AY98|H3AY98_LATCH Uncharacterized protein OS=Latimeria chalumnae PE=3 SV=1	1.22	7.89	3.56	-	1.78531	-	1.24762	Up	3.10808
comp128354_c0_seq2	tr|H0XR34|H0XR34_OTOGA Uncharacterized protein (Fragment) OS=Otolemur garnettii GN=CNP PE=4 SV=1	56.4	2.39	16.56	-	-1.89654	-	-1.95369	Down	-3.77251			CNP
comp128415_c1_seq1	tr|G3PU79|G3PU79_GASAC Uncharacterized protein OS=Gasterosteus aculeatus GN=SMARCA4 (1 of 2) PE=4 SV=1	94.37	1.52	49.09	Down	-4.32325	-	-1.20186	Down	-5.44456			SMARCA4
comp128571_c0_seq1	tr|H2ZW29|H2ZW29_LATCH Uncharacterized protein OS=Latimeria chalumnae PE=3 SV=1	21.21	2.78	4.02	-	0.0750697	-	-2.66571	Down	-2.51291			3
comp128859_c0_seq1	tr|Q98SU9|Q98SU9_CHICK Survival motor neuron protein OS=Gallus gallus GN=SMN PE=2 SV=1	98.21	7.56	37.62	-	-1.67909	-	-1.67926	Down	-3.28072			SMN
comp128938_c1_seq9	tr|I3KVD7|I3KVD7_ORENI Uncharacterized protein (Fragment) OS=Oreochromis niloticus GN=LOC100690706 PE=3 SV=1	42.17	1.81	30.28	Down	-4.14992	-	-0.482756	Down	-4.55419			LOC100690706
comp129511_c0_seq2	tr|I3K0Q8|I3K0Q8_ORENI Uncharacterized protein OS=Oreochromis niloticus GN=LOC100690674 PE=4 SV=1	13.04	1.23	44.32	Down	-4.64936	-	1.59432	Down	-2.9772			LOC100690674
comp129559_c0_seq4	tr|F1NFF9|F1NFF9_CHICK Neuroblastoma suppressor of tumorigenicity 1 OS=Gallus gallus GN=NBL1 PE=2 SV=1	2.35	39.9	0.77	Up	6.28156	-	-1.85966	Up	4.49941			NBL1
comp129634_c2_seq48	tr|F1QGM3|F1QGM3_DANRE Uncharacterized protein (Fragment) OS=Danio rerio GN=fli1b PE=2 SV=1	3.09	37.31	2.2	Up	3.91986	-	-1.05734	Up	2.93974			fli1b
comp129773_c0_seq2	tr|I3JG95|I3JG95_ORENI Uncharacterized protein (Fragment) OS=Oreochromis niloticus GN=LOC100690109 PE=4 SV=1	113.59	1.77	64.63	Down	-4.58817	-	-1.08143	Down	-5.59189			LOC100690109
comp130116_c7_seq6	tr|G3VFC7|G3VFC7_SARHA Uncharacterized protein OS=Sarcophilus harrisii GN=IRX2 PE=3 SV=1	1.05	32.48	6.74	-	2.1226	-	2.55341	Up	4.75217			IRX2
comp130177_c0_seq1	tr|H3A138|H3A138_LATCH Uncharacterized protein OS=Latimeria chalumnae GN=MTDH PE=4 SV=1	28.21	1.73	63.44	Down	-4.64274	-	0.896696	Down	-3.66835			MTDH
comp130204_c1_seq1	tr|Q0H914|Q0H914_SALSA Core-binding factor beta subunit OS=Salmo salar GN=cbfb PE=4 SV=1	128.25	1.66	30.99	Down	-3.35686	-	-2.40638	Down	-5.68542			cbfb
comp130260_c1_seq5	tr|A3KMS1|A3KMS1_DANRE Ddx46 protein (Fragment) OS=Danio rerio GN=ddx46 PE=2 SV=1	126.03	35.04	99.54	Down	-2.58507	-	-0.719786	Down	-3.22724			ddx46
comp130463_c0_seq1	tr|G1FKM6|G1FKM6_9PERO Smooth muscle cell-specific protein SM22 alpha (Fragment) OS=Epinephelus bruneus PE=2 SV=1	251.11	7.47	220.32	Down	-4.24781	-	-0.454076	Down	-4.62406
comp130806_c2_seq16	tr|M7B8H6|M7B8H6_CHEMY Protein scribble like protein OS=Chelonia mydas GN=UY3_08588 PE=4 SV=1	31.14	3.11	11.66	-	-1.20231	-	-1.74474	Down	-2.86931			UY3_08588
comp130929_c0_seq1	tr|F6ZX49|F6ZX49_XENTR Uncharacterized protein OS=Xenopus tropicalis GN=osr2 PE=4 SV=1	5.3	25.75	11.07	-	1.82159	-	0.80038	Up	2.69945			osr2
comp131257_c0_seq1	tr|H0XSZ5|H0XSZ5_OTOGA Uncharacterized protein OS=Otolemur garnettii GN=GNA13 PE=4 SV=1	145.04	5.9	50.19	Down	-3.30094	-	-1.77296	Down	-4.99622			GNA13
comp131518_c0_seq4	tr|G3PW08|G3PW08_GASAC Uncharacterized protein (Fragment) OS=Gasterosteus aculeatus PE=4 SV=1	16.84	124.97	35.2	Up	2.53739	-	0.858135	Up	3.47308
comp132299_c1_seq1	tr|I3KK65|I3KK65_ORENI Uncharacterized protein OS=Oreochromis niloticus GN=LOC100699509 PE=4 SV=1	108.68	4.49	43.48	Down	-2.67096	-	-1.58998	Down	-4.18327			LOC100699509
comp132699_c3_seq1	sp|E7FDE0|TM138_DANRE Transmembrane protein 138 OS=Danio rerio GN=tmem138 PE=3 SV=1	14.99	1.25	10.35	-	-2.44575	-	-0.80233	Down	-3.17025			tmem138
comp133166_c0_seq1	tr|Q7ZYX7|Q7ZYX7_DANRE Proteasome (Prosome, macropain) 26S subunit, non-ATPase, 7 (Mov34 homolog) OS=Danio rerio GN=psmd7 PE=2 SV=1	136.41	14.38	108.09	-	-2.28823	-	-0.602863	Down	-2.81343			psmd7
comp133166_c1_seq1	tr|Q28EL2|Q28EL2_XENTR Proteasome (Prosome, macropain) 26S subunit, non-ATPase, 7 (Mov34 homolog) OS=Xenopus tropicalis GN=psmd7 PE=2 SV=1	111.02	4.76	72.71	Down	-3.27214	-	-0.873611	Down	-4.0674			psmd7
comp133259_c0_seq1	sp|E7EZF3|UHRF1_DANRE E3 ubiquitin-protein ligase UHRF1 OS=Danio rerio GN=uhrf1 PE=1 SV=1	113.95	5.31	55.49	Down	-2.77448	-	-1.30648	Down	-4.00328			uhrf1
comp133426_c0_seq1	tr|G1KMP0|G1KMP0_ANOCA Uncharacterized protein OS=Anolis carolinensis GN=odc1 PE=3 SV=2	1525.69	123.21	302.09	-	-0.697873	-	-2.61237	Down	-3.23264			odc1
comp133783_c0_seq1	tr|G3PDV9|G3PDV9_GASAC Uncharacterized protein (Fragment) OS=Gasterosteus aculeatus PE=3 SV=1	17.5	1.15	30.11	Down	-3.98071	-	0.49327	Down	-3.40961
comp134145_c0_seq2	tr|K7ETV1|K7ETV1_PONAB Uncharacterized protein OS=Pongo abelii GN=PTPRA PE=4 SV=1	96	1.79	28.61	Down	-3.33537	-	-2.00668	Down	-5.26428			PTPRA
comp134427_c1_seq1	tr|H2ZYM4|H2ZYM4_LATCH Uncharacterized protein OS=Latimeria chalumnae PE=4 SV=1	53.2	1.85	35.23	Down	-4.17418	-	-0.85522	Down	-4.94947
comp134434_c0_seq5	tr|F1QZK8|F1QZK8_DANRE Uncharacterized protein OS=Danio rerio GN=pbx2 PE=2 SV=1	146.23	22.63	255.74	Down	-3.08337	-	0.31237	Down	-2.69339			pbx2
comp134453_c1_seq3	tr|H2ML15|H2ML15_ORYLA Gap junction protein OS=Oryzias latipes GN=LOC101170140 PE=3 SV=1	4.32	1.13	1.95	-	-1.55367	-	-1.41546	Down	-2.89118			LOC101170140
comp134626_c2_seq2	tr|A7MBA8|A7MBA8_BOVIN Uncharacterized protein OS=Bos taurus GN=ZFAND5 PE=2 SV=1	49.63	4.44	163.83	Down	-4.62844	-	1.49073	Down	-3.06003			ZFAND5
comp135257_c1_seq18	tr|L5K4I9|L5K4I9_PTEAL Protein SSXT OS=Pteropus alecto GN=PAL_GLEAN10023145 PE=4 SV=1	93.83	7.37	63.24	-	-2.21133	-	-1.03052	Down	-3.16422			PAL_GLEAN10023145
comp135267_c0_seq3	sp|Q5PQ09|DESI2_XENLA Desumoylating isopeptidase 2 OS=Xenopus laevis GN=desi2 PE=2 SV=1	10.56	2.15	5.66	-	-1.50214	-	-1.21328	Down	-2.6376			desi2
comp135343_c0_seq1	tr|E1C1S5|E1C1S5_CHICK Uncharacterized protein OS=Gallus gallus GN=SUPT6H PE=4 SV=2	54.55	1.34	25.01	Down	-4.73981	-	-1.45586	Down	-6.11756			SUPT6H
comp135420_c1_seq1	tr|F7D409|F7D409_ORNAN Uncharacterized protein OS=Ornithorhynchus anatinus GN=RPGRIP1L PE=4 SV=2	15.05	1.09	3.28	-	-0.891333	-	-2.51375	Down	-3.32738			RPGRIP1L
comp135470_c1_seq11	tr|B5X1U3|B5X1U3_SALSA LIM domain transcription factor LMO4.1 OS=Salmo salar GN=LMO41 PE=2 SV=1	60.66	5.05	23.28	-	-2.51178	-	-1.61028	Down	-4.04423			LMO41
comp135524_c0_seq2	tr|Q6DBS2|Q6DBS2_DANRE Distal-less homeobox gene 3b OS=Danio rerio GN=dlx3b PE=2 SV=1	6.7	37.15	60.49	-	0.0138806	-	2.6864	Up	2.77774			dlx3b
comp135575_c1_seq2	tr|H3B514|H3B514_LATCH Uncharacterized protein OS=Latimeria chalumnae PE=3 SV=1	13.8	7.02	42.81	Down	-5.65233	-	1.44295	Down	-4.1314
comp135813_c1_seq6	tr|M4AYN3|M4AYN3_XIPMA Uncharacterized protein OS=Xiphophorus maculatus PE=4 SV=1	38.77	373.6	53.31	Up	3.4392	-	0.206576	Up	3.72335
comp135825_c0_seq5	tr|Q5TZG5|Q5TZG5_DANRE Ezrin OS=Danio rerio GN=ezrb PE=2 SV=1	90.08	8.43	88.98	Down	-2.71751	-	0.0928119	Down	-2.54709			ezrb
comp135834_c0_seq1	tr|Q803D9|Q803D9_DANRE Prmt1 protein (Fragment) OS=Danio rerio GN=prmt1 PE=2 SV=1	2309.89	32.73	1785.62	Down	-5.16359	-	-0.639768	Down	-5.72575			prmt1
comp135849_c2_seq2	tr|M3XL95|M3XL95_LATCH Uncharacterized protein OS=Latimeria chalumnae PE=4 SV=1	55.17	1.68	32.31	Down	-3.67452	-	-1.03234	Down	-4.62918
comp135878_c0_seq1	tr|H3B2G7|H3B2G7_LATCH Uncharacterized protein OS=Latimeria chalumnae GN=HHEX PE=3 SV=2	31.71	3.05	7.42	-	-0.678746	-	-2.36494	Down	-2.966			HHEX
comp136657_c0_seq2	tr|H0X6G7|H0X6G7_OTOGA Uncharacterized protein OS=Otolemur garnettii GN=AVIL PE=4 SV=1	5.47	12.38	8.47	-	2.0766	-	0.663724	Up	2.81766			AVIL
comp136679_c0_seq4	tr|F1DPT0|F1DPT0_POLSE Retinaldehyde dehydrogenase 2 OS=Polypterus senegalus GN=raldh2 PE=2 SV=1	86.45	3.66	21.5	-	-1.9697	-	-2.27566	Down	-4.16771			raldh2
comp136754_c0_seq6	tr|Q7ZVZ9|Q7ZVZ9_DANRE Suppressor of fused homolog (Drosophila) OS=Danio rerio GN=sufu PE=2 SV=1	31.19	3.85	20.1	-	-2.07423	-	-0.904836	Down	-2.90142			sufu
comp137392_c0_seq2	tr|H3A4F1|H3A4F1_LATCH Uncharacterized protein OS=Latimeria chalumnae PE=3 SV=1	52.05	3.77	10.86	-	-0.928143	-	-2.53514	Down	-3.38562
comp137584_c1_seq3	tr|Q8JG73|Q8JG73_DANRE Casein kinase 1alpha S OS=Danio rerio GN=csnk1a1 PE=2 SV=1	315.2	15.02	166.74	Down	-2.70815	-	-1.17177	Down	-3.80231			csnk1a1
comp137854_c0_seq1	tr|M3ZXZ5|M3ZXZ5_XIPMA Uncharacterized protein OS=Xiphophorus maculatus PE=4 SV=1	36.82	3.46	17.68	-	-1.75158	-	-1.32619	Down	-3.00013
comp138154_c0_seq16	tr|H3AG48|H3AG48_LATCH Uncharacterized protein OS=Latimeria chalumnae PE=4 SV=1	2.91	12.25	6.69	-	1.74159	-	1.43471	Up	3.25351
comp138971_c1_seq13	tr|G1SZ98|G1SZ98_RABIT Uncharacterized protein OS=Oryctolagus cuniculus GN=LEF1 PE=4 SV=1	94.71	1.05	26.34	Down	-4.35369	-	-2.05944	Down	-6.33525			LEF1
comp139087_c1_seq5	tr|G3SUG7|G3SUG7_LOXAF Annexin OS=Loxodonta africana GN=LOC100664252 PE=3 SV=1	29.05	304.91	93.22	-	2.36714	-	1.40933	Up	3.85402			LOC100664252
comp139397_c0_seq4	tr|M4ASC1|M4ASC1_XIPMA Uncharacterized protein OS=Xiphophorus maculatus PE=4 SV=1	3.51	44.94	5.17	Up	3.16158	-	0.87024	Up	4.1085
comp139899_c2_seq1	tr|F6XE16|F6XE16_MONDO Uncharacterized protein OS=Monodelphis domestica GN=SERPINE2 PE=3 SV=2	29.39	3.56	47.57	Down	-3.13626	-	0.424523	Down	-2.63411			SERPINE2
comp140034_c0_seq1	tr|H3AJK4|H3AJK4_LATCH Uncharacterized protein OS=Latimeria chalumnae PE=4 SV=1	15.41	1.81	4.93	-	-0.845355	-	-1.91435	Down	-2.68202
comp140045_c0_seq1	tr|M7AZC6|M7AZC6_CHEMY Dapper like protein 2 OS=Chelonia mydas GN=UY3_17839 PE=4 SV=1	23.08	1.18	50.3	Down	-4.80367	-	0.855311	Down	-3.87062			UY3_17839
comp140087_c0_seq2	tr|Q5XJD4|Q5XJD4_DANRE Zgc:103420 OS=Danio rerio GN=ctsz PE=2 SV=1	7.27	33.35	13.14	-	1.94217	-	0.582395	Up	2.6021			ctsz
comp140125_c0_seq5	tr|H3AX13|H3AX13_LATCH Uncharacterized protein OS=Latimeria chalumnae PE=4 SV=1	32.23	1.4	9.37	-	-2.3001	-	-2.04804	Down	-4.27033
comp140335_c0_seq2	tr|Q9PUA0|Q9PUA0_ACIRT CXC chemokine receptor 4 OS=Acipenser ruthenus GN=CXCR4 PE=2 SV=1	47.92	4.73	55	Down	-2.93019	-	-0.00632844	Down	-2.85888			CXCR4
comp140376_c0_seq1	tr|G3H8T1|G3H8T1_CRIGR Putative uncharacterized protein OS=Cricetulus griseus GN=I79_006792 PE=4 SV=1	23.42	2.15	17.8	-	-2.4445	-	-0.667992	Down	-3.03477			I79_006792
comp140502_c0_seq15	tr|G3X334|G3X334_SARHA Uncharacterized protein OS=Sarcophilus harrisii GN=PID1 PE=4 SV=1	2.58	10.01	8.12	-	1.35177	-	1.60083	Up	3.02995			PID1
comp140607_c1_seq1	tr|E7FH14|E7FH14_DANRE Uncharacterized protein OS=Danio rerio GN=LOC557486 PE=4 SV=1	45.96	1.13	20.88	Down	-3.55389	-	-1.43015	Down	-4.90597			LOC557486
comp140877_c0_seq2	tr|I3JUP7|I3JUP7_ORENI Uncharacterized protein OS=Oreochromis niloticus GN=LOC100691606 PE=4 SV=1	76.02	7.34	18.69	-	-0.661949	-	-2.34969	Down	-2.93403			LOC100691606
comp140906_c1_seq2	tr|H0ZST9|H0ZST9_TAEGU Uncharacterized protein OS=Taeniopygia guttata GN=CTSB PE=3 SV=1	254.89	20.48	78.77	-	-1.33553	-	-1.96172	Down	-3.21964			CTSB
comp141109_c0_seq3	tr|H3BHT8|H3BHT8_LATCH Uncharacterized protein OS=Latimeria chalumnae PE=4 SV=1	11.91	1.57	5.46	-	-1.18558	-	-1.40832	Down	-2.51618
comp141170_c1_seq1	tr|H3AUH1|H3AUH1_LATCH Uncharacterized protein (Fragment) OS=Latimeria chalumnae PE=4 SV=1	20.41	2.05	15.19	-	-2.27421	-	-0.693755	Down	-2.8901
comp141237_c0_seq1	tr|F7DKX6|F7DKX6_ORNAN Uncharacterized protein OS=Ornithorhynchus anatinus GN=RHOA PE=3 SV=2	489.8	24.27	273.46	Down	-2.65272	-	-1.05979	Down	-3.6349			RHOA
comp141347_c0_seq11	tr|M3ZT13|M3ZT13_XIPMA Uncharacterized protein OS=Xiphophorus maculatus GN=LHX1 (2 of 2) PE=3 SV=1	39.76	2.65	7.48	-	-2.11206	-	-2.39422	Down	-4.42856			LHX1
comp141398_c1_seq5	sp|Q9IAT6|DLLC_DANRE Delta-like protein C OS=Danio rerio GN=dlc PE=2 SV=1	17.22	1.47	19.91	Down	-3.2274	-	-0.0623247	Down	-3.21171			dlc
comp141438_c0_seq2	tr|H3AX82|H3AX82_LATCH Uncharacterized protein OS=Latimeria chalumnae PE=4 SV=1	16.62	1.39	40.04	Down	-4.35724	-	0.789842	Down	-3.48969
comp141527_c0_seq1	tr|B5G0B6|B5G0B6_TAEGU BMP and activin membrane-bound inhibitor homolog OS=Taeniopygia guttata PE=2 SV=1	79.9	6.54	79.83	Down	-2.99519	-	-0.458997	Down	-3.37656
comp141707_c0_seq1	tr|U3JCS2|U3JCS2_FICAL Uncharacterized protein (Fragment) OS=Ficedula albicollis GN=MED1 PE=4 SV=1	52.54	5.79	24.82	-	-1.49602	-	-1.35036	Down	-2.76874			MED1
comp141754_c0_seq1	tr|K9IMP4|K9IMP4_DESRO Putative transcription factor sp3 OS=Desmodus rotundus PE=2 SV=1	35.81	2.43	30.35	Down	-2.97521	-	-0.49206	Down	-3.3896
comp141907_c1_seq1	tr|B3DFT2|B3DFT2_DANRE Bardet-Biedl syndrome 1 OS=Danio rerio GN=bbs1 PE=2 SV=1	8.99	1.81	4.02	-	-1.48599	-	-1.4055	Down	-2.81369			bbs1
comp141980_c0_seq1	sp|P49893|WN11B_XENLA Protein Wnt-11b OS=Xenopus laevis GN=wnt11b PE=1 SV=2	232.86	7.01	58.99	Down	-4.82731	-	-2.53344	Down	-7.28291			wnt11b
comp142027_c2_seq1	tr|F6T584|F6T584_MONDO Uncharacterized protein OS=Monodelphis domestica GN=CUL1 PE=3 SV=2	34.54	1.63	22.29	Down	-3.16748	-	-0.90108	Down	-3.99083			CUL1
comp142043_c1_seq3	tr|E6Y8Z4|E6Y8Z4_SINCH Caveolin OS=Siniperca chuatsi PE=2 SV=1	1.93	11.75	4.21	-	2.08459	-	0.802068	Up	2.96379
comp142126_c1_seq2	tr|G1LMI4|G1LMI4_AILME Uncharacterized protein OS=Ailuropoda melanoleuca GN=LOC100475573 PE=3 SV=1	172.18	7.28	48.43	-	-2.26062	-	-2.12275	Down	-4.30573			LOC100475573
comp142344_c2_seq4	tr|G1NI44|G1NI44_MELGA Uncharacterized protein (Fragment) OS=Meleagris gallopavo GN=GRHL2 PE=4 SV=1	2.92	28.28	16.98	-	1.79077	-	1.964	Up	3.83215			GRHL2
comp142552_c0_seq1	tr|M3ZN64|M3ZN64_XIPMA Uncharacterized protein OS=Xiphophorus maculatus PE=4 SV=1	11.94	1.02	10.07	-	-2.30592	-	-0.585257	Down	-2.81346
comp142562_c0_seq1	tr|F1QG85|F1QG85_DANRE Integrin beta OS=Danio rerio GN=itgb1a PE=3 SV=1	176.11	8.89	96.11	Down	-2.83215	-	-1.13867	Down	-3.89319			itgb1a
comp142598_c0_seq2	tr|H0WRQ1|H0WRQ1_OTOGA Uncharacterized protein OS=Otolemur garnettii GN=DSP PE=4 SV=1	9.43	144.8	60.23	-	1.50751	-	2.40731	Up	3.99239			DSP
comp142657_c0_seq3	sp|Q90Z08|U119B_DANRE Protein unc-119 homolog B OS=Danio rerio GN=unc119b PE=1 SV=2	45.69	5.48	28.67	-	-1.72822	-	-0.859617	Down	-2.51023			unc119b
comp142687_c0_seq7	tr|M7C8K0|M7C8K0_CHEMY Slit like protein 2 protein (Fragment) OS=Chelonia mydas GN=UY3_01739 PE=3 SV=1	2.07	20.57	8.95	-	1.86219	-	2.42093	Up	4.36011			UY3_01739
comp142738_c1_seq5	sp|A9JTG5|HOIL1_DANRE RanBP-type and C3HC4-type zinc finger-containing protein 1 OS=Danio rerio GN=rbck1 PE=2 SV=1	11.6	1.21	5.14	-	-1.95532	-	-1.48289	Down	-3.36039			rbck1
comp143097_c0_seq2	tr|Q9IBD2|Q9IBD2_DANRE Glycogen synthase kinase 3 beta OS=Danio rerio GN=gsk3b PE=2 SV=1	15.75	1.22	11.2	-	-2.53514	-	-0.765092	Down	-3.22224			gsk3b
comp143158_c1_seq4	tr|H3AWX0|H3AWX0_LATCH Uncharacterized protein (Fragment) OS=Latimeria chalumnae PE=4 SV=1	16.33	2.01	17.57	Down	-2.56362	-	-0.164454	Down	-2.65042
comp143161_c0_seq4	tr|I3KNF7|I3KNF7_ORENI Uncharacterized protein (Fragment) OS=Oreochromis niloticus GN=LOC100699058 PE=4 SV=1	11.19	1.13	16.38	Down	-3.13694	-	0.404271	Down	-2.65496			LOC100699058
comp143228_c2_seq3	tr|H3BBH6|H3BBH6_LATCH Uncharacterized protein (Fragment) OS=Latimeria chalumnae PE=3 SV=1	2.75	1	7.75	Down	-3.9338	-	1.01002	Down	-2.84577
comp143255_c0_seq2	sp|Q7T3Y0|NARPA_DANRE Notch-regulated ankyrin repeat-containing protein A OS=Danio rerio GN=nrarpa PE=2 SV=1	170.04	8.92	235.3	Down	-4.7185	-	0.27818	Down	-4.3627			nrarpa
comp143439_c0_seq2	sp|Q6PFL0|MED27_DANRE Mediator of RNA polymerase II transcription subunit 27 OS=Danio rerio GN=med27 PE=2 SV=1	17.4	1.02	12.07	Down	-2.96121	-	-0.795558	Down	-3.67904			med27
comp143703_c1_seq5	tr|Q98SI7|Q98SI7_XENLA Transcription factor Otx1 OS=Xenopus laevis GN=otx1 PE=2 SV=1	48.05	4.25	55.21	Down	-3.03554	-	0.0573649	Down	-2.90052			otx1
comp143753_c0_seq1	tr|I3K1X4|I3K1X4_ORENI Uncharacterized protein OS=Oreochromis niloticus GN=LOC100707999 PE=4 SV=1	13.66	1.3	10.65	-	-2.43016	-	-0.627915	Down	-2.98033			LOC100707999
comp143985_c1_seq1	tr|Q9I902|Q9I902_XENLA Beta-catenin-interacting protein OS=Xenopus laevis GN=ctnnbip1 PE=4 SV=1	128.36	12.78	43.46	-	-1.11548	-	-1.82543	Down	-2.86307			ctnnbip1
comp144434_c0_seq1	tr|F1PJT2|F1PJT2_CANFA Uncharacterized protein OS=Canis familiaris GN=TRIM28 PE=4 SV=2	42.89	2.3	13.01	-	-2.42095	-	-2.08673	Down	-4.42997			TRIM28
comp144440_c0_seq8	tr|K7GHC3|K7GHC3_PELSI Uncharacterized protein OS=Pelodiscus sinensis GN=NEBL PE=4 SV=1	2.68	11.65	0.19	Up	7.24207	Down	-3.98398	Up	3.3362			NEBL
comp144498_c1_seq3	tr|C0H802|C0H802_SALSA Mitogen-activated protein kinase 3 OS=Salmo salar GN=MK03 PE=2 SV=1	24.36	1.79	17.78	Down	-2.70759	-	-0.719127	Down	-3.34898			MK03
comp144582_c0_seq2	tr|H2UVM3|H2UVM3_TAKRU Uncharacterized protein OS=Takifugu rubripes GN=LOC101079098 PE=4 SV=1	64.5	1.2	58.05	Down	-4.46819	-	-0.728643	Down	-5.11895			LOC101079098
comp144976_c2_seq1	sp|A8WFU8|KIF22_DANRE Kinesin-like protein KIF22 OS=Danio rerio GN=kif22 PE=2 SV=1	126.47	3.16	64.45	Down	-3.48154	-	-1.3768	Down	-4.78068			kif22
comp145130_c0_seq1	tr|F1QFV8|F1QFV8_DANRE Transcription factor E2F8 OS=Danio rerio GN=e2f8 PE=2 SV=1	11.59	1.06	61.55	Down	-6.04936	-	2.0608	Down	-3.91076			e2f8
comp145201_c2_seq4	tr|E7FH10|E7FH10_DANRE Uncharacterized protein OS=Danio rerio GN=ssh2a PE=4 SV=1	14.72	36.12	7.02	-	-0.692232	-	-2.28218	Down	-2.89667			ssh2a
comp145430_c1_seq1	tr|F1QU72|F1QU72_DANRE Uncharacterized protein OS=Danio rerio GN=dhx16 PE=4 SV=1	42.31	1.11	14.65	Down	-3.67594	-	-1.82923	Down	-5.42736			dhx16
comp145437_c0_seq2	sp|Q7SZE3|L2GL2_DANRE Lethal(2) giant larvae protein homolog 2 OS=Danio rerio GN=llgl2 PE=1 SV=1	75.33	7.9	29.28	-	-1.27708	-	-1.64153	Down	-2.841			llgl2
comp145548_c1_seq2	tr|M4AVD7|M4AVD7_XIPMA Uncharacterized protein OS=Xiphophorus maculatus PE=4 SV=1	185.38	3.22	149.18	Down	-5.07809	-	-0.562895	Down	-5.56324
comp145548_c2_seq1	tr|U3J3Z5|U3J3Z5_ANAPL Uncharacterized protein (Fragment) OS=Anas platyrhynchos GN=WDR43 PE=4 SV=1	251.9	13.82	229.43	Down	-3.43399	-	-0.40252	Down	-3.75887			WDR43
comp145569_c0_seq28	tr|G3P4B1|G3P4B1_GASAC Uncharacterized protein OS=Gasterosteus aculeatus PE=4 SV=1	1	12.88	3.49	-	2.00025	-	1.604	Up	3.68106
comp145743_c0_seq2	sp|F1REV3|KRIT1_DANRE Krev interaction trapped protein 1 OS=Danio rerio GN=krit1 PE=1 SV=1	1.64	7.43	8.13	-	0.487059	-	2.08992	Up	2.65435			krit1
comp145806_c2_seq5	tr|K7FE14|K7FE14_PELSI Uncharacterized protein OS=Pelodiscus sinensis GN=VCL PE=4 SV=1	26.87	1.43	6.8	-	-1.66607	-	-2.25033	Down	-3.83846			VCL
comp145850_c0_seq2	tr|K7FZ63|K7FZ63_PELSI Uncharacterized protein OS=Pelodiscus sinensis GN=TTC3 PE=4 SV=1	155.87	2.38	29.92	Down	-3.01244	-	-2.6479	Down	-5.58271			TTC3
comp145873_c0_seq4	tr|Q7SXX6|Q7SXX6_DANRE Solute carrier family 33 (Acetyl-CoA transporter), member 1 OS=Danio rerio GN=slc33a1 PE=2 SV=1	5.07	1.82	13.9	Down	-3.41385	-	0.685395	Down	-2.65056			slc33a1
comp146016_c0_seq3	tr|Q6NV44|Q6NV44_DANRE Frizzled homolog 7a OS=Danio rerio GN=fzd7a PE=2 SV=2	100.75	21.8	63.2	Down	-3.31781	-	-1.029	Down	-4.26918			fzd7a
comp146026_c0_seq2	tr|Q08BG4|Q08BG4_DANRE Uncharacterized protein OS=Danio rerio GN=lpar6a PE=2 SV=1	60.06	2.63	20.62	-	-1.80263	-	-1.8649	Down	-3.58979			lpar6a
comp146045_c0_seq1	tr|H3BCV4|H3BCV4_LATCH Uncharacterized protein OS=Latimeria chalumnae PE=4 SV=1	25.99	1.32	27.38	Down	-3.72185	-	-0.191233	Down	-3.83541
comp146170_c1_seq1	tr|H3AI80|H3AI80_LATCH Delta-like protein OS=Latimeria chalumnae PE=3 SV=2	17.52	1.95	27.71	Down	-4.36062	-	0.564072	Down	-3.71885
comp146174_c0_seq1	tr|S7PB98|S7PB98_MYOBR Transforming growth factor-beta-induced protein ig-h3 OS=Myotis brandtii GN=D623_10032630 PE=4 SV=1	2.01	531.02	11.75	Up	6.10286	-	2.2659	Up	8.44589			D623_10032630
comp146179_c0_seq2	tr|F7A2B6|F7A2B6_HORSE Uncharacterized protein OS=Equus caballus GN=CHM PE=4 SV=1	11.71	1.32	8.78	-	-2.12494	-	-0.681494	Down	-2.72872			CHM
comp146186_c0_seq2	tr|G3UET0|G3UET0_LOXAF Uncharacterized protein OS=Loxodonta africana GN=SMARCC1 PE=4 SV=1	86.16	16.32	68.51	-	-2.27578	-	-0.643895	Down	-2.84207			SMARCC1
comp146190_c4_seq1	tr|G1KCD7|G1KCD7_ANOCA Uncharacterized protein OS=Anolis carolinensis GN=PALMD PE=4 SV=2	58.68	5.16	80.61	Down	-3.69643	-	0.207644	Down	-3.41112			PALMD
comp146325_c0_seq3	tr|H2ZW54|H2ZW54_LATCH Uncharacterized protein OS=Latimeria chalumnae PE=4 SV=1	1.38	423.15	1.48	Up	7.6513	-	-0.672785	Up	7.05601
comp146642_c0_seq4	tr|I3K7Z3|I3K7Z3_ORENI Uncharacterized protein OS=Oreochromis niloticus GN=LOC100698623 PE=3 SV=1	134.66	1.84	65.34	Down	-5.21123	-	-1.35758	Down	-6.49105			LOC100698623
comp146736_c0_seq2	tr|I3K2B0|I3K2B0_ORENI Uncharacterized protein OS=Oreochromis niloticus GN=LOC100709614 PE=4 SV=1	73.66	2.03	38.94	Down	-6.72779	-	-1.22613	Down	-7.87555			LOC100709614
comp146781_c2_seq4	tr|M3ZST2|M3ZST2_XIPMA Uncharacterized protein OS=Xiphophorus maculatus PE=4 SV=1	26.06	1.98	16.95	-	-2.45658	-	-0.851967	Down	-3.23085
comp146787_c0_seq2	tr|E7F059|E7F059_DANRE Uncharacterized protein OS=Danio rerio GN=si:dkeyp-66d1.5 PE=4 SV=1	12.21	1.18	3	-	-0.711946	-	-2.2725	Down	-2.90672
comp146811_c0_seq3	tr|H3AYJ1|H3AYJ1_LATCH Uncharacterized protein OS=Latimeria chalumnae PE=4 SV=2	1.57	11.25	3.89	-	2.36389	-	1.23879	Up	3.68004
comp146859_c1_seq1	sp|Q2QCI8|MED12_DANRE Mediator of RNA polymerase II transcription subunit 12 OS=Danio rerio GN=med12 PE=2 SV=1	29.66	1.37	20.07	Down	-3.22247	-	-0.840772	Down	-3.9856			med12
comp146939_c0_seq1	tr|I3JZW7|I3JZW7_ORENI Uncharacterized protein OS=Oreochromis niloticus GN=LOC100534402 PE=4 SV=1	3.06	234.01	1.21	Up	8.20465	-	-1.61785	Up	6.66432			LOC100534402
comp146942_c1_seq2	tr|H2LSP0|H2LSP0_ORYLA Uncharacterized protein OS=Oryzias latipes GN=LOC101158590 PE=4 SV=1	84	6.13	32.64	-	-1.54562	-	-1.63219	Down	-3.1002			LOC101158590
comp146952_c1_seq10	tr|G9KQ21|G9KQ21_MUSPF SMAD family member 1 (Fragment) OS=Mustela putorius furo PE=2 SV=1	230.13	7.86	94.1	-	-2.34426	-	-1.44264	Down	-3.70928
comp147004_c1_seq2	tr|E7EYR9|E7EYR9_DANRE Uncharacterized protein OS=Danio rerio GN=CT583626.2 PE=4 SV=1	220.95	1.48	89.1	Down	-5.40549	-	-1.59347	Down	-6.92014			CT583626.2
comp147114_c1_seq1	tr|H2UZ70|H2UZ70_TAKRU Fibroblast growth factor receptor (Fragment) OS=Takifugu rubripes GN=LOC101078564 PE=3 SV=1	82.44	3.17	50.47	Down	-3.38583	-	-0.976205	Down	-4.2843			LOC101078564
comp147149_c0_seq9	sp|E7FDW8|TRD7B_DANRE Tudor domain-containing protein 7B OS=Danio rerio GN=tdrd7b PE=2 SV=2	33.06	1.35	5.98	-	-1.67698	-	-2.48249	Down	-4.08177			tdrd7b
comp147746_c0_seq3	tr|H3B2Q1|H3B2Q1_LATCH Uncharacterized protein OS=Latimeria chalumnae PE=4 SV=1	50.28	4.1	99.59	Down	-5.07783	-	0.641104	Down	-4.35908
comp147882_c0_seq3	tr|H3AQ51|H3AQ51_LATCH Uncharacterized protein OS=Latimeria chalumnae PE=4 SV=1	26.85	4.11	28.3	Down	-3.3871	-	-0.226175	Down	-3.53558
comp147983_c0_seq6	tr|Q5ZJB0|Q5ZJB0_CHICK Uncharacterized protein OS=Gallus gallus GN=NF2 PE=2 SV=1	12.51	1.22	5.56	-	-1.80527	-	-1.49699	Down	-3.22453			NF2
comp148043_c1_seq2	tr|M3VYD4|M3VYD4_FELCA Uncharacterized protein OS=Felis catus GN=TIAM1 PE=4 SV=1	39.86	1.08	11.25	Down	-2.78015	-	-1.56154	Down	-4.26402			TIAM1
comp148183_c0_seq2	tr|G5E7N2|G5E7N2_MELGA Uncharacterized protein (Fragment) OS=Meleagris gallopavo GN=LOC100543911 PE=4 SV=1	49.92	4.97	50.84	-	-2.06468	-	-0.986848	Down	-2.97391			LOC100543911
comp148272_c0_seq4	tr|K7F272|K7F272_PELSI Uncharacterized protein OS=Pelodiscus sinensis GN=MYO9B PE=4 SV=1	13.22	1.96	21.68	Down	-3.46812	-	0.517859	Down	-2.87261			MYO9B
comp148274_c0_seq2	tr|F6YPR6|F6YPR6_MONDO Uncharacterized protein (Fragment) OS=Monodelphis domestica GN=GLG1 PE=4 SV=1	35.48	1.57	43.49	Down	-4.10684	-	0.0263591	Down	-4.00283			GLG1
comp148282_c1_seq6	tr|Q90ZI2|Q90ZI2_CHICK GCN5 OS=Gallus gallus GN=gcn5 PE=2 SV=1	42.65	2.58	11.68	-	-1.46838	-	-2.15275	Down	-3.54348			gcn5
comp148371_c0_seq1	tr|Q90753|Q90753_CHICK BRG1 protein OS=Gallus gallus GN=brg1 PE=2 SV=1	70.36	4.53	46.65	Down	-2.83308	-	-0.90173	Down	-3.6572			brg1
comp148534_c0_seq2	tr|H3ARJ7|H3ARJ7_LATCH Uncharacterized protein OS=Latimeria chalumnae PE=3 SV=1	64.54	6.66	30.78	-	-2.18895	-	-1.36468	Down	-3.47601
comp148800_c0_seq1	tr|F1N804|F1N804_CHICK Uncharacterized protein OS=Gallus gallus GN=PLXNA1 PE=4 SV=2	10.41	1.04	10.16	Down	-2.69113	-	-0.304447	Down	-2.91793			PLXNA1
comp148855_c0_seq3	tr|C0H9D5|C0H9D5_SALSA Band 4.1-like protein 5 OS=Salmo salar GN=E41L5 PE=2 SV=1	40.44	1.4	7.59	-	-1.82848	-	-2.68969	Down	-4.44043			E41L5
comp148993_c0_seq6	tr|J9NWJ8|J9NWJ8_CANFA Uncharacterized protein OS=Canis familiaris GN=PCM1 PE=4 SV=1	36.22	4.43	7.87	-	-0.235151	-	-2.47966	Down	-2.6372			PCM1
comp149011_c3_seq1	tr|B3DJN3|B3DJN3_DANRE Bcl9l protein OS=Danio rerio GN=bcl9l PE=2 SV=1	34.76	2.31	6.86	-	-0.948292	-	-2.60699	Down	-3.47722			bcl9l
comp149167_c0_seq1	tr|F2Z4T4|F2Z4T4_DANRE Uncharacterized protein OS=Danio rerio GN=akap12b PE=4 SV=1	110.79	7.02	62.16	-	-2.41684	-	-1.02546	Down	-3.3647			akap12b
comp149232_c0_seq1	tr|I3KEY8|I3KEY8_ORENI Uncharacterized protein OS=Oreochromis niloticus GN=flii PE=4 SV=1	42.78	8.33	8.73	-	-0.589949	-	-2.63209	Down	-3.14442			flii
comp149310_c1_seq2	tr|F6X1I6|F6X1I6_ORNAN Uncharacterized protein (Fragment) OS=Ornithorhynchus anatinus GN=NOLC1 PE=4 SV=2	137.63	1.84	188.31	Down	-6.0576	-	0.436217	Down	-5.54372			NOLC1
comp149469_c0_seq1	tr|B3DH74|B3DH74_DANRE Phospholipase C, gamma 1 OS=Danio rerio GN=plcg1 PE=2 SV=1	10.35	1.25	3.45	-	-0.844483	-	-1.77439	Down	-2.54124			plcg1
comp103595_c0_seq1	tr|M4A016|M4A016_XIPMA Uncharacterized protein OS=Xiphophorus maculatus PE=4 SV=1	0.23	19.82	3.59	Up	3.06659	Up	3.70229	Up	6.84301
comp120871_c0_seq1	tr|E9QIM7|E9QIM7_DANRE Uncharacterized protein OS=Danio rerio GN=palm1a PE=4 SV=1	0.6	1.37	19.97	Down	-3.25238	Up	4.77458	-	1.59832			palm1a
comp124964_c1_seq3	tr|H0ZHS9|H0ZHS9_TAEGU Uncharacterized protein OS=Taeniopygia guttata GN=TWSG1 PE=4 SV=1	14.64	53	13.33	Up	2.72185	-	-0.40343	-	2.39595			TWSG1
comp125039_c0_seq1	tr|I3K2V2|I3K2V2_ORENI Uncharacterized protein OS=Oreochromis niloticus PE=4 SV=1	0.04	12.05	1.6	Up	3.51775	Up	5.0305	Up	8.60052
comp128230_c3_seq2	tr|B5DFX6|B5DFX6_SALSA Capping protein (Actin filament) muscle Z-line beta OS=Salmo salar GN=capzb PE=2 SV=1	51.73	184.28	40.84	Up	2.77693	-	-0.61035	-	2.24417			capzb
comp129140_c1_seq6	tr|H0WVV1|H0WVV1_OTOGA Uncharacterized protein OS=Otolemur garnettii GN=HEY1 PE=3 SV=1	6.22	2.62	31.5	Down	-3.18707	-	2.09759	-	-1.01187			HEY1
comp130857_c0_seq1	tr|Q7ZUK3|Q7ZUK3_DANRE Core promoter element binding protein OS=Danio rerio GN=klf6a PE=2 SV=1	7.62	1.66	58.29	Down	-4.52791	-	2.66562	-	-1.7846			klf6a
comp131546_c0_seq2	tr|H3AER5|H3AER5_LATCH Uncharacterized protein OS=Latimeria chalumnae PE=4 SV=1	0.21	43.33	2.45	Up	5.31234	-	2.63671	Up	8.02502
comp131867_c1_seq1	tr|E7F022|E7F022_DANRE Uncharacterized protein OS=Danio rerio GN=xdh PE=4 SV=1	0.06	8.01	1.3	Up	3.21669	Up	4.23979	Up	7.52946			xdh
comp131884_c0_seq1	tr|F1RCV3|F1RCV3_DANRE Uncharacterized protein OS=Danio rerio GN=slit3 PE=2 SV=1	0.27	30.06	7.84	Up	2.54369	Up	4.54709	Up	7.1649			slit3
comp132116_c0_seq1	tr|Q66I42|Q66I42_DANRE Radixin OS=Danio rerio GN=msna PE=2 SV=1	7.75	2.17	54.3	Down	-4.04075	-	2.53918	-	-1.42395			msna
comp132252_c0_seq7	tr|B5DFD3|B5DFD3_RAT Schip1 protein OS=Rattus norvegicus GN=Schip1 PE=2 SV=1	0.24	7.17	85.86	Down	-2.80264	Up	8.09762	Up	5.36861			Schip1
comp134391_c0_seq1	tr|E6ZHW3|E6ZHW3_DICLA Collagen type I alpha 3 chain OS=Dicentrarchus labrax GN=COL1A3 PE=4 SV=1	0.4	266.75	1.23	Up	9.18921	-	-0.277591	Up	8.98829			COL1A3
comp134764_c1_seq2	tr|B9EQH0|B9EQH0_SALSA Pleiotrophic factor-alpha-2 OS=Salmo salar GN=PTA2 PE=2 SV=1	207.73	39.12	401.58	Down	-2.6851	-	0.755596	-	-1.85191			PTA2
comp134966_c1_seq1	tr|F6SS26|F6SS26_MACMU Uncharacterized protein OS=Macaca mulatta GN=PTK2B PE=4 SV=1	0.24	1.14	10.94	Down	-2.65115	Up	5.22562	-	2.64947			PTK2B
comp135549_c1_seq8	tr|Q4V8U3|Q4V8U3_DANRE Uncharacterized protein OS=Danio rerio GN=sat1a.1 PE=2 SV=1	49.11	128.2	24.99	Up	2.90836	-	-1.22398	-	1.76196			sat1a.1
comp136569_c1_seq1	tr|I3KXE3|I3KXE3_ORENI Uncharacterized protein OS=Oreochromis niloticus GN=LOC100699143 PE=4 SV=1	0.27	12.06	1.49	Up	3.62145	-	2.15947	Up	5.85407			LOC100699143
comp136985_c1_seq1	tr|C7S6G4|C7S6G4_DANRE Thromboplastin OS=Danio rerio GN=f3a PE=2 SV=1	0.16	190.59	17.88	Up	4.03247	Up	6.52043	Up	10.6236			f3a
comp137711_c1_seq5	tr|H3AT48|H3AT48_LATCH Uncharacterized protein (Fragment) OS=Latimeria chalumnae PE=4 SV=1	5.98	1.51	19.37	Down	-3.28657	-	1.42515	-	-1.78375
comp138106_c0_seq5	tr|H2N1S4|H2N1S4_ORYLA Uncharacterized protein OS=Oryzias latipes GN=LOC101171148 PE=4 SV=1	3.32	1.65	14.58	Down	-3.53781	-	2.49133	-	-0.968889			LOC101171148
comp138970_c0_seq1	sp|Q7ZTU9|TBX2_DANRE T-box transcription factor TBX2b OS=Danio rerio GN=tbx2b PE=2 SV=4	7.92	1.51	36.6	Down	-3.9891	-	1.93808	-	-1.97336			tbx2b
comp139528_c0_seq1	tr|H2ZX74|H2ZX74_LATCH Uncharacterized protein OS=Latimeria chalumnae PE=4 SV=1	8.04	3.17	31.89	Down	-2.73001	-	1.71912	-	-0.933297
comp139826_c1_seq1	tr|K7GJ87|K7GJ87_PELSI Uncharacterized protein OS=Pelodiscus sinensis GN=NR4A1 PE=3 SV=1	0.59	74.51	1.23	Up	6.52001	-	0.780889	Up	7.37794			NR4A1
comp140045_c2_seq1	tr|U3KD11|U3KD11_FICAL Uncharacterized protein (Fragment) OS=Ficedula albicollis GN=DACT2 PE=4 SV=1	18.56	1.35	45.43	Down	-4.21129	-	1.02632	-	-3.10499			DACT2
comp142342_c0_seq1	tr|H2SFC5|H2SFC5_TAKRU Uncharacterized protein (Fragment) OS=Takifugu rubripes GN=LOC101073546 PE=4 SV=1	0.02	20	2.65	Up	3.51546	Up	6.55682	Up	10.1244			LOC101073546
comp142422_c1_seq30	tr|R7VWX4|R7VWX4_COLLI Presenilin-2 OS=Columba livia GN=A306_06459 PE=4 SV=1	9.62	12.98	1.63	Up	3.16862	-	-2.7722	-	0.474051			A306_06459
comp142458_c0_seq1	tr|E8Z914|E8Z914_XENTR Nitric oxide synthase OS=Xenopus tropicalis GN=nos3 PE=2 SV=1	0.26	18.61	218.67	Down	-2.95517	Up	9.46146	Up	6.583			nos3
comp142830_c1_seq1	tr|H3A521|H3A521_LATCH UDP-glucose 6-dehydrogenase OS=Latimeria chalumnae PE=3 SV=1	37.43	33.06	207.04	Down	-4.26474	-	2.26392	-	-1.9232
comp142950_c0_seq2	tr|C1BYH6|C1BYH6_ESOLU Chibby homolog 1 OS=Esox lucius GN=CBY1 PE=2 SV=1	6.45	1.28	15.11	Down	-2.95505	-	0.961906	-	-1.91547			CBY1
comp143133_c0_seq7	tr|B2GUB3|B2GUB3_XENTR LOC100158544 protein OS=Xenopus tropicalis GN=LOC100158544 PE=2 SV=1	1.2	2.2	1.49	Up	3.16116	-	-1.70983	-	1.52875			LOC100158544
comp143939_c0_seq2	tr|H3BG14|H3BG14_LATCH Uncharacterized protein (Fragment) OS=Latimeria chalumnae PE=4 SV=1	2.19	1.11	13.86	Down	-3.02169	-	2.4232	-	-0.520943
comp144649_c0_seq3	tr|E1BUB1|E1BUB1_CHICK Eyes absent homolog 4 OS=Gallus gallus GN=EYA4 PE=4 SV=2	0.82	28.53	2.25	Up	3.49146	-	1.34135	Up	4.90932			EYA4
comp145820_c0_seq3	tr|G1N062|G1N062_MELGA Uncharacterized protein OS=Meleagris gallopavo GN=LOC100539877 PE=4 SV=2	6.19	9.53	1.92	Up	2.77697	-	-1.95787	-	0.896694			LOC100539877
comp146291_c0_seq1	tr|H3BHN4|H3BHN4_LATCH Uncharacterized protein OS=Latimeria chalumnae PE=4 SV=1	20.64	4.39	50.93	Down	-2.936	-	1.03413	-	-1.82426
comp146657_c0_seq1	tr|I3KSR7|I3KSR7_ORENI Uncharacterized protein OS=Oreochromis niloticus GN=ect2 PE=4 SV=1	11.3	3.52	20.8	Down	-3.09618	-	0.644854	-	-2.37366			ect2
comp146693_c1_seq4	tr|H3ADH2|H3ADH2_LATCH Signal transducer and activator of transcription OS=Latimeria chalumnae PE=3 SV=1	10.24	55.35	4.65	Up	2.93286	-	-1.41983	-	1.59061
comp146740_c0_seq1	tr|H2S968|H2S968_TAKRU Uncharacterized protein OS=Takifugu rubripes GN=LOC101068097 PE=4 SV=1	0.2	24.68	2.73	Up	3.95506	Up	3.61432	Up	7.64444			LOC101068097
comp146854_c1_seq3	tr|U3K3U9|U3K3U9_FICAL Uncharacterized protein OS=Ficedula albicollis GN=TAL1 PE=4 SV=1	0.34	1.95	24.1	Down	-2.77636	Up	5.20937	-	2.50918			TAL1
comp148033_c0_seq2	tr|H2UIY6|H2UIY6_TAKRU Uncharacterized protein (Fragment) OS=Takifugu rubripes GN=LOC101067703 PE=3 SV=1	0.06	11.27	1.4	Up	3.50752	Up	4.43751	Up	8.01576			LOC101067703
comp148270_c1_seq1	tr|F1QKZ5|F1QKZ5_DANRE Axin-1 OS=Danio rerio GN=axin1 PE=4 SV=1	9.2	1.58	14.97	Down	-2.63948	-	0.434395	-	-2.12746			axin1
comp148401_c1_seq5	tr|M3XKR9|M3XKR9_LATCH Uncharacterized protein OS=Latimeria chalumnae PE=4 SV=1	18.05	3.41	45.64	Down	-3.14326	-	1.0663	-	-1.99935
comp148630_c2_seq2	tr|B6CS38|B6CS38_DANRE Fibrillin 2 OS=Danio rerio GN=fbn2b PE=2 SV=1	0.32	2.12	46.68	Down	-3.85852	Up	6.91399	Up	3.13243			fbn2b
comp149071_c0_seq3	tr|K7FYL5|K7FYL5_PELSI Uncharacterized protein OS=Pelodiscus sinensis PE=4 SV=1	2.11	1.44	13.81	Down	-2.66601	-	2.43946	-	-0.148985
comp99521_c0_seq1	sp|P11589|MUP2_MOUSE Major urinary protein 2 OS=Mus musculus GN=Mup2 PE=1 SV=1	0.81	11.85	1.54	Up	3.54397	-	0.659791	Up	4.27949			Mup2
