# Supplementary material for: RNA-sequencing of the sturgeon Acipenser baeri provides insights into expression dynamics of morphogenic differentiation and developmental regulatory genes in early versus late developmental stages
Source: BMC Genomics. 2016 Aug 8;17:564. doi: 10.1186/s12864-016-2839-3 (PMC4977659; doi:10.1186/s12864-016-2839-3)
Supplement: Additional file 20: — List of the set of development regulatory unigenes screened from the GO enrichment file and their expression dynamics. (XLSX 133 kb) [file 12864_2016_2839_MOESM20_ESM.xlsx]

## Sheet: T1vsT2 develop
GO_ID	Term	Type	All_annotated_num	All_num_this_term	All_DEGs_num	DEGs_this_term	UP	Down	Expected	Pvalue	FDR	DEGs_list
GO:0032502	developmental process	biological_process	45301	4725	985/613	129	46	83	66.19	3.5e-14	4.69583e-11	comp108117_c1_seq1,comp115118_c0_seq1,comp122263_c0_seq1,comp124557_c3_seq1,comp124860_c0_seq2,comp126585_c0_seq2,comp127061_c0_seq1,comp127516_c0_seq2,comp128056_c0_seq1,comp128102_c0_seq1,comp128377_c0_seq1,comp128611_c0_seq2,comp128696_c0_seq2,comp128924_c0_seq1,comp129298_c1_seq3,comp129613_c0_seq1,comp129722_c1_seq2,comp129729_c0_seq1,comp129822_c0_seq1,comp130034_c0_seq1,comp130236_c1_seq1,…
GO:0007275	multicellular organismal development	biological_process	45301	4193	985/613	119	44	75	58.74	3.3e-14	4.69583e-11	comp108117_c1_seq1,comp115118_c0_seq1,comp122263_c0_seq1,comp124557_c3_seq1,comp124860_c0_seq2,comp126585_c0_seq2,comp127061_c0_seq1,comp127516_c0_seq2,comp128056_c0_seq1,comp128102_c0_seq1,comp128377_c0_seq1,comp128611_c0_seq2,comp128696_c0_seq2,comp129298_c1_seq3,comp129613_c0_seq1,comp129722_c1_seq2,comp129729_c0_seq1,comp129822_c0_seq1,comp130034_c0_seq1,comp130236_c1_seq1,comp130890_c0_seq1,…
GO:0044767	single-organism developmental process	biological_process	45301	4695	985/613	129	46	83	65.77	2.2e-14	4.69583e-11	comp108117_c1_seq1,comp115118_c0_seq1,comp122263_c0_seq1,comp124557_c3_seq1,comp124860_c0_seq2,comp126585_c0_seq2,comp127061_c0_seq1,comp127516_c0_seq2,comp128056_c0_seq1,comp128102_c0_seq1,comp128377_c0_seq1,comp128611_c0_seq2,comp128696_c0_seq2,comp128924_c0_seq1,comp129298_c1_seq3,comp129613_c0_seq1,comp129722_c1_seq2,comp129729_c0_seq1,comp129822_c0_seq1,comp130034_c0_seq1,comp130236_c1_seq1,…
GO:0048856	anatomical structure development	biological_process	45301	4165	985/613	113	42	71	58.35	3.4e-12	3.42125e-09	comp108117_c1_seq1,comp115118_c0_seq1,comp122263_c0_seq1,comp124557_c3_seq1,comp124860_c0_seq2,comp126585_c0_seq2,comp127061_c0_seq1,comp127516_c0_seq2,comp128056_c0_seq1,comp128102_c0_seq1,comp128377_c0_seq1,comp128611_c0_seq2,comp128696_c0_seq2,comp128924_c0_seq1,comp129298_c1_seq3,comp129613_c0_seq1,comp129722_c1_seq2,comp129822_c0_seq1,comp130034_c0_seq1,comp130236_c1_seq1,comp131385_c0_seq1,…
GO:0048513	organ development	biological_process	45301	2609	985/613	74	34	40	36.55	5.9e-09	2.96844e-06	comp108117_c1_seq1,comp115118_c0_seq1,comp122263_c0_seq1,comp124557_c3_seq1,comp124860_c0_seq2,comp127061_c0_seq1,comp128102_c0_seq1,comp128377_c0_seq1,comp128611_c0_seq2,comp129613_c0_seq1,comp129822_c0_seq1,comp130034_c0_seq1,comp130236_c1_seq1,comp131484_c0_seq1,comp131517_c1_seq2,comp131581_c1_seq1,comp132697_c0_seq2,comp132811_c1_seq3,comp133680_c0_seq1,comp133940_c1_seq5,comp134331_c0_seq1,…
GO:0048731	system development	biological_process	45301	3402	985/613	89	39	50	47.66	6.7e-09	2.99639e-06	comp108117_c1_seq1,comp115118_c0_seq1,comp122263_c0_seq1,comp124557_c3_seq1,comp124860_c0_seq2,comp127061_c0_seq1,comp127516_c0_seq2,comp128102_c0_seq1,comp128377_c0_seq1,comp128611_c0_seq2,comp129298_c1_seq3,comp129613_c0_seq1,comp129722_c1_seq2,comp129822_c0_seq1,comp130034_c0_seq1,comp130236_c1_seq1,comp131484_c0_seq1,comp131517_c1_seq2,comp131581_c1_seq1,comp132697_c0_seq2,comp132811_c1_seq3,…
GO:0009888	tissue development	biological_process	45301	1486	985/613	47	21	26	20.82	2.2e-07	6.81154e-05	comp108117_c1_seq1,comp122263_c0_seq1,comp127061_c0_seq1,comp128056_c0_seq1,comp128377_c0_seq1,comp128924_c0_seq1,comp129613_c0_seq1,comp129722_c1_seq2,comp129822_c0_seq1,comp130236_c1_seq1,comp131517_c1_seq2,comp131581_c1_seq1,comp132697_c0_seq2,comp132811_c1_seq3,comp133940_c1_seq5,comp134331_c0_seq1,comp134697_c0_seq4,comp134775_c0_seq6,comp137461_c3_seq1,comp137758_c0_seq1,comp138451_c0_seq1,…
GO:0009790	embryo development	biological_process	45301	1322	985/613	43	16	27	18.52	3.6e-07	9.66e-05	comp124860_c0_seq2,comp126585_c0_seq2,comp127061_c0_seq1,comp128056_c0_seq1,comp128611_c0_seq2,comp128696_c0_seq2,comp129722_c1_seq2,comp130034_c0_seq1,comp131385_c0_seq1,comp131484_c0_seq1,comp132697_c0_seq2,comp132811_c1_seq3,comp133502_c0_seq1,comp133940_c1_seq5,comp134331_c0_seq1,comp134697_c0_seq4,comp137461_c3_seq1,comp137758_c0_seq1,comp138451_c0_seq1,comp139298_c0_seq1,comp139298_c1_seq1,…
GO:0048869	cellular developmental process	biological_process	45301	2656	985/613	67	24	43	37.21	2.3e-06	0.000529605	comp108117_c1_seq1,comp115118_c0_seq1,comp122263_c0_seq1,comp127061_c0_seq1,comp127516_c0_seq2,comp128102_c0_seq1,comp128377_c0_seq1,comp129722_c1_seq2,comp130034_c0_seq1,comp130236_c1_seq1,comp131484_c0_seq1,comp132579_c0_seq1,comp132697_c0_seq2,comp133164_c0_seq1,comp133940_c1_seq5,comp134555_c0_seq1,comp134697_c0_seq4,comp135162_c1_seq1,comp135444_c0_seq9,comp136083_c0_seq1,comp136394_c0_seq2,…
GO:0007492	endoderm development	biological_process	45301	73	985/613	8	0	8	1.02	8.5e-06	0.00142552	comp131581_c1_seq1,comp132811_c1_seq3,comp137461_c3_seq1,comp139298_c0_seq1,comp139298_c1_seq1,comp140000_c2_seq2,comp144195_c0_seq1,comp144195_c1_seq3
GO:0060429	epithelium development	biological_process	45301	794	985/613	27	11	16	11.12	2.6e-05	0.00348833	comp122263_c0_seq1,comp127061_c0_seq1,comp132697_c0_seq2,comp132811_c1_seq3,comp133940_c1_seq5,comp134697_c0_seq4,comp134775_c0_seq6,comp137461_c3_seq1,comp138451_c0_seq1,comp138642_c0_seq2,comp138799_c0_seq3,comp139298_c0_seq1,comp139298_c1_seq1,comp140393_c1_seq1,comp142132_c0_seq1,comp143319_c0_seq3,comp143730_c0_seq5,comp144528_c0_seq2,comp144824_c0_seq3,comp145117_c1_seq1,comp145139_c2_seq1,…
GO:0007498	mesoderm development	biological_process	45301	126	985/613	9	2	7	1.77	7.5e-05	0.00754687	comp128056_c0_seq1,comp129722_c1_seq2,comp132811_c1_seq3,comp134331_c0_seq1,comp134697_c0_seq4,comp137758_c0_seq1,comp138451_c0_seq1,comp139298_c0_seq1,comp139298_c1_seq1
GO:0060541	respiratory system development	biological_process	45301	157	985/613	10	5	5	2.2	8e-05	0.00785366	comp124860_c0_seq2,comp127061_c0_seq1,comp133940_c1_seq5,comp138685_c0_seq2,comp140393_c1_seq1,comp146498_c1_seq1,comp146645_c0_seq1,comp146645_c1_seq6,comp147173_c0_seq2,comp149449_c0_seq1
GO:0007423	sensory organ development	biological_process	45301	628	985/613	22	12	10	8.8	9.4e-05	0.008225	comp124860_c0_seq2,comp127061_c0_seq1,comp129613_c0_seq1,comp130034_c0_seq1,comp132697_c0_seq2,comp134697_c0_seq4,comp142378_c0_seq1,comp142669_c0_seq5,comp143117_c0_seq1,comp143319_c0_seq3,comp143730_c0_seq5,comp144931_c0_seq3,comp145117_c1_seq1,comp145139_c2_seq1,comp145608_c0_seq4,comp145965_c0_seq6,comp146241_c0_seq1,comp146498_c1_seq1,comp148376_c1_seq1,comp148855_c2_seq2,comp149184_c0_seq1,…
GO:0030324	lung development	biological_process	45301	124	985/613	8	4	4	1.74	0.00037	0.0225644	comp133940_c1_seq5,comp138685_c0_seq2,comp140393_c1_seq1,comp146498_c1_seq1,comp146645_c0_seq1,comp146645_c1_seq6,comp147173_c0_seq2,comp149449_c0_seq1
GO:0030323	respiratory tube development	biological_process	45301	125	985/613	8	4	4	1.75	0.0004	0.0240299	comp133940_c1_seq5,comp138685_c0_seq2,comp140393_c1_seq1,comp146498_c1_seq1,comp146645_c0_seq1,comp146645_c1_seq6,comp147173_c0_seq2,comp149449_c0_seq1
GO:0007399	nervous system development	biological_process	45301	1574	985/613	39	16	23	22.05	0.00047	0.027025	comp124557_c3_seq1,comp124860_c0_seq2,comp127061_c0_seq1,comp128102_c0_seq1,comp128377_c0_seq1,comp129298_c1_seq3,comp129722_c1_seq2,comp130034_c0_seq1,comp131484_c0_seq1,comp131517_c1_seq2,comp132697_c0_seq2,comp132811_c1_seq3,comp133680_c0_seq1,comp133940_c1_seq5,comp134331_c0_seq1,comp134555_c0_seq1,comp135162_c1_seq1,comp136083_c0_seq1,comp137623_c0_seq2,comp138442_c0_seq1,comp138642_c0_seq2,…
GO:0048066	developmental pigmentation	biological_process	45301	71	985/613	6	1	5	0.99	0.00049	0.0277782	comp133381_c0_seq1,comp138642_c0_seq2,comp140024_c1_seq2,comp143319_c0_seq3,comp145603_c0_seq1,comp149184_c0_seq1
GO:0048286	lung alveolus development	biological_process	45301	27	985/613	4	2	2	0.38	0.00052	0.0290694	comp138685_c0_seq2,comp146645_c0_seq1,comp146645_c1_seq6,comp147173_c0_seq2
GO:0072358	cardiovascular system development	biological_process	45301	955	985/613	26	14	12	13.38	0.00112	0.0449393	comp127516_c0_seq2,comp128102_c0_seq1,comp128611_c0_seq2,comp131581_c1_seq1,comp132697_c0_seq2,comp132811_c1_seq3,comp133940_c1_seq5,comp134331_c0_seq1,comp134697_c0_seq4,comp137758_c0_seq1,comp137844_c2_seq1,comp138451_c0_seq1,comp140682_c0_seq1,comp141898_c2_seq9,comp142378_c0_seq1,comp143319_c0_seq3,comp144677_c1_seq1,comp145117_c1_seq1,comp145965_c0_seq6,comp146274_c0_seq1,comp146274_c1_seq1,…
GO:0072359	circulatory system development	biological_process	45301	955	985/613	26	14	12	13.38	0.00112	0.0449393	comp127516_c0_seq2,comp128102_c0_seq1,comp128611_c0_seq2,comp131581_c1_seq1,comp132697_c0_seq2,comp132811_c1_seq3,comp133940_c1_seq5,comp134331_c0_seq1,comp134697_c0_seq4,comp137758_c0_seq1,comp137844_c2_seq1,comp138451_c0_seq1,comp140682_c0_seq1,comp141898_c2_seq9,comp142378_c0_seq1,comp143319_c0_seq3,comp144677_c1_seq1,comp145117_c1_seq1,comp145965_c0_seq6,comp146274_c0_seq1,comp146274_c1_seq1,…
GO:0035295	tube development	biological_process	45301	467	985/613	16	6	10	6.54	0.00104	0.0449393	comp132811_c1_seq3,comp133940_c1_seq5,comp134331_c0_seq1,comp134697_c0_seq4,comp138451_c0_seq1,comp138685_c0_seq2,comp140393_c1_seq1,comp142378_c0_seq1,comp143319_c0_seq3,comp143730_c0_seq5,comp145117_c1_seq1,comp146498_c1_seq1,comp146645_c0_seq1,comp146645_c1_seq6,comp147173_c0_seq2,comp149449_c0_seq1
	Expression profile
	gene id	Gene Name	Type	logFC	logCPM	PValue	FDR	T1	T2
	comp142458_c0_seq1	nos3	Up	9.46146	9.01727	2.84516e-23	5.97157e-19	0.26	218.67
	comp132252_c0_seq7	Schip1	Up	8.09762	5.48658	1.2321e-17	2.72211e-14	0.24	85.86
	comp148630_c2_seq2	fbn2b	Up	6.91399	6.87226	8.06343e-16	8.05902e-13	0.32	46.68
	comp142342_c0_seq1	LOC101073546	Up	6.55682	1.35225	4.47069e-09	3.15406e-07	0.02	2.65
	comp144272_c0_seq3	LOC100546827	Up	6.5545	3.4915	1.91779e-12	4.93639e-10	0.16	33.82
	comp136985_c1_seq1	f3a	Up	6.52043	3.14877	7.45156e-12	1.54849e-09	0.16	17.88
	comp138642_c0_seq2	EDNRB	Up	6.2812	5.38384	1.35128e-13	5.40215e-11	2.03	42.29
	comp136573_c1_seq2	SCEL	Up	6.25033	4.16775	8.23595e-13	2.43465e-10	0.67	63.09
	comp146379_c1_seq1		Up	6.0139	12.7386	1.10427e-13	4.50037e-11	56.08	4369.96
	comp128056_c0_seq1	MDA_GLEAN10025628	Up	5.92752	5.63767	7.36674e-13	2.25718e-10	1.23	90.37
	comp128377_c0_seq1	APOD	Up	5.53237	8.55546	3.21894e-12	7.54869e-10	5.76	320.99
	comp144117_c0_seq13	FSTL1	Up	5.29745	7.33543	1.72738e-11	3.13085e-09	2.96	153.83
	comp134966_c1_seq1	PTK2B	Up	5.22562	3.17359	6.66134e-10	6.54855e-08	0.24	10.94
	comp146854_c1_seq3	TAL1	Up	5.20937	3.98866	2.11611e-10	2.53071e-08	0.34	24.1
	comp125039_c0_seq1		Up	5.0305	-0.0441305	2.2545e-05	0.000356582	0.04	1.6
	comp148820_c0_seq1	gfra3	Up	5.01913	0.797936	7.94989e-07	2.37012e-05	0.03	1.12
	comp142556_c0_seq6	bmp5	Up	5.00167	0.782025	8.84207e-07	2.56152e-05	0.05	1.25
	comp129569_c0_seq3	POSTN	Up	4.83795	2.09505	4.769e-08	2.25946e-06	0.2	3.77
	comp120871_c0_seq1	palm1a	Up	4.77458	3.40473	4.67183e-09	3.26849e-07	0.6	19.97
	comp131884_c0_seq1	slit3	Up	4.54709	2.21943	9.60143e-08	4.08397e-06	0.27	7.84
	comp146645_c1_seq6	LOC100722730	Up	4.44666	5.6203	5.43903e-09	3.65888e-07	1.63	47.78
	comp148033_c0_seq2	LOC101067703	Up	4.43751	1.17514	2.73841e-06	6.513e-05	0.06	1.4
	comp132697_c0_seq2		Up	4.41641	4.00335	1.37314e-08	7.99447e-07	1.21	30.95
	comp131867_c1_seq1	xdh	Up	4.23979	1.54082	1.64567e-06	4.2987e-05	0.06	1.3
	comp140313_c0_seq8	OLFM1	Up	4.2005	0.0692054	5.77951e-05	0.000761736	0.07	1.02
	comp146274_c0_seq1	robo4	Up	3.99596	3.82109	1.73159e-07	6.73029e-06	1.07	20.57
	comp146645_c0_seq1	ERRFI	Up	3.94811	3.07797	4.7872e-07	1.54817e-05	1.8	33.53
	comp142679_c0_seq3		Up	3.89887	4.22749	2.14319e-07	8.08605e-06	1.51	20.42
	comp145139_c2_seq1	vim	Up	3.80174	4.05076	4.20553e-07	1.39775e-05	2.68	42.65
	comp128924_c0_seq1		Up	3.77629	2.63731	1.4703e-06	3.88658e-05	1.08	18
	comp133940_c1_seq5	FOXP1B	Up	3.77321	5.68583	2.97507e-07	1.06284e-05	3.25	52.32
	comp149449_c0_seq1	LAMA1	Up	3.74511	7.09949	2.97759e-07	1.06284e-05	1.7	27.43
	comp103595_c0_seq1		Up	3.70229	1.44677	1.16205e-05	0.000208699	0.23	3.59
	comp142277_c0_seq17	hoxc6	Up	3.69737	3.72975	8.35345e-07	2.47113e-05	2.56	33.67
	comp134697_c0_seq4		Up	3.64532	4.40411	8.50862e-07	2.50643e-05	1.92	25.94
	comp146740_c0_seq1	LOC101068097	Up	3.61432	1.80487	8.07792e-06	0.000155902	0.2	2.73
	comp140657_c0_seq1	Gga.54482	Up	3.58982	1.50737	1.57077e-05	0.000268033	1.01	14.7
	comp145965_c0_seq6	ndp	Up	3.56324	2.51956	4.49329e-06	9.78293e-05	1.17	6.6
	comp136394_c0_seq2		Up	3.55598	5.61947	1.03926e-06	2.9318e-05	8.95	111.09
	comp142378_c0_seq1	chsy1	Up	3.51859	4.50245	1.64742e-06	4.30061e-05	1.24	17.1
	comp146274_c1_seq1	robo4	Up	3.50506	3.86469	2.19423e-06	5.4663e-05	1.03	14.16
	comp144931_c0_seq3		Up	3.4915	3.96005	2.46364e-06	6.01094e-05	1.28	27.92
	comp133502_c0_seq1	RIPP1	Up	3.47732	4.50054	2.23217e-06	5.55095e-05	2.37	31.72
	comp143877_c0_seq4		Up	3.43537	2.54486	7.48915e-06	0.000147247	1.07	5.96
	comp141898_c2_seq9	EPHB3	Up	3.32754	4.27333	5.19658e-06	0.000109782	2.49	40.63
	comp131484_c0_seq1		Up	3.32635	2.51266	1.63669e-05	0.000277142	1.21	14.68
	comp130034_c0_seq1	LOC770168	Up	3.29307	4.9436	5.31807e-06	0.000111898	3.44	40.65
	comp147243_c1_seq5	epha7	Up	3.28436	5.86651	4.74858e-06	0.000102854	2.1	24.62
	comp108117_c1_seq1	ACTA1	Up	3.26715	1.36737	6.6555e-05	0.000860948	5.95	69.36
	comp137451_c0_seq1		Up	3.26405	2.1765	2.59101e-05	0.000402825	0.8	6.96
	comp128611_c0_seq2	ripply3	Up	3.24426	4.19829	8.31566e-06	0.000159246	3.11	35.66
	comp127061_c0_seq1	dlx5a	Up	3.24285	1.59599	4.63265e-05	0.000639266	1.8	20.71
	comp146241_c0_seq1	GRP-94	Up	3.1889	7.25517	7.45111e-06	0.000146912	10.94	120.21
	comp145373_c0_seq3	MPP5	Up	3.12119	5.33215	1.28802e-05	0.000227663	4.02	45.75
	comp142567_c0_seq4	Homer1	Up	3.11707	4.79701	1.42161e-05	0.000248335	4.41	21.4
	comp144677_c1_seq1	LOC100697948	Up	3.06398	4.79488	1.84683e-05	0.000304734	2.01	20.25
	comp138799_c0_seq3	MLLT3	Up	3.00041	3.51994	3.85017e-05	0.000548045	1.07	13.81
	comp139250_c0_seq1		Up	2.99869	2.79408	5.87087e-05	0.000770611	1.01	9.7
	comp131517_c1_seq2	cbs	Up	2.98764	4.37656	3.18388e-05	0.00047613	3.32	34.82
	comp115118_c0_seq1	RS14	Up	2.95567	9.71631	2.62186e-05	0.000406418	483.98	4518.69
	comp134775_c0_seq6	NKD1	Up	2.95199	3.31316	5.07677e-05	0.000686558	1.12	9.1
	comp124557_c3_seq1	RL36	Up	2.94975	9.34858	2.71324e-05	0.00041567	473.14	4397.73
	comp131135_c2_seq5	LOC100690583	Up	2.87454	3.2163	7.85553e-05	0.000977331	1.5	13.76
	comp129613_c0_seq1	sox2	Up	2.83166	4.21109	7.07925e-05	0.000904063	3.41	29.29
	comp142282_c0_seq1	A306_11740	Up	2.82589	4.90298	6.62712e-05	0.000857807	2.66	23.19
	comp148376_c1_seq1		Up	2.82212	4.31399	7.30776e-05	0.00092985	1.09	9.29
	comp147564_c0_seq1	CDH11	Up	2.82101	4.25849	7.64784e-05	0.000957451	2.11	14.99
	comp126585_c0_seq2		Down	-2.78789	4.9887	7.69704e-05	0.000961281	32.72	5.63
	comp129298_c1_seq3	TIMP4	Down	-2.79084	5.89956	7.04629e-05	0.000900128	71.21	18.39
	comp149184_c0_seq1	LOC100698565	Down	-2.80531	4.44998	7.51836e-05	0.000942647	8.1	1.44
	comp127516_c0_seq2		Down	-2.80682	4.2144	7.70133e-05	0.000961281	15.64	2.75
	comp143179_c1_seq1		Down	-2.80997	4.83574	6.91966e-05	0.000886731	12.11	2.08
	comp140959_c2_seq1	SFRP1	Down	-2.83975	6.36705	5.25668e-05	0.000707017	147.95	24.88
	comp148855_c2_seq2	epb41l5	Down	-2.8536	4.96978	5.4702e-05	0.000733149	35.03	5.83
	comp142669_c0_seq5	LOC100711022	Down	-2.88554	10.1893	3.83985e-05	0.000547152	990.75	157.99
	comp140682_c0_seq1	PPP1CC	Down	-2.88622	8.28846	3.86272e-05	0.000549645	228.65	37.14
	comp138685_c0_seq2	LOC100561704	Down	-2.89641	3.84345	5.24802e-05	0.000706304	10.46	2.18
	comp145593_c0_seq1	IRF6	Down	-2.90183	7.74478	3.56971e-05	0.000514758	129.33	20.23
	comp135162_c1_seq1	efna4	Down	-2.90246	3.03292	7.00048e-05	0.000895093	11.89	1.91
	comp147630_c1_seq1	D623_10029598	Down	-2.90895	6.23575	3.63512e-05	0.000522752	43.11	7.14
	comp146974_c2_seq1	hip1	Down	-2.92402	4.06184	4.40886e-05	0.000615261	31.24	4.95
	comp130890_c0_seq1	SSDH	Down	-2.92741	5.44218	3.5248e-05	0.000514694	27.39	4.34
	comp144427_c1_seq2		Down	-2.92908	5.98817	3.35806e-05	0.00049547	110.95	20.74
	comp149019_c0_seq6	wdtc1	Down	-2.93846	5.74317	3.1904e-05	0.000476765	21.7	3.39
	comp145603_c0_seq1	LOC100699365	Down	-2.95347	5.10687	3.12596e-05	0.000468637	17.07	2.64
	comp147173_c0_seq2	wu:fj20e02	Down	-2.9671	4.87132	3.12775e-05	0.000468738	13.71	2.08
	comp140393_c1_seq1	timeless	Down	-2.96993	5.93692	2.69611e-05	0.000413347	60.17	9.29
	comp135444_c0_seq9	cep41	Down	-2.97889	5.63098	2.58844e-05	0.000402575	30.37	5.02
	comp147635_c1_seq1		Down	-2.97974	4.93082	2.83611e-05	0.000430722	18.31	2.77
	comp139793_c2_seq6	WWOX	Down	-3.01239	3.04286	3.9261e-05	0.000555276	9.28	1.28
	comp148298_c1_seq2		Down	-3.04942	4.0566	2.3562e-05	0.000369329	8.59	1.26
	comp132193_c0_seq4	GSTENG00020103001	Down	-3.05316	2.08817	7.39403e-05	0.000934141	8.51	1.17
	comp143921_c1_seq2	Batf3	Down	-3.06165	3.11613	3.00135e-05	0.000452704	19.78	2.54
	comp146974_c3_seq1	hip1	Down	-3.08672	4.10492	1.91418e-05	0.000313873	23.43	3.32
	comp139624_c0_seq1	NKX23	Down	-3.09189	2.95573	3.05884e-05	0.000460549	16.19	2.28
	comp140024_c1_seq2		Down	-3.10484	4.92693	1.42313e-05	0.000248497	36.64	5.12
	comp140959_c1_seq1	SFRP1	Down	-3.11973	5.96902	1.17445e-05	0.000209698	150.35	20.82
	comp138451_c0_seq1	tbx16	Down	-3.1315	8.59977	9.89079e-06	0.000181542	303.72	41.73
	comp143117_c0_seq1	HG2A	Down	-3.13767	2.74203	2.42945e-05	0.000379677	11.67	1.59
	comp142323_c1_seq1	fgfrl1b	Down	-3.16154	6.20276	9.05684e-06	0.000170479	52.3	7.04
	comp138442_c0_seq1	RB1	Down	-3.17004	6.05154	8.77083e-06	0.00016638	35.93	4.82
	comp139298_c1_seq1		Down	-3.18672	7.15356	7.57224e-06	0.000148672	101.82	13.47
	comp146350_c1_seq1	Anapl_10950	Down	-3.21124	3.46699	1.15189e-05	0.000207256	8.3	1.05
	comp132811_c1_seq3		Down	-3.213	9.01162	6.20795e-06	0.000126562	593.87	77.08
	comp142355_c0_seq1		Down	-3.21336	3.44349	1.3183e-05	0.000231745	11.01	1.42
	comp139298_c0_seq1		Down	-3.2407	7.53029	5.48346e-06	0.000114718	213.73	27.23
	comp145117_c1_seq1	CABZ01041002.1	Down	-3.24401	5.12729	6.38115e-06	0.000128841	44.44	11.71
	comp139711_c0_seq1		Down	-3.24837	7.67623	5.14537e-06	0.000109583	221.29	28.04
	comp145349_c0_seq1	LOC100692139	Down	-3.26259	4.45892	6.94567e-06	0.000138114	30.78	3.86
	comp141752_c1_seq7	LGALS8	Down	-3.26627	5.08928	5.75997e-06	0.000119246	53.29	6.55
	comp128696_c0_seq2	LOC101164950	Down	-3.28311	4.17255	6.825e-06	0.000136037	22.54	2.77
	comp139508_c1_seq39	BIN1	Down	-3.29103	3.19958	9.99033e-06	0.000183289	15.35	4.67
	comp136389_c0_seq1	arrb2b	Down	-3.29715	5.82092	4.38478e-06	9.62154e-05	44.1	5.79
	comp136083_c0_seq1	NDRG2	Down	-3.29748	3.79843	6.44297e-06	0.000129778	22.61	2.76
	comp132579_c0_seq1		Down	-3.32412	4.66378	4.41051e-06	9.66283e-05	13.73	1.65
	comp145608_c0_seq4		Down	-3.34562	3.9637	5.01209e-06	0.000107398	10.91	2.11
	comp143730_c0_seq5	bbs9	Down	-3.35728	3.32199	5.81714e-06	0.000120052	11.09	1.08
	comp133381_c0_seq1	pmela	Down	-3.39043	4.60097	3.11166e-06	7.18868e-05	26.77	3.07
	comp133164_c0_seq1		Down	-3.40348	3.56339	4.53366e-06	9.85549e-05	11.37	1.6
	comp137623_c0_seq2		Down	-3.40957	3.56895	4.32356e-06	9.49712e-05	12.18	1.36
	comp140682_c1_seq1	PPP1CC	Down	-3.42824	5.8379	2.09582e-06	5.26804e-05	232.73	26.04
	comp134555_c0_seq1	Bloc1s4	Down	-3.43714	3.64636	3.73867e-06	8.43753e-05	14.39	1.6
	comp143319_c0_seq3		Down	-3.46008	5.14193	1.89775e-06	4.86633e-05	37.62	4.08
	comp133680_c0_seq1	gsc	Down	-3.46931	5.28268	1.79312e-06	4.62914e-05	34.76	3.78
	comp129722_c1_seq2	twn-A	Down	-3.47723	6.78394	1.44325e-06	3.82611e-05	204.22	21.54
	comp124860_c0_seq2	AANF	Down	-3.49976	4.64861	1.75638e-06	4.54548e-05	82.38	8.89
	comp131385_c0_seq1	pabpc1l	Down	-3.60839	7.78274	6.392e-07	1.97728e-05	159.26	15.74
	comp144195_c1_seq3	DUSP4	Down	-3.63121	5.73471	6.48223e-07	1.9949e-05	30.26	2.94
	comp129729_c0_seq1	B4	Down	-3.67612	7.6635	4.30534e-07	1.42191e-05	185.37	17.46
	comp146498_c1_seq1		Down	-3.72021	5.49729	4.01641e-07	1.35419e-05	12.72	1.16
	comp144195_c0_seq1	dusp4	Down	-3.8539	4.26776	2.80014e-07	1.01242e-05	36.76	3.05
	comp122263_c0_seq1		Down	-3.86455	6.54318	1.47343e-07	5.89048e-06	99.81	8.25
	comp142965_c0_seq1		Down	-3.87177	6.60771	1.41022e-07	5.68653e-06	76.58	6.3
	comp137518_c0_seq3		Down	-3.91675	3.19397	3.73218e-07	1.27682e-05	9.54	4.14
	comp130236_c1_seq1	LOC558687	Down	-3.95997	5.27513	1.01604e-07	4.27069e-06	24.41	1.89
	comp144440_c0_seq8	NEBL	Down	-3.98398	1.37965	3.4253e-06	7.8271e-05	2.68	0.19
	comp129822_c0_seq1	LOC101175675	Down	-4.02444	4.92136	7.76538e-08	3.39196e-06	39.1	2.89
	comp139488_c2_seq2		Down	-4.1695	4.87707	3.35948e-08	1.69496e-06	18.88	1.26
	comp137758_c0_seq1	APLNR	Down	-4.20417	5.98552	2.08339e-08	1.13283e-06	66.52	4.34
	comp144824_c0_seq3	DLA_XVIII04450	Down	-4.21613	3.92418	4.35724e-08	2.11449e-06	12.91	1.08
	comp145867_c0_seq9	CDC42SE2	Down	-4.22644	5.35413	2.16306e-08	1.16409e-06	39.7	2.64
	comp137844_c2_seq1	LOC100563034	Down	-4.30267	4.94979	1.44405e-08	8.36095e-07	32.11	1.69
	comp142132_c0_seq1		Down	-4.31473	5.01493	1.35685e-08	7.91061e-07	29.73	1.8
	comp128102_c0_seq1	birc5b	Down	-4.35479	5.89399	8.29918e-09	5.21519e-07	120.29	7.05
	comp144528_c0_seq2	buc	Down	-4.52623	8.65464	2.14894e-09	1.702e-07	243.55	12.73
	comp137461_c3_seq1	LOC101155136	Down	-4.62874	6.4954	1.39762e-09	1.22225e-07	260.76	14.35
	comp140166_c0_seq5	101125052	Down	-4.80437	5.23586	6.45025e-10	6.37087e-08	25.09	1.43
	comp140000_c2_seq2	nanog	Down	-5.42811	9.43805	5.94804e-12	1.28042e-09	483.43	13.54
	comp144636_c0_seq4	LSM14B	Down	-5.99768	6.44183	2.46054e-13	9.14035e-11	102.48	2.1
	comp134331_c0_seq1	lft1	Down	-6.2528	6.15955	5.88336e-14	2.65555e-11	93.92	1.48
	comp131581_c1_seq1	LOC101064479	Down	-7.05712	8.03946	1.51157e-16	1.81289e-13	590.31	5.65

## Sheet: T1vsT22 develop
GO_ID	Term	Type	All_annotated_num	All_num_this_term	All_DEGs_num	DEGs_this_term	UP	Down	Expected	Pvalue	FDR	DEGs_list
GO:0032502	developmental process	biological_process	45301	4725	4551/2152	344	81	263	222.27	2.3e-17	9.63987e-15	comp106968_c0_seq1,comp112365_c0_seq1,comp113739_c0_seq1,comp114041_c1_seq1,comp115114_c0_seq1,comp115118_c0_seq1,comp116902_c0_seq1,comp117007_c0_seq1,comp117308_c0_seq3,comp118019_c0_seq1,comp118730_c0_seq1,comp121112_c0_seq1,comp122563_c1_seq1,comp122634_c0_seq1,comp124101_c0_seq2,comp124557_c3_seq1,comp125199_c1_seq1,comp125417_c0_seq1,comp125454_c0_seq2,comp126063_c0_seq1,comp126127_c0_seq5,…
GO:0044767	single-organism developmental process	biological_process	45301	4695	4551/2152	340	81	259	220.86	8.4e-17	3.12947e-14	comp106968_c0_seq1,comp112365_c0_seq1,comp113739_c0_seq1,comp114041_c1_seq1,comp115114_c0_seq1,comp115118_c0_seq1,comp116902_c0_seq1,comp117007_c0_seq1,comp117308_c0_seq3,comp118019_c0_seq1,comp118730_c0_seq1,comp121112_c0_seq1,comp122563_c1_seq1,comp122634_c0_seq1,comp124101_c0_seq2,comp124557_c3_seq1,comp125199_c1_seq1,comp125417_c0_seq1,comp125454_c0_seq2,comp126063_c0_seq1,comp126127_c0_seq5,…
GO:0048856	anatomical structure development	biological_process	45301	4165	4551/2152	309	72	237	195.93	1.3e-16	4.58832e-14	comp106968_c0_seq1,comp112365_c0_seq1,comp113739_c0_seq1,comp114041_c1_seq1,comp115114_c0_seq1,comp115118_c0_seq1,comp116902_c0_seq1,comp117007_c0_seq1,comp118019_c0_seq1,comp118730_c0_seq1,comp121112_c0_seq1,comp122563_c1_seq1,comp122634_c0_seq1,comp124101_c0_seq2,comp124557_c3_seq1,comp125199_c1_seq1,comp125417_c0_seq1,comp125454_c0_seq2,comp126063_c0_seq1,comp126127_c0_seq5,comp126409_c0_seq1,…
GO:0007275	multicellular organismal development	biological_process	45301	4193	4551/2152	298	71	227	197.24	1.2e-13	2.98044e-11	comp106968_c0_seq1,comp112365_c0_seq1,comp114041_c1_seq1,comp115114_c0_seq1,comp115118_c0_seq1,comp116902_c0_seq1,comp117007_c0_seq1,comp117308_c0_seq3,comp118019_c0_seq1,comp118730_c0_seq1,comp121112_c0_seq1,comp122563_c1_seq1,comp122634_c0_seq1,comp124101_c0_seq2,comp124557_c3_seq1,comp125199_c1_seq1,comp125417_c0_seq1,comp125454_c0_seq2,comp126063_c0_seq1,comp126127_c0_seq5,comp126409_c0_seq1,…
GO:0009790	embryo development	biological_process	45301	1322	4551/2152	115	26	89	62.19	1.8e-10	2.874e-08	comp106968_c0_seq1,comp112365_c0_seq1,comp114041_c1_seq1,comp115114_c0_seq1,comp116902_c0_seq1,comp117007_c0_seq1,comp122634_c0_seq1,comp125199_c1_seq1,comp125417_c0_seq1,comp126409_c0_seq1,comp126927_c0_seq1,comp127596_c1_seq1,comp128415_c1_seq1,comp128571_c0_seq1,comp129511_c0_seq2,comp130116_c7_seq6,comp130806_c2_seq16,comp130929_c0_seq1,comp131257_c0_seq1,comp131518_c0_seq4,comp132288_c1_seq1…
GO:0048731	system development	biological_process	45301	3402	4551/2152	237	59	178	160.03	4.1e-10	5.84991e-08	comp106968_c0_seq1,comp114041_c1_seq1,comp115114_c0_seq1,comp115118_c0_seq1,comp118019_c0_seq1,comp118730_c0_seq1,comp121112_c0_seq1,comp122563_c1_seq1,comp122634_c0_seq1,comp124101_c0_seq2,comp124557_c3_seq1,comp125199_c1_seq1,comp125454_c0_seq2,comp126063_c0_seq1,comp126127_c0_seq5,comp126409_c0_seq1,comp126927_c0_seq1,comp127596_c1_seq1,comp127709_c0_seq1,comp128354_c0_seq2,comp128377_c0_seq1,…
GO:0048513	organ development	biological_process	45301	2609	4551/2152	191	48	143	122.73	5.9e-10	7.91308e-08	comp106968_c0_seq1,comp114041_c1_seq1,comp115114_c0_seq1,comp115118_c0_seq1,comp118019_c0_seq1,comp118730_c0_seq1,comp122634_c0_seq1,comp124101_c0_seq2,comp124557_c3_seq1,comp125199_c1_seq1,comp126409_c0_seq1,comp126927_c0_seq1,comp127596_c1_seq1,comp127709_c0_seq1,comp128377_c0_seq1,comp128415_c1_seq1,comp128571_c0_seq1,comp128792_c1_seq1,comp128859_c0_seq1,comp128938_c1_seq9,comp129511_c0_seq2,…
GO:0048869	cellular developmental process	biological_process	45301	2656	4551/2152	180	44	136	124.94	4.3e-07	2.48584e-05	comp106968_c0_seq1,comp113739_c0_seq1,comp114041_c1_seq1,comp115114_c0_seq1,comp115118_c0_seq1,comp118019_c0_seq1,comp118730_c0_seq1,comp121112_c0_seq1,comp122634_c0_seq1,comp125199_c1_seq1,comp125454_c0_seq2,comp126063_c0_seq1,comp126409_c0_seq1,comp126629_c0_seq1,comp126927_c0_seq1,comp127709_c0_seq1,comp127903_c0_seq4,comp128354_c0_seq2,comp128377_c0_seq1,comp128415_c1_seq1,comp128571_c0_seq1,…
GO:0043009	chordate embryonic development	biological_process	45301	688	4551/2152	63	11	52	32.36	4.4e-07	2.52191e-05	comp106968_c0_seq1,comp114041_c1_seq1,comp116902_c0_seq1,comp125199_c1_seq1,comp126409_c0_seq1,comp126927_c0_seq1,comp128415_c1_seq1,comp129511_c0_seq2,comp130116_c7_seq6,comp130806_c2_seq16,comp130929_c0_seq1,comp131257_c0_seq1,comp131518_c0_seq4,comp132505_c3_seq1,comp132771_c0_seq1,comp132851_c3_seq1,comp134453_c1_seq3,comp134626_c2_seq2,comp135343_c0_seq1,comp135420_c1_seq1,comp136679_c0_seq4…
GO:0043010	camera-type eye development	biological_process	45301	323	4551/2152	37	6	31	15.19	6.4e-07	3.5179e-05	comp106968_c0_seq1,comp126409_c0_seq1,comp128792_c1_seq1,comp130116_c7_seq6,comp130929_c0_seq1,comp131943_c0_seq1,comp132634_c3_seq1,comp133259_c0_seq1,comp134145_c0_seq2,comp135420_c1_seq1,comp135470_c1_seq11,comp135524_c0_seq2,comp135927_c1_seq2,comp136679_c0_seq4,comp136754_c0_seq6,comp136962_c1_seq1,comp140586_c1_seq1,comp141170_c1_seq1,comp141347_c0_seq11,comp141707_c0_seq1,comp141754_c0_seq…
GO:0009792	embryo development ending in birth or egg hatching	biological_process	45301	703	4551/2152	63	11	52	33.07	9.1e-07	4.88197e-05	comp106968_c0_seq1,comp114041_c1_seq1,comp116902_c0_seq1,comp125199_c1_seq1,comp126409_c0_seq1,comp126927_c0_seq1,comp128415_c1_seq1,comp129511_c0_seq2,comp130116_c7_seq6,comp130806_c2_seq16,comp130929_c0_seq1,comp131257_c0_seq1,comp131518_c0_seq4,comp132505_c3_seq1,comp132771_c0_seq1,comp132851_c3_seq1,comp134453_c1_seq3,comp134626_c2_seq2,comp135343_c0_seq1,comp135420_c1_seq1,comp136679_c0_seq4…
GO:0007423	sensory organ development	biological_process	45301	628	4551/2152	58	12	46	29.54	9.4e-07	5.00289e-05	comp106968_c0_seq1,comp126409_c0_seq1,comp127596_c1_seq1,comp128571_c0_seq1,comp128792_c1_seq1,comp130116_c7_seq6,comp130929_c0_seq1,comp131943_c0_seq1,comp132634_c3_seq1,comp133259_c0_seq1,comp133426_c0_seq1,comp134145_c0_seq2,comp135343_c0_seq1,comp135420_c1_seq1,comp135470_c1_seq11,comp135524_c0_seq2,comp135927_c1_seq2,comp136679_c0_seq4,comp136754_c0_seq6,comp136962_c1_seq1,comp138971_c1_seq1…
GO:0009888	tissue development	biological_process	45301	1486	4551/2152	110	24	86	69.9	1.9e-06	9.58e-05	comp106968_c0_seq1,comp114041_c1_seq1,comp118019_c0_seq1,comp125199_c1_seq1,comp125454_c0_seq2,comp126409_c0_seq1,comp126927_c0_seq1,comp128377_c0_seq1,comp128415_c1_seq1,comp128571_c0_seq1,comp128859_c0_seq1,comp129511_c0_seq2,comp129773_c0_seq2,comp130116_c7_seq6,comp130236_c1_seq1,comp130806_c2_seq16,comp130929_c0_seq1,comp131257_c0_seq1,comp131517_c1_seq2,comp132299_c1_seq1,comp132715_c0_seq2…
GO:0001654	eye development	biological_process	45301	413	4551/2152	41	6	35	19.43	6.4e-06	0.000304386	comp106968_c0_seq1,comp126409_c0_seq1,comp128792_c1_seq1,comp130116_c7_seq6,comp130929_c0_seq1,comp131943_c0_seq1,comp132634_c3_seq1,comp133259_c0_seq1,comp133426_c0_seq1,comp134145_c0_seq2,comp135420_c1_seq1,comp135470_c1_seq11,comp135524_c0_seq2,comp135927_c1_seq2,comp136679_c0_seq4,comp136754_c0_seq6,comp136962_c1_seq1,comp140586_c1_seq1,comp141170_c1_seq1,comp141347_c0_seq11,comp141707_c0_seq…
GO:0060429	epithelium development	biological_process	45301	794	4551/2152	66	13	53	37.35	6.4e-06	0.000304386	comp106968_c0_seq1,comp114041_c1_seq1,comp118019_c0_seq1,comp125199_c1_seq1,comp125454_c0_seq2,comp126927_c0_seq1,comp128415_c1_seq1,comp128571_c0_seq1,comp129511_c0_seq2,comp130116_c7_seq6,comp130806_c2_seq16,comp131257_c0_seq1,comp132299_c1_seq1,comp134145_c0_seq2,comp135267_c0_seq3,comp135420_c1_seq1,comp135718_c1_seq1,comp135834_c0_seq1,comp136679_c0_seq4,comp136754_c0_seq6,comp137461_c3_seq1…
GO:0048534	hematopoietic or lymphoid organ development	biological_process	45301	543	4551/2152	47	13	34	25.54	5e-05	0.00198402	comp106968_c0_seq1,comp114041_c1_seq1,comp115114_c0_seq1,comp115118_c0_seq1,comp118730_c0_seq1,comp122634_c0_seq1,comp127709_c0_seq1,comp128415_c1_seq1,comp129704_c0_seq1,comp130204_c1_seq1,comp130615_c0_seq2,comp131756_c0_seq1,comp132509_c0_seq1,comp133968_c0_seq1,comp134453_c1_seq3,comp135108_c1_seq1,comp135249_c0_seq2,comp135834_c0_seq1,comp135878_c0_seq1,comp136060_c0_seq7,comp136754_c0_seq6,…
GO:0002520	immune system development	biological_process	45301	582	4551/2152	49	13	36	27.38	7e-05	0.00269782	comp106968_c0_seq1,comp114041_c1_seq1,comp115114_c0_seq1,comp115118_c0_seq1,comp118730_c0_seq1,comp122634_c0_seq1,comp127709_c0_seq1,comp128415_c1_seq1,comp129704_c0_seq1,comp130204_c1_seq1,comp130615_c0_seq2,comp131756_c0_seq1,comp132509_c0_seq1,comp133968_c0_seq1,comp134453_c1_seq3,comp135108_c1_seq1,comp135249_c0_seq2,comp135834_c0_seq1,comp135878_c0_seq1,comp136060_c0_seq7,comp136754_c0_seq6,…
GO:0072358	cardiovascular system development	biological_process	45301	955	4551/2152	71	19	52	44.92	0.00011	0.00370683	comp106968_c0_seq1,comp114041_c1_seq1,comp118730_c0_seq1,comp122563_c1_seq1,comp122634_c0_seq1,comp125199_c1_seq1,comp126127_c0_seq5,comp126927_c0_seq1,comp128415_c1_seq1,comp129634_c2_seq48,comp130177_c0_seq1,comp131257_c0_seq1,comp132299_c1_seq1,comp133783_c0_seq1,comp134395_c0_seq2,comp134453_c1_seq3,comp134626_c2_seq2,comp135108_c1_seq1,comp135343_c0_seq1,comp135420_c1_seq1,comp135878_c0_seq1…
GO:0072359	circulatory system development	biological_process	45301	955	4551/2152	71	19	52	44.92	0.00011	0.00370683	comp106968_c0_seq1,comp114041_c1_seq1,comp118730_c0_seq1,comp122563_c1_seq1,comp122634_c0_seq1,comp125199_c1_seq1,comp126127_c0_seq5,comp126927_c0_seq1,comp128415_c1_seq1,comp129634_c2_seq48,comp130177_c0_seq1,comp131257_c0_seq1,comp132299_c1_seq1,comp133783_c0_seq1,comp134395_c0_seq2,comp134453_c1_seq3,comp134626_c2_seq2,comp135108_c1_seq1,comp135343_c0_seq1,comp135420_c1_seq1,comp135878_c0_seq1…
GO:0050793	regulation of developmental process	biological_process	45301	1217	4551/2152	86	27	59	57.25	0.00012	0.00398376	comp106968_c0_seq1,comp113739_c0_seq1,comp114041_c1_seq1,comp118730_c0_seq1,comp122563_c1_seq1,comp125199_c1_seq1,comp126927_c0_seq1,comp128415_c1_seq1,comp129559_c0_seq4,comp129773_c0_seq2,comp130116_c7_seq6,comp130177_c0_seq1,comp130929_c0_seq1,comp131257_c0_seq1,comp133968_c0_seq1,comp134427_c1_seq1,comp135249_c0_seq2,comp135470_c1_seq11,comp135825_c0_seq5,comp135834_c0_seq1,comp135849_c2_seq2…
GO:0048736	appendage development	biological_process	45301	213	4551/2152	23	3	20	10.02	0.00019	0.00603858	comp106968_c0_seq1,comp128415_c1_seq1,comp130929_c0_seq1,comp134434_c0_seq5,comp134453_c1_seq3,comp135420_c1_seq1,comp135813_c1_seq6,comp136679_c0_seq4,comp136754_c0_seq6,comp137854_c0_seq1,comp138971_c1_seq13,comp140906_c1_seq2,comp141707_c0_seq1,comp141907_c1_seq1,comp142687_c0_seq7,comp143161_c0_seq4,comp143179_c1_seq1,comp143416_c0_seq1,comp146642_c0_seq4,comp146859_c1_seq1,comp147114_c1_seq1…
GO:0033333	fin development	biological_process	45301	76	4551/2152	12	1	11	3.58	0.00021	0.00655005	comp134453_c1_seq3,comp135813_c1_seq6,comp136754_c0_seq6,comp137854_c0_seq1,comp140906_c1_seq2,comp141907_c1_seq1,comp143161_c0_seq4,comp143179_c1_seq1,comp143416_c0_seq1,comp146859_c1_seq1,comp147114_c1_seq1,comp149469_c0_seq1
GO:0002088	lens development in camera-type eye	biological_process	45301	55	4551/2152	10	1	9	2.59	0.00022	0.00676752	comp106968_c0_seq1,comp128792_c1_seq1,comp133259_c0_seq1,comp136754_c0_seq6,comp141170_c1_seq1,comp141707_c0_seq1,comp143988_c3_seq4,comp145139_c2_seq1,comp147149_c0_seq9,comp147983_c0_seq6
GO:0048568	embryonic organ development	biological_process	45301	535	4551/2152	44	10	34	25.17	0.00027	0.00808313	comp106968_c0_seq1,comp114041_c1_seq1,comp125199_c1_seq1,comp126409_c0_seq1,comp126927_c0_seq1,comp127596_c1_seq1,comp128415_c1_seq1,comp128571_c0_seq1,comp129511_c0_seq2,comp130929_c0_seq1,comp134453_c1_seq3,comp135343_c0_seq1,comp135470_c1_seq11,comp135524_c0_seq2,comp135878_c0_seq1,comp136679_c0_seq4,comp136754_c0_seq6,comp137448_c0_seq1,comp138971_c1_seq13,comp141170_c1_seq1,comp141707_c0_seq…
GO:0001944	vasculature development	biological_process	45301	571	4551/2152	46	16	30	26.86	0.00031	0.00903852	comp106968_c0_seq1,comp118730_c0_seq1,comp122563_c1_seq1,comp122634_c0_seq1,comp126127_c0_seq5,comp126927_c0_seq1,comp128415_c1_seq1,comp129634_c2_seq48,comp130177_c0_seq1,comp131257_c0_seq1,comp133783_c0_seq1,comp134626_c2_seq2,comp135108_c1_seq1,comp135878_c0_seq1,comp136679_c0_seq4,comp138154_c0_seq16,comp138971_c1_seq13,comp139365_c4_seq2,comp140087_c0_seq2,comp140335_c0_seq2,comp140607_c1_se…
GO:0001568	blood vessel development	biological_process	45301	526	4551/2152	43	14	29	24.74	0.00035	0.00994534	comp106968_c0_seq1,comp118730_c0_seq1,comp122563_c1_seq1,comp122634_c0_seq1,comp126127_c0_seq5,comp126927_c0_seq1,comp128415_c1_seq1,comp129634_c2_seq48,comp130177_c0_seq1,comp131257_c0_seq1,comp133783_c0_seq1,comp135108_c1_seq1,comp135878_c0_seq1,comp136679_c0_seq4,comp138154_c0_seq16,comp138971_c1_seq13,comp139365_c4_seq2,comp140087_c0_seq2,comp140335_c0_seq2,comp140607_c1_seq1,comp140877_c0_se…
GO:0001701	in utero embryonic development	biological_process	45301	355	4551/2152	32	6	26	16.7	0.00037	0.0103384	comp106968_c0_seq1,comp116902_c0_seq1,comp125199_c1_seq1,comp126927_c0_seq1,comp128415_c1_seq1,comp131257_c0_seq1,comp132505_c3_seq1,comp132771_c0_seq1,comp132851_c3_seq1,comp134626_c2_seq2,comp135420_c1_seq1,comp138971_c1_seq13,comp140424_c1_seq3,comp141707_c0_seq1,comp141754_c0_seq1,comp142126_c1_seq2,comp142344_c2_seq4,comp142562_c0_seq1,comp142679_c0_seq3,comp142687_c0_seq7,comp144030_c1_seq1…
GO:0060041	retina development in camera-type eye	biological_process	45301	193	4551/2152	20	2	18	9.08	0.00082	0.0198517	comp126409_c0_seq1,comp130116_c7_seq6,comp131943_c0_seq1,comp132634_c3_seq1,comp134145_c0_seq2,comp135927_c1_seq2,comp140586_c1_seq1,comp141347_c0_seq11,comp141707_c0_seq1,comp142250_c0_seq6,comp142473_c1_seq1,comp142669_c0_seq5,comp143439_c0_seq2,comp143703_c1_seq5,comp146080_c0_seq1,comp146179_c0_seq2,comp147502_c0_seq1,comp148462_c0_seq1,comp148855_c0_seq3,comp148855_c2_seq2
GO:0070121	Kupffer's vesicle development	biological_process	45301	25	4551/2152	6	1	5	1.18	0.00088	0.0207792	comp134453_c1_seq3,comp141234_c0_seq1,comp141425_c1_seq1,comp141907_c1_seq1,comp142657_c0_seq3,comp143319_c0_seq3
GO:0048864	stem cell development	biological_process	45301	238	4551/2152	23	1	22	11.2	0.00092	0.0215717	comp106968_c0_seq1,comp113739_c0_seq1,comp114041_c1_seq1,comp125199_c1_seq1,comp126409_c0_seq1,comp128415_c1_seq1,comp130236_c1_seq1,comp136679_c0_seq4,comp138642_c0_seq2,comp138971_c1_seq13,comp140125_c0_seq5,comp141527_c0_seq1,comp141980_c0_seq1,comp143097_c0_seq2,comp143255_c0_seq2,comp144434_c0_seq1,comp145437_c0_seq2,comp146170_c1_seq1,comp146859_c1_seq1,comp146942_c1_seq2,comp147114_c1_seq1…
GO:0014031	mesenchymal cell development	biological_process	45301	155	4551/2152	17	1	16	7.29	0.00105	0.02395	comp106968_c0_seq1,comp114041_c1_seq1,comp125199_c1_seq1,comp126409_c0_seq1,comp130236_c1_seq1,comp136679_c0_seq4,comp138642_c0_seq2,comp138971_c1_seq13,comp141527_c0_seq1,comp141980_c0_seq1,comp143097_c0_seq2,comp143255_c0_seq2,comp144434_c0_seq1,comp145437_c0_seq2,comp146859_c1_seq1,comp146942_c1_seq2,comp147114_c1_seq1
GO:0008544	epidermis development	biological_process	45301	226	4551/2152	22	5	17	10.63	0.00107	0.0242413	comp106968_c0_seq1,comp118019_c0_seq1,comp126927_c0_seq1,comp128415_c1_seq1,comp128571_c0_seq1,comp132715_c0_seq2,comp136754_c0_seq6,comp140045_c0_seq1,comp140125_c0_seq5,comp140376_c0_seq1,comp141170_c1_seq1,comp141707_c0_seq1,comp142282_c0_seq1,comp142598_c0_seq2,comp145437_c0_seq2,comp146170_c1_seq1,comp146179_c0_seq2,comp146645_c1_seq6,comp147004_c1_seq2,comp147114_c1_seq1,comp148163_c0_seq2,…
GO:0043588	skin development	biological_process	45301	226	4551/2152	22	5	17	10.63	0.00107	0.0242413	comp106968_c0_seq1,comp118019_c0_seq1,comp126927_c0_seq1,comp128415_c1_seq1,comp128571_c0_seq1,comp132715_c0_seq2,comp136754_c0_seq6,comp140045_c0_seq1,comp140125_c0_seq5,comp140376_c0_seq1,comp141170_c1_seq1,comp141707_c0_seq1,comp142282_c0_seq1,comp142598_c0_seq2,comp145437_c0_seq2,comp146170_c1_seq1,comp146179_c0_seq2,comp146645_c1_seq6,comp147004_c1_seq2,comp147114_c1_seq1,comp148163_c0_seq2,…
GO:0007417	central nervous system development	biological_process	45301	699	4551/2152	51	9	42	32.88	0.00142	0.0304234	comp106968_c0_seq1,comp114041_c1_seq1,comp124557_c3_seq1,comp126063_c0_seq1,comp126409_c0_seq1,comp128377_c0_seq1,comp128415_c1_seq1,comp128938_c1_seq9,comp130116_c7_seq6,comp130260_c1_seq5,comp130919_c2_seq2,comp131517_c1_seq2,comp132913_c0_seq1,comp133166_c0_seq1,comp133166_c1_seq1,comp135197_c2_seq6,comp135420_c1_seq1,comp135470_c1_seq11,comp136679_c0_seq4,comp136754_c0_seq6,comp137217_c0_seq1…
GO:0060485	mesenchyme development	biological_process	45301	184	4551/2152	18	1	17	8.66	0.00276	0.0492249	comp106968_c0_seq1,comp114041_c1_seq1,comp125199_c1_seq1,comp126409_c0_seq1,comp130236_c1_seq1,comp136679_c0_seq4,comp138642_c0_seq2,comp138971_c1_seq13,comp141527_c0_seq1,comp141980_c0_seq1,comp143097_c0_seq2,comp143255_c0_seq2,comp144434_c0_seq1,comp145437_c0_seq2,comp146859_c1_seq1,comp146942_c1_seq2,comp147114_c1_seq1,comp148183_c0_seq2
Expression profile
id	Gene Name	Type	logFC	logCPM	PValue	FDR	T1	T2
comp129569_c0_seq3	POSTN	Up	11.304	8.13	4.60139e-27	4.10307e-24	0.2	336.33
comp136985_c1_seq1	f3a	Up	10.6236	6.88062	8.71605e-24	3.5465e-21	0.16	190.59
comp142342_c0_seq1	LOC101073546	Up	10.1244	4.51596	1.14902e-18	1.26062e-16	0.02	20
comp136573_c1_seq2	SCEL	Up	9.47846	7.03043	2.84135e-22	7.73254e-20	0.67	321.12
comp134391_c0_seq1	COL1A3	Up	8.98829	7.79293	1.00744e-21	2.48362e-19	0.4	266.75
comp148820_c0_seq1	gfra3	Up	8.71506	4.0223	1.99596e-16	1.17487e-14	0.03	10.33
comp125039_c0_seq1		Up	8.60052	2.998	3.46626e-14	1.08169e-12	0.04	12.05
comp146174_c0_seq1	D623_10032630	Up	8.44589	8.52012	1.52489e-20	2.84037e-18	2.01	531.02
comp127597_c0_seq2	Anapl_01283	Up	8.26263	6.29747	5.50702e-19	6.67049e-17	0.61	143.64
comp131546_c0_seq2		Up	8.02502	6.3384	1.91596e-18	2.00745e-16	0.21	43.33
comp148033_c0_seq2	LOC101067703	Up	8.01576	4.27911	5.20151e-16	2.749e-14	0.06	11.27
comp142556_c0_seq6	bmp5	Up	7.88859	3.20055	5.30639e-14	1.56945e-12	0.05	5.54
comp140770_c0_seq4		Up	7.7762	5.70728	1.81514e-17	1.43263e-15	0.47	138.69
comp138955_c0_seq2		Up	7.73921	7.16954	3.63841e-18	3.57109e-16	1.09	153.7
comp146740_c0_seq1	LOC101068097	Up	7.64444	5.338	6.6052e-17	4.39403e-15	0.2	24.68
comp137699_c0_seq7	MBP	Up	7.60343	8.43632	3.76099e-18	3.68279e-16	1.82	503.83
comp131867_c1_seq1	xdh	Up	7.52946	4.36435	8.69106e-16	4.22555e-14	0.06	8.01
comp144518_c0_seq1	alas2	Up	7.47201	6.60246	2.7069e-17	2.01862e-15	0.81	108.79
comp145139_c2_seq1	vim	Up	7.38839	7.19488	2.77379e-17	2.05388e-15	2.68	445.99
comp139826_c1_seq1	NR4A1	Up	7.37794	7.12328	3.03401e-17	2.22571e-15	0.59	74.51
comp125454_c1_seq1	AGR2	Up	7.3323	3.91226	1.85978e-14	6.29155e-13	0.29	35.9
comp140313_c0_seq8	OLFM1	Up	7.18069	2.49986	5.72559e-12	9.50711e-11	0.07	5.78
comp131884_c0_seq1	slit3	Up	7.1649	4.40917	4.07637e-15	1.67e-13	0.27	30.06
comp144117_c0_seq13	FSTL1	Up	7.11308	8.78457	8.37805e-17	5.42696e-15	2.96	765.38
comp142822_c0_seq1		Up	7.07154	3.91008	1.90687e-14	6.42937e-13	0.09	28.4
comp146325_c0_seq3		Up	7.05601	8.80021	1.25817e-16	7.8234e-15	1.38	423.15
comp103595_c0_seq1		Up	6.84301	4.09027	3.56464e-14	1.1058e-12	0.23	19.82
comp144103_c1_seq20		Up	6.6672	5.80397	6.50982e-15	2.52851e-13	1.68	87.86
comp146939_c0_seq1	LOC100534402	Up	6.66432	8.13651	1.94313e-15	8.60109e-14	3.06	234.01
comp142458_c0_seq1	nos3	Up	6.583	5.81332	1.08838e-14	3.96642e-13	0.26	18.61
comp144600_c0_seq25	pou2f3	Up	6.3902	3.643	7.44174e-13	1.58962e-11	0.13	9.05
comp142330_c0_seq1	MEDAG	Up	6.28178	6.72131	3.42957e-14	1.07264e-12	3.73	217.92
comp145500_c1_seq4	EFEMP1	Up	5.97037	3.68183	5.22105e-12	8.79125e-11	0.14	19.48
comp137317_c5_seq1	Bcl11a	Up	5.91896	2.51895	2.10914e-10	2.36285e-09	0.56	25.89
comp136569_c1_seq1	LOC100699143	Up	5.85407	2.71083	6.03113e-11	7.67582e-10	0.27	12.06
comp140511_c0_seq8	EDN3	Up	5.72566	5.21539	3.01812e-12	5.39862e-11	0.68	25.77
comp132252_c0_seq7	Schip1	Up	5.36861	2.45476	8.60946e-10	8.30241e-09	0.24	7.17
comp143117_c0_seq1	HG2A	Up	5.2936	7.573	1.65065e-11	2.44103e-10	11.67	342.9
comp144649_c0_seq3	EYA4	Up	4.90932	3.76134	9.24659e-10	8.84356e-09	0.82	28.53
comp127709_c0_seq1		Up	4.90724	5.23328	3.6337e-10	3.84567e-09	6.86	151.9
comp112365_c0_seq1	RL35A	Up	4.86218	10.74	2.32123e-10	2.58164e-09	518.2	11094.5
comp115118_c0_seq1	RS14	Up	4.8393	11.1348	2.69054e-10	2.94072e-09	483.98	10263.1
comp131874_c1_seq3		Up	4.83285	1.47066	1.72636e-07	9.40731e-07	0.41	8.35
comp140657_c0_seq1	Gga.54482	Up	4.80993	2.27034	1.45427e-08	1.03777e-07	1.01	21.25
comp128377_c0_seq1	APOD	Up	4.80284	7.50605	3.94442e-10	4.13484e-09	5.76	120.9
comp144709_c0_seq3	GPM6B	Up	4.78626	4.33871	1.10204e-09	1.03003e-08	11.31	75.41
comp130116_c7_seq6	IRX2	Up	4.75217	3.27602	4.85022e-09	3.8579e-08	1.05	32.48
comp132794_c0_seq1	NFIL3	Up	4.65757	3.97527	3.51831e-09	2.90318e-08	0.7	13.4
comp122634_c0_seq1		Up	4.60068	10.8486	1.26091e-09	1.15786e-08	257.29	4665.91
comp142930_c0_seq4		Up	4.52916	3.71566	8.52163e-09	6.41303e-08	0.9	26.32
comp129559_c0_seq4	NBL1	Up	4.49941	5.40281	3.94157e-09	3.20884e-08	2.35	39.9
comp144709_c1_seq4	GPM6B	Up	4.47235	4.17774	7.79057e-09	5.90849e-08	7.61	62.35
comp138974_c1_seq8		Up	4.47195	4.58228	6.03782e-09	4.69384e-08	1.15	26.02
comp146645_c1_seq6	LOC100722730	Up	4.41224	5.24491	6.80294e-09	5.21799e-08	1.63	42.34
comp124557_c3_seq1	RL36	Up	4.38164	10.3327	5.12599e-09	4.05473e-08	473.14	7276.77
comp142687_c0_seq7	UY3_01739	Up	4.36011	4.13602	1.55316e-08	1.09713e-07	2.07	20.57
comp125417_c0_seq1	RS3A	Up	4.31037	11.5989	8.02653e-09	6.06658e-08	87.76	1311.34
comp135718_c1_seq1	UPK2	Up	4.30787	8.58512	8.29705e-09	6.26314e-08	38.52	572.03
comp99521_c0_seq1	Mup2	Up	4.27949	2.28608	1.6862e-07	9.19926e-07	0.81	11.85
comp137448_c0_seq1	GSTENG00027428001	Up	4.21685	5.6832	1.98821e-08	1.36757e-07	3.51	49.04
comp117007_c0_seq1	rplp2l	Up	4.19946	10.681	1.61867e-08	1.14025e-07	726.94	9842.12
comp141234_c0_seq1		Up	4.17055	3.71366	6.65372e-08	4.01349e-07	1.62	21.91
comp125454_c0_seq2	AGR2	Up	4.14013	6.22428	2.84161e-08	1.87783e-07	14.68	177.32
comp139397_c0_seq4		Up	4.1085	3.16575	1.25251e-07	7.0745e-07	3.51	44.94
comp140498_c0_seq1	irf8	Up	4.04445	4.1768	8.70467e-08	5.08025e-07	1.49	19.03
comp142598_c0_seq2	DSP	Up	3.99239	8.1582	6.14684e-08	3.73191e-07	9.43	144.8
comp61777_c0_seq1		Up	3.98874	10.2355	6.03092e-08	3.66845e-07	264.17	3129.57
comp142282_c0_seq1	A306_11740	Up	3.98437	5.61448	8.1361e-08	4.79859e-07	2.66	32.09
comp134777_c1_seq2	Pde4d	Up	3.93281	4.62945	1.47355e-07	8.16239e-07	7.1	41.93
comp137719_c1_seq1	rpS4	Up	3.93159	10.8549	8.56564e-08	5.02922e-07	115.78	1328.88
comp139087_c1_seq5	LOC100664252	Up	3.85402	7.51289	1.4692e-07	8.13934e-07	29.05	304.91
comp133278_c0_seq1		Up	3.83667	2.61936	7.46463e-07	3.4799e-06	1.5	10.67
comp142344_c2_seq4	GRHL2	Up	3.83215	5.02442	2.34881e-07	1.2376e-06	2.92	28.28
comp135813_c1_seq6		Up	3.72335	8.02782	3.11393e-07	1.58997e-06	38.77	373.6
comp145535_c0_seq10	RECK	Up	3.71402	3.96559	6.35168e-07	3.01669e-06	1.22	31.82
comp131517_c1_seq2	cbs	Up	3.70125	4.67874	5.49781e-07	2.64387e-06	3.32	84.82
comp145569_c0_seq28		Up	3.68106	3.05429	1.36911e-06	6.06291e-06	1	12.88
comp146811_c0_seq3		Up	3.68004	4.70121	6.21653e-07	2.96399e-06	1.57	11.25
comp116902_c0_seq1	101130372	Up	3.6662	10.0209	4.32091e-07	2.13146e-06	151.16	1439.33
comp61765_c0_seq1	LOC100356086	Up	3.63331	10.9955	5.25011e-07	2.5452e-06	539.6	4998.72
comp147923_c0_seq4	LOC100698211	Up	3.60182	3.68693	1.45332e-06	6.38923e-06	6.49	14.44
comp115114_c0_seq1	RPL11	Up	3.53376	11.1474	9.50494e-07	4.35405e-06	978.74	8417.89
comp131518_c0_seq4		Up	3.47308	7.05004	1.45559e-06	6.39384e-06	16.84	124.97
comp127903_c0_seq4	C8orf22	Up	3.46213	2.7174	5.08803e-06	1.98122e-05	1.28	11.41
comp140586_c1_seq1	GSTENG00021547001	Up	3.42617	1.38722	2.47862e-05	8.12378e-05	4.98	39.14
comp144440_c0_seq8	NEBL	Up	3.3362	4.41317	4.29514e-06	1.69357e-05	2.68	11.65
comp144677_c1_seq1	LOC100697948	Up	3.3147	4.6762	4.69679e-06	1.84025e-05	2.01	15.08
comp126927_c0_seq1	MAP2K1	Up	3.29663	9.18544	3.83522e-06	1.53051e-05	53.18	393.07
comp138154_c0_seq16		Up	3.25351	3.67903	9.03205e-06	3.30337e-05	2.91	12.25
comp142330_c1_seq1		Up	3.20482	6.27398	7.0456e-06	2.64234e-05	3.95	27.47
comp138642_c0_seq2	EDNRB	Up	3.18825	2.09249	2.7816e-05	9.01599e-05	2.03	9.15
comp148630_c2_seq2	fbn2b	Up	3.13243	2.90108	2.21501e-05	7.36461e-05	0.32	2.12
comp133968_c0_seq1	FAM213A	Up	3.11283	4.58092	1.4915e-05	5.149e-05	3.7	23.9
comp127596_c1_seq1		Up	3.10808	0.853236	0.000164134	0.00044237	1.22	7.89
comp132715_c0_seq2	TNFRSF19	Up	3.06492	5.6573	1.63095e-05	5.58214e-05	5.15	32.06
comp136060_c0_seq7	CTLA-4	Up	3.06212	2.69553	4.06158e-05	0.000126955	1.27	7.69
comp140502_c0_seq15	PID1	Up	3.02995	4.06852	2.57471e-05	8.41571e-05	2.58	10.01
comp142043_c1_seq3		Up	2.96379	3.02944	5.30767e-05	0.000161625	1.93	11.75
comp137989_c0_seq1	olfml3a	Up	2.94439	6.05164	3.02677e-05	9.6878e-05	5.45	31.56
comp129634_c2_seq48	fli1b	Up	2.93974	2.76422	6.17107e-05	0.000184012	3.09	37.31
comp118730_c0_seq1	vhll	Up	2.86483	3.84985	6.23683e-05	0.000185856	2.78	15.27
comp143990_c1_seq5		Up	2.83503	4.3139	6.7241e-05	0.00019951	2.89	13.79
comp136657_c0_seq2	AVIL	Up	2.81766	3.73176	8.03111e-05	0.000232865	5.47	12.38
comp140316_c1_seq1		Up	2.80196	4.60821	7.60876e-05	0.000221647	6.44	25.26
comp135524_c0_seq2	dlx3b	Up	2.77774	4.78569	8.26497e-05	0.000239315	6.7	37.15
comp130929_c0_seq1	osr2	Up	2.69945	4.89881	0.000124332	0.000347269	5.3	25.75
comp142679_c0_seq3		Up	2.69921	2.79913	0.000206479	0.000544658	1.51	11.11
comp141483_c0_seq1	LOC101079545	Up	2.66838	6.23103	0.000130818	0.000360672	13.26	66.65
comp145743_c0_seq2	krit1	Up	2.65435	3.88861	0.000178549	0.00047711	1.64	7.43
comp141988_c0_seq1	FBXO21	Up	2.63864	2.21025	0.000376055	0.000931524	1.18	3.98
comp140087_c0_seq2	ctsz	Up	2.6021	5.63229	0.000187335	0.000498774	7.27	33.35
comp139365_c4_seq2	LOX	Up	2.5241	4.41079	0.000307953	0.00077311	3.14	60.55
comp146241_c0_seq1	GRP-94	Up	2.52042	6.32824	0.000276551	0.000709752	10.94	47.24
comp130068_c0_seq3		Up	2.46611	9.86016	0.000345991	0.000860817	635.67	2635.26
comp147630_c1_seq1	D623_10029598	Down	-2.45301	5.96001	0.000392117	0.00095522	43.11	6.31
comp138757_c1_seq2	LOC100707254	Down	-2.47752	4.71845	0.000385605	0.000951021	30.26	5.04
comp148462_c0_seq1	prpf31	Down	-2.48767	7.72315	0.000314252	0.000788121	99.24	20.74
comp148163_c0_seq2		Down	-2.49837	6.42576	0.000308992	0.000775627	60.4	22.71
comp142657_c0_seq3	unc119b	Down	-2.51023	6.21149	0.000293438	0.00074111	45.69	5.48
comp128571_c0_seq1		Down	-2.51291	3.6872	0.000375063	0.000929232	21.21	2.78
comp144552_c2_seq4	SUZ12	Down	-2.51369	4.24248	0.000340226	0.000847783	16.09	2.85
comp141109_c0_seq3		Down	-2.51618	3.57814	0.000394689	0.000961318	11.91	1.57
comp140424_c1_seq3		Down	-2.53417	3.8373	0.0003368	0.000839595	12.93	1.39
comp140741_c0_seq1		Down	-2.53474	5.37658	0.000269185	0.000691652	33.53	4.55
comp149469_c0_seq1	plcg1	Down	-2.54124	5.2295	0.000263387	0.000677545	10.35	1.25
comp135825_c0_seq5	ezrb	Down	-2.54709	6.31315	0.000243297	0.000630003	90.08	8.43
comp149029_c0_seq1	PBRM1	Down	-2.59507	6.88402	0.000186338	0.000496371	40.47	5.08
comp125199_c1_seq1		Down	-2.62845	3.0618	0.000271857	0.000698048	9.03	1.1
comp140209_c1_seq2	AP3D1	Down	-2.63247	3.77341	0.000207898	0.000548265	12.24	1.48
comp139899_c2_seq1	SERPINE2	Down	-2.63411	5.21469	0.000165489	0.00044411	29.39	3.56
comp142681_c0_seq3	ARL4A	Down	-2.63584	5.05256	0.000169729	0.000454702	41.51	4.06
comp148993_c0_seq6	PCM1	Down	-2.6372	6.87735	0.00014948	0.000408203	36.22	4.43
comp135267_c0_seq3	desi2	Down	-2.6376	2.79018	0.0002726	0.00069987	10.56	2.15
comp136083_c0_seq1	NDRG2	Down	-2.64125	3.54502	0.000208321	0.000549309	22.61	2.74
comp143179_c1_seq1		Down	-2.64631	4.52339	0.000169264	0.000453483	12.11	1.46
comp143158_c1_seq4		Down	-2.65042	4.51756	0.000166713	0.000447278	16.33	2.01
comp145873_c0_seq4	slc33a1	Down	-2.65056	2.14953	0.000363192	0.000901261	5.07	1.82
comp143161_c0_seq4	LOC100699058	Down	-2.65496	3.51966	0.000199933	0.000528488	11.19	1.13
comp140183_c2_seq3	DFNA5	Down	-2.6716	4.24588	0.000153992	0.00042017	20.3	2.05
comp135297_c0_seq1		Down	-2.67279	5.54702	0.000132949	0.000366209	68.06	8.01
comp140034_c0_seq1		Down	-2.68202	4.23172	0.000148175	0.000404747	15.41	1.81
comp141342_c0_seq2	maea	Down	-2.68614	5.64002	0.000122777	0.000343383	68.79	8.01
comp134434_c0_seq5	pbx2	Down	-2.69339	6.63566	0.000112836	0.000317142	146.23	22.63
comp146317_c0_seq5		Down	-2.70422	5.39069	0.000115392	0.000323764	25.06	2.87
comp134687_c1_seq1	MYEF2	Down	-2.70442	6.09291	0.00010975	0.000309362	64.77	7.47
comp141673_c0_seq4	prmt5	Down	-2.70623	7.21778	0.000102672	0.000290721	128.14	15.31
comp145802_c0_seq3	CHURC1	Down	-2.72341	3.94195	0.000123861	0.000346184	23.59	5.09
comp146179_c0_seq2	CHM	Down	-2.72872	3.60171	0.00013507	0.000371271	11.71	1.32
comp149242_c0_seq1	sec31a	Down	-2.73222	4.19106	0.000119336	0.000334294	10.58	1.2
comp148725_c0_seq2	ewsr1a	Down	-2.73492	5.72988	9.53112e-05	0.000272848	59.76	6.75
comp135249_c0_seq2	UY3_13964	Down	-2.75063	10.3583	7.9329e-05	0.0002304	2696.88	298
comp142250_c0_seq6	LOC101073123	Down	-2.75778	4.08403	0.000104687	0.00029559	13.17	1.58
comp141707_c0_seq1	MED1	Down	-2.76874	5.17385	8.46627e-05	0.000244182	52.54	5.79
comp143622_c0_seq6	LDB1	Down	-2.80118	6.65431	6.40471e-05	0.00019048	85.18	7.64
comp130615_c0_seq2	ZNF574	Down	-2.80182	2.99146	0.000114945	0.000322639	11.09	1.19
comp139254_c0_seq1	surf6	Down	-2.80621	6.009	6.36757e-05	0.00018951	63.59	6.82
comp133166_c0_seq1	psmd7	Down	-2.81343	4.73187	7.13609e-05	0.000210186	136.41	14.38
comp142552_c0_seq1		Down	-2.81346	3.69352	8.51932e-05	0.000245546	11.94	1.02
comp141907_c1_seq1	bbs1	Down	-2.81369	3.11553	0.000112941	0.000317335	8.99	1.81
comp140921_c1_seq1	RPS6KB1	Down	-2.815	5.12861	6.64615e-05	0.000197322	16.65	1.78
comp133940_c1_seq5	FOXP1B	Down	-2.82179	1.70331	0.000222016	0.000577715	3.25	0.36
comp137217_c0_seq1	yap1	Down	-2.82686	3.79399	8.21613e-05	0.000238033	12.51	1.39
comp135108_c1_seq1	LOC101061441	Down	-2.83557	3.57844	8.31922e-05	0.000240753	15.5	1.63
comp145437_c0_seq2	llgl2	Down	-2.841	7.23806	5.00864e-05	0.000153158	75.33	7.9
comp143228_c2_seq3		Down	-2.84577	1.92845	0.000209376	0.000551954	2.75	1
comp140335_c0_seq2	CXCR4	Down	-2.85888	5.1602	5.27875e-05	0.00016092	47.92	4.73
comp143985_c1_seq1	ctnnbip1	Down	-2.86307	2.98409	8.7298e-05	0.000251144	128.36	12.78
comp130806_c2_seq16	UY3_08588	Down	-2.86931	3.70506	6.5249e-05	0.000193874	31.14	3.11
comp147502_c0_seq1	mcm2	Down	-2.86958	6.8373	4.3788e-05	0.000136169	59.14	6.09
comp148272_c0_seq4	MYO9B	Down	-2.87261	4.87856	4.98449e-05	0.000152504	13.22	1.96
comp141170_c1_seq1		Down	-2.8901	2.73654	9.34721e-05	0.000268059	20.41	2.05
comp134453_c1_seq3	LOC101170140	Down	-2.89118	2.40334	0.000104472	0.000295001	4.32	1.13
comp133164_c0_seq1		Down	-2.89262	3.28968	6.86538e-05	0.000203183	11.37	2.38
comp145201_c2_seq4	ssh2a	Down	-2.89667	3.88901	5.55641e-05	0.000168887	14.72	36.12
comp143703_c1_seq5	otx1	Down	-2.90052	4.772	4.35964e-05	0.000135614	48.05	4.25
comp136754_c0_seq6	sufu	Down	-2.90142	5.18386	4.21942e-05	0.000131525	31.19	3.85
comp146787_c0_seq2	si:dkeyp-66d1.5	Down	-2.90672	3.96361	5.10226e-05	0.000155857	12.21	1.18
comp148800_c0_seq1	PLXNA1	Down	-2.91793	5.03851	3.85727e-05	0.000121101	10.41	1.04
comp118019_c0_seq1	ercc3	Down	-2.92043	3.69225	5.15888e-05	0.000157495	10.26	1.02
comp132851_c3_seq1		Down	-2.92168	4.25387	4.32026e-05	0.000134439	13.42	1.5
comp140877_c0_seq2	LOC100691606	Down	-2.93403	6.95704	3.08241e-05	9.85834e-05	76.02	7.34
comp143964_c0_seq1	LOC101075240	Down	-2.9455	9.20416	2.77731e-05	9.00559e-05	381.15	29.58
comp144202_c0_seq15	CELF1	Down	-2.96251	6.09042	2.79315e-05	9.05274e-05	199.83	29.07
comp135878_c0_seq1	HHEX	Down	-2.966	4.53655	3.17442e-05	0.000101317	31.71	3.05
comp148183_c0_seq2	LOC100543911	Down	-2.97391	6.75402	2.52288e-05	8.25209e-05	49.92	4.97
comp129511_c0_seq2	LOC100690674	Down	-2.9772	2.77474	6.17107e-05	0.000184012	13.04	1.23
comp143753_c0_seq1	LOC100707999	Down	-2.98033	3.60091	3.71812e-05	0.000117013	13.66	1.3
comp149155_c0_seq1	orc1	Down	-2.98729	7.58456	2.24166e-05	7.42912e-05	72.17	8.6
comp149406_c0_seq1	NCOR1	Down	-2.99772	4.73364	2.60461e-05	8.50747e-05	7.43	2.04
comp137854_c0_seq1		Down	-3.00013	5.11881	2.45031e-05	8.03712e-05	36.82	3.46
comp142473_c1_seq1	chaf1b	Down	-3.00029	4.68519	2.62555e-05	8.5665e-05	26.46	2.48
comp140376_c0_seq1	I79_006792	Down	-3.03477	3.94171	2.5188e-05	8.24004e-05	23.42	2.15
comp147269_c1_seq1	MTMR14	Down	-3.04754	5.00779	1.94687e-05	6.5306e-05	28.83	2.36
comp128611_c0_seq2	ripply3	Down	-3.04941	0.710917	0.000403738	0.000982103	3.11	0.28
comp147243_c1_seq5	epha7	Down	-3.05889	2.29267	5.63482e-05	0.000171016	2.1	0.19
comp134626_c2_seq2	ZFAND5	Down	-3.06003	4.47864	2.04341e-05	6.82984e-05	49.63	4.44
comp132771_c0_seq1	smarcb1	Down	-3.07771	7.23102	1.38528e-05	4.8393e-05	220.72	19.62
comp146942_c1_seq2	LOC101158590	Down	-3.1002	6.85433	1.24141e-05	4.38235e-05	84	6.13
comp143628_c0_seq1	LOC100699929	Down	-3.11506	4.63488	1.42311e-05	4.9669e-05	16.45	1.43
comp144401_c1_seq1		Down	-3.11707	6.30589	1.16862e-05	4.14389e-05	38.94	3.36
comp146860_c2_seq3	LOC100717142	Down	-3.14804	5.81856	1.01493e-05	3.66088e-05	38.47	2.49
comp136389_c0_seq1	arrb2b	Down	-3.15087	5.49872	1.056e-05	3.80145e-05	44.1	5.8
comp137597_c3_seq2	nlk2	Down	-3.15633	3.82052	1.49689e-05	5.16506e-05	20.76	2.28
comp135257_c1_seq18	PAL_GLEAN10023145	Down	-3.16422	6.03045	9.1861e-06	3.35796e-05	93.83	7.37
comp132699_c3_seq1	tmem138	Down	-3.17025	3.22322	1.71939e-05	5.85804e-05	14.99	1.25
comp149118_c0_seq5		Down	-3.19813	5.42712	7.91771e-06	2.92646e-05	20.59	1.86
comp141398_c1_seq5	dlc	Down	-3.21171	2.36993	2.66541e-05	8.68306e-05	17.22	1.47
comp140906_c1_seq2	CTSB	Down	-3.21964	6.72315	6.362e-06	2.40794e-05	254.89	20.48
comp143097_c0_seq2	gsk3b	Down	-3.22224	2.49207	2.18959e-05	7.29168e-05	15.75	1.22
comp147983_c0_seq6	NF2	Down	-3.22453	4.22969	8.90653e-06	3.26059e-05	12.51	1.22
comp130260_c1_seq5	ddx46	Down	-3.22724	6.8221	6.1431e-06	2.34137e-05	126.03	35.04
comp146781_c2_seq4		Down	-3.23085	4.44697	8.15506e-06	3.00878e-05	26.06	1.98
comp133426_c0_seq1	odc1	Down	-3.23264	10.6994	5.51293e-06	2.12067e-05	1525.69	123.21
comp136962_c1_seq1	LOC101069977	Down	-3.23432	2.38999	2.34036e-05	7.69833e-05	20.05	1.3
comp144931_c0_seq3		Down	-3.24943	0.255728	0.000294417	0.000743089	1.28	0.15
comp139407_c0_seq1	PSMD11	Down	-3.25506	6.64437	5.26133e-06	2.0306e-05	136.34	18
comp143416_c0_seq1	rnf2	Down	-3.25737	5.246	5.81704e-06	2.22967e-05	81.85	6.39
comp145600_c0_seq1		Down	-3.2693	5.69298	5.16535e-06	2.00406e-05	50.44	3.11
comp128859_c0_seq1	SMN	Down	-3.28072	5.93295	4.78798e-06	1.87309e-05	98.21	7.56
comp135503_c1_seq3	ID3	Down	-3.30092	7.57331	3.81764e-06	1.52393e-05	537.96	40.99
comp144590_c0_seq1		Down	-3.32081	4.3957	4.94374e-06	1.9297e-05	41.54	1.3
comp135420_c1_seq1	RPGRIP1L	Down	-3.32738	4.70621	4.57711e-06	1.79579e-05	15.05	1.09
comp144498_c1_seq3	MK03	Down	-3.34898	4.11305	4.65194e-06	1.82311e-05	24.36	1.79
comp142738_c1_seq5	rbck1	Down	-3.36039	3.54395	5.22471e-06	2.01758e-05	11.6	1.21
comp149167_c0_seq1	akap12b	Down	-3.3647	8.64586	2.59894e-06	1.07896e-05	110.79	7.02
comp141527_c0_seq1		Down	-3.37656	6.21353	2.73256e-06	1.13175e-05	79.9	6.54
comp137392_c0_seq2		Down	-3.38562	5.32904	2.8296e-06	1.16779e-05	52.05	3.77
comp141754_c0_seq1		Down	-3.3896	5.23708	2.77471e-06	1.14728e-05	35.81	2.43
comp132634_c3_seq1	rfc5	Down	-3.39484	4.55249	3.28741e-06	1.33426e-05	36.94	2.64
comp149121_c0_seq5	ppp1r8	Down	-3.40884	6.64025	2.17415e-06	9.16596e-06	69.04	10.17
comp133783_c0_seq1		Down	-3.40961	3.40625	4.58824e-06	1.79948e-05	17.5	1.15
comp146190_c4_seq1	PALMD	Down	-3.41112	5.15431	2.57167e-06	1.06796e-05	58.68	5.16
comp147601_c1_seq4	NPM1	Down	-3.41676	10.1978	1.89995e-06	8.15264e-06	650.08	56.2
comp148535_c0_seq13		Down	-3.45288	4.35262	2.54998e-06	1.05959e-05	8.31	2.42
comp148534_c0_seq2		Down	-3.47601	6.93019	1.45419e-06	6.39242e-06	64.54	6.66
comp149011_c3_seq1	bcl9l	Down	-3.47722	2.77402	5.02735e-06	1.9605e-05	34.76	2.31
comp130537_c0_seq2	nras	Down	-3.48206	5.08791	1.73338e-06	7.48648e-06	54.08	3.63
comp141438_c0_seq2		Down	-3.48969	4.48626	1.92502e-06	8.24756e-06	16.62	1.39
comp126127_c0_seq5	fmnl3	Down	-3.50978	3.56063	2.45069e-06	1.02208e-05	16.24	1
comp132509_c0_seq1	sf3a3	Down	-3.51823	7.99432	1.06487e-06	4.81637e-06	306.94	20.12
comp144030_c1_seq1	arnt	Down	-3.52332	5.76409	1.22997e-06	5.49493e-06	51.54	3.37
comp136437_c0_seq4	ESCO1	Down	-3.5325	5.00144	1.30594e-06	5.80585e-06	63.4	6.68
comp147882_c0_seq3		Down	-3.53558	4.77906	1.36619e-06	6.057e-06	26.85	4.11
comp146379_c1_seq1		Down	-3.53906	6.48381	1.02276e-06	4.65505e-06	56.08	3.64
comp113739_c0_seq1		Down	-3.54191	-0.155234	0.000343491	0.000855004	47.4	2.78
comp148282_c1_seq6	gcn5	Down	-3.54348	5.72019	1.08311e-06	4.89362e-06	42.65	2.58
comp140166_c0_seq5	101125052	Down	-3.57262	4.96704	1.07436e-06	4.85567e-06	25.09	6.21
comp134899_c1_seq1		Down	-3.58905	0.253984	0.000112865	0.000317142	42.07	2.44
comp146026_c0_seq2	lpar6a	Down	-3.58979	4.46057	1.05452e-06	4.77266e-06	60.06	2.63
comp106968_c0_seq1	CTNNB1	Down	-3.60486	3.0393	2.08695e-06	8.84904e-06	47.66	2.89
comp148855_c2_seq2	epb41l5	Down	-3.62549	4.56171	9.00341e-07	4.14105e-06	35.03	2.14
comp141237_c0_seq1	RHOA	Down	-3.6349	7.46299	5.56609e-07	2.67333e-06	489.8	24.27
comp131756_c0_seq1	LOC100705748	Down	-3.64021	7.31153	5.38125e-07	2.60395e-06	206.59	10.93
comp148371_c0_seq1	brg1	Down	-3.6572	7.63079	4.81575e-07	2.34903e-06	70.36	4.53
comp130177_c0_seq1	MTDH	Down	-3.66835	4.95446	6.0468e-07	2.88766e-06	28.21	1.73
comp130236_c1_seq1	LOC558687	Down	-3.67379	4.95949	5.84121e-07	2.79267e-06	24.41	1.43
comp131523_c3_seq1	TAGL3	Down	-3.67699	5.00109	5.60916e-07	2.6934e-06	39.34	2.31
comp143439_c0_seq2	med27	Down	-3.67904	4.56018	6.77791e-07	3.19674e-06	17.4	1.02
comp144729_c7_seq2	srsf1b	Down	-3.6852	6.47437	4.3459e-07	2.14304e-06	129.16	10.87
comp146952_c1_seq10		Down	-3.70928	7.33493	3.5622e-07	1.7933e-06	230.13	7.86
comp146170_c1_seq1		Down	-3.71885	4.92064	4.69355e-07	2.29288e-06	17.52	1.95
comp142188_c2_seq2	dacha	Down	-3.72307	5.10593	4.3978e-07	2.1671e-06	51.15	1.85
comp145548_c2_seq1	WDR43	Down	-3.75887	6.41284	2.87682e-07	1.483e-06	251.9	13.82
comp128354_c0_seq2	CNP	Down	-3.77251	4.85549	3.37692e-07	1.71402e-06	56.4	2.39
comp137584_c1_seq3	csnk1a1	Down	-3.80231	7.92847	1.98017e-07	1.06424e-06	315.2	15.02
comp142515_c2_seq3		Down	-3.80334	4.30275	3.40726e-07	1.72839e-06	49.75	2.62
comp134597_c0_seq1	cactin	Down	-3.82669	5.54715	2.17211e-07	1.15848e-06	40.52	2.15
comp146045_c0_seq1		Down	-3.83541	5.33843	2.20075e-07	1.17063e-06	25.99	1.32
comp145806_c2_seq5	VCL	Down	-3.83846	3.47326	4.20525e-07	2.08029e-06	26.87	1.43
comp135927_c1_seq2	sf1	Down	-3.86142	6.98815	1.46619e-07	8.13533e-07	185.45	29.65
comp126629_c0_seq1	FOPNL	Down	-3.86298	6.28118	1.55525e-07	8.5741e-07	137.01	8.4
comp140045_c0_seq1	UY3_17839	Down	-3.87062	4.66712	2.04303e-07	1.09381e-06	23.08	1.18
comp142562_c0_seq1	itgb1a	Down	-3.89319	6.57299	1.24987e-07	7.06244e-07	176.11	8.89
comp117308_c0_seq3	LOC101166819	Down	-3.89839	1.45721	5.37942e-06	2.07159e-05	23.61	1.12
comp145130_c0_seq1	e2f8	Down	-3.91076	4.15949	2.15463e-07	1.15003e-06	11.59	1.06
comp148916_c1_seq1		Down	-3.94537	4.62362	1.40629e-07	7.84894e-07	26.7	1.31
comp137784_c0_seq8		Down	-3.95342	4.76249	1.22139e-07	6.91083e-07	21.29	1.04
comp145922_c1_seq3	paf1	Down	-3.9794	7.01316	7.07249e-08	4.23077e-07	155.53	9.02
comp143319_c0_seq3		Down	-3.98177	4.77098	1.03558e-07	5.95514e-07	37.62	2.15
comp146859_c1_seq1	med12	Down	-3.9856	6.39607	7.33701e-08	4.37403e-07	29.66	1.37
comp142027_c2_seq1	CUL1	Down	-3.99083	4.88452	1.00158e-07	5.77864e-07	34.54	1.63
comp148274_c0_seq2	GLG1	Down	-4.00283	6.1042	6.88242e-08	4.13063e-07	35.48	1.57
comp133259_c0_seq1	uhrf1	Down	-4.00328	5.45021	7.60423e-08	4.50769e-07	113.95	5.31
comp135470_c1_seq11	LMO41	Down	-4.04423	4.23027	1.01192e-07	5.83272e-07	60.66	5.05
comp130919_c2_seq2	pes1	Down	-4.05316	7.18965	4.46227e-08	2.80843e-07	122.84	17.86
comp133166_c1_seq1	psmd7	Down	-4.0674	2.48613	3.74571e-07	1.87666e-06	111.02	4.76
comp147179_c0_seq4	LOC101074117	Down	-4.07213	5.26435	5.40816e-08	3.32633e-07	26.03	1.11
comp147149_c0_seq9	tdrd7b	Down	-4.08177	5.45331	4.89143e-08	3.04651e-07	33.06	1.35
comp147173_c0_seq2	wu:fj20e02	Down	-4.08308	4.44756	6.78566e-08	4.07548e-07	13.71	0.59
comp147020_c0_seq2	SIN3A	Down	-4.08426	6.59146	3.90986e-08	2.49562e-07	40.45	1.8
comp131943_c0_seq1	fen1	Down	-4.10756	5.7618	3.97385e-08	2.53222e-07	66.89	2.91
comp143378_c0_seq1	kif23	Down	-4.11458	7.10169	3.11185e-08	2.03365e-07	85.14	3.27
comp133502_c0_seq1	RIPP1	Down	-4.12049	0.721241	8.02481e-06	2.96291e-05	2.37	0.1
comp135444_c0_seq9	cep41	Down	-4.12828	5.2034	3.78866e-08	2.42453e-07	30.37	2.07
comp135575_c1_seq2		Down	-4.1314	3.47855	9.63889e-08	5.57656e-07	13.8	7.02
comp139896_c1_seq3	mcm5	Down	-4.14757	5.41533	3.22603e-08	2.09689e-07	61.42	2.3
comp136679_c0_seq4	raldh2	Down	-4.16771	6.54397	2.39342e-08	1.60622e-07	86.45	3.66
comp132299_c1_seq1	LOC100699509	Down	-4.18327	6.08738	2.26556e-08	1.53541e-07	108.68	4.49
comp143032_c1_seq1	TIAR	Down	-4.21198	5.00574	2.46494e-08	1.65236e-07	71.23	2.77
comp148043_c1_seq2	TIAM1	Down	-4.26402	5.97766	1.4391e-08	1.02817e-07	39.86	1.08
comp146016_c0_seq3	fzd7a	Down	-4.26918	7.05009	1.20404e-08	8.73789e-08	100.75	21.8
comp140125_c0_seq5		Down	-4.27033	4.49728	2.37377e-08	1.59533e-07	32.23	1.4
comp147114_c1_seq1	LOC101078564	Down	-4.2843	5.19467	1.59018e-08	1.12234e-07	82.44	3.17
comp140393_c1_seq1	timeless	Down	-4.29191	5.49922	1.35306e-08	9.71506e-08	60.17	2.19
comp142126_c1_seq2	LOC100475573	Down	-4.30573	6.84456	9.87553e-09	7.32667e-08	172.18	7.28
comp147746_c0_seq3		Down	-4.35908	6.41922	7.52395e-09	5.72077e-08	50.28	4.1
comp143255_c0_seq2	nrarpa	Down	-4.3627	7.28093	6.56006e-09	5.05287e-08	170.04	8.92
comp122563_c1_seq1		Down	-4.36821	7.28208	6.35107e-09	4.91094e-08	224.77	8.17
comp132505_c3_seq1		Down	-4.37428	3.7073	2.14609e-08	1.46034e-07	39.78	1.43
comp126409_c0_seq1		Down	-4.40806	3.52798	2.26849e-08	1.53715e-07	30.1	1.06
comp149019_c0_seq6	wdtc1	Down	-4.40931	5.29688	7.32409e-09	5.57285e-08	21.7	0.81
comp134395_c0_seq2	LOC100703135	Down	-4.42345	5.9372	5.54982e-09	4.35241e-08	67.99	2.4
comp141347_c0_seq11	LHX1	Down	-4.42856	5.51751	6.14194e-09	4.76506e-08	39.76	2.65
comp144434_c0_seq1	TRIM28	Down	-4.42997	5.67033	5.50141e-09	4.31688e-08	42.89	2.3
comp148855_c0_seq3	E41L5	Down	-4.44043	5.29272	6.17299e-09	4.78826e-08	40.44	1.4
comp140024_c1_seq2		Down	-4.45079	4.49985	7.68259e-09	5.83081e-08	36.64	1.26
comp132913_c0_seq1	napa	Down	-4.46969	4.29223	8.45362e-09	6.36413e-08	46.58	1.57
comp128938_c1_seq9	LOC100690706	Down	-4.55419	2.74061	2.83609e-08	1.87447e-07	42.17	1.81
comp145603_c0_seq1	LOC100699365	Down	-4.55548	4.65813	3.74167e-09	3.06157e-08	17.07	0.53
comp141425_c1_seq1		Down	-4.57032	3.62387	8.96406e-09	6.70744e-08	35.88	1.12
comp144437_c2_seq2	LOC100694876	Down	-4.57859	8.34471	1.55067e-09	1.39311e-08	214.94	6.91
comp143019_c0_seq5	ZHX1	Down	-4.61383	5.47548	2.02502e-09	1.7729e-08	49.43	1.43
comp130463_c0_seq1		Down	-4.62406	4.7237	2.41999e-09	2.0673e-08	251.11	7.47
comp135849_c2_seq2		Down	-4.62918	6.40007	1.35519e-09	1.23308e-08	55.17	1.68
comp143743_c1_seq1	HSPD1	Down	-4.63937	6.72396	1.23372e-09	1.13538e-08	133.54	4.02
comp133252_c0_seq1		Down	-4.67266	9.53196	8.00354e-10	7.75377e-09	917.96	27.06
comp149045_c2_seq1	LOC100664128	Down	-4.67766	4.74608	1.77045e-09	1.56837e-08	45.58	1.33
comp140959_c2_seq1	SFRP1	Down	-4.68008	5.8966	1.12331e-09	1.04827e-08	147.95	4.32
comp138941_c1_seq3	CSRP2BP	Down	-4.69825	5.41445	1.18228e-09	1.09501e-08	29.77	1.56
comp129883_c0_seq1	tomm22	Down	-4.71013	4.96868	1.40423e-09	1.27301e-08	78.59	2.24
comp144195_c1_seq3	DUSP4	Down	-4.7219	5.34073	1.09258e-09	1.02278e-08	30.26	0.86
comp145349_c0_seq1	LOC100692139	Down	-4.72289	4.03914	2.38551e-09	2.04326e-08	30.78	0.87
comp146080_c0_seq1	NRF1	Down	-4.76358	5.21165	8.48602e-10	8.19279e-09	43.91	1.6
comp144976_c2_seq1	kif22	Down	-4.78068	6.77803	4.95582e-10	5.05472e-09	126.47	3.16
comp132288_c1_seq1		Down	-4.86327	4.22219	9.23063e-10	8.8303e-09	44.09	1.13
comp114041_c1_seq1	leo1	Down	-4.89197	1.73123	4.08601e-08	2.59332e-07	50.01	1.26
comp143988_c3_seq4		Down	-4.90068	6.63435	2.37833e-10	2.63832e-09	72.51	3.49
comp140607_c1_seq1	LOC557486	Down	-4.90597	4.00302	9.79341e-10	9.28182e-09	45.96	1.13
comp130463_c1_seq2		Down	-4.91704	5.75023	2.90132e-10	3.1436e-09	228.3	5.45
comp135162_c1_seq1	efna4	Down	-4.93117	2.58207	8.30118e-09	6.26513e-08	11.89	0.29
comp134427_c1_seq1		Down	-4.94947	1.7853	2.9756e-08	1.9516e-07	53.2	1.85
comp126063_c0_seq1		Down	-4.96877	5.47527	2.41646e-10	2.6672e-09	97.43	2.33
comp131257_c0_seq1	GNA13	Down	-4.99622	6.54106	1.34507e-10	1.58481e-09	145.04	5.9
comp137681_c0_seq2		Down	-5.00702	5.65505	1.67416e-10	1.92811e-09	42.29	3.3
comp127516_c0_seq2		Down	-5.03509	3.73643	5.49504e-10	5.52391e-09	15.64	0.35
comp135197_c2_seq6	LOC100700987	Down	-5.06917	5.12326	1.41367e-10	1.65772e-09	60.17	1.87
comp147949_c0_seq17		Down	-5.08216	4.98148	1.50449e-10	1.75111e-09	28.41	1.08
comp128792_c1_seq1	rbm42	Down	-5.10976	6.25778	7.14888e-11	8.9444e-10	173.25	3.75
comp144582_c0_seq2	LOC101079098	Down	-5.11895	4.95042	1.26887e-10	1.50178e-09	64.5	1.2
comp139508_c1_seq39	BIN1	Down	-5.13967	2.78111	2.24758e-09	1.94219e-08	15.35	2.22
comp134555_c0_seq1	Bloc1s4	Down	-5.19001	3.23425	6.49763e-10	6.43924e-09	14.39	0.29
comp134145_c0_seq2	PTPRA	Down	-5.26428	5.86528	3.20932e-11	4.40127e-10	96	1.79
comp137844_c2_seq1	LOC100563034	Down	-5.33651	4.58094	4.8618e-11	6.34563e-10	32.11	0.6
comp145430_c1_seq1	dhx16	Down	-5.42736	5.73795	1.2281e-11	1.87027e-10	42.31	1.11
comp128415_c1_seq1	SMARCA4	Down	-5.44456	1.94909	3.49785e-09	2.88743e-08	94.37	1.52
comp147635_c1_seq1		Down	-5.49867	4.45754	2.48522e-11	3.50692e-10	18.31	0.31
comp136589_c0_seq1	alcam	Down	-5.5013	6.97948	4.98312e-12	8.42447e-11	116.7	1.95
comp142946_c0_seq3	rpa1	Down	-5.54073	6.07365	5.42401e-12	9.06019e-11	103.35	2.14
comp149310_c1_seq2	NOLC1	Down	-5.54372	7.44076	3.4393e-12	6.03354e-11	137.63	1.84
comp121112_c0_seq1	sox19a	Down	-5.55804	4.3855	2.07432e-11	2.98847e-10	96.39	1.51
comp145548_c1_seq2		Down	-5.56324	6.29029	3.99482e-12	6.89551e-11	185.38	3.22
comp145850_c0_seq2	TTC3	Down	-5.58271	8.21673	2.32017e-12	4.29076e-11	155.87	2.38
comp129773_c0_seq2	LOC100690109	Down	-5.59189	6.75489	2.90497e-12	5.22946e-11	113.59	1.77
comp142669_c0_seq5	LOC100711022	Down	-5.61942	9.69588	1.64801e-12	3.17554e-11	990.75	11.46
comp130204_c1_seq1	cbfb	Down	-5.68542	5.86288	2.49757e-12	4.55696e-11	128.25	1.66
comp140682_c1_seq1	PPP1CC	Down	-5.69143	5.40159	3.28237e-12	5.79698e-11	232.73	3.37
comp148457_c0_seq1		Down	-5.69256	6.52219	1.72611e-12	3.30312e-11	71.69	1.04
comp145117_c1_seq1	CABZ01041002.1	Down	-5.72277	4.6761	5.66834e-12	9.427e-11	44.44	0.41
comp135834_c0_seq1	prmt1	Down	-5.72575	10.2503	7.73263e-13	1.64255e-11	2309.89	32.73
comp145294_c0_seq1		Down	-5.75605	3.89591	1.29955e-11	1.97188e-10	88.74	1.21
comp146350_c1_seq1	Anapl_10950	Down	-5.75726	3.02406	1.09638e-10	1.31546e-09	8.3	0.13
comp129704_c0_seq1	DKC1	Down	-5.97041	7.98347	1.92999e-13	4.87851e-12	421.82	5.04
comp144427_c1_seq2		Down	-6.07626	5.4953	2.808e-13	6.78289e-12	110.95	1.42
comp135343_c0_seq1	SUPT6H	Down	-6.11756	5.12382	3.72589e-13	8.68477e-12	54.55	1.34
comp142355_c0_seq1		Down	-6.20987	2.99414	1.00587e-11	1.57182e-10	11.01	0.11
comp133381_c0_seq1	pmela	Down	-6.26577	4.15735	7.43277e-13	1.58851e-11	26.77	0.26
comp138971_c1_seq13	LEF1	Down	-6.33525	6.17433	3.75655e-14	1.15933e-12	94.71	1.05
comp144729_c1_seq2	srsf1b	Down	-6.43232	6.72483	1.46588e-14	5.12815e-13	472.21	4.09
comp146642_c0_seq4	LOC100698623	Down	-6.49105	7.08917	8.56997e-15	3.22992e-13	134.66	1.84
comp146974_c2_seq1	hip1	Down	-6.54052	3.57169	1.25523e-12	2.48849e-11	31.24	0.25
comp124101_c0_seq2	LOC431243	Down	-6.6273	5.79481	9.40986e-15	3.5086e-13	137.33	1.03
comp126585_c0_seq2		Down	-6.87588	4.47311	2.51599e-14	8.11741e-13	32.72	0.2
comp139711_c0_seq1		Down	-6.89379	7.20552	6.23963e-16	3.22843e-14	221.29	1.39
comp138257_c2_seq1	Hmga1	Down	-6.91951	10.2719	2.60542e-16	1.48562e-14	1810.3	11.23
comp147004_c1_seq2	CT583626.2	Down	-6.92014	4.66621	1.27998e-14	4.57325e-13	220.95	1.48
comp146498_c1_seq1		Down	-7.0642	5.06779	2.6254e-15	1.12621e-13	12.72	0.07
comp129822_c0_seq1	LOC101175675	Down	-7.08567	4.51345	9.59818e-15	3.56613e-13	39.1	0.21
comp146974_c3_seq1	hip1	Down	-7.17303	3.62705	4.62921e-14	1.38678e-12	23.43	0.12
comp141980_c0_seq1	wnt11b	Down	-7.28291	7.38564	5.34242e-17	3.6466e-15	232.86	7.01
comp143730_c0_seq5	bbs9	Down	-7.37489	2.87709	5.14202e-13	1.14935e-11	11.09	0.06
comp137461_c3_seq1	LOC101155136	Down	-7.37952	6.10978	7.72005e-17	5.03968e-15	260.76	1.79
comp148298_c1_seq2		Down	-7.52206	3.57306	1.94697e-14	6.52782e-13	8.59	0.03
comp133680_c0_seq1	gsc	Down	-7.59794	4.83144	5.18649e-16	2.74452e-14	34.76	0.13
comp137623_c0_seq2		Down	-7.62693	3.1243	9.5316e-14	2.65076e-12	12.18	0.03
comp146736_c0_seq2	LOC100709614	Down	-7.87555	6.28319	4.4852e-18	4.23501e-16	73.66	2.03
comp137758_c0_seq1	APLNR	Down	-7.99227	5.57888	1.27959e-17	1.05731e-15	66.52	0.19
comp143921_c1_seq2	Batf3	Down	-8.06149	2.64205	4.22655e-13	9.63737e-12	19.78	0.03
comp140959_c1_seq1	SFRP1	Down	-8.06231	5.48129	1.25335e-17	1.04016e-15	150.35	0.41
comp144636_c0_seq4	LSM14B	Down	-8.09215	6.08771	2.35784e-18	2.43392e-16	102.48	0.34
comp138442_c0_seq1	RB1	Down	-8.14997	5.56842	6.89954e-18	6.16545e-16	35.93	0.09
comp131385_c0_seq1	pabpc1l	Down	-8.4098	7.33477	6.80654e-20	1.0684e-17	159.26	0.35
comp124860_c0_seq2	AANF	Down	-8.71525	4.19888	6.30891e-17	4.22374e-15	82.38	0.13
comp129729_c0_seq1	B4	Down	-8.81594	7.2196	6.98458e-21	1.38732e-18	185.37	0.31
comp132811_c1_seq3		Down	-8.92151	8.52774	9.8857e-22	2.45154e-19	593.87	0.93
comp145608_c0_seq4		Down	-8.9388	3.50526	1.21308e-15	5.69318e-14	10.91	0.02
comp142132_c0_seq1		Down	-9.13346	4.61394	3.62876e-18	3.57109e-16	29.73	0.04
comp128696_c0_seq2	LOC101164950	Down	-9.14211	3.7063	3.08904e-16	1.71246e-14	22.54	0.03
comp139298_c0_seq1		Down	-9.18209	7.04937	1.74595e-21	3.97677e-19	213.73	0.27
comp139488_c2_seq2		Down	-9.9105	4.46838	1.65283e-18	1.75368e-16	18.88	0.01
comp142323_c1_seq1	fgfrl1b	Down	-10.2392	5.71459	1.8408e-21	4.14774e-19	52.3	0.03
comp129722_c1_seq2	twn-A	Down	-10.8493	6.32316	2.74256e-23	9.49921e-21	204.22	0.11
comp134331_c0_seq1	lft1	Down	-11.2526	5.80491	1.64598e-22	4.62975e-20	93.92	0.03
comp140000_c2_seq2	nanog	Down	-11.8453	9.06611	1.02505e-28	1.26353e-25	483.43	0.1
comp144528_c0_seq2	buc	Down	-12.7829	8.25458	4.28447e-29	6.19179e-26	243.55	0.02
comp131581_c1_seq1	LOC101064479	Down	-13.1405	7.69014	3.5639e-28	3.9306e-25	590.31	0.03
comp138451_c0_seq1	tbx16	Down	-13.5556	8.10506	2.01365e-29	3.36834e-26	303.72	0.02

## Sheet: T2vsT22 develop
GO_ID	Term	Type	All_annotated_num	All_num_this_term	All_DEGs_num	DEGs_this_term	UP	Down	Expected	Pvalue	FDR	DEGs_list
GO:0032502	developmental process	biological_process	45301	4725	4009/1530	264	74	190	155.95	1.7e-18	9.5812e-15	comp103595_c0_seq1,comp108117_c1_seq1,comp114041_c1_seq1,comp117308_c0_seq3,comp120871_c0_seq1,comp121112_c0_seq1,comp123899_c0_seq1,comp124101_c0_seq2,comp124964_c1_seq3,comp125039_c0_seq1,comp125454_c0_seq2,comp125454_c1_seq1,comp126063_c0_seq1,comp126127_c0_seq5,comp126409_c0_seq1,comp127242_c0_seq1,comp127597_c0_seq2,comp127709_c0_seq1,comp128230_c3_seq2,comp128415_c1_seq1,comp128792_c1_seq1,…
GO:0048856	anatomical structure development	biological_process	45301	4165	4009/1530	239	64	175	137.46	4.9e-18	1.38082e-14	comp103595_c0_seq1,comp108117_c1_seq1,comp114041_c1_seq1,comp120871_c0_seq1,comp121112_c0_seq1,comp123899_c0_seq1,comp124101_c0_seq2,comp124964_c1_seq3,comp125039_c0_seq1,comp125454_c0_seq2,comp125454_c1_seq1,comp126063_c0_seq1,comp126127_c0_seq5,comp126409_c0_seq1,comp127242_c0_seq1,comp127709_c0_seq1,comp128230_c3_seq2,comp128415_c1_seq1,comp128792_c1_seq1,comp128938_c1_seq9,comp129140_c1_seq6,…
GO:0044767	single-organism developmental process	biological_process	45301	4695	4009/1530	260	73	187	154.96	1e-17	1.87867e-14	comp103595_c0_seq1,comp108117_c1_seq1,comp114041_c1_seq1,comp117308_c0_seq3,comp120871_c0_seq1,comp121112_c0_seq1,comp123899_c0_seq1,comp124101_c0_seq2,comp124964_c1_seq3,comp125039_c0_seq1,comp125454_c0_seq2,comp125454_c1_seq1,comp126063_c0_seq1,comp126127_c0_seq5,comp126409_c0_seq1,comp127242_c0_seq1,comp127597_c0_seq2,comp127709_c0_seq1,comp128230_c3_seq2,comp128415_c1_seq1,comp128792_c1_seq1,…
GO:0007275	multicellular organismal development	biological_process	45301	4193	4009/1530	231	62	169	138.39	2.1e-15	2.36712e-12	comp103595_c0_seq1,comp108117_c1_seq1,comp114041_c1_seq1,comp117308_c0_seq3,comp121112_c0_seq1,comp123899_c0_seq1,comp124101_c0_seq2,comp124964_c1_seq3,comp125039_c0_seq1,comp125454_c0_seq2,comp125454_c1_seq1,comp126063_c0_seq1,comp126127_c0_seq5,comp126409_c0_seq1,comp127242_c0_seq1,comp127709_c0_seq1,comp128415_c1_seq1,comp128792_c1_seq1,comp128938_c1_seq9,comp129140_c1_seq6,comp129164_c0_seq2,…
GO:0048731	system development	biological_process	45301	3402	4009/1530	190	53	137	112.28	3.4e-13	3.19373e-10	comp103595_c0_seq1,comp108117_c1_seq1,comp114041_c1_seq1,comp121112_c0_seq1,comp123899_c0_seq1,comp124101_c0_seq2,comp124964_c1_seq3,comp125039_c0_seq1,comp125454_c0_seq2,comp125454_c1_seq1,comp126063_c0_seq1,comp126127_c0_seq5,comp126409_c0_seq1,comp127242_c0_seq1,comp127709_c0_seq1,comp128415_c1_seq1,comp128792_c1_seq1,comp128938_c1_seq9,comp129140_c1_seq6,comp129164_c0_seq2,comp129511_c0_seq2,…
GO:0048513	organ development	biological_process	45301	2609	4009/1530	142	40	102	86.11	2.7e-09	6.61617e-07	comp108117_c1_seq1,comp114041_c1_seq1,comp123899_c0_seq1,comp124101_c0_seq2,comp124964_c1_seq3,comp125039_c0_seq1,comp126409_c0_seq1,comp127709_c0_seq1,comp128415_c1_seq1,comp128792_c1_seq1,comp128938_c1_seq9,comp129140_c1_seq6,comp129511_c0_seq2,comp129704_c0_seq1,comp129773_c0_seq2,comp129883_c0_seq1,comp130204_c1_seq1,comp130260_c1_seq5,comp130340_c0_seq1,comp130463_c0_seq1,comp130463_c1_seq2,…
GO:0048869	cellular developmental process	biological_process	45301	2656	4009/1530	139	36	103	87.66	4.5e-08	8.74552e-06	comp103595_c0_seq1,comp108117_c1_seq1,comp114041_c1_seq1,comp120871_c0_seq1,comp121112_c0_seq1,comp124964_c1_seq3,comp125039_c0_seq1,comp125454_c0_seq2,comp125454_c1_seq1,comp126063_c0_seq1,comp126409_c0_seq1,comp127597_c0_seq2,comp127709_c0_seq1,comp128230_c3_seq2,comp128415_c1_seq1,comp129140_c1_seq6,comp129164_c0_seq2,comp129511_c0_seq2,comp129773_c0_seq2,comp130068_c0_seq3,comp130204_c1_seq1,…
GO:0009888	tissue development	biological_process	45301	1486	4009/1530	87	25	62	49.04	2e-07	3.31529e-05	comp108117_c1_seq1,comp114041_c1_seq1,comp123899_c0_seq1,comp124964_c1_seq3,comp125039_c0_seq1,comp125454_c0_seq2,comp125454_c1_seq1,comp126409_c0_seq1,comp128415_c1_seq1,comp129140_c1_seq6,comp129511_c0_seq2,comp129569_c0_seq3,comp129773_c0_seq2,comp131257_c0_seq1,comp131867_c1_seq1,comp132116_c0_seq1,comp132252_c0_seq7,comp132299_c1_seq1,comp134145_c0_seq2,comp134391_c0_seq1,comp134626_c2_seq2,…
GO:0050793	regulation of developmental process	biological_process	45301	1217	4009/1530	70	21	49	40.17	5.8e-06	0.000640957	comp114041_c1_seq1,comp120871_c0_seq1,comp124964_c1_seq3,comp127597_c0_seq2,comp128230_c3_seq2,comp128415_c1_seq1,comp129140_c1_seq6,comp129773_c0_seq2,comp130177_c0_seq1,comp131257_c0_seq1,comp131867_c1_seq1,comp131874_c1_seq3,comp131884_c0_seq1,comp134391_c0_seq1,comp134427_c1_seq1,comp134966_c1_seq1,comp135825_c0_seq5,comp135834_c0_seq1,comp135849_c2_seq2,comp136394_c0_seq2,comp136569_c1_seq1,…
GO:0009790	embryo development	biological_process	45301	1322	4009/1530	74	13	61	43.63	8.1e-06	0.0008454	comp114041_c1_seq1,comp124964_c1_seq3,comp125039_c0_seq1,comp126409_c0_seq1,comp128415_c1_seq1,comp129511_c0_seq2,comp131257_c0_seq1,comp131518_c0_seq4,comp131546_c0_seq2,comp131874_c1_seq3,comp132288_c1_seq1,comp132299_c1_seq1,comp132505_c3_seq1,comp134145_c0_seq2,comp134391_c0_seq1,comp134434_c0_seq5,comp134626_c2_seq2,comp134697_c0_seq4,comp134764_c1_seq2,comp135343_c0_seq1,comp135834_c0_seq1,…
GO:0001568	blood vessel development	biological_process	45301	526	4009/1530	37	11	26	17.36	1.6e-05	0.0013069	comp126127_c0_seq5,comp128415_c1_seq1,comp129140_c1_seq6,comp129634_c2_seq48,comp130177_c0_seq1,comp131257_c0_seq1,comp131867_c1_seq1,comp132116_c0_seq1,comp133783_c0_seq1,comp134391_c0_seq1,comp134697_c0_seq4,comp134966_c1_seq1,comp135549_c1_seq8,comp136985_c1_seq1,comp138106_c0_seq5,comp138971_c1_seq13,comp139365_c4_seq2,comp139528_c0_seq1,comp139826_c1_seq1,comp140335_c0_seq2,comp140607_c1_seq…
GO:0001944	vasculature development	biological_process	45301	571	4009/1530	39	11	28	18.85	1.9e-05	0.0014669	comp126127_c0_seq5,comp128415_c1_seq1,comp129140_c1_seq6,comp129634_c2_seq48,comp130177_c0_seq1,comp131257_c0_seq1,comp131867_c1_seq1,comp132116_c0_seq1,comp133783_c0_seq1,comp134391_c0_seq1,comp134626_c2_seq2,comp134697_c0_seq4,comp134966_c1_seq1,comp135549_c1_seq8,comp136985_c1_seq1,comp138106_c0_seq5,comp138971_c1_seq13,comp139365_c4_seq2,comp139528_c0_seq1,comp139826_c1_seq1,comp140335_c0_seq…
GO:0072358	cardiovascular system development	biological_process	45301	955	4009/1530	56	14	42	31.52	2.9e-05	0.00206891	comp114041_c1_seq1,comp126127_c0_seq5,comp128415_c1_seq1,comp129140_c1_seq6,comp129634_c2_seq48,comp130177_c0_seq1,comp131257_c0_seq1,comp131867_c1_seq1,comp132116_c0_seq1,comp132299_c1_seq1,comp132794_c0_seq1,comp133783_c0_seq1,comp134391_c0_seq1,comp134395_c0_seq2,comp134626_c2_seq2,comp134635_c0_seq1,comp134697_c0_seq4,comp134966_c1_seq1,comp135343_c0_seq1,comp135549_c1_seq8,comp136985_c1_seq1…
GO:0072359	circulatory system development	biological_process	45301	955	4009/1530	56	14	42	31.52	2.9e-05	0.00206891	comp114041_c1_seq1,comp126127_c0_seq5,comp128415_c1_seq1,comp129140_c1_seq6,comp129634_c2_seq48,comp130177_c0_seq1,comp131257_c0_seq1,comp131867_c1_seq1,comp132116_c0_seq1,comp132299_c1_seq1,comp132794_c0_seq1,comp133783_c0_seq1,comp134391_c0_seq1,comp134395_c0_seq2,comp134626_c2_seq2,comp134635_c0_seq1,comp134697_c0_seq4,comp134966_c1_seq1,comp135343_c0_seq1,comp135549_c1_seq8,comp136985_c1_seq1…
GO:0060429	epithelium development	biological_process	45301	794	4009/1530	47	12	35	26.21	9.9e-05	0.00489442	comp114041_c1_seq1,comp123899_c0_seq1,comp125454_c0_seq2,comp125454_c1_seq1,comp128415_c1_seq1,comp129511_c0_seq2,comp131257_c0_seq1,comp131867_c1_seq1,comp132116_c0_seq1,comp132299_c1_seq1,comp134145_c0_seq2,comp134697_c0_seq4,comp134764_c1_seq2,comp135834_c0_seq1,comp136573_c1_seq2,comp137461_c3_seq1,comp137711_c1_seq5,comp138106_c0_seq5,comp138642_c0_seq2,comp138970_c0_seq1,comp138971_c1_seq13…
GO:0014031	mesenchymal cell development	biological_process	45301	155	4009/1530	15	4	11	5.12	0.0002	0.00793803	comp114041_c1_seq1,comp125039_c0_seq1,comp126409_c0_seq1,comp129140_c1_seq6,comp134391_c0_seq1,comp134697_c0_seq4,comp138642_c0_seq2,comp138971_c1_seq13,comp140511_c0_seq8,comp141527_c0_seq1,comp141980_c0_seq1,comp142342_c0_seq1,comp143255_c0_seq2,comp146859_c1_seq1,comp147114_c1_seq1
GO:0048534	hematopoietic or lymphoid organ development	biological_process	45301	543	4009/1530	34	8	26	17.92	0.00032	0.011272	comp114041_c1_seq1,comp124964_c1_seq3,comp127709_c0_seq1,comp128415_c1_seq1,comp129704_c0_seq1,comp130204_c1_seq1,comp130340_c0_seq1,comp131756_c0_seq1,comp131874_c1_seq3,comp134966_c1_seq1,comp135834_c0_seq1,comp137317_c5_seq1,comp137448_c0_seq1,comp138971_c1_seq13,comp140190_c0_seq1,comp140209_c1_seq2,comp141752_c1_seq7,comp141754_c0_seq1,comp142422_c1_seq30,comp142458_c0_seq1,comp143228_c2_seq…
GO:0048864	stem cell development	biological_process	45301	238	4009/1530	19	4	15	7.86	0.00038	0.0129296	comp114041_c1_seq1,comp125039_c0_seq1,comp126409_c0_seq1,comp128415_c1_seq1,comp129140_c1_seq6,comp134391_c0_seq1,comp134697_c0_seq4,comp138642_c0_seq2,comp138971_c1_seq13,comp140511_c0_seq8,comp141527_c0_seq1,comp141980_c0_seq1,comp142342_c0_seq1,comp143255_c0_seq2,comp146170_c1_seq1,comp146854_c1_seq3,comp146859_c1_seq1,comp147114_c1_seq1,comp148371_c0_seq1
GO:0060485	mesenchyme development	biological_process	45301	184	4009/1530	16	4	12	6.07	0.00043	0.013692	comp114041_c1_seq1,comp125039_c0_seq1,comp126409_c0_seq1,comp129140_c1_seq6,comp134391_c0_seq1,comp134697_c0_seq4,comp137451_c0_seq1,comp138642_c0_seq2,comp138971_c1_seq13,comp140511_c0_seq8,comp141527_c0_seq1,comp141980_c0_seq1,comp142342_c0_seq1,comp143255_c0_seq2,comp146859_c1_seq1,comp147114_c1_seq1
GO:0002520	immune system development	biological_process	45301	582	4009/1530	35	8	27	19.21	0.00055	0.0167557	comp114041_c1_seq1,comp124964_c1_seq3,comp127709_c0_seq1,comp128415_c1_seq1,comp129704_c0_seq1,comp130204_c1_seq1,comp130340_c0_seq1,comp131756_c0_seq1,comp131874_c1_seq3,comp134966_c1_seq1,comp135834_c0_seq1,comp137317_c5_seq1,comp137448_c0_seq1,comp138971_c1_seq13,comp140190_c0_seq1,comp140209_c1_seq2,comp141752_c1_seq7,comp141754_c0_seq1,comp142422_c1_seq30,comp142458_c0_seq1,comp143228_c2_seq…
GO:0051093	negative regulation of developmental process	biological_process	45301	429	4009/1530	27	6	21	14.16	0.00117	0.0298376	comp114041_c1_seq1,comp124964_c1_seq3,comp127597_c0_seq2,comp128415_c1_seq1,comp131867_c1_seq1,comp131884_c0_seq1,comp134966_c1_seq1,comp135834_c0_seq1,comp136394_c0_seq2,comp138642_c0_seq2,comp138971_c1_seq13,comp139263_c0_seq2,comp140607_c1_seq1,comp142562_c0_seq1,comp143228_c2_seq3,comp143622_c0_seq6,comp145500_c1_seq4,comp145850_c0_seq2,comp146045_c0_seq1,comp146170_c1_seq1,comp146693_c1_seq4…
GO:0001889	liver development	biological_process	45301	112	4009/1530	11	1	10	3.7	0.00122	0.0301575	comp128415_c1_seq1,comp129883_c0_seq1,comp130260_c1_seq5,comp130857_c0_seq1,comp140190_c0_seq1,comp141754_c0_seq1,comp145130_c0_seq1,comp145820_c0_seq3,comp147114_c1_seq1,comp148371_c0_seq1,comp149242_c0_seq1
GO:0061008	hepaticobiliary system development	biological_process	45301	115	4009/1530	11	1	10	3.8	0.00151	0.0354598	comp128415_c1_seq1,comp129883_c0_seq1,comp130260_c1_seq5,comp130857_c0_seq1,comp140190_c0_seq1,comp141754_c0_seq1,comp145130_c0_seq1,comp145820_c0_seq3,comp147114_c1_seq1,comp148371_c0_seq1,comp149242_c0_seq1
GO:0051094	positive regulation of developmental process	biological_process	45301	460	4009/1530	28	8	20	15.18	0.00157	0.0362644	comp129140_c1_seq6,comp129773_c0_seq2,comp130177_c0_seq1,comp134391_c0_seq1,comp134966_c1_seq1,comp136985_c1_seq1,comp138106_c0_seq5,comp138257_c2_seq1,comp138971_c1_seq13,comp139899_c2_seq1,comp140209_c1_seq2,comp141237_c0_seq1,comp141527_c0_seq1,comp141980_c0_seq1,comp142330_c0_seq1,comp142330_c1_seq1,comp142342_c0_seq1,comp142556_c0_seq6,comp143158_c1_seq4,comp143228_c2_seq3,comp143719_c0_seq9…
GO:0061053	somite development	biological_process	45301	118	4009/1530	11	2	9	3.89	0.00186	0.0412715	comp131518_c0_seq4,comp134697_c0_seq4,comp135343_c0_seq1,comp138971_c1_seq13,comp141398_c1_seq5,comp141438_c0_seq2,comp142422_c1_seq30,comp144976_c2_seq1,comp146045_c0_seq1,comp146170_c1_seq1,comp148270_c1_seq1
GO:0048468	cell development	biological_process	45301	1464	4009/1530	69	12	57	48.32	0.00207	0.0452191	comp103595_c0_seq1,comp108117_c1_seq1,comp114041_c1_seq1,comp125039_c0_seq1,comp126409_c0_seq1,comp128415_c1_seq1,comp129140_c1_seq6,comp129164_c0_seq2,comp129511_c0_seq2,comp129773_c0_seq2,comp130204_c1_seq1,comp130340_c0_seq1,comp131874_c1_seq3,comp131884_c0_seq1,comp134391_c0_seq1,comp134697_c0_seq4,comp134966_c1_seq1,comp136569_c1_seq1,comp138106_c0_seq5,comp138642_c0_seq2,comp138970_c0_seq1,…
GO:0001501	skeletal system development	biological_process	45301	359	4009/1530	23	5	18	11.85	0.00208	0.0452621	comp114041_c1_seq1,comp125039_c0_seq1,comp126409_c0_seq1,comp129511_c0_seq2,comp129773_c0_seq2,comp132252_c0_seq7,comp134391_c0_seq1,comp134626_c2_seq2,comp134697_c0_seq4,comp135575_c1_seq2,comp137217_c0_seq1,comp141237_c0_seq1,comp141754_c0_seq1,comp142342_c0_seq1,comp145500_c1_seq4,comp146859_c1_seq1,comp146939_c0_seq1,comp146979_c2_seq1,comp147564_c0_seq1,comp148270_c1_seq1,comp148274_c0_seq2,…
GO:0048066	developmental pigmentation	biological_process	45301	71	4009/1530	8	3	5	2.34	0.00232	0.0487893	comp114041_c1_seq1,comp129511_c0_seq2,comp138642_c0_seq2,comp140511_c0_seq8,comp142422_c1_seq30,comp143255_c0_seq2,comp146859_c1_seq1,comp149184_c0_seq1
Expression profile
id	Gene Name	Type	logFC	logCPM	PValue	FDR	T1	T2
comp134391_c0_seq1	COL1A3	Up	9.18921	7.88923	3.46345e-22	1.94451e-19	1.23	266.75
comp138955_c0_seq2		Up	8.97405	7.26215	1.95673e-21	9.5529e-19	0.52	153.7
comp143117_c0_seq1	HG2A	Up	8.35361	7.63767	4.9433e-20	1.65693e-17	1.59	342.9
comp146939_c0_seq1	LOC100534402	Up	8.20465	8.22397	8.16241e-20	2.63751e-17	1.21	234.01
comp137699_c0_seq7	MBP	Up	7.73305	8.53247	1.53418e-18	3.41126e-16	1.88	503.83
comp146325_c0_seq3		Up	7.6513	8.8934	2.26547e-18	4.84541e-16	1.48	423.15
comp144440_c0_seq8	NEBL	Up	7.24207	4.37937	4.74785e-15	4.03882e-13	0.19	11.65
comp144518_c0_seq1	alas2	Up	6.88235	6.70279	7.9469e-16	8.41828e-14	1.4	108.79
comp140770_c0_seq4		Up	6.87811	5.80853	1.71813e-15	1.64542e-13	1.67	138.69
comp136060_c0_seq7	CTLA-4	Up	6.86505	2.62893	2.26175e-12	8.55826e-11	0.09	7.69
comp127597_c0_seq2	Anapl_01283	Up	6.82098	6.40156	1.42119e-15	1.39069e-13	1.93	143.64
comp139826_c1_seq1	NR4A1	Up	6.52001	7.22675	6.41887e-15	5.30945e-13	1.23	74.51
comp129569_c0_seq3	POSTN	Up	6.39314	8.24324	1.07416e-14	8.31827e-13	3.77	336.33
comp129559_c0_seq4	NBL1	Up	6.28156	5.45398	9.21177e-14	5.37333e-12	0.77	39.9
comp133278_c0_seq1		Up	6.144	2.6268	3.26177e-11	8.76735e-10	0.35	10.67
comp146174_c0_seq1	D623_10032630	Up	6.10286	8.63364	7.17634e-14	4.32651e-12	11.75	531.02
comp142330_c0_seq1	MEDAG	Up	5.95188	6.82233	2.6389e-13	1.3068e-11	5.35	217.92
comp144103_c1_seq20		Up	5.60914	5.91484	3.54102e-12	1.26527e-10	8.47	87.86
comp127709_c0_seq1		Up	5.44585	5.31376	1.25361e-11	3.78909e-10	5.34	151.9
comp131546_c0_seq2		Up	5.31234	6.46489	1.84411e-11	5.2993e-10	2.45	43.33
comp140498_c0_seq1	irf8	Up	5.2675	4.22172	8.13989e-11	1.94263e-09	0.73	19.03
comp136007_c0_seq1	LOC100693649	Up	4.5487	8.52406	1.84651e-09	2.92769e-08	30.06	462.61
comp140511_c0_seq8	EDN3	Up	4.45021	5.34817	5.46938e-09	7.57734e-08	1.78	25.77
comp139365_c4_seq2	LOX	Up	4.43781	4.33765	8.56974e-09	1.11181e-07	2.41	60.55
comp125454_c1_seq1	AGR2	Up	4.30425	4.06755	2.29665e-08	2.6335e-07	2.77	35.9
comp125454_c0_seq2	AGR2	Up	4.04863	6.32545	4.94831e-08	5.15669e-07	17.6	177.32
comp136985_c1_seq1	f3a	Up	4.03247	7.06178	5.09251e-08	5.28245e-07	17.88	190.59
comp146740_c0_seq1	LOC101068097	Up	3.95506	5.51653	9.72471e-08	9.24217e-07	2.73	24.68
comp129634_c2_seq48	fli1b	Up	3.91986	2.76657	5.46083e-07	4.13893e-06	2.2	37.31
comp145500_c1_seq4	EFEMP1	Up	3.91677	3.84398	2.15163e-07	1.83727e-06	2.33	19.48
comp147453_c1_seq1		Up	3.90908	5.38322	1.2917e-07	1.18232e-06	4.51	76.28
comp140586_c1_seq1	GSTENG00021547001	Up	3.88615	1.42831	2.5431e-06	1.57441e-05	4.08	39.14
comp148820_c0_seq1	gfra3	Up	3.63173	4.22453	8.65359e-07	6.197e-06	1.12	10.33
comp136569_c1_seq1	LOC100699143	Up	3.62145	2.88763	2.14701e-06	1.36204e-05	1.49	12.06
comp137317_c5_seq1	Bcl11a	Up	3.61509	2.69624	2.30813e-06	1.45236e-05	3.24	25.89
comp137448_c0_seq1	GSTENG00027428001	Up	3.55982	5.82089	9.62436e-07	6.78829e-06	6.32	49.04
comp99521_c0_seq1	Mup2	Up	3.54397	2.41796	4.89348e-06	2.79454e-05	1.54	11.85
comp133876_c2_seq1	RTN1	Up	3.51975	3.58002	2.32414e-06	1.46203e-05	1.66	12.97
comp125039_c0_seq1		Up	3.51775	3.20568	2.58576e-06	1.59905e-05	1.6	12.05
comp142342_c0_seq1	LOC101073546	Up	3.51546	4.73035	1.50668e-06	1.00063e-05	2.65	20
comp142822_c0_seq1		Up	3.512	4.11414	1.75182e-06	1.14369e-05	1.26	28.4
comp145139_c2_seq1	vim	Up	3.50963	7.40436	1.1586e-06	7.98261e-06	42.65	445.99
comp148033_c0_seq2	LOC101067703	Up	3.50752	4.48945	1.62203e-06	1.06996e-05	1.4	11.27
comp144649_c0_seq3	EYA4	Up	3.49146	3.92992	2.04837e-06	1.30806e-05	2.25	28.53
comp131874_c1_seq3		Up	3.4735	1.62422	1.50787e-05	7.43587e-05	1.16	8.35
comp134777_c1_seq2	Pde4d	Up	3.45051	4.75881	2.15112e-06	1.36273e-05	10.7	41.93
comp135813_c1_seq6		Up	3.4392	8.14653	1.68628e-06	1.10746e-05	53.31	373.6
comp130068_c0_seq3		Up	3.43599	9.8446	1.69799e-06	1.11444e-05	373.39	2635.26
comp134138_c0_seq2	atp6v1h	Up	3.35907	5.42461	3.27569e-06	1.97513e-05	4.32	29.28
comp135904_c0_seq28	MDA_GLEAN10007112	Up	3.31013	2.51328	1.27081e-05	6.40897e-05	1.05	8.64
comp131867_c1_seq1	xdh	Up	3.21669	4.59863	7.95389e-06	4.2474e-05	1.3	8.01
comp142330_c1_seq1		Up	3.21321	6.36937	6.67036e-06	3.65053e-05	4.49	27.47
comp144600_c0_seq25	pou2f3	Up	3.20358	3.8677	1.03225e-05	5.33833e-05	1.56	9.05
comp140316_c1_seq1		Up	3.18486	4.65975	9.41915e-06	4.94367e-05	3.42	25.26
comp142422_c1_seq30	A306_06459	Up	3.16862	3.9345	1.20079e-05	6.08728e-05	1.63	12.98
comp139397_c0_seq4		Up	3.16158	3.32839	1.54553e-05	7.60407e-05	5.17	44.94
comp143133_c0_seq7	LOC100158544	Up	3.16116	1.24645	8.66484e-05	0.000340342	1.49	2.2
comp136573_c1_seq2	SCEL	Up	3.15336	7.27873	9.04309e-06	4.76558e-05	63.09	321.12
comp145867_c0_seq9	CDC42SE2	Up	3.09035	4.13755	1.78105e-05	8.63884e-05	2.64	19.21
comp103595_c0_seq1		Up	3.06659	4.33473	1.95825e-05	9.33801e-05	3.59	19.82
comp137989_c0_seq1	olfml3a	Up	2.97213	6.14458	2.60722e-05	0.00012039	6.1	31.56
comp146693_c1_seq4		Up	2.93286	5.70695	3.29763e-05	0.000147244	4.65	55.35
comp140313_c0_seq8	OLFM1	Up	2.9159	2.75892	7.30346e-05	0.00029415	1.02	5.78
comp142930_c0_seq4		Up	2.914	3.9276	4.92164e-05	0.000207979	3.6	26.32
comp135549_c1_seq8	sat1a.1	Up	2.90836	7.81702	3.43545e-05	0.000152836	24.99	128.2
comp142556_c0_seq6	bmp5	Up	2.8227	3.47773	8.13988e-05	0.000322231	1.25	5.54
comp141234_c0_seq1		Up	2.80294	3.92229	8.58503e-05	0.000337562	4.78	21.91
comp123899_c0_seq1	KRT12	Up	2.80261	3.01074	0.000106802	0.000408674	4.79	21.87
comp145820_c0_seq3	LOC100539877	Up	2.77697	4.41872	8.88532e-05	0.00034812	1.92	9.53
comp128230_c3_seq2	capzb	Up	2.77693	7.49883	7.00816e-05	0.000283476	40.84	184.28
comp149184_c0_seq1	LOC100698565	Up	2.76262	4.24644	9.8295e-05	0.000379256	1.44	23.17
comp144709_c0_seq3	GPM6B	Up	2.72231	4.58575	0.00011061	0.000421763	24.3	75.41
comp124964_c1_seq3	TWSG1	Up	2.72185	5.02482	0.000106722	0.000408403	13.33	53
comp138685_c0_seq2	LOC100561704	Up	2.7079	3.51193	0.000156233	0.000573912	2.18	9.96
comp144709_c1_seq4	GPM6B	Up	2.69389	4.41606	0.000135506	0.000503829	26.53	62.35
comp141752_c1_seq7	LGALS8	Up	2.69218	4.41458	0.000136564	0.000507216	6.55	28.46
comp147923_c0_seq4	LOC100698211	Up	2.64112	3.88059	0.00019524	0.000693267	4.23	14.44
comp132794_c0_seq1	NFIL3	Up	2.60411	4.23323	0.000213232	0.000749514	3.34	13.4
comp131884_c0_seq1	slit3	Up	2.54369	4.7228	0.000270578	0.00092131	7.84	30.06
comp131518_c0_seq4		Up	2.53739	7.25158	0.000245173	0.000841892	35.2	124.97
comp149029_c0_seq1	PBRM1	Down	-2.53985	6.93415	0.000244454	0.000839743	44.59	5.08
comp145600_c0_seq1		Down	-2.55735	5.16461	0.000248884	0.000852893	34.69	3.11
comp135503_c1_seq3	ID3	Down	-2.5582	7.01516	0.000222271	0.000771328	366.92	40.99
comp143158_c1_seq4		Down	-2.56362	4.54202	0.000258308	0.000882676	17.57	2.01
comp130260_c1_seq5	ddx46	Down	-2.58507	6.35404	0.000200698	0.000710072	99.54	35.04
comp141946_c2_seq1	eya2	Down	-2.61454	4.28447	0.000208941	0.000736855	18.46	1.76
comp148527_c0_seq1	IQGAP1	Down	-2.62256	5.85299	0.000167938	0.000605469	19.65	2.11
comp148270_c1_seq1	axin1	Down	-2.63948	4.9175	0.000167069	0.000602771	14.97	1.58
comp143622_c0_seq6	LDB1	Down	-2.64465	6.61595	0.000146307	0.000540453	80.63	7.64
comp134966_c1_seq1	PTK2B	Down	-2.65115	3.18234	0.00022172	0.000769773	10.94	1.14
comp141237_c0_seq1	RHOA	Down	-2.65272	6.68011	0.000139257	0.000516408	273.46	24.27
comp139263_c0_seq2	LOC101065066	Down	-2.66485	4.18193	0.00016292	0.000595164	27.26	2.44
comp149071_c0_seq3		Down	-2.66601	5.50244	0.000138291	0.000513248	13.81	1.44
comp145965_c0_seq6	ndp	Down	-2.66815	2.44983	0.000290076	0.000969466	6.6	0.5
comp132299_c1_seq1	LOC100699509	Down	-2.67096	4.81006	0.00014572	0.000538594	43.48	4.49
comp134597_c0_seq1	cactin	Down	-2.67883	4.61227	0.000146246	0.000540272	20.87	2.15
comp131135_c2_seq5	LOC100690583	Down	-2.68496	3.07856	0.000215837	0.000757363	13.76	1.47
comp134764_c1_seq2	PTA2	Down	-2.6851	7.73914	0.000113937	0.000433024	401.58	39.12
comp148800_c0_seq1	PLXNA1	Down	-2.69113	4.9391	0.000129434	0.000483817	10.16	1.04
comp144498_c1_seq3	MK03	Down	-2.70759	3.6461	0.000152321	0.000560688	17.78	1.79
comp137584_c1_seq3	csnk1a1	Down	-2.70815	7.03777	0.000102144	0.000392254	166.74	15.02
comp135825_c0_seq5	ezrb	Down	-2.71751	6.55719	0.000100472	0.000386393	88.98	8.43
comp139407_c0_seq1	PSMD11	Down	-2.72118	6.26859	9.95539e-05	0.000383126	113.78	18
comp139528_c0_seq1		Down	-2.73001	5.64704	9.94745e-05	0.000382853	31.89	3.17
comp143628_c0_seq1	LOC100699929	Down	-2.73381	4.3985	0.000112131	0.000427283	14.41	1.43
comp149121_c0_seq5	ppp1r8	Down	-2.73393	6.13591	9.40886e-05	0.000366965	51.44	10.17
comp140190_c0_seq1	wdr55	Down	-2.7498	4.93509	9.60843e-05	0.000372754	22.39	2.19
comp146860_c2_seq3	LOC100717142	Down	-2.75071	5.56545	8.96087e-05	0.000350712	31.27	2.49
comp149155_c0_seq1	orc1	Down	-2.766	7.48716	7.45987e-05	0.000297329	88.99	8.6
comp133259_c0_seq1	uhrf1	Down	-2.77448	4.43373	9.06885e-05	0.000354691	55.49	5.31
comp146854_c1_seq3	TAL1	Down	-2.77636	3.98132	9.67366e-05	0.000373886	24.1	1.95
comp126127_c0_seq5	fmnl3	Down	-2.77854	3.01267	0.000137652	0.00051092	10.84	1
comp148043_c1_seq2	TIAM1	Down	-2.78015	4.7189	8.44961e-05	0.000332966	11.25	1.08
comp134635_c0_seq1	LOC101159185	Down	-2.78938	5.09904	7.55236e-05	0.000300829	62.27	5.92
comp146317_c0_seq5		Down	-2.79206	5.5649	7.21725e-05	0.000290828	30.4	2.87
comp140921_c1_seq1	RPS6KB1	Down	-2.80135	5.21485	6.99146e-05	0.000282851	18.83	1.78
comp132252_c0_seq7	Schip1	Down	-2.80264	5.50926	6.79066e-05	0.000276145	85.86	7.17
comp139254_c0_seq1	surf6	Down	-2.8027	6.10357	6.5357e-05	0.00026655	72.41	6.82
comp145373_c0_seq3	MPP5	Down	-2.80449	5.20398	6.93781e-05	0.000280984	45.75	9.19
comp142669_c0_seq5	LOC100711022	Down	-2.81149	7.1493	5.88832e-05	0.000242326	157.99	11.46
comp137461_c3_seq1	LOC101155136	Down	-2.82903	1.88706	0.000209838	0.000739902	14.35	1.79
comp142562_c0_seq1	itgb1a	Down	-2.83215	5.70685	5.76303e-05	0.00023873	96.11	8.89
comp148371_c0_seq1	brg1	Down	-2.83308	6.98392	5.34265e-05	0.000224036	46.65	4.53
comp148916_c1_seq1		Down	-2.87598	3.75342	6.50162e-05	0.000265497	14.52	1.31
comp143803_c1_seq1	LOC101158147	Down	-2.87648	6.39794	4.3646e-05	0.000188206	137.66	12.35
comp127242_c0_seq1	UTP11L	Down	-2.87812	5.30218	4.71469e-05	0.000200025	77.26	6.9
comp146979_c2_seq1	LOC100705423	Down	-2.88574	3.80048	5.95678e-05	0.000244963	12.7	1.13
comp130340_c0_seq1	melk	Down	-2.90702	4.03094	5.13571e-05	0.000216247	11.59	1.02
comp133252_c0_seq1		Down	-2.92087	8.00122	3.21276e-05	0.000144388	311.16	27.06
comp144769_c1_seq1	ptprsa	Down	-2.92408	2.33461	9.77133e-05	0.000377368	21.21	1.81
comp140335_c0_seq2	CXCR4	Down	-2.93019	5.321	3.51072e-05	0.000155907	55	4.73
comp149118_c0_seq5		Down	-2.93346	5.28943	3.55145e-05	0.000156948	19.68	1.86
comp146291_c0_seq1		Down	-2.936	6.20589	3.15877e-05	0.00014216	50.93	4.39
comp145802_c0_seq3	CHURC1	Down	-2.9361	4.22663	4.05892e-05	0.000176227	36.58	5.09
comp133381_c0_seq1	pmela	Down	-2.95408	1.17185	0.000283004	0.000959594	3.07	0.26
comp142950_c0_seq2	CBY1	Down	-2.95505	3.93535	4.14585e-05	0.000179862	15.11	1.28
comp142458_c0_seq1	nos3	Down	-2.95517	9.02526	2.63743e-05	0.000121597	218.67	18.61
comp143439_c0_seq2	med27	Down	-2.96121	4.01129	3.77907e-05	0.000165307	12.07	1.02
comp147564_c0_seq1	CDH11	Down	-2.9619	4.07912	3.81827e-05	0.000166875	14.99	1.17
comp128792_c1_seq1	rbm42	Down	-2.96771	4.35315	3.33428e-05	0.000148654	44.79	3.75
comp141754_c0_seq1		Down	-2.97521	4.96344	2.91791e-05	0.000132128	30.35	2.43
comp146587_c0_seq2	TNS3	Down	-2.98421	5.61248	2.58638e-05	0.000119464	95.33	25.19
comp141527_c0_seq1		Down	-2.99519	5.96825	2.32843e-05	0.000108507	79.83	6.54
comp147771_c0_seq1		Down	-3.01223	3.3056	3.59565e-05	0.000158068	14.95	1.16
comp145850_c0_seq2	TTC3	Down	-3.01244	5.88527	2.12737e-05	0.000100665	29.92	2.38
comp144202_c0_seq15	CELF1	Down	-3.01518	6.23473	2.07033e-05	9.82036e-05	216.34	29.07
comp143939_c0_seq2		Down	-3.02169	4.42784	2.58781e-05	0.000119518	13.86	1.11
comp143703_c1_seq5	otx1	Down	-3.03554	4.98972	2.13367e-05	0.000100931	55.21	4.25
comp131943_c0_seq1	fen1	Down	-3.06336	4.90035	1.84086e-05	8.86195e-05	37.02	2.91
comp134434_c0_seq5	pbx2	Down	-3.08337	7.07619	1.35088e-05	6.74688e-05	255.74	22.63
comp146657_c0_seq1	ect2	Down	-3.09618	4.67012	1.65257e-05	8.06881e-05	20.8	3.52
comp139896_c1_seq3	mcm5	Down	-3.1013	4.5511	1.58591e-05	7.78991e-05	33	2.3
comp142547_c1_seq16		Down	-3.10481	3.35801	2.24915e-05	0.000105318	8.2	1.47
comp140209_c1_seq2	AP3D1	Down	-3.12135	4.30023	1.48236e-05	7.31973e-05	19.64	1.48
comp129164_c0_seq2	CD56	Down	-3.13148	2.07705	4.9253e-05	0.000208031	14.73	1.11
comp139899_c2_seq1	SERPINE2	Down	-3.13626	5.75365	1.10588e-05	5.69088e-05	47.57	3.56
comp143161_c0_seq4	LOC100699058	Down	-3.13694	4.04106	1.48374e-05	7.32411e-05	16.38	1.13
comp129822_c0_seq1	LOC101175675	Down	-3.14041	0.900365	0.000164134	0.000595634	2.89	0.21
comp145454_c1_seq2	ypel1	Down	-3.14182	3.55826	1.7592e-05	8.53839e-05	10.63	1
comp148401_c1_seq5		Down	-3.14326	7.29314	9.58964e-06	4.99673e-05	45.64	3.41
comp142027_c2_seq1	CUL1	Down	-3.16748	4.22824	1.17745e-05	5.98587e-05	22.29	1.63
comp138642_c0_seq2	EDNRB	Down	-3.16938	5.35255	9.73527e-06	5.05619e-05	42.29	9.15
comp129140_c1_seq6	HEY1	Down	-3.18707	4.72747	9.53292e-06	4.97064e-05	31.5	2.62
comp143988_c3_seq4		Down	-3.21402	5.14923	7.88954e-06	4.21705e-05	30.67	3.49
comp138941_c1_seq3	CSRP2BP	Down	-3.21719	4.13146	9.33866e-06	4.90982e-05	12.67	1.56
comp146859_c1_seq1	med12	Down	-3.22247	5.79043	6.80895e-06	3.72049e-05	20.07	1.37
comp144427_c1_seq2		Down	-3.22517	2.89072	1.67659e-05	8.1772e-05	20.74	1.42
comp141398_c1_seq5	dlc	Down	-3.2274	2.48789	2.32618e-05	0.000108416	19.91	1.47
comp147601_c1_seq4	NPM1	Down	-3.22808	10.1234	5.66914e-06	3.17058e-05	642.84	56.2
comp143719_c0_seq9	RBM19	Down	-3.24144	5.00942	6.73564e-06	3.68446e-05	182.98	4.95
comp137451_c0_seq1		Down	-3.24393	2.02104	3.45162e-05	0.000153464	6.96	1.26
comp147179_c0_seq4	LOC101074117	Down	-3.25166	4.60616	6.88604e-06	3.76032e-05	16.05	1.11
comp120871_c0_seq1	palm1a	Down	-3.25238	3.33318	1.0348e-05	5.3509e-05	19.97	1.37
comp143019_c0_seq5	ZHX1	Down	-3.26004	4.31123	6.98103e-06	3.80728e-05	22.25	1.43
comp149242_c0_seq1	sec31a	Down	-3.27008	4.76553	6.16749e-06	3.4157e-05	17.53	1.2
comp133166_c1_seq1	psmd7	Down	-3.27214	1.8723	3.93796e-05	0.000171323	72.71	4.76
comp136819_c0_seq3	G2E3	Down	-3.27927	1.57098	4.45749e-05	0.000191899	15	2.73
comp137711_c1_seq5		Down	-3.28657	4.3182	6.10917e-06	3.38465e-05	19.37	1.51
comp131756_c0_seq1	LOC100705748	Down	-3.2899	7.08795	4.23179e-06	2.47552e-05	183.24	10.93
comp131257_c0_seq1	GNA13	Down	-3.30094	5.04247	4.88845e-06	2.79238e-05	50.19	5.9
comp146016_c0_seq3	fzd7a	Down	-3.31781	6.26226	3.83802e-06	2.26792e-05	63.2	21.8
comp134145_c0_seq2	PTPRA	Down	-3.33537	4.14188	5.27588e-06	2.96913e-05	28.61	1.79
comp141992_c0_seq1	DHCR7	Down	-3.33803	3.03494	8.37498e-06	4.43954e-05	294.24	18.28
comp130204_c1_seq1	cbfb	Down	-3.35686	3.75089	5.23963e-06	2.95021e-05	30.99	1.66
comp134697_c0_seq4		Down	-3.36391	4.26364	4.08145e-06	2.39538e-05	25.94	2.13
comp147114_c1_seq1	LOC101078564	Down	-3.38583	4.45816	3.55914e-06	2.11622e-05	50.47	3.17
comp147882_c0_seq3		Down	-3.3871	4.74222	3.13992e-06	1.90009e-05	28.3	4.11
comp134687_c1_seq1	MYEF2	Down	-3.40044	6.81026	2.26937e-06	1.43078e-05	119.77	7.47
comp145873_c0_seq4	slc33a1	Down	-3.41385	2.92052	7.15472e-06	3.88391e-05	13.9	1.82
comp146498_c1_seq1		Down	-3.42264	1.69705	2.09458e-05	9.92284e-05	1.16	0.07
comp145548_c2_seq1	WDR43	Down	-3.43399	6.21087	1.9654e-06	1.26724e-05	229.43	13.82
comp143378_c0_seq1	kif23	Down	-3.43418	6.5661	1.89459e-06	1.2244e-05	59.23	3.27
comp138757_c1_seq2	LOC100707254	Down	-3.45753	5.68148	1.81712e-06	1.18301e-05	60.55	5.04
comp144437_c2_seq2	LOC100694876	Down	-3.45948	7.38979	1.57249e-06	1.03987e-05	113.55	6.91
comp148272_c0_seq4	MYO9B	Down	-3.46812	5.51078	1.77521e-06	1.15741e-05	21.68	1.96
comp144976_c2_seq1	kif22	Down	-3.48154	5.65089	1.58853e-06	1.05002e-05	64.45	3.16
comp114041_c1_seq1	leo1	Down	-3.5162	0.598195	0.000107311	0.00041041	21.77	1.26
comp138106_c0_seq5	LOC101171148	Down	-3.53781	2.93158	3.22628e-06	1.94879e-05	14.58	1.65
comp149406_c0_seq1	NCOR1	Down	-3.53903	5.32048	1.2225e-06	8.36587e-06	15.02	2.04
comp139250_c0_seq1		Down	-3.54582	2.58524	4.00627e-06	2.35464e-05	9.7	0.55
comp126063_c0_seq1		Down	-3.54605	4.23056	1.57715e-06	1.04281e-05	41.48	2.33
comp140607_c1_seq1	LOC557486	Down	-3.55389	2.83766	3.46078e-06	2.072e-05	20.88	1.13
comp142378_c0_seq1	chsy1	Down	-3.57003	4.3354	1.25902e-06	8.55892e-06	17.1	0.95
comp148224_c1_seq2	SPTAN1	Down	-3.61228	5.33708	7.87631e-07	5.69669e-06	38.03	2.08
comp146274_c0_seq1	robo4	Down	-3.63805	3.68237	1.12862e-06	7.79998e-06	20.57	1.08
comp146645_c0_seq1	ERRFI	Down	-3.66238	2.93621	1.86848e-06	1.21032e-05	33.53	1.72
comp135849_c2_seq2		Down	-3.67452	5.59666	5.24089e-07	4.01423e-06	32.31	1.68
comp145430_c1_seq1	dhx16	Down	-3.67594	4.16809	8.00318e-07	5.7708e-06	14.65	1.11
comp146974_c2_seq1	hip1	Down	-3.69615	0.997123	2.27615e-05	0.000106327	4.95	0.25
comp146190_c4_seq1	PALMD	Down	-3.69643	5.51459	4.57693e-07	3.57331e-06	80.61	5.16
comp134775_c0_seq6	NKD1	Down	-3.7069	3.08549	1.23285e-06	8.42697e-06	9.1	0.43
comp146080_c0_seq1	NRF1	Down	-3.72085	4.32571	5.41906e-07	4.1189e-06	25.63	1.6
comp146045_c0_seq1		Down	-3.72185	5.3311	4.27425e-07	3.36155e-06	27.38	1.32
comp139711_c0_seq1		Down	-3.72323	4.23569	5.87282e-07	4.40584e-06	28.04	1.39
comp134395_c0_seq2	LOC100703135	Down	-3.76181	5.412	3.2338e-07	2.63222e-06	49.12	2.4
comp149484_c1_seq1	Etl4	Down	-3.78989	4.41174	3.9061e-07	3.11178e-06	22.7	1.59
comp149045_c2_seq1	LOC100664128	Down	-3.83372	4.04876	3.27599e-07	2.66415e-06	28.99	1.33
comp132505_c3_seq1		Down	-3.835	3.30423	6.16936e-07	4.61136e-06	31.22	1.43
comp148630_c2_seq2	fbn2b	Down	-3.85852	6.79176	1.53841e-07	1.37071e-06	46.68	2.12
comp137758_c0_seq1	APLNR	Down	-3.86709	1.6992	4.40067e-06	2.54974e-05	4.34	0.19
comp117308_c0_seq3	LOC101166819	Down	-3.8765	1.54662	6.27031e-06	3.46922e-05	25.11	1.12
comp143228_c2_seq3		Down	-3.9338	3.00497	5.07017e-07	3.90076e-06	7.75	1
comp130919_c2_seq2	pes1	Down	-3.9374	7.17816	9.20139e-08	8.79694e-07	130.36	17.86
comp133783_c0_seq1		Down	-3.98071	4.0319	1.64263e-07	1.45062e-06	30.11	1.15
comp138970_c0_seq1	tbx2b	Down	-3.9891	5.41522	8.75967e-08	8.42305e-07	36.6	1.51
comp138799_c0_seq3	MLLT3	Down	-4.03218	3.27665	2.10331e-07	1.80046e-06	13.81	0.4
comp132116_c0_seq1	msna	Down	-4.04075	6.02549	5.45702e-08	5.60105e-07	54.3	2.17
comp124101_c0_seq2	LOC431243	Down	-4.05785	3.40951	1.50749e-07	1.3461e-06	26.16	1.03
comp143730_c0_seq5	bbs9	Down	-4.10117	-0.069276	0.000211308	0.000743511	1.08	0.06
comp148274_c0_seq2	GLG1	Down	-4.10684	6.29981	3.53501e-08	3.8547e-07	43.49	1.57
comp128938_c1_seq9	LOC100690706	Down	-4.14992	2.46657	2.78603e-07	2.31345e-06	30.28	1.81
comp126585_c0_seq2		Down	-4.16695	1.97223	8.01363e-07	5.77555e-06	5.63	0.2
comp146974_c3_seq1	hip1	Down	-4.16696	0.876108	8.38877e-06	4.44423e-05	3.32	0.12
comp134427_c1_seq1		Down	-4.17418	1.17936	3.34433e-06	2.01058e-05	35.23	1.85
comp148457_c0_seq1		Down	-4.17964	5.16061	2.87575e-08	3.21544e-07	28.68	1.04
comp136394_c0_seq2		Down	-4.18705	5.41513	2.71416e-08	3.0599e-07	111.09	3.07
comp133680_c0_seq1	gsc	Down	-4.208	1.66513	8.36314e-07	6.00362e-06	3.78	0.13
comp140045_c2_seq1	DACT2	Down	-4.21129	0.91578	7.00347e-06	3.81467e-05	45.43	1.35
comp121112_c0_seq1	sox19a	Down	-4.22758	3.21234	7.19002e-08	7.09134e-07	43.69	1.51
comp130463_c0_seq1		Down	-4.24781	4.46501	2.52253e-08	2.86543e-07	220.32	7.47
comp143877_c0_seq4		Down	-4.25939	2.33524	2.41436e-07	2.0353e-06	5.96	0.4
comp142830_c1_seq1		Down	-4.26474	7.06436	1.23047e-08	1.52966e-07	207.04	33.06
comp129613_c0_seq1	sox2	Down	-4.26815	3.93394	3.22058e-08	3.55102e-07	29.29	0.99
comp132913_c0_seq1	napa	Down	-4.26857	4.20117	2.70088e-08	3.04799e-07	46.35	1.57
comp144729_c1_seq2	srsf1b	Down	-4.2841	4.73607	1.97196e-08	2.29696e-07	121.46	4.09
comp137623_c0_seq2		Down	-4.30091	0.103371	8.52291e-05	0.000335398	1.36	0.03
comp137217_c0_seq1	yap1	Down	-4.3118	5.25149	1.3082e-08	1.61733e-07	37.32	1.39
comp128415_c1_seq1	SMARCA4	Down	-4.32325	1.01643	3.81468e-06	2.25561e-05	49.09	1.52
comp138971_c1_seq13	LEF1	Down	-4.35369	4.34959	1.46294e-08	1.77612e-07	26.34	1.05
comp141438_c0_seq2		Down	-4.35724	5.39479	9.62253e-09	1.22818e-07	40.04	1.39
comp146170_c1_seq1		Down	-4.36062	5.62166	8.71847e-09	1.12688e-07	27.71	1.95
comp149449_c0_seq1	LAMA1	Down	-4.37131	6.8993	6.50441e-09	8.79692e-08	27.43	0.87
comp143032_c1_seq1	TIAR	Down	-4.41106	5.29295	7.393e-09	9.7635e-08	93.25	2.77
comp132288_c1_seq1		Down	-4.41918	3.89837	1.64217e-08	1.95075e-07	36.96	1.13
comp147949_c0_seq17		Down	-4.4353	4.45979	9.8319e-09	1.25205e-07	20.88	1.08
comp144582_c0_seq2	LOC101079098	Down	-4.46819	4.42457	7.43147e-09	9.81142e-08	58.05	1.2
comp145294_c0_seq1		Down	-4.46885	2.76362	4.03397e-08	4.30779e-07	41.45	1.21
comp130857_c0_seq1	klf6a	Down	-4.52791	4.86713	4.21026e-09	5.98051e-08	58.29	1.66
comp137681_c0_seq2		Down	-4.54146	5.3054	3.33452e-09	4.88346e-08	29.32	3.3
comp148298_c1_seq2		Down	-4.55426	0.846241	3.68192e-06	2.18546e-05	1.26	0.03
comp130463_c1_seq2		Down	-4.58141	5.52552	2.32103e-09	3.57139e-08	204.14	5.45
comp143743_c1_seq1	HSPD1	Down	-4.58151	6.76591	1.80711e-09	2.87111e-08	146.45	4.02
comp129773_c0_seq2	LOC100690109	Down	-4.58817	5.87965	2.11978e-09	3.30131e-08	64.63	1.77
comp129883_c0_seq1	tomm22	Down	-4.59719	4.95907	2.62693e-09	3.98745e-08	82.93	2.24
comp134626_c2_seq2	ZFAND5	Down	-4.62844	6.03434	1.5569e-09	2.51813e-08	163.83	4.44
comp130177_c0_seq1	MTDH	Down	-4.64274	5.97169	1.43311e-09	2.33642e-08	63.44	1.73
comp129511_c0_seq2	LOC100690674	Down	-4.64936	4.41613	3.03729e-09	4.5038e-08	44.32	1.23
comp143255_c0_seq2	nrarpa	Down	-4.7185	7.71907	6.64932e-10	1.21404e-08	235.3	8.92
comp135343_c0_seq1	SUPT6H	Down	-4.73981	3.88576	2.86461e-09	4.28438e-08	25.01	1.34
comp140045_c0_seq1	UY3_17839	Down	-4.80367	5.65069	6.15424e-10	1.13565e-08	50.3	1.18
comp141980_c0_seq1	wnt11b	Down	-4.82731	5.0735	6.88272e-10	1.25157e-08	58.99	7.01
comp108117_c1_seq1	ACTA1	Down	-4.86663	1.13053	6.59577e-07	4.87412e-06	69.36	1.45
comp131385_c0_seq1	pabpc1l	Down	-4.87955	3.95888	1.31204e-09	2.17455e-08	15.74	0.35
comp142132_c0_seq1		Down	-4.90228	0.637193	4.2835e-06	2.48667e-05	1.8	0.04
comp140959_c1_seq1	SFRP1	Down	-5.02172	2.6076	7.141e-09	9.45851e-08	20.82	0.41
comp135197_c2_seq6	LOC100700987	Down	-5.03756	5.19103	1.70192e-10	3.69284e-09	68.08	1.87
comp138442_c0_seq1	RB1	Down	-5.05907	2.64304	5.63831e-09	7.78974e-08	4.82	0.09
comp147746_c0_seq3		Down	-5.07783	7.20806	7.18784e-11	1.73758e-09	99.59	4.1
comp145548_c1_seq2		Down	-5.07809	5.91569	1.03246e-10	2.39902e-09	149.18	3.22
comp134331_c0_seq1	lft1	Down	-5.08868	-0.0473681	1.34468e-05	6.72566e-05	1.48	0.03
comp143921_c1_seq2	Batf3	Down	-5.08868	-0.0473681	1.34468e-05	6.72566e-05	2.54	0.03
comp135834_c0_seq1	prmt1	Down	-5.16359	9.79801	3.25427e-11	8.75243e-10	1785.62	32.73
comp126409_c0_seq1		Down	-5.17681	4.36353	1.57075e-10	3.43981e-09	58.53	1.06
comp146642_c0_seq4	LOC100698623	Down	-5.21123	5.93134	4.45777e-11	1.15202e-09	65.34	1.84
comp129729_c0_seq1	B4	Down	-5.21819	3.76915	2.93451e-10	5.88672e-09	17.46	0.31
comp124860_c0_seq2	AANF	Down	-5.29902	0.999069	4.65718e-07	3.61343e-06	8.89	0.13
comp142567_c0_seq4	Homer1	Down	-5.39023	4.51191	4.30194e-11	1.12013e-09	21.4	0.54
comp147004_c1_seq2	CT583626.2	Down	-5.40549	3.28623	2.63932e-10	5.37375e-09	89.1	1.48
comp138257_c2_seq1	Hmga1	Down	-5.42644	8.89749	6.14937e-12	2.01752e-10	733.87	11.23
comp144272_c0_seq3	LOC100546827	Down	-5.61899	3.34404	1.00778e-10	2.34653e-09	33.82	1.17
comp129704_c0_seq1	DKC1	Down	-5.64374	7.75994	1.69718e-12	6.66919e-11	383.92	5.04
comp135575_c1_seq2		Down	-5.65233	5.03721	6.24855e-12	2.04558e-10	42.81	7.02
comp145608_c0_seq4		Down	-5.68202	0.483364	5.78624e-07	4.34888e-06	2.11	0.02
comp132811_c1_seq3		Down	-5.78645	5.51709	1.8109e-12	7.05436e-11	77.08	0.93
comp139488_c2_seq2		Down	-5.82985	0.618143	2.53726e-07	2.12773e-06	1.26	0.01
comp142946_c0_seq3	rpa1	Down	-5.93585	6.55839	3.57497e-13	1.70819e-11	178.23	2.14
comp128696_c0_seq2	LOC101164950	Down	-5.94784	0.726357	1.31616e-07	1.20007e-06	2.77	0.03
comp139298_c0_seq1		Down	-6.02011	4.01628	3.41057e-12	1.22353e-10	27.23	0.27
comp145130_c0_seq1	e2f8	Down	-6.04936	6.3176	2.01199e-13	1.03515e-11	61.55	1.06
comp149310_c1_seq2	NOLC1	Down	-6.0576	8.04242	1.09384e-13	6.17208e-12	188.31	1.84
comp132697_c0_seq2		Down	-6.08617	3.79735	4.69198e-12	1.6087e-10	30.95	0.29
comp131581_c1_seq1	LOC101064479	Down	-6.17221	0.933627	3.30299e-08	3.62546e-07	5.65	0.03
comp128611_c0_seq2	ripply3	Down	-6.37243	3.91085	1.15561e-12	4.76186e-11	35.66	0.28
comp147243_c1_seq5	epha7	Down	-6.42123	5.57895	4.05333e-14	2.64231e-12	24.62	0.19
comp146274_c1_seq1	robo4	Down	-6.4674	3.59981	1.05672e-12	4.41103e-11	14.16	0.1
comp140000_c2_seq2	nanog	Down	-6.49655	3.84441	4.43448e-13	2.06399e-11	13.54	0.1
comp133940_c1_seq5	FOXP1B	Down	-6.67305	5.43469	1.13576e-14	8.74999e-13	52.32	0.36
comp146736_c0_seq2	LOC100709614	Down	-6.72779	5.24331	1.32301e-14	1.00888e-12	38.94	2.03
comp144931_c0_seq3		Down	-6.82045	3.69034	2.34296e-13	1.1864e-11	27.92	0.15
comp136589_c0_seq1	alcam	Down	-6.9335	8.48818	3.03827e-16	3.64877e-14	357.87	1.95
comp142323_c1_seq1	fgfrl1b	Down	-7.16115	2.76737	4.56566e-12	1.5726e-10	7.04	0.03
comp129722_c1_seq2	twn-A	Down	-7.45556	3.05412	6.58526e-13	2.91406e-11	21.54	0.11
comp131484_c0_seq1		Down	-7.54203	2.23255	7.0464e-12	2.27363e-10	14.68	0.05
comp133502_c0_seq1	RIPP1	Down	-7.67809	4.22251	2.35033e-15	2.15793e-13	31.72	0.1
comp144528_c0_seq2	buc	Down	-8.34014	3.92254	1.7861e-15	1.70324e-13	12.73	0.02
comp146379_c1_seq1		Down	-9.63058	12.5533	2.11389e-24	1.82587e-21	4369.96	3.64
comp138451_c0_seq1	tbx16	Down	-10.5129	5.15531	1.44617e-20	5.54696e-18	41.73	0.02

## Sheet: T1-T2-T22 Dev gene list
comp108117_c1_seq1	ACTA1
comp115118_c0_seq1	RS14
comp122263_c0_seq1
comp124557_c3_seq1	RL36
comp124860_c0_seq2	AANF
comp126585_c0_seq2
comp127061_c0_seq1	dlx5a
comp127516_c0_seq2
comp128056_c0_seq1	MDA_GLEAN10025628
comp128102_c0_seq1	birc5b
comp128377_c0_seq1	APOD
comp128611_c0_seq2	ripply3
comp128696_c0_seq2	LOC101164950
comp128924_c0_seq1
comp129298_c1_seq3	TIMP4
comp129613_c0_seq1	sox2
comp129722_c1_seq2	twn-A
comp129729_c0_seq1	B4
comp129822_c0_seq1	LOC101175675
comp130034_c0_seq1	LOC770168
comp130236_c1_seq1	LOC558687
comp130890_c0_seq1	SSDH
comp131135_c2_seq5	LOC100690583
comp131385_c0_seq1	pabpc1l
comp131484_c0_seq1
comp131517_c1_seq2	cbs
comp131581_c1_seq1	LOC101064479
comp132193_c0_seq4	GSTENG00020103001
comp132579_c0_seq1
comp132697_c0_seq2
comp132811_c1_seq3
comp133164_c0_seq1
comp133381_c0_seq1	pmela
comp133502_c0_seq1	RIPP1
comp133680_c0_seq1	gsc
comp133940_c1_seq5	FOXP1B
comp134331_c0_seq1	lft1
comp134555_c0_seq1	Bloc1s4
comp134697_c0_seq4
comp134775_c0_seq6	NKD1
comp135162_c1_seq1	efna4
comp135444_c0_seq9	cep41
comp136083_c0_seq1	NDRG2
comp136389_c0_seq1	arrb2b
comp136394_c0_seq2
comp137461_c3_seq1	LOC101155136
comp137518_c0_seq3
comp137623_c0_seq2
comp137758_c0_seq1	APLNR
comp137844_c2_seq1	LOC100563034
comp138442_c0_seq1	RB1
comp138451_c0_seq1	tbx16
comp138642_c0_seq2	EDNRB
comp138685_c0_seq2	LOC100561704
comp138799_c0_seq3	MLLT3
comp139250_c0_seq1
comp139298_c0_seq1
comp139298_c1_seq1
comp139488_c2_seq2
comp139508_c1_seq39	BIN1
comp139624_c0_seq1	NKX23
comp139711_c0_seq1
comp139793_c2_seq6	WWOX
comp140000_c2_seq2	nanog
comp140024_c1_seq2
comp140166_c0_seq5	101125052
comp140393_c1_seq1	timeless
comp140657_c0_seq1	Gga.54482
comp140682_c0_seq1	PPP1CC
comp140682_c1_seq1	PPP1CC
comp140959_c1_seq1	SFRP1
comp140959_c2_seq1	SFRP1
comp141752_c1_seq7	LGALS8
comp141898_c2_seq9	EPHB3
comp142132_c0_seq1
comp142277_c0_seq17	hoxc6
comp142282_c0_seq1	A306_11740
comp142323_c1_seq1	fgfrl1b
comp142355_c0_seq1
comp142378_c0_seq1	chsy1
comp142567_c0_seq4	Homer1
comp142669_c0_seq5	LOC100711022
comp142679_c0_seq3
comp142965_c0_seq1
comp143117_c0_seq1	HG2A
comp143179_c1_seq1
comp143319_c0_seq3
comp143730_c0_seq5	bbs9
comp143877_c0_seq4
comp143921_c1_seq2	Batf3
comp144117_c0_seq13	FSTL1
comp144195_c0_seq1	dusp4
comp144195_c1_seq3	DUSP4
comp144427_c1_seq2
comp144528_c0_seq2	buc
comp144636_c0_seq4	LSM14B
comp144677_c1_seq1	LOC100697948
comp144824_c0_seq3	DLA_XVIII04450
comp144931_c0_seq3
comp145117_c1_seq1	CABZ01041002.1
comp145139_c2_seq1	vim
comp145349_c0_seq1	LOC100692139
comp145373_c0_seq3	MPP5
comp145593_c0_seq1	IRF6
comp145603_c0_seq1	LOC100699365
comp145608_c0_seq4
comp145867_c0_seq9	CDC42SE2
comp145965_c0_seq6	ndp
comp146241_c0_seq1	GRP-94
comp146274_c0_seq1	robo4
comp146274_c1_seq1	robo4
comp146350_c1_seq1	Anapl_10950
comp146379_c1_seq1
comp146498_c1_seq1
comp146645_c0_seq1	ERRFI
comp146645_c1_seq6	LOC100722730
comp146974_c2_seq1	hip1
comp146974_c3_seq1	hip1
comp147173_c0_seq2	wu:fj20e02
comp147243_c1_seq5	epha7
comp147564_c0_seq1	CDH11
comp147630_c1_seq1	D623_10029598
comp147635_c1_seq1
comp148298_c1_seq2
comp148376_c1_seq1
comp148855_c2_seq2	epb41l5
comp149019_c0_seq6	wdtc1
comp149184_c0_seq1	LOC100698565
comp149449_c0_seq1	LAMA1
comp106968_c0_seq1	CTNNB1
comp134453_c1_seq3	LOC101170140
comp126409_c0_seq1
comp112365_c0_seq1	RL35A
comp114041_c1_seq1	leo1
comp113739_c0_seq1
comp128415_c1_seq1	SMARCA4
comp135813_c1_seq6
comp128792_c1_seq1	rbm42
comp118730_c0_seq1	vhll
comp116902_c0_seq1	101130372
comp130116_c7_seq6	IRX2
comp141234_c0_seq1
comp118019_c0_seq1	ercc3
comp115114_c0_seq1	RPL11
comp127596_c1_seq1
comp130929_c0_seq1	osr2
comp136754_c0_seq6	sufu
comp133259_c0_seq1	uhrf1
comp125199_c1_seq1
comp122563_c1_seq1
comp131943_c0_seq1	fen1
comp141425_c1_seq1
comp126927_c0_seq1	MAP2K1
comp128571_c0_seq1
comp134434_c0_seq5	pbx2
comp137854_c0_seq1
comp122634_c0_seq1
comp132634_c3_seq1	rfc5
comp141907_c1_seq1	bbs1
comp126063_c0_seq1
comp125454_c0_seq2	AGR2
comp140906_c1_seq2	CTSB
comp141170_c1_seq1
comp126127_c0_seq5	fmnl3
comp134145_c0_seq2	PTPRA
comp142657_c0_seq3	unc119b
comp117007_c0_seq1	rplp2l
comp135420_c1_seq1	RPGRIP1L
comp141707_c0_seq1	MED1
comp131257_c0_seq1	GNA13
comp135927_c1_seq2	sf1
comp136679_c0_seq4	raldh2
comp132715_c0_seq2	TNFRSF19
comp121112_c0_seq1	sox19a
comp127709_c0_seq1
comp143161_c0_seq4	LOC100699058
comp143988_c3_seq4
comp132505_c3_seq1
comp140586_c1_seq1	GSTENG00021547001
comp117308_c0_seq3	LOC101166819
comp124101_c0_seq2	LOC431243
comp129511_c0_seq2	LOC100690674
comp129634_c2_seq48	fli1b
comp132771_c0_seq1	smarcb1
comp141347_c0_seq11	LHX1
comp133426_c0_seq1	odc1
comp135343_c0_seq1	SUPT6H
comp135470_c1_seq11	LMO41
comp135524_c0_seq2	dlx3b
comp136962_c1_seq1	LOC101069977
comp138971_c1_seq13	LEF1
comp140183_c2_seq3	DFNA5
comp141237_c0_seq1	RHOA
comp141754_c0_seq1
comp142043_c1_seq3
comp142126_c1_seq2	LOC100475573
comp142188_c2_seq2	dacha
comp142250_c0_seq6	LOC101073123
comp142344_c2_seq4	GRHL2
comp142473_c1_seq1	chaf1b
comp142687_c0_seq7	UY3_01739
comp142738_c1_seq5	rbck1
comp143439_c0_seq2	med27
comp143703_c1_seq5	otx1
comp144498_c1_seq3	MK03
comp144976_c2_seq1	kif22
comp145437_c0_seq2	llgl2
comp146080_c0_seq1	NRF1
comp146170_c1_seq1
comp146179_c0_seq2	CHM
comp146325_c0_seq3
comp147149_c0_seq9	tdrd7b
comp147502_c0_seq1	mcm2
comp147983_c0_seq6	NF2
comp148183_c0_seq2	LOC100543911
comp148462_c0_seq1	prpf31
comp148855_c0_seq3	E41L5
comp140125_c0_seq5
comp141527_c0_seq1
comp141980_c0_seq1	wnt11b
comp143097_c0_seq2	gsk3b
comp143255_c0_seq2	nrarpa
comp144434_c0_seq1	TRIM28
comp146859_c1_seq1	med12
comp146942_c1_seq2	LOC101158590
comp147114_c1_seq1	LOC101078564
comp148371_c0_seq1	brg1
comp148993_c0_seq6	PCM1
comp140045_c0_seq1	UY3_17839
comp140376_c0_seq1	I79_006792
comp142598_c0_seq2	DSP
comp147004_c1_seq2	CT583626.2
comp148163_c0_seq2
comp128938_c1_seq9	LOC100690706
comp130260_c1_seq5	ddx46
comp130919_c2_seq2	pes1
comp132913_c0_seq1	napa
comp133166_c0_seq1	psmd7
comp133166_c1_seq1	psmd7
comp135197_c2_seq6	LOC100700987
comp137217_c0_seq1	yap1
comp137597_c3_seq2	nlk2
comp137719_c1_seq1	rpS4
comp139899_c2_seq1	SERPINE2
comp143228_c2_seq3
comp143753_c0_seq1	LOC100707999
comp143964_c0_seq1	LOC101075240
comp145873_c0_seq4	slc33a1
comp146736_c0_seq2	LOC100709614
comp146952_c1_seq10
comp148282_c1_seq6	gcn5
comp148725_c0_seq2	ewsr1a
comp149406_c0_seq1	NCOR1
comp61777_c0_seq1
comp125417_c0_seq1	RS3A
comp129704_c0_seq1	DKC1
comp129559_c0_seq4	NBL1
comp143416_c0_seq1	rnf2
comp130177_c0_seq1	MTDH
comp132851_c3_seq1
comp130806_c2_seq16	UY3_08588
comp130204_c1_seq1	cbfb
comp129773_c0_seq2	LOC100690109
comp134626_c2_seq2	ZFAND5
comp126629_c0_seq1	FOPNL
comp127903_c0_seq4	C8orf22
comp128354_c0_seq2	CNP
comp128859_c0_seq1	SMN
comp129883_c0_seq1	tomm22
comp130068_c0_seq3
comp130463_c0_seq1
comp130463_c1_seq2
comp130537_c0_seq2	nras
comp130615_c0_seq2	ZNF574
comp131518_c0_seq4
comp131523_c3_seq1	TAGL3
comp131756_c0_seq1	LOC100705748
comp132288_c1_seq1
comp132299_c1_seq1	LOC100699509
comp132509_c0_seq1	sf3a3
comp132699_c3_seq1	tmem138
comp133252_c0_seq1
comp133278_c0_seq1
comp133783_c0_seq1
comp133968_c0_seq1	FAM213A
comp134395_c0_seq2	LOC100703135
comp134427_c1_seq1
comp134597_c0_seq1	cactin
comp134687_c1_seq1	MYEF2
comp134777_c1_seq2	Pde4d
comp134899_c1_seq1
comp135108_c1_seq1	LOC101061441
comp135249_c0_seq2	UY3_13964
comp135257_c1_seq18	PAL_GLEAN10023145
comp135267_c0_seq3	desi2
comp135297_c0_seq1
comp135503_c1_seq3	ID3
comp135575_c1_seq2
comp135718_c1_seq1	UPK2
comp135825_c0_seq5	ezrb
comp135834_c0_seq1	prmt1
comp135849_c2_seq2
comp135878_c0_seq1	HHEX
comp136060_c0_seq7	CTLA-4
comp136437_c0_seq4	ESCO1
comp136589_c0_seq1	alcam
comp136657_c0_seq2	AVIL
comp137392_c0_seq2
comp137448_c0_seq1	GSTENG00027428001
comp137584_c1_seq3	csnk1a1
comp137681_c0_seq2
comp137699_c0_seq7	MBP
comp137784_c0_seq8
comp137989_c0_seq1	olfml3a
comp138154_c0_seq16
comp138257_c2_seq1	Hmga1
comp138757_c1_seq2	LOC100707254
comp138941_c1_seq3	CSRP2BP
comp138955_c0_seq2
comp139087_c1_seq5	LOC100664252
comp139254_c0_seq1	surf6
comp139365_c4_seq2	LOX
comp139397_c0_seq4
comp139896_c1_seq3	mcm5
comp138974_c1_seq8
comp140034_c0_seq1
comp140087_c0_seq2	ctsz
comp140209_c1_seq2	AP3D1
comp140335_c0_seq2	CXCR4
comp140424_c1_seq3
comp140498_c0_seq1	irf8
comp140607_c1_seq1	LOC557486
comp140877_c0_seq2	LOC100691606
comp141342_c0_seq2	maea
comp141398_c1_seq5	dlc
comp141673_c0_seq4	prmt5
comp141988_c0_seq1	FBXO21
comp142027_c2_seq1	CUL1
comp141109_c0_seq3
comp141438_c0_seq2
comp142552_c0_seq1
comp142562_c0_seq1	itgb1a
comp143378_c0_seq1	kif23
comp144030_c1_seq1	arnt
comp144590_c0_seq1
comp144729_c1_seq2	srsf1b
comp144729_c7_seq2	srsf1b
comp145130_c0_seq1	e2f8
comp145294_c0_seq1
comp145430_c1_seq1	dhx16
comp145569_c0_seq28
comp146016_c0_seq3	fzd7a
comp146045_c0_seq1
comp146781_c2_seq4
comp146860_c2_seq3	LOC100717142
comp147020_c0_seq2	SIN3A
comp147269_c1_seq1	MTMR14
comp147882_c0_seq3
comp148457_c0_seq1
comp148535_c0_seq13
comp149155_c0_seq1	orc1
comp149310_c1_seq2	NOLC1
comp61765_c0_seq1	LOC100356086
comp142515_c2_seq3
comp142946_c0_seq3	rpa1
comp143622_c0_seq6	LDB1
comp143628_c0_seq1	LOC100699929
comp143990_c1_seq5
comp144103_c1_seq20
comp139407_c0_seq1	PSMD11
comp140502_c0_seq15	PID1
comp140741_c0_seq1
comp140921_c1_seq1	RPS6KB1
comp141483_c0_seq1	LOC101079545
comp142330_c0_seq1	MEDAG
comp142330_c1_seq1
comp142681_c0_seq3	ARL4A
comp143019_c0_seq5	ZHX1
comp143032_c1_seq1	TIAR
comp143158_c1_seq4
comp144202_c0_seq15	CELF1
comp144440_c0_seq8	NEBL
comp143985_c1_seq1	ctnnbip1
comp144437_c2_seq2	LOC100694876
comp144709_c0_seq3	GPM6B
comp144709_c1_seq4	GPM6B
comp145743_c0_seq2	krit1
comp145806_c2_seq5	VCL
comp146787_c0_seq2	si:dkeyp-66d1.5
comp146939_c0_seq1	LOC100534402
comp147746_c0_seq3
comp148274_c0_seq2	GLG1
comp148534_c0_seq2
comp148800_c0_seq1	PLXNA1
comp148916_c1_seq1
comp149011_c3_seq1	bcl9l
comp149167_c0_seq1	akap12b
comp149469_c0_seq1	plcg1
comp145548_c1_seq2
comp145548_c2_seq1	WDR43
comp147949_c0_seq17
comp143743_c1_seq1	HSPD1
comp144401_c1_seq1
comp145535_c0_seq10	RECK
comp145922_c1_seq3	paf1
comp146026_c0_seq2	lpar6a
comp146174_c0_seq1	D623_10032630
comp146811_c0_seq3
comp147923_c0_seq4	LOC100698211
comp149029_c0_seq1	PBRM1
comp144552_c2_seq4	SUZ12
comp145201_c2_seq4	ssh2a
comp145850_c0_seq2	TTC3
comp146190_c4_seq1	PALMD
comp148043_c1_seq2	TIAM1
comp149045_c2_seq1	LOC100664128
comp149118_c0_seq5
comp146642_c0_seq4	LOC100698623
comp103595_c0_seq1
comp129140_c1_seq6	HEY1
comp120871_c0_seq1	palm1a
comp124964_c1_seq3	TWSG1
comp123899_c0_seq1	KRT12
comp125039_c0_seq1
comp127597_c0_seq2	Anapl_01283
comp125454_c1_seq1	AGR2
comp130857_c0_seq1	klf6a
comp134391_c0_seq1	COL1A3
comp140511_c0_seq8	EDN3
comp128230_c3_seq2	capzb
comp131867_c1_seq1	xdh
comp140190_c0_seq1	wdr55
comp134966_c1_seq1	PTK2B
comp142422_c1_seq30	A306_06459
comp131884_c0_seq1	slit3
comp136985_c1_seq1	f3a
comp132252_c0_seq7	Schip1
comp130340_c0_seq1	melk
comp137451_c0_seq1
comp138106_c0_seq5	LOC101171148
comp127242_c0_seq1	UTP11L
comp129164_c0_seq2	CD56
comp129569_c0_seq3	POSTN
comp131546_c0_seq2
comp131874_c1_seq3
comp132116_c0_seq1	msna
comp132794_c0_seq1	NFIL3
comp133876_c2_seq1	RTN1
comp134138_c0_seq2	atp6v1h
comp134635_c0_seq1	LOC101159185
comp134764_c1_seq2	PTA2
comp135549_c1_seq8	sat1a.1
comp135904_c0_seq28	MDA_GLEAN10007112
comp136007_c0_seq1	LOC100693649
comp136569_c1_seq1	LOC100699143
comp136573_c1_seq2	SCEL
comp136819_c0_seq3	G2E3
comp137317_c5_seq1	Bcl11a
comp137711_c1_seq5
comp138970_c0_seq1	tbx2b
comp139263_c0_seq2	LOC101065066
comp139528_c0_seq1
comp139826_c1_seq1	NR4A1
comp140045_c2_seq1	DACT2
comp140313_c0_seq8	OLFM1
comp140316_c1_seq1
comp140770_c0_seq4
comp141946_c2_seq1	eya2
comp141992_c0_seq1	DHCR7
comp142342_c0_seq1	LOC101073546
comp142458_c0_seq1	nos3
comp142547_c1_seq16
comp142556_c0_seq6	bmp5
comp142822_c0_seq1
comp142830_c1_seq1
comp142930_c0_seq4
comp142950_c0_seq2	CBY1
comp143133_c0_seq7	LOC100158544
comp143719_c0_seq9	RBM19
comp143803_c1_seq1	LOC101158147
comp143939_c0_seq2
comp144272_c0_seq3	LOC100546827
comp144518_c0_seq1	alas2
comp144582_c0_seq2	LOC101079098
comp144600_c0_seq25	pou2f3
comp144649_c0_seq3	EYA4
comp144769_c1_seq1	ptprsa
comp145454_c1_seq2	ypel1
comp145500_c1_seq4	EFEMP1
comp145600_c0_seq1
comp145802_c0_seq3	CHURC1
comp145820_c0_seq3	LOC100539877
comp146291_c0_seq1
comp146317_c0_seq5
comp146587_c0_seq2	TNS3
comp146657_c0_seq1	ect2
comp146693_c1_seq4
comp146740_c0_seq1	LOC101068097
comp146854_c1_seq3	TAL1
comp146979_c2_seq1	LOC100705423
comp147179_c0_seq4	LOC101074117
comp147453_c1_seq1
comp147601_c1_seq4	NPM1
comp147771_c0_seq1
comp148033_c0_seq2	LOC101067703
comp148224_c1_seq2	SPTAN1
comp148270_c1_seq1	axin1
comp148272_c0_seq4	MYO9B
comp148401_c1_seq5
comp148527_c0_seq1	IQGAP1
comp148630_c2_seq2	fbn2b
comp148820_c0_seq1	gfra3
comp149071_c0_seq3
comp149121_c0_seq5	ppp1r8
comp149242_c0_seq1	sec31a
comp149484_c1_seq1	Etl4
comp99521_c0_seq1	Mup2
